# Supplementary material for: HIV-1 activates oxidative phosphorylation in infected CD4 T cells in a human tonsil explant model
Source: Front Immunol. 2023 May 30;14:1172938. doi: 10.3389/fimmu.2023.1172938 (PMC10266353; doi:10.3389/fimmu.2023.1172938)
Supplement: Supplementary file 2 [file Table_2.csv]

	p_val	avg_log2FC	pct.1	pct.2	p_val_adj
IFITM1	6.57499049370292e-242	0.375023816463672	0.641	0.498	1.15483133031398e-237
RPS27L	1.80872056108975e-178	1.4438307539706	0.876	0.699	3.17683679349804e-174
MT-ATP8	1.83174022026395e-165	0.846302514865353	0.849	0.633	3.2172685228716e-161
PHPT1	1.92625105977005e-136	1.31102049701335	0.696	0.36	3.38326736138012e-132
RPS19	6.25785287060803e-133	0.960016426287896	0.999	0.999	1.09912927819359e-128
AC016074.2	7.24777620803977e-129	0.685904018413435	0.263	0.099	1.27299941318011e-124
CPNE3	2.59544076382253e-99	0.78220845071831	0.423	0.349	4.55863215757789e-95
NEAT1	9.63809590010602e-94	1.5412575820217	0.954	0.917	1.69283516389462e-89
RPS10-NUDT3	5.60150135559401e-93	0.287525801392978	0.217	0.055	9.83847698096532e-89
MDM2	4.57118330284705e-84	0.816911025001638	0.404	0.203	8.02882635312055e-80
ZSCAN16-AS1	7.06665248664375e-83	0.810358000497969	0.562	0.3	1.24118684275411e-78
RPS11	1.51753713026072e-79	0.752743229747581	0.99	0.996	2.66540221558992e-75
TMA7	6.9301139953803e-76	0.81926535764026	0.959	0.948	1.2172052221486e-71
NDUFA13	1.5315293198943e-75	0.807289914548899	0.908	0.785	2.68997809746236e-71
PVT1	1.27103904055046e-73	0.53433203414921	0.446	0.282	2.23245297082283e-69
SNHG25	6.02756801971634e-72	0.58942982464991	0.592	0.529	1.05868204698298e-67
CD3D	1.13509513943877e-71	1.35497247977407	0.939	0.639	1.99368110291026e-67
UQCR11	1.58938729391712e-70	0.888686897459106	0.915	0.823	2.79159984303603e-66
CKLF	1.63810234477881e-70	0.935836405597346	0.754	0.428	2.8771629583695e-66
BAX	2.96105301419959e-70	0.779350799309979	0.676	0.5	5.20079351414016e-66
C12orf57	8.81028881964352e-69	0.757542090156872	0.81	0.628	1.54743912828219e-64
VIM	2.34103594610727e-68	1.30584642911521	0.879	0.661	4.11179553574281e-64
VMP1	3.50244183005167e-67	0.891090653972564	0.707	0.455	6.15168883030275e-63
CREM	1.32150032787331e-66	1.00437801470955	0.5	0.253	2.32108317587668e-62
DDB2	5.09649105945262e-66	0.626330779880604	0.418	0.18	8.95147689682258e-62
DAD1	6.98278174264579e-65	0.679224068835976	0.811	0.594	1.22645578527831e-60
RNF145	2.09612970856784e-64	0.526881560438928	0.524	0.413	3.68164222012855e-60
COMMD6	9.10066747254314e-64	0.611630311669307	0.935	0.91	1.59844123487748e-59
RPL23	1.48592938295194e-63	0.774701044058077	0.985	0.988	2.60988636821678e-59
ACTB	1.60794181970353e-63	0.960918958119264	0.973	0.983	2.82418901212727e-59
MRPL33	1.86783422570685e-62	0.728132180494509	0.739	0.499	3.28066403403151e-58
ELOB	1.99465551654318e-62	0.807885919297888	0.927	0.821	3.50341294925644e-58
UBA52	2.39796945501325e-62	0.679978513850137	0.992	0.995	4.21179355078528e-58
SPOCK2	1.24845744454718e-61	0.860096503439033	0.808	0.571	2.19279065560267e-57
COX7A2	1.57750677248797e-61	0.755167267601077	0.914	0.822	2.77073289519788e-57
KRT10	3.32402045210867e-61	0.555365278883704	0.769	0.641	5.83830952208367e-57
HINT1	1.32019788335373e-60	0.814442397543956	0.951	0.908	2.31879556232249e-56
RPL23A	1.50383490804883e-60	0.478175716728852	0.994	0.997	2.64133563249697e-56
RPS16	2.34620584332325e-60	0.47986824361799	0.986	0.997	4.12087594321296e-56
GPR65	6.53913000574405e-60	0.51003940048615	0.373	0.197	1.14853279420889e-55
RPS20	8.52834724061368e-60	0.251747841477127	0.97	0.983	1.49791890934139e-55
SERF2	9.85185892659345e-60	0.661665119634618	0.975	0.962	1.73038050186687e-55
COX6C	6.02405855032145e-59	0.877375282560592	0.92	0.814	1.05806564377846e-54
NDUFB2	1.57745025638378e-58	0.751335732752668	0.824	0.644	2.77063363031248e-54
C9orf16	1.82487758756928e-58	1.00049199153702	0.842	0.587	3.20521499480668e-54
CD7	1.71908210417973e-57	1.00743303612799	0.737	0.451	3.01939580778127e-53
DNPH1	2.02212120174903e-57	0.728758703881774	0.73	0.463	3.551653678752e-53
UBL5	2.66837251811614e-57	0.791401320222745	0.914	0.829	4.68672949081918e-53
S100A4	5.69955641085267e-57	1.3075205629648	0.734	0.462	1.00107008800216e-52
GNAS	2.10583329018421e-56	0.553646516724043	0.941	0.834	3.69868559087954e-52
ZMAT3	2.42419203942705e-56	0.711719058420797	0.396	0.173	4.25785089804967e-52
IL2RG	3.08482871298047e-56	0.707132697134793	0.766	0.6	5.4181931514789e-52
CD96	5.61625839182921e-56	1.14877346542772	0.766	0.375	9.86439623940882e-52
OST4	5.9955472160443e-56	0.754645001521131	0.939	0.862	1.05305791302602e-51
EIF1	1.31986698545375e-55	0.602470686003382	0.993	0.996	2.31821437325096e-51
NDUFA4	1.42261881155775e-55	0.805917719735872	0.93	0.804	2.49868768062003e-51
STAT1	1.45441532123341e-55	0.897576372826578	0.708	0.611	2.55453507021437e-51
ANAPC11	2.72006234618097e-55	0.695215718529171	0.689	0.49	4.77751750483225e-51
ARHGDIB	4.32938780952743e-55	0.491308529106429	0.844	0.861	7.60413674865398e-51
ATP5F1E	5.30245229549329e-55	0.81064780838764	0.985	0.976	9.31322721180441e-51
ICAM3	6.24634069767225e-55	0.301769176736533	0.5	0.451	1.09710728013915e-50
ATP5PF	8.15240665059454e-55	0.674842279633723	0.823	0.671	1.43188870411042e-50
AL627171.2	1.42964031515321e-54	0.603616243201689	0.532	0.343	2.5110202495351e-50
GNG2	3.00610396438926e-54	0.6131302874903	0.456	0.208	5.2799210030533e-50
MYL6	2.36609685843073e-53	0.773677553182292	0.93	0.922	4.15581252214773e-49
MZT2B	3.89087223173769e-53	0.617762596150044	0.863	0.773	6.83392798782408e-49
RPLP1	4.12745361287914e-53	0.763981186353226	1	1	7.24945952566091e-49
NDUFB1	4.62373614312395e-53	0.799269545590622	0.799	0.711	8.12113016178291e-49
ALOX5AP	5.03933436948107e-53	0.600451052902759	0.539	0.357	8.85108688655655e-49
ATP5IF1	5.21734428849034e-53	0.602785930626196	0.815	0.718	9.16374350830443e-49
PDE4D	1.77661669190676e-52	0.577278654060341	0.42	0.244	3.12044955766504e-48
POLR2L	2.92811715817061e-52	0.827576324662274	0.838	0.667	5.14294497661085e-48
FDXR	3.13208629446357e-52	0.324630965114055	0.185	0.053	5.50119636759581e-48
GMFG	4.52535178349718e-52	0.734229339359937	0.855	0.738	7.94832787253444e-48
CYBA	5.83907166193533e-52	0.446773188033928	0.942	0.893	1.02557454670232e-47
CCDC167	2.15655900974971e-51	0.561027216802017	0.431	0.24	3.78778024472439e-47
NDUFS5	2.87007636060102e-51	0.781855109215795	0.89	0.719	5.04100211975963e-47
LAMTOR4	3.95914379839455e-51	0.598108730601478	0.797	0.634	6.9538401675002e-47
RPS17	7.04396682281149e-51	0.372353482051679	0.951	0.978	1.23720233275861e-46
STK17B	1.14545462399089e-50	0.583718147536514	0.797	0.696	2.01187650157761e-46
ANAPC16	2.23293258995256e-50	0.505298771455992	0.83	0.803	3.92192280099267e-46
EID1	6.48170828414258e-50	0.671428931351313	0.804	0.662	1.1384472430268e-45
TRAC	7.56776576746437e-50	0.8076569426416	0.818	0.638	1.32920237939744e-45
OCIAD2	8.41160622061961e-50	0.5547738098269	0.793	0.656	1.47741451658963e-45
TRMT112	1.34230151449684e-49	0.511159657335294	0.811	0.712	2.35761838006226e-45
UQCR10	1.4404855566532e-49	0.73462384515456	0.877	0.747	2.53006883170569e-45
RGS1	1.81897082127728e-49	0.926209577647948	0.577	0.361	3.19484035049142e-45
COPS9	2.47908425462411e-49	0.775879860304246	0.808	0.616	4.35426358482179e-45
MKKS	8.35119941548762e-49	0.305842225056071	0.272	0.11	1.46680466533625e-44
CD99	1.16147372997491e-48	0.606104493792999	0.679	0.503	2.04001245932794e-44
DBI	1.2595651253493e-48	0.826477735998522	0.786	0.622	2.2123001861635e-44
CD3E	2.67186990642301e-48	0.787385139675904	0.808	0.566	4.69287230364137e-44
TIMM8B	1.89138927251027e-47	0.730790919531879	0.648	0.39	3.32203611823703e-43
TMSB4X	2.86533238169345e-47	0.772408565456451	0.997	0.998	5.03266979520637e-43
RNASEK	3.39051380226467e-47	0.545907473854989	0.885	0.793	5.95509844229766e-43
MT1X	3.94874361534538e-47	0.879504557629748	0.458	0.272	6.93557328599263e-43
GLIPR1	6.95836296516614e-47	0.400293932909849	0.469	0.309	1.22216687120178e-42
PRDX5	7.41801885382166e-47	0.562879965197103	0.761	0.562	1.30290083148524e-42
NDUFAF8	7.51461972341426e-47	0.526785791895029	0.556	0.381	1.31986780822048e-42
TOMM7	8.39957889195575e-47	0.59189044587865	0.97	0.965	1.47530203658311e-42
TRIAP1	1.39705895993295e-46	0.357567323317181	0.324	0.183	2.45379435722623e-42
YIPF5	1.50960663562735e-46	0.467101034047532	0.477	0.295	2.65147309481588e-42
DDIT4	2.06884613255213e-46	0.613457523191061	0.594	0.425	3.63372134721456e-42
ACTA2	2.23766583967949e-46	0.25355593138013	0.194	0.06	3.93023628081305e-42
TMBIM6	8.78053555626969e-46	0.614610539655228	0.845	0.756	1.54221326510321e-41
TMSB10	3.60506242097468e-45	0.685578933064273	0.983	0.994	6.33193163619993e-41
FAM177A1	4.56689997815885e-45	0.556182522851845	0.568	0.347	8.02130312163821e-41
ISCU	5.451666065974e-45	0.579908961628585	0.744	0.669	9.57530627827673e-41
MRPL41	5.75492897843596e-45	0.672179465700412	0.73	0.483	1.01079572577249e-40
NAA38	1.11094920636138e-44	0.65316694303223	0.67	0.454	1.95127118605313e-40
AEN	2.25460520305225e-44	0.22776981352736	0.173	0.058	3.95998857864097e-40
NDUFA6	2.42335031292789e-44	0.575525791118936	0.663	0.452	4.25637248962655e-40
H2AFV	3.40238978521835e-44	0.737261879789509	0.765	0.591	5.97595741875752e-40
RUNX1	4.31898311999137e-44	0.6012911155581	0.413	0.192	7.58586195195284e-40
TMEM14B	5.28798526809113e-44	0.555088621929565	0.721	0.562	9.28781732487527e-40
SNX9	6.58198686273807e-44	0.62294869405663	0.452	0.24	1.15606017257131e-39
IFI27L2	7.06086672205404e-44	0.688454250488462	0.573	0.378	1.24017063106157e-39
SH3BGRL3	7.20038240393217e-44	0.553914500347133	0.935	0.893	1.26467516542665e-39
AAK1	2.04760318429075e-43	0.774523875050738	0.724	0.542	3.59641023288827e-39
GPRIN3	3.31191166852125e-43	0.819129414084367	0.524	0.251	5.81704165459072e-39
MICOS10	3.99153455416235e-43	0.601204044764489	0.717	0.564	7.01073129093075e-39
XPC	4.30207711319408e-43	0.471107916818312	0.465	0.321	7.55616824161408e-39
ATP5PD	5.38576705193313e-43	0.539742816266436	0.734	0.606	9.45956125001536e-39
COX8A	9.20454833653949e-43	0.612396141879286	0.787	0.69	1.6166868698298e-38
SATB1	9.80747301874044e-43	0.69736275205813	0.549	0.345	1.72258456101157e-38
COX17	1.17346911149444e-42	0.715074371225391	0.686	0.517	2.06108114742884e-38
TMEM50A	2.01049047466989e-42	0.621634629574542	0.763	0.533	3.5312254697102e-38
HNRNPC	2.34350866102533e-42	0.567992152332993	0.8	0.751	4.1161386122249e-38
YWHAZ	2.71765948518587e-42	0.737420029423664	0.883	0.803	4.77329711978046e-38
NDUFC2	3.79341441111001e-42	0.642416856655508	0.769	0.557	6.66275307167362e-38
BOLA2	3.87849481027578e-42	0.367862098043179	0.177	0.191	6.81218828476838e-38
C4orf48	5.24333881623318e-42	0.655642770535964	0.601	0.329	9.20940029683195e-38
CD6	5.8803540996597e-42	0.709425887057064	0.654	0.387	1.03282539406423e-37
IGHM	6.32940313950211e-42	-1.99908274679577	0.148	0.445	1.11169636742215e-37
B2M	6.77872692224561e-42	0.403428681694765	1	1	1.19061559662322e-37
MT-CO1	8.0798277959666e-42	0.561882502603872	0.999	0.999	1.41914095408357e-37
AC010642.2	1.77173178478683e-41	0.424127006224485	0.376	0.148	3.11186970679959e-37
HNRNPUL1	2.64144459615809e-41	0.614515110625464	0.587	0.479	4.63943328869206e-37
KRTCAP2	3.62106345995127e-41	0.442988925892737	0.763	0.667	6.36003586105841e-37
PARK7	3.96265920220169e-41	0.75989359353291	0.863	0.677	6.96001462274704e-37
NDUFA11	4.25779051122651e-41	0.512751255748559	0.761	0.644	7.47838325391824e-37
COX4I1	4.27237892627289e-41	0.55380959734395	0.963	0.957	7.5040063461057e-37
ILF3-DT	1.11383390627498e-40	0.227161110289994	0.394	0.342	1.95633787298137e-36
CD4	1.25308530597388e-40	0.633007105231416	0.501	0.225	2.20091903141253e-36
COTL1	2.56962043038235e-40	0.830191389405996	0.776	0.648	4.51328132392356e-36
UQCRQ	2.78704420489283e-40	0.65971721731701	0.77	0.622	4.89516444147376e-36
S100A6	3.45229570859238e-40	0.65152850854906	0.848	0.741	6.06361218257166e-36
RAC2	3.83056942297829e-40	0.622826421470414	0.723	0.629	6.72801213451907e-36
LCP2	5.05838947653515e-40	0.694384439648889	0.572	0.3	8.88455527658634e-36
CORO1B	8.68629906586157e-40	0.458381465552245	0.407	0.235	1.52566156792793e-35
TPM4	9.31348046777338e-40	0.693574814549784	0.52	0.359	1.63581970935972e-35
PFKFB3	1.04867755684413e-39	0.470622408893655	0.404	0.211	1.84189726084103e-35
MIF	1.18600064574858e-39	0.56347230933089	0.928	0.894	2.08309153419281e-35
PSMA7	1.34450770677057e-39	0.506051586857737	0.855	0.786	2.36149333617183e-35
HLA-B	1.4354635688585e-39	0.478075461939585	0.999	0.996	2.52124821234307e-35
CIB1	1.78960275401988e-39	0.537645580946126	0.835	0.691	3.14325827716051e-35
TRIM56	1.8690787164867e-39	0.408154062110327	0.52	0.434	3.28284985763724e-35
LCP1	2.10451408233127e-39	0.80008659391018	0.797	0.663	3.69636853420664e-35
ARL6IP5	2.49542728301938e-39	0.538806579049875	0.796	0.68	4.38296847989525e-35
POMP	3.48524862503171e-39	0.601035751188546	0.765	0.638	6.1214906850057e-35
SEM1	3.86155976152042e-39	0.644804880381785	0.787	0.6	6.78244356513446e-35
RPL37A	5.99623451368853e-39	0.634416374054881	0.996	0.998	1.05317862998425e-34
SRGN	7.20543618626499e-39	1.24054420095381	0.892	0.67	1.26556281175558e-34
SLC2A3	8.20681889972196e-39	0.422300136398023	0.483	0.31	1.44144567154716e-34
SNHG9	8.95767452755243e-39	0.399123182790569	0.476	0.347	1.57332595401931e-34
CISD3	1.9618945482996e-38	0.283019725736529	0.265	0.156	3.44587158463343e-34
AC124248.1	2.17295284376754e-38	0.353939762341732	0.223	0.057	3.8165743747933e-34
SEPTIN6	2.45336241310272e-38	0.578423180163688	0.799	0.699	4.30908574237361e-34
AC018521.5	3.14092462853087e-38	0.322345127749257	0.294	0.11	5.51672001755162e-34
DRAP1	3.28199440397279e-38	0.428121156042171	0.765	0.65	5.76449497113781e-34
PAK2	4.64044149188681e-38	0.571093492551182	0.772	0.637	8.15047143634999e-34
ARL6IP1	4.91092276890138e-38	0.517790452667428	0.685	0.557	8.62554475129838e-34
C19orf53	5.55176761946935e-38	0.476692576984609	0.814	0.712	9.75112464683597e-34
SYTL3	7.86991759226113e-38	0.392895408669598	0.252	0.112	1.38227232590475e-33
CIAO2B	9.10576770493927e-38	0.522405657384793	0.659	0.463	1.59933703969553e-33
IGLC3	1.3656406374771e-37	-1.92170715727565	0.11	0.449	2.39861121566478e-33
RNASEH2C	1.43376487046673e-37	0.365786318566128	0.532	0.422	2.51826461848777e-33
NDUFB11	1.44020778118126e-37	0.367573562891215	0.748	0.677	2.52958094686677e-33
ITM2B	1.64675549109298e-37	0.337220125112869	0.927	0.846	2.8923613445557e-33
CDYL2	2.04972597360376e-37	0.370945232005067	0.242	0.065	3.60013870003765e-33
ATP5MF	2.10342788059764e-37	0.603211271902898	0.828	0.706	3.6944607294817e-33
ARPC2	2.15375792468045e-37	0.583213957962356	0.886	0.871	3.78286041890874e-33
MYL12A	2.16406181994207e-37	0.398168310158806	0.865	0.826	3.80095818054626e-33
PRDX2	2.6180441610458e-37	0.337522412623126	0.577	0.482	4.59833276446085e-33
NEDD8	3.78443080380525e-37	0.492462725614221	0.796	0.681	6.64697426380353e-33
TMEM50B	4.58282056584372e-37	0.323842727349519	0.411	0.263	8.04926604184792e-33
TRBC2	7.6696348111289e-37	0.670659624384774	0.831	0.752	1.34709465822668e-32
NDUFA1	8.24388734791059e-37	0.585207971709084	0.852	0.753	1.44795637378702e-32
COX6B1	8.32249586881505e-37	0.512696474291566	0.862	0.793	1.46176317439868e-32
GTF2H5	9.611169226572e-37	0.532929406322474	0.501	0.285	1.68810576295511e-32
TRAPPC1	1.06127011564846e-36	0.520108266270892	0.689	0.562	1.86401483112496e-32
NDUFA2	1.18900545663896e-36	0.577544831549875	0.723	0.553	2.08836918404066e-32
STAT3	1.4638743535939e-36	0.522109715139767	0.648	0.506	2.57114891465232e-32
REEP5	1.63303683557053e-36	0.492879241111956	0.648	0.459	2.86826589799608e-32
DHRS7	1.7246186820197e-36	0.417337693260638	0.551	0.397	3.02912025309941e-32
NR3C1	1.77036145226206e-36	0.575592246745114	0.635	0.512	3.10946285475307e-32
IRF2BPL	2.49714379931189e-36	0.338249760781154	0.297	0.117	4.38598336911141e-32
CHRM3-AS2	4.44904810323977e-36	0.296836689550358	0.206	0.054	7.81430808853034e-32
SNRPG	5.20435586609346e-36	0.570215741999232	0.8	0.692	9.14093064320655e-32
KANSL1-AS1	5.70546583843797e-36	0.541876937420715	0.401	0.164	1.00210801986324e-31
ASCC3	7.3193381714006e-36	0.418165014580468	0.386	0.23	1.2855685564248e-31
PGAM1	8.64928826804525e-36	0.461652448205475	0.5	0.355	1.51916099139947e-31
NUCKS1	9.24324349926956e-36	0.482831839564293	0.742	0.675	1.6234832882117e-31
NOP10	9.25141890588379e-36	0.520266534110087	0.765	0.597	1.62491921662943e-31
UBXN10-AS1	1.12390715363622e-35	0.286175897062373	0.183	0.022	1.97403052464665e-31
ROMO1	1.13417919775532e-35	0.616133561144293	0.713	0.556	1.99207234293745e-31
TP53TG1	1.36355377038587e-35	0.338605110640837	0.351	0.163	2.39494584230575e-31
FAM200B	1.47177685043828e-35	0.349328341824747	0.376	0.198	2.5850288601098e-31
HLA-C	1.51810935620791e-35	0.208929588667696	0.992	0.991	2.66640727324357e-31
PFN1	1.8059457330718e-35	0.595695167406685	0.942	0.909	3.1719630855673e-31
MPC2	2.5746828841161e-35	0.489603266809902	0.592	0.382	4.52217301766152e-31
ITM2A	2.63881150574217e-35	0.681384432580534	0.654	0.371	4.63480852868554e-31
UBC	2.703706149925e-35	0.424927525597801	0.951	0.916	4.74878948172826e-31
TMCO1	2.80317528840688e-35	0.454511811776867	0.692	0.549	4.92349707655784e-31
GLO1	3.04553818706727e-35	0.535121866332713	0.494	0.353	5.34918327176496e-31
RAB30-DT	3.59282011192629e-35	0.323925625244618	0.373	0.247	6.31042924458733e-31
SLFN5	4.02881731752582e-35	0.627986086836361	0.696	0.442	7.07621473650234e-31
C6orf226	4.05755854773738e-35	0.308859327542061	0.335	0.138	7.12669583324594e-31
GNG5	5.93084870336319e-35	0.565985812810238	0.79	0.642	1.04169426625871e-30
SRA1	6.77953420779837e-35	0.392579762306242	0.417	0.221	1.19075738825771e-30
NDFIP2	8.27873023879184e-35	0.367426474776295	0.276	0.063	1.4540761791414e-30
COX6A1	8.99360183281606e-35	0.527159153506919	0.831	0.748	1.57963622591581e-30
BHLHE40	9.55980848195135e-35	0.830095557481751	0.548	0.275	1.67908476176993e-30
LDLRAD4	9.67841596912471e-35	0.595172636942558	0.504	0.29	1.69991698081706e-30
HLA-A	9.87272920548337e-35	0.313061100368432	0.993	0.994	1.7340461576511e-30
MT-CO3	1.0786538958089e-34	0.497069239721839	0.999	0.999	1.89454770259875e-30
ETV6	1.3972528306362e-34	0.461466844661477	0.448	0.247	2.45413487172941e-30
MRPL57	2.35081296089045e-34	0.501037010407915	0.723	0.558	4.12896788450798e-30
LEPROTL1	2.80541536859624e-34	0.334634063629813	0.71	0.552	4.92743155340243e-30
NRDC	2.90547361074545e-34	0.351719815589544	0.508	0.384	5.10317384991331e-30
SLC7A6	3.07383098580612e-34	0.369962310407356	0.321	0.152	5.39887674346987e-30
ACAA2	3.1000011771161e-34	0.310623771588122	0.294	0.187	5.44484206748672e-30
RBBP6	3.47352458741368e-34	0.430637049013943	0.521	0.451	6.10089858533339e-30
ARL4C	9.19918520376319e-34	0.600540203575904	0.706	0.53	1.61574488918897e-29
IQGAP1	1.01143877010967e-33	0.480168895364003	0.648	0.55	1.77649105582063e-29
COX5B	1.05966385831469e-33	0.45854940546786	0.832	0.767	1.86119360074392e-29
MGST3	1.33644448822273e-33	0.483258413368415	0.624	0.43	2.34733109911441e-29
CHD3	1.43985740737134e-33	0.390364994272681	0.487	0.336	2.52896555030701e-29
CAP1	2.35667650155964e-33	0.537350867518898	0.646	0.54	4.13926660733936e-29
HIST1H4C	2.95081899036468e-33	0.678530817304968	0.673	0.77	5.18281847467653e-29
MS4A1	3.5696344584254e-33	-1.36806725615275	0.117	0.417	6.26970596277837e-29
TOX2	3.69501763002909e-33	0.635450686343192	0.396	0.128	6.48992896538309e-29
CHMP2A	3.80756060209609e-33	0.410106994999393	0.604	0.432	6.68759944152157e-29
RPS15A	4.73705866589478e-33	0.460519625779622	0.994	0.998	8.32016984077758e-29
COX7B	5.49183503337816e-33	0.556374675205048	0.831	0.701	9.6458590526254e-29
COMMD3	5.6978659191253e-33	0.486773514291796	0.527	0.316	1.00077317003517e-28
CD38	6.56929474404942e-33	0.598440449502895	0.417	0.178	1.15383092884484e-28
NABP1	7.14111048138503e-33	0.465434072417546	0.413	0.226	1.25426464495047e-28
TLN1	7.14526324632814e-33	0.368255096592111	0.634	0.527	1.25499403658507e-28
CD69	7.26241271746483e-33	0.418056029212221	0.466	0.359	1.27557016969552e-28
KDSR	7.27626887445125e-33	0.427361688870544	0.492	0.306	1.27800386510862e-28
LIMA1	7.53203143647839e-33	0.504648407680235	0.346	0.133	1.32292600150306e-28
CALM3	1.0746308282599e-32	0.68899594811777	0.704	0.523	1.88748158675568e-28
FAM153CP	1.46351292275315e-32	0.255382465978348	0.285	0.12	2.57051409752363e-28
SDF4	1.73568518357246e-32	0.370057594911497	0.442	0.286	3.04855745642667e-28
YBX1	2.86964143470925e-32	0.354336501774104	0.869	0.906	5.04023821592333e-28
CRYL1	3.48250726182654e-32	0.24207094728605	0.225	0.086	6.11667575467214e-28
C9orf78	3.66819898929129e-32	0.366416090287603	0.658	0.591	6.44282470479122e-28
DDX24	3.72829555886499e-32	0.363970512869594	0.845	0.792	6.54837831959046e-28
CLDND1	4.35380506427209e-32	0.646549780705139	0.649	0.396	7.64702321488749e-28
ATP6V0E1	4.69103105007154e-32	0.481971451651681	0.865	0.77	8.23932693634565e-28
SNU13	5.39907001160513e-32	0.417057576582857	0.78	0.679	9.48292656838324e-28
AC012146.1	5.58193374484354e-32	0.349567704323924	0.324	0.143	9.8041084294432e-28
GTF2A2	5.81180939469408e-32	0.464768969298223	0.592	0.45	1.02078620208407e-27
SYAP1	6.88895830244839e-32	0.322019661912556	0.451	0.35	1.20997663624204e-27
KLF6	7.80312077814033e-32	0.446321457575971	0.599	0.56	1.37054013347257e-27
UBB	8.08871845941652e-32	0.406536296841204	0.865	0.867	1.42070251021192e-27
USF2	8.89650031165188e-32	0.256829919178945	0.513	0.484	1.56258131473854e-27
DLGAP1-AS1	9.4161129584789e-32	0.331405321556465	0.345	0.192	1.65384608002723e-27
AL441992.1	9.42868747605893e-32	0.339076079004459	0.228	0.09	1.65605466829499e-27
NDUFB8	1.27456726371022e-31	0.469522967090117	0.734	0.61	2.23864994198064e-27
PDE3B	1.28879762223599e-31	0.697173220105655	0.544	0.314	2.2636441436953e-27
CDV3	1.31323762035493e-31	0.516445097938703	0.775	0.686	2.3065705563914e-27
RPLP0	1.8478783390558e-31	0.371046379205832	0.982	0.99	3.24561351471761e-27
MT-CO2	1.90489031919999e-31	0.703836463001077	0.999	0.998	3.34574935664287e-27
DYNLL1	2.64457376256855e-31	0.580932649164342	0.739	0.58	4.64492935657541e-27
PMEPA1	3.2507922911984e-31	0.648723244232799	0.428	0.218	5.70969158026088e-27
TGOLN2	3.31510167031807e-31	0.379129615273973	0.649	0.556	5.82264457374667e-27
TSPOAP1	4.48846713503093e-31	0.30864483573511	0.177	0.041	7.88354367596832e-27
OIP5-AS1	5.92436917692641e-31	0.391631810292801	0.548	0.451	1.04055620223535e-26
NUDT5	7.27205020580159e-31	0.393866639149943	0.514	0.312	1.27726289814699e-26
NDUFB10	8.01960455057669e-31	0.423365850135122	0.696	0.559	1.40856334326329e-26
TNIK	1.73288998478848e-30	0.49912103566185	0.392	0.191	3.04364796928249e-26
CALM1	1.88607073177574e-30	0.388517141695587	0.921	0.86	3.31269463329091e-26
PRKAR1A	1.91313143272061e-30	0.517129190203793	0.579	0.384	3.36022404843048e-26
BLOC1S2	3.24654032616263e-30	0.418719705477364	0.486	0.334	5.70222342887204e-26
JUN	3.28454563235784e-30	0.446322470810251	0.43	0.433	5.76897594867331e-26
NDUFB3	3.59236865508362e-30	0.543254349783707	0.668	0.479	6.30963630578887e-26
RAB27A	3.62807388740897e-30	0.513733982974812	0.497	0.276	6.37234897584512e-26
KRAS	4.14419261342171e-30	0.480093834969462	0.579	0.418	7.27885990621389e-26
ATP2B4	4.22569821473942e-30	0.478814650057403	0.441	0.246	7.42201634436832e-26
CD2	4.70563922434061e-30	0.80678303921337	0.872	0.606	8.26498473363186e-26
JUND	4.8122033474549e-30	0.517783400901951	0.808	0.761	8.45215395946979e-26
ETFB	4.83805687831919e-30	0.397635449356544	0.57	0.427	8.49756310107983e-26
ZNF791	5.05767042843947e-30	0.300996139511465	0.468	0.403	8.88329234051109e-26
AP2B1	5.30404065401959e-30	0.335765731580485	0.531	0.47	9.31601700472001e-26
RPL39L	5.49917321442706e-30	0.255491229294967	0.161	0.066	9.65874783381969e-26
ATOX1	5.9517863144449e-30	0.709135350870194	0.617	0.38	1.0453717482691e-25
TRAPPC5	6.11650277144564e-30	0.390125009761463	0.67	0.554	1.07430254677671e-25
MT-ND4	8.12587625561229e-30	0.544019482938946	0.999	0.997	1.42722890553574e-25
SOD1	1.04563750491453e-29	0.343864913443303	0.825	0.784	1.83655771363188e-25
C17orf49	1.04847807990123e-29	0.790210009588235	0.635	0.409	1.84154689953852e-25
FDPS	1.36695939224443e-29	0.311875739141364	0.413	0.337	2.40092747653812e-25
ATP5MG	1.38217346816144e-29	0.585313726393172	0.932	0.903	2.42764947947875e-25
TRIM22	1.54465659139694e-29	0.325151743982893	0.573	0.498	2.71303483712958e-25
FKBP8	1.54535154954048e-29	0.235166197594148	0.527	0.509	2.7142554616129e-25
PLGRKT	1.58622107521407e-29	0.445055272211686	0.396	0.189	2.786038696506e-25
ANXA5	1.66662094061544e-29	0.416533038871933	0.48	0.367	2.92725302009696e-25
BBC3	1.68997963683485e-29	0.294526036903785	0.289	0.173	2.96828023413673e-25
CLIC1	1.83697998852388e-29	0.470204966939404	0.761	0.633	3.22647165184335e-25
BIRC2	2.07836445814695e-29	0.516601707614904	0.563	0.346	3.6504393342893e-25
C4orf3	2.13813742193794e-29	0.369946057723508	0.756	0.696	3.7554245678918e-25
PRDX1	2.30898681719133e-29	0.748122998419319	0.831	0.654	4.05550444571485e-25
RAB1B	2.34994175913321e-29	0.440875648131594	0.444	0.258	4.12743770574157e-25
SCAND1	2.52611351084459e-29	0.341527935970714	0.694	0.579	4.43686577044744e-25
CBX1	2.5661431006665e-29	0.393853527718826	0.438	0.3	4.50717374201064e-25
MYL12B	3.03095836555674e-29	0.453196550516948	0.907	0.819	5.32357527326385e-25
PABPC1	3.11630806796996e-29	0.432031694186498	0.948	0.954	5.47348349058244e-25
ATP5MPL	3.14199927800373e-29	0.546653684616116	0.835	0.764	5.51860753188576e-25
VAMP5	3.18346041598548e-29	0.422336866182797	0.523	0.344	5.5914298746369e-25
RPS14	3.19557468768413e-29	0.420675341915921	0.992	0.998	5.6127073814484e-25
SMIM4	3.21078478912556e-29	0.47875484036308	0.52	0.268	5.63942240362013e-25
PKM	3.59920876229292e-29	0.623853184865644	0.615	0.504	6.32165027009128e-25
SNHG5	3.99502940898493e-29	0.649970842366402	0.858	0.748	7.01686965394113e-25
NMRK1	4.4365661312731e-29	0.319106880292492	0.389	0.238	7.79238475296807e-25
ZNF281	4.56721962620968e-29	0.390943451243193	0.396	0.236	8.02186455147468e-25
NDUFA3	4.77560744491217e-29	0.371827496861873	0.759	0.684	8.38787691624374e-25
LYRM9	4.9536792233837e-29	0.206325529011165	0.215	0.101	8.70064218795113e-25
NDUFS6	5.39942393252304e-29	0.535926524860497	0.687	0.494	9.48354819508348e-25
RUNX3	6.3575735264188e-29	0.65214574327916	0.62	0.457	1.1166442141802e-24
CMC2	6.476305315601e-29	0.483432498413338	0.513	0.293	1.13749826563216e-24
CDK2AP1	7.58725573741938e-29	0.414097384049558	0.294	0.097	1.33262559772034e-24
C11orf98	8.21790270182077e-29	0.244930769626079	0.265	0.119	1.4433924305478e-24
HMGN1	8.27186351364108e-29	0.431851395247871	0.854	0.852	1.45287010753592e-24
NUDT1	9.1443284667099e-29	0.379188608686918	0.342	0.214	1.60610985189293e-24
DPM3	1.71180067336966e-28	0.401808030383802	0.506	0.315	3.00660670270646e-24
WAC-AS1	1.88163469851071e-28	0.451192016778941	0.438	0.235	3.30490318446421e-24
RNF7	1.96023932216763e-28	0.407718619791452	0.624	0.488	3.44296434545522e-24
CSTB	2.0510287502867e-28	0.423786195698446	0.814	0.593	3.60242689700356e-24
LRRFIP1	2.48233428104992e-28	0.410609845065789	0.679	0.61	4.35997193123608e-24
PRR34-AS1	2.61311020883223e-28	0.272759120971033	0.218	0.111	4.58966677079294e-24
RPS27A	2.66870670019467e-28	0.291076204658828	0.996	0.999	4.68731644822192e-24
ATP5MD	2.70168967292605e-28	0.515868125506379	0.821	0.733	4.74524774152732e-24
LINC00467	3.54724955565156e-28	0.385440722318474	0.294	0.102	6.23038911954639e-24
ANKRD39	4.39648383498835e-28	0.267894043480275	0.282	0.143	7.72198420777354e-24
ANKH	4.65228663093173e-28	0.331098834333488	0.328	0.219	8.17127623856848e-24
N4BP2L2	4.85186053420879e-28	0.371537128190114	0.848	0.795	8.52180784228432e-24
MT-CYB	5.07498603943816e-28	0.443491144522305	1	0.997	8.91370547966918e-24
GATA3	5.39979514460677e-28	0.476702725177725	0.407	0.2	9.48420019198733e-24
MRPL51	5.42100134161955e-28	0.504176445531996	0.677	0.47	9.52144675642058e-24
PRDX6	6.91746726509288e-28	0.446030368304769	0.687	0.523	1.21498395044091e-23
RNF167	8.00694816545933e-28	0.241369880513927	0.31	0.226	1.40634037578128e-23
SMAP1	9.40448612230966e-28	0.372017048739436	0.475	0.319	1.65180394252247e-23
GAPDH	1.09555062060421e-27	0.407385786844209	0.899	0.928	1.92422511002924e-23
AP2S1	1.11335978636599e-27	0.506275630586343	0.654	0.459	1.95550512877322e-23
MT2A	1.11349101473406e-27	1.16450335769328	0.71	0.578	1.95573561827891e-23
TPT1	1.19029522169016e-27	0.330631910814421	0.997	0.999	2.0906345273766e-23
DPP7	1.28541627413179e-27	0.295246537966545	0.575	0.465	2.25770514388508e-23
JPT1	1.31401174696749e-27	0.545401114099145	0.608	0.426	2.3079302323737e-23
GALNT10	1.37597696299128e-27	0.291763229343114	0.273	0.131	2.41676593779789e-23
GNB2	1.47305354025145e-27	0.348530090265184	0.496	0.357	2.58727123809764e-23
DGUOK	1.47751891383148e-27	0.43608461580737	0.641	0.464	2.59511422025361e-23
FLOT1	1.57814707256107e-27	0.28316277248597	0.362	0.275	2.77185751824626e-23
NDFIP1	1.91875066845497e-27	0.425901203987133	0.651	0.479	3.3700936740743e-23
NDUFB4	2.10728479430986e-27	0.437695396758549	0.723	0.622	3.70123501272584e-23
CD5	2.43021959014036e-27	0.384828127401483	0.406	0.207	4.26843768812254e-23
RPA3	2.73843422087796e-27	0.403253601871667	0.513	0.382	4.80978586555006e-23
ARL6IP4	2.98354892550457e-27	0.377170433525742	0.797	0.711	5.24030533275623e-23
DNAJC1	3.02494394442954e-27	0.320738787865823	0.41	0.249	5.31301154399604e-23
ZNHIT1	3.11177695330152e-27	0.423734177264027	0.63	0.476	5.46552504077879e-23
EML4	3.78681464715217e-27	0.265143703839505	0.566	0.526	6.65116124625808e-23
MSN	4.0217829480144e-27	0.466666419457944	0.685	0.554	7.06385956989249e-23
AC004585.1	4.06427480141494e-27	0.290919063346295	0.187	0.042	7.1384922612052e-23
NDUFB6	4.18511238451981e-27	0.379293878076952	0.503	0.342	7.35073139217059e-23
TMEM173	4.24151153509298e-27	0.447944499990133	0.382	0.175	7.4497908602373e-23
SELENOK	4.39089166233739e-27	0.355425001811395	0.614	0.551	7.7121621157294e-23
GPR171	4.44637162975501e-27	0.417904696978293	0.272	0.143	7.8096071305017e-23
YWHAB	4.50362129154409e-27	0.33285703604446	0.861	0.826	7.91016043646805e-23
NIPBL-DT	4.50688693898643e-27	0.256703239284034	0.245	0.095	7.91589621963576e-23
MAST4	4.58013386994462e-27	0.333582718549476	0.273	0.116	8.04454712917073e-23
LAMTOR2	4.73598440078206e-27	0.388662954384086	0.52	0.366	8.31828300153361e-23
LAMTOR5	4.89875955483061e-27	0.398070704182335	0.697	0.565	8.60418128210448e-23
BANK1	5.00269393195471e-27	-0.817188157903181	0.073	0.326	8.78673162208525e-23
COX14	5.45068930253177e-27	0.406097682418006	0.658	0.533	9.5735906909668e-23
KLF2	5.79211531328692e-27	-0.964054361324601	0.159	0.448	1.01732713362571e-22
MRPL52	5.91557508820716e-27	0.424385306765773	0.644	0.472	1.03901160849271e-22
TSPYL4	6.08807042811947e-27	0.269350909981547	0.251	0.115	1.0693086899949e-22
DIAPH1	6.22172782783415e-27	0.462299413215993	0.53	0.355	1.09278427568079e-22
SUMF2	7.77703533327935e-27	0.320152450704479	0.428	0.297	1.36595848593718e-22
NDUFB7	8.35577204108293e-27	0.3958680412953	0.68	0.538	1.46760780129581e-22
GRAMD1B	8.44949805285322e-27	0.357293596209308	0.273	0.08	1.48406983800314e-22
ARHGAP30	9.10750765890969e-27	0.358909022526499	0.528	0.423	1.5996426452109e-22
LIX1L	9.17548101734046e-27	0.299245249660905	0.317	0.17	1.61158148588568e-22
ZNF302	9.30607892034589e-27	0.293070338576056	0.406	0.258	1.63451970156955e-22
CFL1	1.04788537695595e-26	0.463817706543205	0.923	0.918	1.84050587608543e-22
LINC01550	1.07981481538329e-26	0.207869209240841	0.224	0.106	1.89658674173921e-22
ARPC1B	1.12295667325634e-26	0.483007502045614	0.848	0.763	1.97236110090744e-22
AL096865.1	1.2016578302573e-26	0.234802683396875	0.163	0.039	2.11059181306393e-22
MAFG	1.2234747623705e-26	0.328444750955648	0.334	0.183	2.14891107262754e-22
SEC11C	1.28060410098277e-26	0.665661773613308	0.655	0.453	2.24925304296613e-22
PTPRC	1.3511341183327e-26	0.413777271542849	0.885	0.827	2.37313196543955e-22
ARID5A	1.40093396303992e-26	0.239693384298739	0.437	0.405	2.46060041268331e-22
ATP5MC3	1.44035190046966e-26	0.591603155013147	0.815	0.642	2.52983407798491e-22
COX20	1.44143063486408e-26	0.450535854242655	0.546	0.387	2.53172876707526e-22
FNBP1	1.47483176049561e-26	0.540672600560304	0.751	0.658	2.59039450413449e-22
PFDN2	1.57956662561522e-26	0.50022864855916	0.67	0.494	2.77435082123058e-22
ANXA7	1.73401920072338e-26	0.387019755824493	0.558	0.424	3.04563132415054e-22
NDUFS8	1.79268371612398e-26	0.384427186968511	0.582	0.421	3.14866967900016e-22
MZT2A	1.89336698046012e-26	0.350857333397972	0.635	0.564	3.32550976448015e-22
CCAR1	1.94879931094777e-26	0.477925177360392	0.504	0.334	3.42287110974866e-22
SEC61G	2.11878211727293e-26	0.577268000160276	0.763	0.631	3.72142891077818e-22
FURIN	2.17252309782977e-26	0.633665084354741	0.486	0.269	3.81581956902821e-22
GABPB1-AS1	2.18058404616696e-26	0.622423357560248	0.648	0.481	3.82997781868764e-22
SH2D2A	2.23583594518067e-26	0.46128221893598	0.296	0.132	3.92702225411533e-22
ATXN1	2.30249759042452e-26	0.561860415553113	0.466	0.247	4.04410676782162e-22
CELF2	2.47114050654277e-26	0.576246636779769	0.658	0.51	4.34031118569173e-22
TMEM258	2.47123361070339e-26	0.453250350998481	0.835	0.743	4.34047471383944e-22
MAF	2.51555432598848e-26	1.01268075291976	0.621	0.343	4.41831961816616e-22
RDX	2.60498188540372e-26	0.597307132101282	0.462	0.245	4.5753901835231e-22
SESN1	2.84880451552802e-26	0.284974210833627	0.239	0.096	5.00364025107342e-22
UQCRB	2.88168910881817e-26	0.418327498611768	0.935	0.933	5.06139875072823e-22
UBXN4	3.07788489786629e-26	0.377655187067657	0.71	0.604	5.40599703461235e-22
CHURC1	3.27198451260763e-26	0.374665235616667	0.744	0.671	5.74691359794404e-22
TMEM160	3.32706499223253e-26	0.390346820692335	0.601	0.455	5.84365695235722e-22
SEC61B	3.34992312120565e-26	0.662566014881072	0.835	0.683	5.8838049700856e-22
RPL37	3.38664143854982e-26	0.468582738216979	0.994	0.998	5.9482970226689e-22
RAB8B	3.99082886648911e-26	0.48409919621973	0.542	0.363	7.00949182110147e-22
CMTM6	4.62807845188133e-26	0.469814408586024	0.57	0.44	8.12875699288437e-22
PCNP	4.79421731258304e-26	0.279246077783646	0.51	0.462	8.42056328782084e-22
DYNLRB1	5.1651643896131e-26	0.368576433992445	0.68	0.568	9.07209473391646e-22
SF3B5	5.24317052963014e-26	0.382583717989631	0.658	0.562	9.20910471824238e-22
HLA-DRA	5.67789969516629e-26	-1.35678573866641	0.308	0.647	9.97266302459007e-22
RFLNB	6.3096797272122e-26	0.863877875925132	0.462	0.189	1.10823214728755e-21
BST2	7.04600809189718e-26	0.256431700836051	0.617	0.576	1.23756086126082e-21
STAT4	7.30049364044354e-26	0.433758285097013	0.345	0.178	1.2822587030075e-21
STK17A	7.74077816878357e-26	0.228226712625958	0.808	0.826	1.35959027756515e-21
PGK1	8.95691100781374e-26	0.339412077722789	0.651	0.599	1.5731918494124e-21
ARPP19	9.36788953153531e-26	0.4664692527382	0.568	0.405	1.64537611731886e-21
HMGB2	9.37304047683617e-26	0.694763575560947	0.597	0.503	1.64628082935151e-21
SATB1-AS1	9.38559952917647e-26	0.202719965643933	0.22	0.106	1.64848670130455e-21
PIGP	1.02516838604079e-25	0.238744749804833	0.323	0.195	1.80060575324205e-21
ITGB1BP1	1.08017816396289e-25	0.292395144859177	0.375	0.265	1.89722492718442e-21
BCOR	1.12282991747184e-25	0.482949625010812	0.407	0.216	1.97213846704753e-21
FO393401.1	1.20047256523876e-25	0.253827177909177	0.218	0.093	2.10851001358535e-21
FIS1	1.24800225440107e-25	0.381340581310185	0.608	0.469	2.19199115963004e-21
SF3B6	1.25757827097713e-25	0.453189550211337	0.71	0.571	2.20881047514423e-21
BCAP31	1.31636801202066e-25	0.281463618495796	0.525	0.409	2.31206877631308e-21
RPS25	1.41040164363404e-25	0.299273661348016	0.993	0.997	2.47722944687882e-21
GSS	1.47279661259968e-25	0.241657482910389	0.224	0.107	2.58681997037008e-21
LINC00963	1.99692327566473e-25	0.260474588142492	0.287	0.169	3.50739604137754e-21
CAPNS1	2.13212131567731e-25	0.388727434081648	0.479	0.361	3.74485787885563e-21
LAGE3	2.1882039955358e-25	0.372339426550877	0.508	0.341	3.84336149775908e-21
RPL22	2.35636054315836e-25	0.297198427570634	0.987	0.993	4.13871165800334e-21
LSM4	2.38775988666944e-25	0.369334351447457	0.499	0.389	4.19386146494621e-21
ABHD17A	2.58969777252485e-25	0.350488364904477	0.566	0.422	4.54854516766265e-21
BCL11B	2.77257880770433e-25	0.690387758305984	0.72	0.504	4.86975741785188e-21
CUTA	2.85759281389448e-25	0.232317776659223	0.649	0.588	5.01907601832426e-21
BRK1	3.77278120970214e-25	0.384101591451454	0.725	0.633	6.62651291672084e-21
PYURF	3.94808885711481e-25	0.302080791084999	0.601	0.503	6.93442326863645e-21
RORA	4.26815846091487e-25	0.729198027972965	0.618	0.329	7.49659352075088e-21
RPL27A	4.54061564049746e-25	0.28684144426999	0.987	0.996	7.97513731096975e-21
LINC00649	4.91652156629994e-25	0.276362680175683	0.334	0.184	8.63537847904922e-21
TSTD1	5.3997102408177e-25	0.400576494629268	0.69	0.573	9.4840510669722e-21
RPL35	5.43327233131259e-25	0.312320671508112	0.99	0.997	9.54299952271744e-21
HNRNPH2	5.83727319582576e-25	0.230446914413126	0.417	0.305	1.02525866411484e-20
GALM	6.39770736790486e-25	0.456752201902336	0.383	0.21	1.12369332209881e-20
CCDC107	6.65820479316997e-25	0.220425327368912	0.348	0.258	1.16944708987237e-20
NDUFA12	9.01193326996902e-25	0.42385429007919	0.676	0.516	1.58285595953736e-20
POLR3GL	9.10587006128408e-25	0.307101948968139	0.506	0.393	1.59935501756394e-20
PSMA6	9.50593124856898e-25	0.34823711769323	0.641	0.527	1.66962176449866e-20
SLC39A8	9.76863287719375e-25	0.267622441275325	0.211	0.063	1.71576267855031e-20
TMEM14C	1.02817179278149e-24	0.371489258178457	0.489	0.344	1.80588093684141e-20
MAN1A2	1.05300895461372e-24	0.316735835703652	0.437	0.321	1.84950492788355e-20
SCML1	1.19276270238129e-24	0.299608074490038	0.221	0.095	2.09496841046249e-20
TNFAIP8	1.25003049940644e-24	0.530470818841455	0.666	0.579	2.19555356915747e-20
ELOC	1.35867413910161e-24	0.326251589559462	0.559	0.43	2.38637525791807e-20
TPM3	1.3824280264423e-24	0.576227373976432	0.823	0.777	2.42809658564326e-20
FBXO22	1.39361923202803e-24	0.370581417044127	0.361	0.204	2.44775281913403e-20
NDUFA7	1.42902301027622e-24	0.393728483518906	0.546	0.37	2.50993601524916e-20
G3BP2	1.43952282926888e-24	0.341461435076974	0.545	0.441	2.52837789732786e-20
ARHGEF9	1.47586079508224e-24	0.208422810488296	0.225	0.114	2.59220190048245e-20
CCDC57	1.61164603195236e-24	0.265361702110019	0.311	0.172	2.83069509052113e-20
SRP14	1.61807987445688e-24	0.409745759605812	0.944	0.94	2.84199549149607e-20
H2AFJ	1.61892534042489e-24	0.459373122074697	0.482	0.255	2.84348046792227e-20
DNAJC21	1.64957833796655e-24	0.374331419851364	0.528	0.407	2.89731939280446e-20
VCP	1.65366690741414e-24	0.450217927127438	0.545	0.418	2.9045005561822e-20
PBXIP1	1.74609977723713e-24	0.268546613448504	0.414	0.344	3.0668496487393e-20
CD79A	1.78131785655078e-24	-1.04130400836952	0.124	0.464	3.12870668324579e-20
S100A9	1.89475970889159e-24	-2.2107417601267	0.096	0.417	3.32795595269718e-20
ZCRB1	1.94083457855184e-24	0.46077814387385	0.573	0.397	3.40888185376845e-20
IFITM2	1.95424009425353e-24	0.265503165247707	0.594	0.594	3.43242730154689e-20
ERAP2	1.95871972854604e-24	0.357054049551978	0.418	0.287	3.44029533121827e-20
RPL13	2.11223054891914e-24	0.27226753886578	0.999	0.999	3.70992173612159e-20
EIF4EBP2	2.11303288529089e-24	0.424930887433239	0.434	0.24	3.71133095972491e-20
GPR183	2.19870106201173e-24	0.303685382175208	0.482	0.466	3.8617985453174e-20
TM9SF3	2.20585956282687e-24	0.355701397035624	0.513	0.374	3.87437173614911e-20
ANKRD11	2.53972968375942e-24	0.452246923547662	0.714	0.646	4.46078121655505e-20
ZNF282	2.66808273386139e-24	0.21209103201002	0.134	0.057	4.68622051375415e-20
HIF1A	2.78590441644573e-24	0.422024654527191	0.6	0.478	4.89316251704529e-20
NENF	3.35468287526628e-24	0.332664273008917	0.475	0.339	5.89216500211769e-20
RASSF5	3.48968769555953e-24	0.378525031438194	0.48	0.336	6.12928746848076e-20
RWDD1	3.55896247932593e-24	0.418409781434876	0.652	0.542	6.25096169868807e-20
PSTPIP1	3.85817417293122e-24	0.259689868817363	0.252	0.126	6.7764971173364e-20
CALCOCO2	3.90501546182981e-24	0.240238711354326	0.418	0.34	6.85876915715788e-20
RANBP9	4.14747713484659e-24	0.342081833646915	0.32	0.165	7.28462883964456e-20
ACTN4	4.48010211790718e-24	0.385317923719509	0.427	0.332	7.86885135989218e-20
RAB11A	4.50640014804497e-24	0.301307951764179	0.427	0.304	7.91504122002618e-20
UROS	4.7007189860988e-24	0.265705363024826	0.368	0.235	8.25634282718392e-20
SZRD1	4.93196307752529e-24	0.351338382321614	0.469	0.345	8.66249994936542e-20
ARPC5	6.34786926552379e-24	0.502107773369726	0.754	0.657	1.1149397577966e-19
LSM3	6.59934143673313e-24	0.367843947770604	0.608	0.479	1.15910832994781e-19
TMEM60	6.64099256638862e-24	0.219275878943589	0.303	0.197	1.1664239343605e-19
PMAIP1	6.71997402101429e-24	0.44997600256346	0.342	0.25	1.18029623705095e-19
LUCAT1	6.80013691450011e-24	0.245975328084867	0.18	0.069	1.1943760476628e-19
SIAH2	7.01737679300299e-24	0.291189853479044	0.307	0.192	1.23253205992305e-19
MIR181A1HG	7.17272757283513e-24	0.321783595851993	0.248	0.086	1.25981787089276e-19
PSMD8	7.61271838937486e-24	0.410615376145114	0.686	0.551	1.3370978579098e-19
RPL9	8.15158032120018e-24	0.201981223303645	0.989	0.997	1.4317435676156e-19
ATP1A1	8.43719265389197e-24	0.321711718033595	0.497	0.363	1.48190851772959e-19
CDK6	8.97191552505721e-24	0.614093842776028	0.404	0.173	1.57582724282105e-19
TMEM167A	9.23127177813232e-24	0.399787960313419	0.465	0.322	1.62138057511116e-19
PTGER4	9.76362730193939e-24	0.374838433419485	0.261	0.104	1.71488349931263e-19
ABI2	9.94302810807657e-24	0.318309934632097	0.31	0.169	1.74639345690257e-19
SLC1A4	1.04228882600134e-23	0.596842348071326	0.392	0.143	1.83067609398876e-19
HSP90AA1	1.05614461984789e-23	0.272571046483106	0.906	0.871	1.85501241030084e-19
MYH9	1.07968337747134e-23	0.483647670060278	0.607	0.495	1.89635588419066e-19
NFIA	1.08088912728203e-23	0.491230627600448	0.268	0.091	1.89847366315816e-19
RAC1	1.11511473625213e-23	0.265460176094868	0.699	0.651	1.95858752275323e-19
RAB5IF	1.15501945975586e-23	0.35111455475807	0.556	0.443	2.0286761791152e-19
MBNL1	1.19276859347459e-23	0.529207387222255	0.813	0.71	2.09497875757876e-19
CCND2	1.23383681471042e-23	0.59755583664186	0.428	0.25	2.16711098135738e-19
APOBEC3H	1.26566225722115e-23	0.245361650234315	0.134	0.022	2.22300918858322e-19
PMVK	1.27535762295361e-23	0.237978040304099	0.294	0.199	2.24003812895573e-19
RAP1A	1.40088401070738e-23	0.276431587874846	0.556	0.507	2.46051267640643e-19
CBFB	1.4234545989678e-23	0.284203706871891	0.335	0.207	2.50015565762704e-19
ATP5MC1	1.65156467262204e-23	0.41217298058023	0.649	0.462	2.90080819099336e-19
GYPC	1.72375562940198e-23	0.286152649994754	0.692	0.642	3.02760438748163e-19
RHOA	1.86254019101717e-23	0.351132675193611	0.731	0.687	3.27136559150256e-19
HIGD2A	2.16227390405265e-23	0.34435261091804	0.661	0.555	3.79781788507807e-19
HCLS1	2.31480370468452e-23	0.459116598503277	0.689	0.59	4.06572122690788e-19
KLHL9	2.73951509186123e-23	0.230800283945268	0.241	0.116	4.81168430734506e-19
TAX1BP1	2.87700108753085e-23	0.370891123482967	0.701	0.593	5.05316471013919e-19
DNAJC15	2.88172381745684e-23	0.325855819506943	0.493	0.391	5.06145971298119e-19
CEMIP2	2.91030922006866e-23	0.308233649983377	0.341	0.218	5.11166711412859e-19
CYB5R3	3.03372088608776e-23	0.336775787910454	0.363	0.226	5.32842736432455e-19
FYN	3.13546240017757e-23	0.511801673284194	0.639	0.447	5.50712615967188e-19
HS2ST1	3.28846634857608e-23	0.203924418222101	0.192	0.083	5.77586229463902e-19
IKBIP	3.29388903576188e-23	0.247853014990077	0.268	0.141	5.78538670241216e-19
SH3BGRL	3.31030616644778e-23	0.330421008449672	0.652	0.564	5.81422175074889e-19
SAMSN1	3.31822919488281e-23	0.609739203454159	0.577	0.395	5.82813775789217e-19
FKBP1A	3.84383881786621e-23	0.334945573361627	0.544	0.426	6.75131849970021e-19
HMGB1	3.8939631788335e-23	0.336473590634453	0.939	0.955	6.83935692730315e-19
RHOC	3.98002967865177e-23	0.423432359361527	0.337	0.149	6.99052412758398e-19
TMEM30A	4.01476852737161e-23	0.387225105353776	0.394	0.242	7.05153944147549e-19
ADAR	4.23038214461765e-23	0.250714441274657	0.632	0.625	7.43024319880645e-19
PYCARD	4.26056135638775e-23	0.205401724324528	0.352	0.283	7.48324996635944e-19
MAN2B1	4.43060352444198e-23	0.239413112700536	0.293	0.171	7.78191203032989e-19
WNK1	4.73565927868655e-23	0.50645191152284	0.641	0.492	8.31771195708506e-19
STK32C	4.75195198855715e-23	0.217393612256367	0.182	0.067	8.34632847270177e-19
PURA	4.87174350881987e-23	0.324700067104286	0.523	0.396	8.55673029889121e-19
BTG3	5.01019117673162e-23	0.362256414289177	0.317	0.158	8.79989978281142e-19
SLC25A46	5.04060597903241e-23	0.371531304788025	0.33	0.185	8.85332034157253e-19
JUNB	5.58972567383347e-23	0.315260936833462	0.548	0.59	9.8177941735211e-19
MEF2C	5.66442052214474e-23	-0.760787510937753	0.096	0.341	9.94898820509502e-19
BZW1	5.90952401107625e-23	0.457536839458835	0.638	0.558	1.03794879730543e-18
RNF19A	6.03161612516623e-23	0.387939693055876	0.559	0.453	1.0593930562242e-18
UQCRH	6.07938819467711e-23	0.468362958233754	0.859	0.823	1.06778374251309e-18
MRPS21	6.15826015037745e-23	0.374569692203901	0.693	0.586	1.0816368128123e-18
SNF8	6.32503803213089e-23	0.362775457923249	0.52	0.373	1.11092967996347e-18
RABGAP1L	6.52682668181499e-23	0.352036155845974	0.521	0.398	1.14637183839398e-18
EDF1	6.77016859509547e-23	0.417438003051856	0.842	0.803	1.18911241204257e-18
RALA	7.57766677190763e-23	0.318921486818728	0.424	0.286	1.33094139181786e-18
PURB	8.26496531693095e-23	0.322743174513644	0.394	0.24	1.45165850826575e-18
OSTF1	8.39105765677135e-23	0.41254051409086	0.53	0.374	1.47380536683532e-18
SMIM19	8.4284199691481e-23	0.32106174170382	0.462	0.329	1.48036768338117e-18
TNFSF8	8.46645383958604e-23	0.204743130587587	0.142	0.05	1.48704795238489e-18
SUMO1	8.90094888006775e-23	0.38078992471714	0.685	0.54	1.5633626612951e-18
LPXN	9.34027075455171e-23	0.548502451916263	0.637	0.429	1.64052515532946e-18
PPP1CA	1.00913129588919e-22	0.381859875585517	0.655	0.558	1.77243820809977e-18
HMOX2	1.05602017875272e-22	0.23436809248978	0.372	0.275	1.85479384196128e-18
C11orf58	1.06423841018352e-22	0.314336266192754	0.756	0.746	1.86922834364633e-18
MACF1	1.10881677790804e-22	0.476465071901898	0.556	0.395	1.94752578871767e-18
COX16	1.17850735353243e-22	0.38863872327593	0.623	0.453	2.06993031574437e-18
PDCL3	1.24864853896036e-22	0.220033128277306	0.27	0.192	2.19312629382998e-18
RUNX2	1.27180058889e-22	0.340049443189123	0.261	0.093	2.2337905543264e-18
BLM	1.47028065031825e-22	0.304157244633977	0.244	0.122	2.58240093421898e-18
CCDC18-AS1	1.4813469078018e-22	0.332698261513072	0.506	0.37	2.60183770886308e-18
RAPGEF6	1.50800650121875e-22	0.297996599754446	0.518	0.399	2.64866261874061e-18
LDLR	1.60003054487095e-22	0.203564486457604	0.13	0.038	2.81029364901134e-18
TMEM161B-AS1	1.82164495045935e-22	0.377092478621878	0.425	0.259	3.19953719098681e-18
CLTB	1.88395023922472e-22	0.327459601260662	0.508	0.335	3.30897020017431e-18
CBX3	2.04315126616249e-22	0.347695135679546	0.727	0.689	3.5885908838878e-18
HP1BP3	2.05292112770933e-22	0.339528781915668	0.686	0.646	3.60575066870867e-18
RBM17	2.08783301988512e-22	0.343538625274421	0.59	0.483	3.66706991612623e-18
ZAP70	2.26977778590956e-22	0.305025518184942	0.423	0.244	3.98663770317155e-18
HCST	2.27008191629213e-22	0.325122457737381	0.52	0.401	3.9871718777755e-18
FKBP3	2.27785755575965e-22	0.38875070660609	0.523	0.363	4.00082901093625e-18
ABRACL	2.32140190181742e-22	0.626677971902792	0.68	0.453	4.07731030035212e-18
MT-ND1	2.3999250897062e-22	0.449910917865133	0.996	0.99	4.21522842755998e-18
CARD16	2.54490018113969e-22	0.205713296815303	0.418	0.329	4.46986267815374e-18
TXNDC17	2.62455842611486e-22	0.460249142380561	0.534	0.326	4.60977441962815e-18
OSBPL8	2.65597072550161e-22	0.371109592611192	0.59	0.481	4.66494698227104e-18
DR1	2.65924731172922e-22	0.387697605872051	0.499	0.319	4.67070197832119e-18
PSMB3	2.7759064766041e-22	0.314402737092643	0.642	0.565	4.87560213550744e-18
KMT2A	2.819115084247e-22	0.391102269777147	0.687	0.593	4.95149373397143e-18
TM7SF3	2.85374964417634e-22	0.248955173052376	0.277	0.149	5.01232587503132e-18
GSPT1	3.0046109652444e-22	0.31425943790845	0.507	0.42	5.27729869935527e-18
RASAL3	3.00672785672299e-22	0.23699642524381	0.41	0.333	5.28101680754826e-18
AGO2	3.01615287080788e-22	0.409897839244361	0.421	0.264	5.29757090228695e-18
PPP1R18	3.07198018374899e-22	0.278377595017062	0.483	0.391	5.39562599473672e-18
CNBP	3.11867451435421e-22	0.212311339439503	0.69	0.739	5.47763991701174e-18
DMAC1	3.13088275739317e-22	0.320451053130267	0.421	0.293	5.49908247508537e-18
CCNH	3.13799737110575e-22	0.214355717475696	0.33	0.219	5.51157858261014e-18
PPIB	3.142816356273e-22	0.390679936664483	0.808	0.682	5.52004264815791e-18
ACTR2	3.25294069017309e-22	0.485151857475455	0.754	0.673	5.71346502822002e-18
TAPBP	3.3648364377301e-22	0.452154056757033	0.762	0.641	5.90999871922914e-18
LGALS8	3.67744105901426e-22	0.308393102806181	0.386	0.258	6.45905747605265e-18
XPO1	3.79743987836344e-22	0.31126338727974	0.501	0.423	6.66982340235754e-18
MOB3A	3.84776045900344e-22	0.265990761531454	0.382	0.266	6.75820647019365e-18
CLN5	4.17906180942965e-22	0.283317395126334	0.376	0.234	7.34010416208224e-18
MSRB2	4.42256946469888e-22	0.219367374103768	0.245	0.137	7.76780100779711e-18
CTLA4	4.45147031859286e-22	0.523513652717154	0.317	0.114	7.8185624675765e-18
CD164	4.66734343921159e-22	0.35280233664914	0.632	0.524	8.19772201663124e-18
GABARAP	5.13243642491009e-22	0.303909657509791	0.821	0.844	9.01461133671208e-18
APOL6	5.13464132052077e-22	0.213326543385588	0.463	0.394	9.01848401536268e-18
SYTL2	5.24098301861492e-22	0.346934703349526	0.231	0.07	9.20526257389525e-18
GPI	5.29083344867004e-22	0.370073954012431	0.411	0.263	9.29281986924406e-18
BUB3	6.0946737632153e-22	0.271809571941201	0.496	0.449	1.07046849977113e-17
MBD2	6.15616916514648e-22	0.398749329653331	0.551	0.418	1.08126955216633e-17
PTP4A2	6.34656947749455e-22	0.419420809536359	0.745	0.684	1.11471146302714e-17
MTDH	7.06588211791651e-22	0.282840247407657	0.739	0.696	1.24105153519086e-17
PEBP1	7.10724257205912e-22	0.417950677112735	0.775	0.696	1.24831608535646e-17
INPP4B	7.25125198955095e-22	0.342183789992989	0.292	0.141	1.27360989944473e-17
CACYBP	7.66660181317062e-22	0.393544488126126	0.62	0.508	1.34656194246529e-17
SYT11	7.84292418680225e-22	0.375734871809972	0.321	0.141	1.37753120416995e-17
HOTAIRM1	8.50526427577493e-22	0.297217130862952	0.283	0.135	1.49386461739711e-17
TIGAR	8.64829614501876e-22	0.25460644732552	0.235	0.105	1.5189867349111e-17
MYEF2	8.65469652076581e-22	0.29217743499151	0.221	0.1	1.52011089690731e-17
GSTO1	8.75015223582065e-22	0.380348239523338	0.552	0.422	1.53687673869954e-17
TMEM59	8.87053893262368e-22	0.255627163843605	0.651	0.603	1.55802145812602e-17
PSMC1	9.61372288360417e-22	0.255728321459479	0.479	0.41	1.68855428727624e-17
EVL	9.96909510624358e-22	0.223729569497742	0.685	0.701	1.75097186446062e-17
TNFRSF13C	1.04232946611653e-21	-0.602401771281555	0.085	0.314	1.83074747428708e-17
CDK2AP2	1.06805204343621e-21	0.276810014460349	0.418	0.369	1.87592660909135e-17
RBMS1	1.1259442364594e-21	0.387657582262039	0.438	0.275	1.97760845691729e-17
JOSD1	1.14876442750296e-21	0.300668937536673	0.375	0.227	2.01768984046621e-17
RBPJ	1.15181553989994e-21	0.667901601827898	0.632	0.409	2.02304881428026e-17
SRSF11	1.20712721556383e-21	0.369265608416213	0.699	0.62	2.12019824141632e-17
TXNL4A	1.32240946657372e-21	0.377618337573142	0.579	0.385	2.32267998709008e-17
CLSTN1	1.35276644426875e-21	0.251808225463047	0.313	0.206	2.37599898271364e-17
IL21R	1.39371209915655e-21	0.393645633078554	0.304	0.136	2.44791593095857e-17
FDX1	1.55498606953561e-21	0.373970224657263	0.408	0.269	2.73117753253235e-17
RER1	1.70369195391315e-21	0.391033675295517	0.585	0.403	2.99236454785305e-17
ZC3HAV1	1.78876319961835e-21	0.35349097798575	0.587	0.477	3.14178368380967e-17
EMB	1.92769370171722e-21	0.494846918610152	0.677	0.54	3.38580121769612e-17
SPCS2	1.93153567414319e-21	0.257360622425481	0.707	0.66	3.3925492580651e-17
SCAMP2	2.03915474043273e-21	0.294809282451314	0.458	0.339	3.58157138609605e-17
PTMS	2.07318216903845e-21	0.820696939634109	0.411	0.173	3.64133716169914e-17
KRCC1	2.07338052355177e-21	0.308237529577697	0.403	0.271	3.64168555156632e-17
KXD1	2.12289830000261e-21	0.221660630349283	0.315	0.24	3.72865857412459e-17
UBALD2	2.3460664572876e-21	0.277041810849643	0.415	0.386	4.12063112557994e-17
MAN1C1	2.36981154718448e-21	0.339727104614189	0.27	0.096	4.16233700147482e-17
BMPR2	2.39150202094338e-21	0.292490490983715	0.321	0.182	4.20043414958495e-17
PTTG1	2.42432677468111e-21	0.477027601115755	0.303	0.147	4.2580875470499e-17
FOS	2.44012233047273e-21	0.63526548340499	0.163	0.126	4.28583086124231e-17
MAPK1IP1L	2.51202942426101e-21	0.252203696566069	0.431	0.349	4.41212848077204e-17
ERBIN	2.61314837147467e-21	0.32956901968273	0.506	0.396	4.5897337996581e-17
SNRPD2	2.62415344838428e-21	0.31801945378333	0.839	0.793	4.60906311674215e-17
SEPTIN1	2.70954218104861e-21	0.240654120350036	0.485	0.406	4.75903988679378e-17
PPDPF	2.72469188271785e-21	0.22894152704243	0.861	0.882	4.78564882280563e-17
APBB1IP	2.76126940005082e-21	0.333958156076911	0.593	0.481	4.84989357424926e-17
MINCR	3.01430157697729e-21	0.213647126217354	0.183	0.071	5.29431928980291e-17
GPR68	3.25592637074618e-21	0.284145997119169	0.201	0.073	5.71870907757858e-17
CHCHD2	3.29912193931469e-21	0.375737391330626	0.863	0.853	5.79457777421233e-17
SERINC1	3.31560871673692e-21	0.391653134667139	0.514	0.358	5.82353515007672e-17
RTN4	3.44133926903704e-21	0.345642752522621	0.523	0.404	6.04436829213666e-17
MSMO1	3.50278878465731e-21	0.235956001615001	0.214	0.128	6.1522982213721e-17
ATP1B3	3.54105465147784e-21	0.399096053150228	0.442	0.257	6.21950838985567e-17
PPP1R2	3.61235264994763e-21	0.37097057757008	0.689	0.594	6.34473619436802e-17
PPP1R7	4.43924646114746e-21	0.336222231754272	0.508	0.366	7.7970924843594e-17
CAB39	4.64686865964666e-21	0.313632824605945	0.397	0.252	8.16176011380339e-17
LSM5	4.76898771000061e-21	0.402634964880862	0.577	0.459	8.37625001384508e-17
ITK	4.83531292719482e-21	0.28270719671642	0.38	0.239	8.49274362532499e-17
C18orf32	5.62706808088623e-21	0.318805193116809	0.583	0.461	9.88338237726858e-17
NSMCE1	5.68889336959252e-21	0.275396128706687	0.386	0.243	9.99197231435231e-17
GFI1	6.01648772751745e-21	0.262047500434683	0.246	0.101	1.05673590446116e-16
RNF5	6.73381919452059e-21	0.214576928992698	0.33	0.243	1.1827280033256e-16
GUK1	6.82967675606506e-21	0.376176912220056	0.768	0.672	1.19956442543527e-16
PRDM1	7.18555628328133e-21	0.644305180458547	0.318	0.143	1.26207110559553e-16
POLR2F	7.27931024741715e-21	0.323064359929435	0.532	0.372	1.27853805185635e-16
NOTCH1	7.37644578065876e-21	0.393052894663213	0.337	0.175	1.2955989369149e-16
FAM50A	7.45168845384766e-21	0.263304144265114	0.42	0.343	1.3088145600338e-16
TOR1AIP1	7.51310350599298e-21	0.259121424826164	0.33	0.217	1.31960149979261e-16
BTBD11	7.66371724475866e-21	0.218749526008618	0.149	0.041	1.34605529686941e-16
RBM8A	8.39326663452713e-21	0.324713625885907	0.714	0.658	1.47419335168835e-16
CAPG	8.50953077742005e-21	0.242325381823491	0.28	0.23	1.49461398574606e-16
VPREB3	9.01947388724422e-21	-0.951996736440552	0.063	0.336	1.58418039355557e-16
NPLOC4	9.43983365661666e-21	0.344990338003817	0.346	0.191	1.65801238344815e-16
UBE2L3	9.69206543225988e-21	0.312271377333513	0.607	0.519	1.70231437252212e-16
CAPZB	1.01662582772344e-20	0.340243251062599	0.661	0.572	1.78560160381344e-16
PNMA1	1.04113137926901e-20	0.263272276945653	0.246	0.095	1.8286431545481e-16
SDF2L1	1.04948619016067e-20	0.291403367132732	0.438	0.335	1.8433175443982e-16
CD70	1.06788645238646e-20	0.562467686318494	0.155	0.063	1.87563576497158e-16
PPM1M	1.1872926187354e-20	0.20405511241583	0.23	0.134	2.08536075554686e-16
ATP6V1F	1.20943856696242e-20	0.358572908112858	0.7	0.58	2.1242578990128e-16
CTSL	1.2297783675346e-20	0.95348105609366	0.407	0.144	2.15998272473776e-16
MAP3K2	1.7240968547463e-20	0.418680452141479	0.49	0.316	3.0282037156764e-16
RCN2	1.77701289887108e-20	0.346544969257135	0.469	0.313	3.12114545557716e-16
BCAP29	1.80958713813437e-20	0.307096824168917	0.351	0.175	3.17835884941921e-16
NAXE	1.83770445942168e-20	0.242225269358309	0.352	0.239	3.22774411252823e-16
TM9SF2	1.87422185604157e-20	0.305267642387866	0.434	0.281	3.29188326795141e-16
ARF5	1.94013199046853e-20	0.334672982137479	0.458	0.301	3.40764782805893e-16
MAP4K4	1.94868829583479e-20	0.415430866567101	0.463	0.378	3.42267612280423e-16
PHLDA3	2.07736313722269e-20	0.291570913467237	0.154	0.023	3.64868061421793e-16
IL10RB	2.08771628561299e-20	0.298025972613066	0.389	0.245	3.66686488405065e-16
CLPTM1L	2.13295019238784e-20	0.347687801333578	0.386	0.238	3.74631371791e-16
NIBAN1	2.15373102443505e-20	0.543674783391781	0.406	0.174	3.78281317131772e-16
F5	2.26847838257389e-20	0.339139570625442	0.193	0.057	3.98435543115278e-16
CCDC124	2.54860905050362e-20	0.239225452303876	0.323	0.226	4.47637693630455e-16
LINC00667	2.55310114086639e-20	0.233079880316238	0.354	0.249	4.48426684381772e-16
PCBP2	2.55723821580012e-20	0.552936490138973	0.752	0.702	4.49153320223133e-16
NDUFC1	2.65499025710338e-20	0.380893664705181	0.69	0.561	4.66322488757638e-16
PCYOX1	2.65554382219413e-20	0.242582358560576	0.266	0.142	4.66419716930176e-16
AKAP13	2.79546999081028e-20	0.241534213150957	0.67	0.657	4.90996349185917e-16
UBE2S	2.79867387832688e-20	0.361768085262996	0.32	0.222	4.91559079989334e-16
SRP19	2.8758625238246e-20	0.390725378882114	0.632	0.489	5.05116493684552e-16
SLC66A3	2.94799528273121e-20	0.206335245349431	0.244	0.152	5.1778589145891e-16
ELK1	2.99616926043935e-20	0.221180565334502	0.241	0.125	5.26247168903567e-16
TRPS1	3.01754802311345e-20	0.305463039703071	0.344	0.188	5.30002134779646e-16
PRKAR2A	3.16591505177438e-20	0.24222987600175	0.334	0.225	5.56061319693652e-16
SNX6	3.27979614313635e-20	0.300502281593241	0.651	0.56	5.76063394580469e-16
EIF4G3	3.55392282982609e-20	0.285752516921037	0.349	0.225	6.24211005830655e-16
PLEC	3.71924970606652e-20	0.315544609582918	0.42	0.269	6.53249018373524e-16
PRRC2C	3.81187782161605e-20	0.332058818618898	0.831	0.768	6.69518220588643e-16
MRPL36	3.8532448137158e-20	0.302490607332476	0.461	0.294	6.76783919081043e-16
SMARCA2	3.90189758579517e-20	0.480648717550887	0.507	0.358	6.85329291969064e-16
WIPF1	3.90887852650447e-20	0.37046645475593	0.669	0.614	6.86555424395245e-16
AURKAIP1	3.9268443923515e-20	0.29950006866441	0.61	0.497	6.89710949072617e-16
ANKRD12	3.97375655710406e-20	0.311018218748189	0.808	0.814	6.97950601689757e-16
PSMD7	4.08946760050669e-20	0.326190290426317	0.559	0.44	7.18274089352995e-16
TANK	4.36675987287717e-20	0.411776611744079	0.527	0.381	7.66977704072146e-16
KCNAB2	4.49848669862604e-20	0.311326894372449	0.417	0.286	7.90114203746678e-16
CYSTM1	4.57991640258249e-20	0.289291204463112	0.3	0.154	8.04416516949589e-16
NQO2	5.1645648946954e-20	0.205548600654923	0.293	0.19	9.071041781043e-16
POLR2J	5.25539418086382e-20	0.273745371947573	0.537	0.476	9.23057433926922e-16
GABPB1-IT1	5.28366024746372e-20	0.203376046952209	0.383	0.283	9.28022085864527e-16
RRM2B	6.19839134523812e-20	0.285724463148867	0.27	0.123	1.08868545587762e-15
RAB33A	6.52066019965138e-20	0.257158423884511	0.261	0.134	1.14528875746677e-15
RPL13A	6.59008832928414e-20	-0.303227125874227	0.992	0.997	1.15748311415547e-15
BLOC1S1	6.61922820032193e-20	0.351053415695325	0.642	0.532	1.16260124110454e-15
PABPN1	6.76185455816703e-20	0.453311366295683	0.614	0.427	1.18765213459646e-15
RECQL	6.8280889929743e-20	0.329775639233574	0.463	0.34	1.19928555072601e-15
LGALS1	7.1009127622329e-20	0.828702954491652	0.29	0.236	1.24720431755859e-15
PTPN7	7.41973044007412e-20	0.345767536788646	0.496	0.368	1.30320145449462e-15
PFDN5	7.90711114272439e-20	0.305418702994265	0.976	0.98	1.38880500110811e-15
MBD5	7.92609716757224e-20	0.275586981566901	0.338	0.228	1.39213970651239e-15
CEP85L	8.38043053119547e-20	0.285429492835332	0.328	0.215	1.47193881849917e-15
HLA-DPB1	8.47668557096226e-20	-1.02288379992325	0.328	0.607	1.48884505368381e-15
SAR1B	8.77665666551028e-20	0.318135205816487	0.413	0.245	1.54153197673023e-15
PCBP1	9.10157075294887e-20	0.313502288577563	0.713	0.72	1.59859988704794e-15
PSMB6	9.85979396216724e-20	0.278462669181063	0.554	0.479	1.73177421151505e-15
RNF181	1.00060512531939e-19	0.31694565512066	0.563	0.436	1.75746284211098e-15
TRAM1	1.00288128225572e-19	0.341738557466	0.608	0.487	1.76146068415395e-15
SELENOF	1.04442948195785e-19	0.278154568365779	0.58	0.495	1.83443594211077e-15
FBXW5	1.06946667625368e-19	0.244791633420106	0.366	0.269	1.87841127017197e-15
SNRPD3	1.07459852834845e-19	0.275386632201866	0.59	0.504	1.88742485519122e-15
ARF3	1.11277640437314e-19	0.29098384140439	0.335	0.196	1.95448047664099e-15
ATF7IP2	1.13425668406129e-19	0.341596213943234	0.459	0.291	1.99220843988526e-15
SPCS1	1.18069622502939e-19	0.341051467945838	0.758	0.672	2.07377484964162e-15
CNPY2	1.25484457519648e-19	0.283061327183053	0.559	0.465	2.2040090118751e-15
BBX	1.32606137942336e-19	0.247961414538466	0.555	0.502	2.32909420681919e-15
BSG	1.39433413882229e-19	0.284556913733605	0.493	0.386	2.44900848142747e-15
PSMB1	1.46286712116544e-19	0.349762394078488	0.756	0.682	2.56937981161497e-15
NCBP3	1.49013869077407e-19	0.339851218683099	0.403	0.286	2.61727959647558e-15
CD226	1.51187399096357e-19	0.405766131361587	0.296	0.105	2.65545547772841e-15
S100A10	1.66824995426771e-19	0.291687371320044	0.587	0.542	2.93011421967581e-15
OGDH	1.75237113192844e-19	0.257558945749007	0.311	0.181	3.07786465611911e-15
PPP1R16B	1.75439077746162e-19	0.393409238445276	0.444	0.282	3.0814119615336e-15
PHTF2	1.81748076498697e-19	0.318724035455406	0.38	0.205	3.19222321562311e-15
YTHDF2	1.85002542443105e-19	0.255962510556376	0.465	0.393	3.2493846554707e-15
PHF20L1	1.86014729054551e-19	0.367397464057698	0.465	0.318	3.26716270111414e-15
SEC11A	1.93350771717976e-19	0.447019806817764	0.675	0.524	3.39601295445453e-15
YIPF4	1.97335777572684e-19	0.339761579673415	0.49	0.378	3.46600559728662e-15
PRKCI	2.02023984759765e-19	0.201038545288782	0.192	0.095	3.54834926832052e-15
BCL6	2.05825574885988e-19	0.287855726732549	0.254	0.124	3.61512039729749e-15
ARF6	2.08261756137754e-19	0.341104219090299	0.661	0.603	3.65790948480352e-15
LINC01934	2.12177043218101e-19	0.447859519733868	0.311	0.132	3.72667758708272e-15
TNFRSF18	2.31363372676023e-19	1.1096150394784	0.458	0.152	4.06366627768167e-15
TPP1	2.37706629392448e-19	0.273628266027105	0.413	0.312	4.17507923864896e-15
CUEDC2	2.3933265553033e-19	0.20850535476102	0.332	0.222	4.20363876173472e-15
FLNA	2.43157209095372e-19	0.494005266559321	0.497	0.358	4.27081322055112e-15
GLS	2.46594732612566e-19	0.457245069782964	0.593	0.438	4.33118988360711e-15
ACTR3	2.49949626579689e-19	0.427351926360815	0.703	0.627	4.39011524124566e-15
HINT2	2.55963035417681e-19	0.268853514685846	0.383	0.252	4.49573475407614e-15
TTC28-AS1	2.57731313218391e-19	0.262432787501097	0.33	0.186	4.52679278536782e-15
STK24	2.58874646763901e-19	0.326541117172553	0.475	0.329	4.54687429576115e-15
CD59	2.61111768075124e-19	0.229494350623402	0.424	0.273	4.58616709447148e-15
TRAPPC2L	2.64506340212194e-19	0.393036940677015	0.554	0.339	4.64578935948697e-15
DEF8	2.65324195043679e-19	0.229158214101802	0.248	0.116	4.66015416174718e-15
TGFB1	2.66243878654132e-19	0.324955900271892	0.517	0.405	4.67630748468118e-15
AHCYL1	2.6800247696579e-19	0.270141191175575	0.366	0.274	4.70719550542713e-15
AP2M1	2.6843590748396e-19	0.279688832080725	0.538	0.463	4.71480827904827e-15
LONP2	2.6999837342892e-19	0.217488198787037	0.376	0.278	4.74225143090556e-15
CLPP	2.83024262832762e-19	0.21179540072408	0.414	0.329	4.97103815239464e-15
ZNRF1	2.93522661011074e-19	0.388632406875784	0.452	0.244	5.1554320179985e-15
HIGD1A	2.93784669176968e-19	0.258617302982022	0.332	0.207	5.16003392942426e-15
SIVA1	3.26535950086446e-19	0.345122326605921	0.608	0.494	5.73527742731833e-15
UFD1	3.47204448849735e-19	0.276171408019994	0.403	0.296	6.09829893959674e-15
JAK1	3.61975316374644e-19	0.242157816765446	0.804	0.775	6.35773445680425e-15
TMEM230	3.74445175112752e-19	0.266904505789217	0.515	0.4	6.57675505568038e-15
IER5	3.93398923872393e-19	0.404270643899355	0.386	0.232	6.90965869889471e-15
IQGAP2	4.09617348584249e-19	0.302222849800446	0.456	0.29	7.19451911053374e-15
TRAF3IP3	4.51177350074295e-19	0.254038011492668	0.623	0.546	7.92447897670492e-15
RSU1	4.53482041408297e-19	0.249154354227482	0.294	0.177	7.96495857529534e-15
TMEM35B	4.56934230063622e-19	0.263595975381883	0.427	0.298	8.02559281683746e-15
RPS18	4.71213829526267e-19	0.344680056009098	0.996	0.999	8.27639970179936e-15
FLYWCH2	4.72988809988484e-19	0.268176468070267	0.339	0.176	8.30757545863774e-15
FAM49B	5.04495221124918e-19	0.299708274958257	0.589	0.485	8.86095406383805e-15
ORMDL1	5.28783018635355e-19	0.319787253608314	0.649	0.54	9.28754493931138e-15
SUPT5H	5.41906552447014e-19	0.321225285184945	0.482	0.382	9.51804668717936e-15
ZBTB1	5.48834582525985e-19	0.304635144360692	0.427	0.314	9.63973060748641e-15
RAP1B	5.79700346548937e-19	0.365654184724552	0.727	0.631	1.01818568867855e-14
REST	5.80783236227758e-19	0.374152519706001	0.569	0.437	1.02008767611043e-14
METTL23	6.52839221362704e-19	0.212285223154572	0.446	0.356	1.14664680840145e-14
CALM2	6.59011892300792e-19	0.382830311830794	0.841	0.844	1.15748848763711e-14
ATP6V0B	6.72890365750867e-19	0.32345644847311	0.613	0.464	1.18186463840482e-14
SELENOS	6.77194123162753e-19	0.441130423826322	0.548	0.387	1.18942375792306e-14
OXCT1	7.76030856733135e-19	0.274999186196734	0.317	0.171	1.36302059676608e-14
BCL7C	8.11499493773846e-19	0.259297245317624	0.387	0.28	1.42531771086438e-14
YAF2	9.18227130347636e-19	0.336621605817553	0.425	0.295	1.61277413174259e-14
RPL36A	9.58714434546425e-19	0.238216803614606	0.985	0.995	1.68388603283734e-14
BCAT1	9.609320618478e-19	0.454774293883945	0.227	0.054	1.68778107342948e-14
CKS1B	9.63235063759078e-19	0.37173780166099	0.179	0.14	1.69182606598644e-14
SPTAN1	1.00020202267781e-18	0.402920236323058	0.545	0.396	1.75675483263131e-14
BIRC3	1.02543408416339e-18	0.574163511208478	0.541	0.42	1.80107242542458e-14
KPNA1	1.03775444458364e-18	0.333538898704628	0.352	0.212	1.82271190646671e-14
PLAAT4	1.07277781874831e-18	0.239533767038744	0.755	0.673	1.88422696084953e-14
ATP5F1D	1.09866881905357e-18	0.265717354026337	0.762	0.727	1.92970191378568e-14
SERP1	1.10909034719989e-18	0.229095166797968	0.779	0.767	1.94800628582189e-14
DDX17	1.24402326915117e-18	0.406646055909846	0.821	0.775	2.18500246993712e-14
IDI1	1.27399203099788e-18	0.315435514490411	0.48	0.352	2.23763960324467e-14
SMIM15	1.28018228074474e-18	0.228471815607607	0.344	0.241	2.24851215790005e-14
NUTM2B-AS1	1.31535571679605e-18	0.254091842596114	0.392	0.282	2.31029078098059e-14
RNPEPL1	1.34607878001602e-18	0.204162994629381	0.355	0.282	2.36425276922015e-14
ATXN7L3B	1.40007065174573e-18	0.313735560382883	0.524	0.396	2.4590840927262e-14
CD3G	1.4214452422552e-18	0.450549568319937	0.751	0.529	2.49662642349703e-14
SERTAD2	1.43656490213789e-18	0.278945728385371	0.301	0.174	2.52318259411498e-14
PAX5	1.45660520633057e-18	-0.538365092053136	0.065	0.264	2.55838138439902e-14
CBX5	1.47012464375377e-18	0.352598884553229	0.407	0.32	2.58212692428911e-14
ABHD13	1.49825490464594e-18	0.210030604054284	0.289	0.18	2.63153491452013e-14
VDAC3	1.50112726707118e-18	0.319514511636153	0.462	0.342	2.63657993188382e-14
TOP1	1.58539320011562e-18	0.246679727663359	0.61	0.527	2.78458461668307e-14
ARAP2	1.63720485773488e-18	0.346610956361802	0.411	0.278	2.87558661212554e-14
RALGDS	1.67638276785062e-18	0.270799156756224	0.337	0.203	2.94439869345283e-14
COPE	1.68431195616933e-18	0.315721585273374	0.683	0.601	2.95832551981581e-14
RASA2	1.70672678002315e-18	0.267543535968071	0.396	0.291	2.99769491643267e-14
PRR13	2.06218774574502e-18	0.201376135023449	0.673	0.66	3.62202655662656e-14
TNPO1	2.13069664322039e-18	0.35113320483168	0.373	0.247	3.74235558415229e-14
FAM104A	2.20156992678264e-18	0.298252643456959	0.396	0.225	3.86683741940103e-14
PTPMT1	2.29516350316987e-18	0.215895649567747	0.306	0.198	4.03122517696755e-14
HSPE1	2.38018331912096e-18	0.398989664825218	0.754	0.65	4.18055398170406e-14
IGFLR1	2.43417392387731e-18	0.33095504718089	0.454	0.349	4.27538307989811e-14
BCCIP	2.49481910704407e-18	0.249521558707783	0.383	0.266	4.38190027961221e-14
COA1	2.60004450108989e-18	0.252744239125759	0.439	0.344	4.56671816171428e-14
LIMS1	2.76908148871252e-18	0.403552861908936	0.565	0.425	4.86361472677468e-14
SH3KBP1	2.8353442261825e-18	0.382104224964193	0.575	0.465	4.97999859886694e-14
TENT4B	2.83841258343476e-18	0.309154196381817	0.332	0.177	4.98538786154481e-14
IGLC1	2.89278042063501e-18	-1.87561490840481	0.12	0.442	5.08087953080333e-14
COX5A	2.89526046392254e-18	0.321861154281721	0.645	0.532	5.08523547883355e-14
PSMB2	3.04388091898096e-18	0.34096711495421	0.545	0.4	5.34627244609815e-14
SMARCE1	3.06133018829836e-18	0.355900941937981	0.572	0.496	5.37692034272724e-14
CCNG1	3.10787727715745e-18	0.231244055649959	0.313	0.238	5.45867564959935e-14
MRPL20	3.21048760566541e-18	0.341965939313343	0.693	0.57	5.63890043059072e-14
PTPRA	3.21173675796789e-18	0.304340352010615	0.52	0.429	5.6410944416948e-14
ARHGAP18	3.2538432114697e-18	0.259975500719313	0.251	0.112	5.71505021662538e-14
YIPF3	3.5282639375308e-18	0.214784828632969	0.345	0.233	6.1970427798791e-14
PDE4A	3.53582134546009e-18	0.221329395118603	0.161	0.045	6.21031661116609e-14
STIM2	3.70021205713756e-18	0.241743571388248	0.372	0.273	6.49905245715641e-14
RBM43	3.84255093799784e-18	0.25376928857878	0.32	0.187	6.7490564674994e-14
THOC7	3.8837141736596e-18	0.308939094587766	0.527	0.428	6.82135557461571e-14
RAB10	4.00754038610245e-18	0.300412347085896	0.431	0.337	7.03884393415035e-14
MT-ND5	4.27119769083114e-18	0.406880563733772	0.98	0.917	7.50193162417582e-14
ICOS	4.64152749929811e-18	0.360945820865366	0.368	0.239	8.1523788997672e-14
TMOD3	4.65357035430989e-18	0.279865830498081	0.493	0.367	8.17353097030989e-14
CNIH1	4.69886988766338e-18	0.218153355530759	0.351	0.253	8.25309507069195e-14
CKS2	4.71153005437446e-18	0.463843876262593	0.315	0.195	8.27533138750331e-14
ATP5ME	4.8486235772208e-18	0.383813902534115	0.797	0.799	8.51612245103061e-14
PPIA	5.12486031696315e-18	0.418746005832991	0.93	0.915	9.00130466071408e-14
NAMPT	5.25309829797906e-18	0.357831395023465	0.344	0.217	9.22654185057042e-14
DDHD1	5.46792828020907e-18	0.404527192547883	0.507	0.346	9.60386923135921e-14
MFSD14B	5.53422304371127e-18	0.296538384632037	0.287	0.138	9.72030935397448e-14
TSPAN5	5.65336900429226e-18	0.315271376077775	0.315	0.148	9.92957731913893e-14
POLR2I	5.71752335940802e-18	0.319988261199419	0.576	0.412	1.00422580284643e-13
TNFRSF4	5.73206261646184e-18	0.990777327163374	0.366	0.116	1.00677947795536e-13
IL2RB	5.79805933231255e-18	0.51897667941488	0.486	0.26	1.01837114112738e-13
SPATA13	6.41469261750456e-18	0.334530101107678	0.408	0.275	1.1266766113385e-13
OPTN	6.41489306322008e-18	0.237838801026056	0.456	0.373	1.12671181762397e-13
ZNF433-AS1	6.48653697301179e-18	0.276983849730308	0.338	0.192	1.13929535393979e-13
MRPS33	6.63019077995442e-18	0.288339614021767	0.442	0.315	1.16452670859119e-13
ATRAID	6.82164078554461e-18	0.233374685946398	0.48	0.404	1.19815298757306e-13
SURF1	7.27936326765827e-18	0.23967446078439	0.406	0.317	1.2785473643315e-13
PSMD14	7.34689412107236e-18	0.267648475528677	0.4	0.318	1.29040848342515e-13
PRPF8	7.34941043435854e-18	0.329445566164358	0.551	0.439	1.29085044869073e-13
C21orf91	7.68989091373711e-18	0.258447184383148	0.3	0.155	1.35065244008879e-13
MLEC	7.73418916620585e-18	0.279403201089077	0.454	0.327	1.3584329851524e-13
DNM2	8.03933684293509e-18	0.272107301803765	0.4	0.285	1.41202912309312e-13
MPLKIP	8.11863580136367e-18	0.274714688979445	0.449	0.323	1.42595719215151e-13
CLIP1	8.17763489955764e-18	0.33151170973174	0.455	0.313	1.4363197937583e-13
TYMP	8.46611972127865e-18	0.250075731804191	0.428	0.391	1.48698926784538e-13
VMA21	8.62485108253786e-18	0.295087990095806	0.377	0.266	1.51486884413695e-13
RANBP6	8.70243129811884e-18	0.22604621438408	0.256	0.149	1.52849503320159e-13
PSMC5	8.91363114970341e-18	0.208300684506077	0.528	0.475	1.56559017513391e-13
RPS8	9.19339337397288e-18	0.375785991711926	0.996	0.999	1.6147276122046e-13
SMIM10L1	1.01672256410102e-17	0.255586817492734	0.401	0.284	1.78577151158704e-13
LPIN2	1.01796360720312e-17	0.311989068837785	0.477	0.353	1.78795127969155e-13
C22orf39	1.03888317393926e-17	0.215725408706361	0.369	0.242	1.82469440670691e-13
AP3M2	1.07146774498686e-17	0.263264771442172	0.306	0.183	1.88192594729491e-13
PAIP2	1.0804407612268e-17	0.370152513973617	0.689	0.62	1.89768615301875e-13
FBXL5	1.11734693423887e-17	0.238655403559343	0.324	0.228	1.96250815529714e-13
HNRNPU	1.12408668370398e-17	0.294855787779718	0.793	0.746	1.97434585125767e-13
COMMD4	1.13000739003777e-17	0.234530324003606	0.335	0.214	1.98474497986234e-13
PSMD1	1.15090172314899e-17	0.347016658432998	0.441	0.28	2.02144378653888e-13
PTPN22	1.20084980489248e-17	0.276082858805145	0.376	0.239	2.10917259731316e-13
ARHGDIA	1.2130346847369e-17	0.231184496710113	0.538	0.496	2.13057412027189e-13
MYO5A	1.28530077176253e-17	0.268929007641681	0.283	0.161	2.2575022755237e-13
PA2G4	1.29034352679631e-17	0.310068909631745	0.676	0.639	2.26635937046505e-13
AGPAT3	1.32791441494816e-17	0.271662098686581	0.304	0.158	2.33234887841495e-13
SKP1	1.33752294497517e-17	0.429928862866765	0.862	0.827	2.34922530055439e-13
MSI2	1.36842649042852e-17	0.395964570339082	0.439	0.282	2.40350428778866e-13
SMIM26	1.40441889099391e-17	0.295660025709557	0.639	0.537	2.4667213401417e-13
RPL24	1.42258934138413e-17	0.328519168557042	0.987	0.994	2.49863591920709e-13
DEK	1.42675898333825e-17	0.271211281623525	0.708	0.71	2.50595947833529e-13
RHEB	1.44561856054227e-17	0.287760518088254	0.446	0.326	2.53908443973644e-13
PDXK	1.53218059866498e-17	0.282926497979305	0.37	0.2	2.69112200349517e-13
STIP1	1.57604402256552e-17	0.223943113070688	0.358	0.279	2.76816372123408e-13
YWHAQ	1.5987852098019e-17	0.266237662738614	0.51	0.455	2.80810634249605e-13
SURF4	1.64857479997468e-17	0.298583950202959	0.423	0.277	2.89555677867554e-13
SNHG14	1.69398737342144e-17	0.313814827595457	0.459	0.352	2.97531942267742e-13
DHX57	1.85108530618903e-17	0.252880917243541	0.237	0.098	3.25124623179042e-13
MIER1	1.87378201666452e-17	0.332335170649129	0.615	0.486	3.29111073406956e-13
MNAT1	1.89206748652427e-17	0.234134715416934	0.328	0.21	3.32322733333122e-13
ACADVL	2.00496593492213e-17	0.229598288529456	0.368	0.279	3.52152216809724e-13
GPATCH2L	2.08047063219692e-17	0.376086902395212	0.408	0.249	3.65413861839067e-13
ARIH2	2.11016112321393e-17	0.290010704151052	0.454	0.342	3.70628699681294e-13
ERGIC2	2.12735864192819e-17	0.241204883418166	0.406	0.315	3.73649271868268e-13
GRK2	2.19638644058756e-17	0.36118516004513	0.521	0.425	3.85773314424799e-13
AP2A1	2.3405459963158e-17	0.235721969512098	0.286	0.158	4.11093498792907e-13
BAD	2.39533083829641e-17	0.23867404913739	0.321	0.188	4.20715908438381e-13
CCDC47	2.45244684101787e-17	0.305147708100715	0.403	0.25	4.30747763156378e-13
PIGX	2.49089932894156e-17	0.371288286959312	0.373	0.201	4.37501558135295e-13
PNN	2.52438194902603e-17	0.272755656144081	0.682	0.631	4.43382445526933e-13
KLF13	2.55515975666588e-17	0.268791575035217	0.599	0.535	4.48788259660796e-13
EMC6	2.59600939055388e-17	0.302450720162887	0.503	0.351	4.55963089356883e-13
PSMB4	2.68618953586476e-17	0.330374038596463	0.556	0.466	4.71802330079287e-13
KLC1	2.72390420029299e-17	0.221183915334496	0.38	0.278	4.78426533739461e-13
IRF2BP2	2.85281973076328e-17	0.464493831397447	0.548	0.418	5.01069257511263e-13
EIF2S2	2.9245928271832e-17	0.367062009592903	0.786	0.721	5.13675484166458e-13
MTCH2	3.03425892492704e-17	0.278437550842959	0.342	0.204	5.32937237574185e-13
COX7C	3.12495706828705e-17	0.375417505581572	0.966	0.972	5.48867459473937e-13
SELENOH	3.14623902404728e-17	0.266534395563208	0.789	0.727	5.52605422183664e-13
RALGPS2	3.18339913984406e-17	-0.614017254657025	0.156	0.338	5.59132224922211e-13
SP3	3.44369947384554e-17	0.283540049047209	0.442	0.332	6.0485137558623e-13
ST8SIA4	3.49749597237186e-17	0.308282749437383	0.363	0.209	6.14300192587394e-13
PPP1CB	3.50681974667555e-17	0.309047091198779	0.514	0.402	6.15937820306094e-13
SS18L2	3.51490324643865e-17	0.285252573405489	0.58	0.438	6.17357606204485e-13
MALSU1	3.5490132421102e-17	0.224181511449595	0.361	0.24	6.23348685844235e-13
SSU72	3.60748941504884e-17	0.232329406349834	0.615	0.552	6.33619440859179e-13
NAPA	3.64075996039565e-17	0.206727597254029	0.385	0.277	6.39463079443892e-13
ATM	3.66317579877e-17	0.311829586196864	0.685	0.615	6.43400197295962e-13
UGCG	3.72797754125667e-17	0.250633905947423	0.375	0.28	6.54781975346321e-13
ZBTB25	3.76206348478867e-17	0.226896721953759	0.321	0.219	6.60768830468281e-13
DNAJB6	3.87041235282802e-17	0.273148928927434	0.628	0.571	6.79799225650714e-13
DCAF7	4.20946554524846e-17	0.301934551793367	0.418	0.306	7.39350528367439e-13
PSMD2	4.42773390293723e-17	0.281236135644551	0.468	0.35	7.77687182711896e-13
KIF5B	4.52331873620892e-17	0.261176491871419	0.517	0.447	7.94475702827735e-13
NLRC3	4.78813823371715e-17	0.328221323941488	0.358	0.232	8.40988599370081e-13
RPS24	4.83468571321093e-17	0.503451714173884	0.996	0.994	8.49164198668368e-13
HRAS	5.02198051062753e-17	0.208398296152664	0.241	0.132	8.8206065688662e-13
FGFR1	5.44448190820164e-17	0.314162368192724	0.223	0.071	9.56268802356536e-13
PTEN	5.53883380089541e-17	0.308338388542303	0.468	0.344	9.72840768789269e-13
JARID2	5.56650840541733e-17	0.333297826761401	0.393	0.237	9.777015363275e-13
RBM25	5.73441904448058e-17	0.327969559468085	0.676	0.619	1.00719336097257e-12
CTNNB1	5.79294952814971e-17	0.327878741392987	0.397	0.282	1.01747365512422e-12
RPL39	6.01999588742102e-17	0.325262305212008	0.996	0.998	1.05735207766663e-12
COMMD1	6.14006999431609e-17	0.264131952162088	0.346	0.208	1.07844189380168e-12
FAM162A	6.21688725769547e-17	0.358327589300108	0.513	0.344	1.09193407794163e-12
HSD17B12	6.24679839319589e-17	0.250139619258602	0.265	0.161	1.09718766978093e-12
XRCC6	6.54021717001998e-17	0.228951012413	0.572	0.529	1.14872374374231e-12
MRPS16	6.59360225791815e-17	0.273281474753325	0.414	0.311	1.15810030058074e-12
NAP1L1	6.79745020438259e-17	0.407851789058227	0.914	0.888	1.19390415389776e-12
TPI1	6.90825925424377e-17	0.292273915170318	0.641	0.628	1.21336665541538e-12
MRPL27	6.98263667390985e-17	0.221809290611471	0.324	0.202	1.22643030540553e-12
WDR1	7.49737090893368e-17	0.347628105792054	0.501	0.36	1.31683822644511e-12
HAGH	7.86003462265784e-17	0.247675952041698	0.382	0.246	1.38053648112362e-12
RNPEP	7.88870338505789e-17	0.218028571555394	0.239	0.125	1.38557186255157e-12
S100A8	7.90841551448673e-17	-1.55635184869041	0.044	0.216	1.38903410096445e-12
CAST	8.14226461816586e-17	0.264844019538605	0.615	0.571	1.43010735753465e-12
SKA2	8.34707716974669e-17	0.347506501195748	0.317	0.188	1.46608063409431e-12
CYCS	8.5029407298105e-17	0.238848821584203	0.527	0.477	1.49345650978392e-12
CCPG1	8.71000458223306e-17	0.234100392693127	0.37	0.256	1.52982520482341e-12
C1orf122	9.10186378722675e-17	0.209976982120899	0.332	0.235	1.59865135558851e-12
SUB1	9.23790280436059e-17	0.452116031135315	0.865	0.814	1.62254524855789e-12
DOCK8	9.42716504126939e-17	0.235091296363088	0.535	0.482	1.65578726784856e-12
DCTN2	9.44684569068195e-17	0.24902108734699	0.387	0.286	1.65924397711138e-12
PCNA	9.67486472649593e-17	0.464101484713917	0.321	0.168	1.69929324056175e-12
RAB21	9.8150682451667e-17	0.32214285918554	0.463	0.35	1.72391858658108e-12
PSD4	9.93490297519892e-17	0.27244787144472	0.311	0.183	1.74496635856394e-12
AC092683.1	9.99439829859852e-17	0.240020784838556	0.258	0.152	1.75541611716584e-12
YME1L1	1.07419635482764e-16	0.294438926038484	0.534	0.447	1.88671847761927e-12
AK3	1.10132094318221e-16	0.21428194401593	0.29	0.191	1.93436010460522e-12
CCDC92	1.11015828433921e-16	0.228977009669844	0.258	0.131	1.94988201061338e-12
ADRM1	1.14557762876237e-16	0.238646712579551	0.452	0.383	2.01209254715822e-12
GOLPH3	1.16462857448576e-16	0.228953927614515	0.318	0.207	2.0455536282268e-12
NKAP	1.19354418896907e-16	0.202174821116248	0.368	0.286	2.09634101350528e-12
SLIRP	1.19473442013667e-16	0.224238670973769	0.599	0.571	2.09843153552804e-12
EIF1B	1.19720422261519e-16	0.3272751949475	0.628	0.51	2.10276949660131e-12
PRKACA	1.21257083053053e-16	0.280134240256538	0.297	0.156	2.12975940674383e-12
OXNAD1	1.21504845533654e-16	0.308048246882246	0.334	0.198	2.1341111069531e-12
TMPO	1.2279932927354e-16	0.339211327488845	0.518	0.462	2.15684741936046e-12
JTB	1.24786582802786e-16	0.293424238093234	0.711	0.661	2.19175154034813e-12
EMC3	1.35795546888917e-16	0.2196328697825	0.392	0.29	2.38511298555693e-12
C6orf89	1.36345596883176e-16	0.227241992586823	0.342	0.243	2.3947740636561e-12
MRPS6	1.38786748649238e-16	0.409838737620253	0.597	0.451	2.43765045327521e-12
NFKBIZ	1.47867075999272e-16	0.323093664198437	0.346	0.225	2.59713732285121e-12
GADD45A	1.53851057032003e-16	0.460350477458226	0.342	0.147	2.7022399657101e-12
TAOK1	1.53955186406381e-16	0.279315699757677	0.387	0.267	2.70406889404167e-12
AKR1A1	1.57584023629742e-16	0.202894022675834	0.382	0.313	2.76780579103278e-12
FAM120AOS	1.60512816825589e-16	0.265620429242285	0.424	0.304	2.81924711472465e-12
VDAC1	1.71220777349022e-16	0.415406003051855	0.614	0.469	3.00732173335823e-12
TM2D3	1.74464479836512e-16	0.24110401838173	0.33	0.231	3.0642941238485e-12
STARD4	1.7636918340865e-16	0.297434564887303	0.207	0.085	3.09774833738954e-12
PEA15	1.76775997257046e-16	0.218581339899619	0.225	0.12	3.10489361582276e-12
DOK2	1.82618635826476e-16	0.224591416642398	0.283	0.149	3.20751371965623e-12
SREK1IP1	1.83937999632378e-16	0.268910981964179	0.469	0.368	3.23068702554308e-12
ITGAE	1.84578942927658e-16	0.321141935306876	0.392	0.26	3.24194455358139e-12
NCKAP1L	1.87739869262468e-16	0.336589979364139	0.482	0.35	3.29746306372598e-12
OCIAD1	1.88364829904878e-16	0.203817089210672	0.555	0.501	3.30843987244927e-12
IFI30	1.89527484632514e-16	-0.836213810459225	0.123	0.371	3.32886074008548e-12
LY96	1.92986310031318e-16	0.202738533028196	0.348	0.255	3.38961154939008e-12
IDS	1.94247382858263e-16	0.387109280803789	0.697	0.598	3.41176103252254e-12
CPSF6	1.95614099867e-16	0.275032416782102	0.413	0.297	3.43576605006399e-12
MIEN1	2.00608118691863e-16	0.213372414896857	0.434	0.35	3.52348099670389e-12
NFKB1	2.04503991928107e-16	0.542900377071908	0.514	0.301	3.59190811422527e-12
AGO3	2.05115080364399e-16	0.26355409396623	0.348	0.247	3.6026412715203e-12
PIN4	2.06253412096989e-16	0.201515650479373	0.401	0.313	3.62263493007152e-12
FAS	2.07949087215999e-16	0.312542263098029	0.31	0.148	3.6524177678618e-12
TYK2	2.09220642141857e-16	0.230905210210985	0.248	0.126	3.67475135857957e-12
UBE2A	2.16228161849725e-16	0.305382572839903	0.461	0.305	3.79783143472857e-12
CKAP2	2.20294764029882e-16	0.348536251747467	0.344	0.242	3.86925723542085e-12
PDAP1	2.2618958824253e-16	0.265873487289466	0.589	0.501	3.9727939278918e-12
EFHD2	2.28731879096629e-16	0.404965772972559	0.468	0.269	4.01744672445319e-12
IRF8	2.34403187445185e-16	-0.395804604479732	0.085	0.245	4.11705758428723e-12
DAZAP2	2.40816304585016e-16	0.240521208613379	0.656	0.622	4.22969757373123e-12
VPS26B	2.460260800464e-16	0.216910319830461	0.27	0.149	4.32120206993498e-12
SUPT6H	2.49296087330012e-16	0.333999966810035	0.432	0.281	4.37863647786433e-12
AFG3L2	2.54676114218455e-16	0.323917452069995	0.407	0.272	4.47313127013294e-12
ENO1	2.58982864018023e-16	0.354260334217666	0.724	0.651	4.54877502361256e-12
NADSYN1	2.71951869676246e-16	0.246664361527129	0.266	0.147	4.77656263899359e-12
SIRPG	2.8108513732458e-16	0.312926936609464	0.303	0.14	4.93697935196892e-12
GNB1	2.97135254118009e-16	0.357360037102698	0.568	0.466	5.21888360332871e-12
MRPL21	3.15898662215416e-16	0.241453522373928	0.427	0.308	5.54844410315157e-12
HLA-DMB	3.27380594838821e-16	-0.570920369843083	0.115	0.332	5.75011276774906e-12
TLE3	3.46282924196997e-16	0.382801869988499	0.47	0.321	6.08211328059605e-12
TFPT	3.53988694049301e-16	0.218381297193111	0.238	0.132	6.21745742228192e-12
TCF4	3.65007802816973e-16	-0.53901068274099	0.103	0.274	6.41099704867731e-12
CAPZA1	3.68421872406918e-16	0.364295556940812	0.62	0.511	6.47096176695512e-12
LINC02397	3.71235822995811e-16	-0.438281378549324	0.031	0.211	6.52038599509842e-12
FAM192A	3.8812623419043e-16	0.298400762463409	0.397	0.255	6.81704917732071e-12
ADAM10	4.03743663987308e-16	0.331021683705689	0.458	0.275	7.09135371427307e-12
C12orf76	4.31792664471607e-16	0.209690428105436	0.251	0.145	7.5840063587793e-12
TMED10	4.3521135921775e-16	0.305456266326576	0.525	0.422	7.64405231330056e-12
CMTM3	4.41270012539282e-16	0.22960257328923	0.356	0.229	7.75046650023996e-12
IGFBP4	4.52453680661021e-16	0.245790637488011	0.175	0.065	7.94689644713018e-12
SOS2	4.53246379640823e-16	0.291444323419836	0.349	0.228	7.96081941201142e-12
APOBEC3C	4.63970949444937e-16	0.205059745958812	0.337	0.287	8.14918575605087e-12
SPN	4.7291082533721e-16	0.435620476830629	0.446	0.258	8.30620573622276e-12
PTBP3	4.75839661721027e-16	0.403374167907253	0.541	0.416	8.35764781846812e-12
CLCN3	4.88280109850623e-16	0.263812726440117	0.318	0.179	8.57615184941634e-12
MED29	5.4263911254273e-16	0.205767848900829	0.314	0.231	9.53091337270052e-12
STX11	5.43626856505475e-16	0.290252230673797	0.265	0.124	9.54826210766217e-12
MR1	5.65728103239032e-16	0.225161966906294	0.289	0.171	9.93644840529036e-12
CBL	5.91674119414065e-16	0.31492726914092	0.439	0.284	1.03921642333886e-11
FOXP1	6.13331430586136e-16	0.265389266346149	0.697	0.718	1.07725532468149e-11
SSR4	6.15463905702815e-16	0.251263673553648	0.803	0.741	1.08100080397642e-11
VKORC1	6.4409534199699e-16	0.202171535297698	0.306	0.228	1.13128905868351e-11
ALKBH5	6.68204929195635e-16	0.217388980006112	0.366	0.268	1.17363513763921e-11
DYNLT1	6.93216997602345e-16	0.264880453894405	0.452	0.315	1.21756633458876e-11
MAPRE1	6.99121288077104e-16	0.257526709244164	0.375	0.272	1.22793663037863e-11
TRNAU1AP	7.09540003412075e-16	0.201550414571254	0.323	0.213	1.24623606199297e-11
CDC42SE1	7.14616176940165e-16	0.246826177306673	0.477	0.406	1.25515185317771e-11
CLTA	7.60490899166359e-16	0.381599118807383	0.696	0.54	1.33572621529579e-11
LMAN2	7.89180903636257e-16	0.21277341886759	0.537	0.428	1.38611733914672e-11
ITGB2	7.91038475223388e-16	0.201220589790889	0.358	0.268	1.38937997788236e-11
CSNK1A1	7.97387757622999e-16	0.300461595165905	0.644	0.578	1.40053185748904e-11
MDH1	8.17869478402463e-16	0.294020462650276	0.514	0.394	1.43650595186609e-11
F2R	8.23117321679001e-16	0.333820555889831	0.214	0.085	1.445723263797e-11
TSPO	8.34424745469686e-16	0.211568576348989	0.597	0.545	1.46558362294296e-11
BOLA3	8.52718828532525e-16	0.329468463778051	0.377	0.242	1.49771535043453e-11
SEPTIN2	9.00298360854282e-16	0.405014646835092	0.613	0.474	1.58128404100446e-11
TRG-AS1	9.23152136325201e-16	0.25499127401639	0.263	0.142	1.62142441224158e-11
CD40LG	9.55661530923726e-16	0.219112127243494	0.166	0.074	1.67852391291443e-11
MICAL2	9.66187000678901e-16	0.240710022954396	0.182	0.061	1.69701084799242e-11
SAP18	1.01507469005346e-15	0.224846220808243	0.758	0.732	1.78287718560989e-11
FIBP	1.04631342890437e-15	0.280518722959929	0.399	0.281	1.83774490652763e-11
MCM6	1.06512256280565e-15	0.36607951471003	0.318	0.144	1.87078126931185e-11
ASAP1	1.0950677214205e-15	0.311083020480643	0.359	0.233	1.92337694590296e-11
CHMP5	1.1033218202608e-15	0.315624616932966	0.497	0.341	1.93787444510606e-11
FAM174C	1.14025097918422e-15	0.204575757975648	0.435	0.32	2.00273681983916e-11
UBXN2A	1.14553371210693e-15	0.244302089045631	0.328	0.195	2.01201541194461e-11
SFT2D1	1.1493972581993e-15	0.245255234364084	0.434	0.308	2.01880134430125e-11
ZNF106	1.15708686707782e-15	0.253919741192512	0.496	0.404	2.03230737333549e-11
TAF10	1.16078334300813e-15	0.309144652817775	0.585	0.466	2.03879986365947e-11
SRPRA	1.20353300753255e-15	0.271897282097258	0.451	0.319	2.11388537443018e-11
ROCK1	1.20619688636267e-15	0.3438737427728	0.611	0.525	2.1185642112074e-11
ZC3H13	1.27550446951504e-15	0.285730245696767	0.535	0.432	2.24029605025621e-11
DNAJB14	1.3245335499717e-15	0.37090408264713	0.523	0.395	2.3264107271703e-11
VDR	1.34049874779587e-15	0.332533153534172	0.228	0.073	2.35445200062867e-11
IFIT3	1.39483874218308e-15	-0.551929693291005	0.115	0.299	2.44989476677036e-11
LASP1	1.46861631792636e-15	0.28077534532342	0.377	0.253	2.57947770080586e-11
SFXN1	1.50718976522615e-15	0.385533035473038	0.454	0.31	2.64722810364321e-11
SEPTIN11	1.56747446735543e-15	0.329523697479475	0.32	0.144	2.75311215446308e-11
MRPL54	1.56836423838843e-15	0.257865798268219	0.441	0.325	2.75467494830543e-11
LUC7L3	1.60737449958351e-15	0.282363333341344	0.707	0.647	2.82319257106847e-11
TAB2	1.61668552150378e-15	0.355029130974329	0.423	0.304	2.83954644996925e-11
HVCN1	1.64357159648475e-15	-0.461080530160697	0.127	0.291	2.88676915206581e-11
MRPL40	1.65834512484049e-15	0.202085787566104	0.399	0.291	2.91271737726984e-11
PRELID1	1.66332515366682e-15	0.25957608055406	0.683	0.6	2.92146429990041e-11
ACOT13	1.74483526778187e-15	0.218545943380985	0.308	0.184	3.06462866433207e-11
CDCA7	1.77146268160204e-15	0.305539618581657	0.176	0.052	3.11139705396582e-11
RNF115	1.85868276676771e-15	0.346676599687301	0.476	0.335	3.26459041155081e-11
RHOF	1.88093540030069e-15	0.246829393733224	0.456	0.354	3.30367493708812e-11
PJA2	2.04819873685065e-15	0.253979013858327	0.537	0.459	3.59745626140449e-11
FAM168B	2.06066484184722e-15	0.214576687437382	0.27	0.158	3.61935172822046e-11
PHACTR2	2.11983982072459e-15	0.450568981851326	0.494	0.282	3.72328666112066e-11
CD22	2.12636416371129e-15	-0.543816531968173	0.076	0.256	3.73474601714251e-11
ZCCHC17	2.12934550805107e-15	0.23157406682524	0.368	0.267	3.73998245034091e-11
TOX	2.15456033615503e-15	0.219803049570842	0.23	0.124	3.78426977442269e-11
HLA-DQA1	2.17882675019848e-15	-0.597411197978245	0.158	0.403	3.82689130404861e-11
BIRC6	2.24043255379519e-15	0.323079707871476	0.518	0.412	3.93509573748587e-11
FTX	2.24958851352284e-15	0.317234546229062	0.483	0.406	3.95117726515151e-11
CYTOR	2.26844948918195e-15	0.349963542621961	0.401	0.281	3.98430468279918e-11
BNIP3L	2.29060827942391e-15	0.265292447367863	0.417	0.32	4.02322438198015e-11
AL451165.2	2.32826754739354e-15	0.200492145521527	0.221	0.097	4.08936912024201e-11
GBP5	2.41928991236771e-15	0.224663900115773	0.386	0.345	4.24924080208264e-11
GIT2	2.59165079190804e-15	0.27197996773123	0.373	0.27	4.55197545090729e-11
SNRPC	2.69454146274148e-15	0.233757142491286	0.494	0.398	4.73269262515914e-11
USP47	2.74592023901597e-15	0.370348449865115	0.485	0.31	4.82293430780764e-11
SRSF4	2.77542512650563e-15	0.313790069223896	0.535	0.476	4.87475669219448e-11
SEC22C	2.81657622707461e-15	0.240134180139031	0.287	0.178	4.94703448523385e-11
ZMIZ1	2.9504139740267e-15	0.304247297063178	0.246	0.113	5.1821071039805e-11
TDG	2.96345789787407e-15	0.239817160669727	0.394	0.295	5.20501745182601e-11
CDC26	2.96690137686213e-15	0.232351233832924	0.411	0.333	5.21106557832064e-11
SSNA1	3.01751866108131e-15	0.257416211301616	0.5	0.41	5.29996977632321e-11
ZBTB8OS	3.04475083384702e-15	0.223453703841858	0.501	0.392	5.34780036456891e-11
RPS29	3.05510347508558e-15	0.269067295477287	0.997	0.999	5.36598374364031e-11
ZDHHC12	3.14107898876005e-15	0.243758576357919	0.338	0.22	5.51699113585815e-11
DUSP4	3.54626086016926e-15	0.555040397625314	0.377	0.145	6.22865257480128e-11
SQLE	3.56356665025009e-15	0.453097914720675	0.324	0.158	6.25904846449925e-11
PSMA1	3.5897874218036e-15	0.23722506122568	0.608	0.534	6.30510262765584e-11
APEH	3.6493993998559e-15	0.20221560805039	0.242	0.139	6.40980510590691e-11
CD44	3.76021093407871e-15	0.316183918372192	0.692	0.664	6.60443448461585e-11
GIHCG	3.76739129207287e-15	0.213328392825083	0.186	0.106	6.61704606539679e-11
RIF1	3.79252626556334e-15	0.363453117474159	0.524	0.389	6.66119313283546e-11
S100A11	4.15894272838932e-15	0.326307411868323	0.786	0.652	7.30476700814301e-11
EPM2AIP1	4.27457196668556e-15	0.237320851930373	0.339	0.235	7.50785820228652e-11
PSMC2	4.4251288680305e-15	0.216430595705764	0.348	0.256	7.77229634380877e-11
DUT	4.5381946682307e-15	0.356150882312777	0.486	0.425	7.9708851152804e-11
PRKDC	4.60608801544689e-15	0.401586754206147	0.558	0.435	8.09013299033092e-11
BCL11A	4.71946855195249e-15	-0.363088648346921	0.055	0.207	8.28927456464936e-11
ARPC4	4.88639517794519e-15	0.261506616370696	0.535	0.477	8.58246449054292e-11
H3F3A	4.9009014482694e-15	0.246197314326485	0.963	0.958	8.60794330374037e-11
UTRN	4.99569272838718e-15	0.257141207641567	0.445	0.345	8.77443470813924e-11
SMC3	5.0264564655538e-15	0.271797400377705	0.552	0.452	8.82846813609869e-11
PBX4	5.06513666440885e-15	0.20510111944308	0.193	0.106	8.89640603736771e-11
TRBC1	5.17406586749304e-15	0.631290449900528	0.673	0.469	9.08772928966477e-11
SIKE1	5.40838460073854e-15	0.220648338287734	0.301	0.203	9.49928671273716e-11
ARMCX3	5.42997854618179e-15	0.255754972270966	0.338	0.22	9.5372143185137e-11
MT1E	5.68474810851838e-15	0.773480630396723	0.27	0.105	9.98469157780169e-11
GPX4	5.71930844328172e-15	0.504136940727371	0.887	0.795	1.004539334978e-10
TPR	5.88358225378683e-15	0.252713122646909	0.662	0.618	1.03339238705512e-10
GGNBP2	5.92994043505321e-15	0.209662268938981	0.461	0.417	1.04153473801275e-10
VPS53	6.48118251415771e-15	0.244302089045631	0.292	0.194	1.13835489678666e-10
EIF4G1	7.03726067078687e-15	0.304425334658615	0.403	0.271	1.23602446421701e-10
DCTN1	7.07407034649258e-15	0.211560262106051	0.292	0.189	1.24248971565796e-10
SPPL2A	7.10055014116246e-15	0.257181034513077	0.413	0.27	1.24714062679377e-10
DENR	7.11580019373369e-15	0.257932063900037	0.531	0.433	1.24981914602739e-10
ADAM28	7.14023575188602e-15	-0.454895895465961	0.061	0.242	1.25411100746126e-10
HBS1L	7.19900188968999e-15	0.326830014364918	0.383	0.225	1.26443269190515e-10
CTSC	7.20742874654826e-15	0.354044514768386	0.497	0.342	1.26591278504374e-10
CD79B	7.22686080501017e-15	-0.726618248306616	0.259	0.46	1.26932583179199e-10
TMEM131	7.24051284767205e-15	0.275847159392155	0.328	0.232	1.27172367656512e-10
EWSR1	7.2955283975631e-15	0.282412691749074	0.452	0.383	1.28138660774798e-10
RFTN1	7.69375323633761e-15	0.417903512171685	0.459	0.28	1.35133081843034e-10
NUTF2	7.7372862120729e-15	0.307724455610806	0.424	0.288	1.35897695028848e-10
CYFIP2	7.99433393318049e-15	0.279521588531135	0.521	0.42	1.40412481202382e-10
MFF	8.1805861015872e-15	0.209317014902499	0.427	0.346	1.43683814288278e-10
NFAT5	8.19731105188611e-15	0.325595874044226	0.375	0.229	1.43977571315328e-10
HIKESHI	8.33370970794209e-15	0.234210428543688	0.365	0.254	1.46373277310295e-10
TLE5	8.36509753900699e-15	0.208441861986133	0.724	0.711	1.46924573175119e-10
NUP62	8.37316919466361e-15	0.227343383459972	0.335	0.261	1.47066343735072e-10
MRC2	9.08890424656817e-15	0.22226268145383	0.115	0.023	1.59637514186723e-10
GRAP2	9.15038952031151e-15	0.209991903105722	0.239	0.14	1.60717441534751e-10
NDUFV2	9.52315284983928e-15	0.344939380216303	0.697	0.585	1.67264656654577e-10
RPN2	9.58415308577768e-15	0.234139038752354	0.476	0.385	1.68336064798599e-10
POLR2E	9.61608599114358e-15	0.224966862648112	0.39	0.306	1.68896934348446e-10
APRT	9.65046825263452e-15	0.35931780296732	0.803	0.701	1.69500824389273e-10
TMBIM4	9.85249296990967e-15	0.225712398776255	0.659	0.588	1.73049186523493e-10
EIF4E3	1.00479105649598e-14	0.213304350296576	0.23	0.131	1.76481501162953e-10
AC025159.1	1.02863577587745e-14	0.222660276463286	0.27	0.15	1.80669587675116e-10
HNRNPF	1.032576495947e-14	0.213737782567142	0.687	0.645	1.81361735748131e-10
RAD21	1.05876825398469e-14	0.378007519685395	0.604	0.538	1.85962056129871e-10
DHX36	1.07717821937484e-14	0.21508750771428	0.528	0.486	1.89195582450997e-10
SOCS4	1.08978565649909e-14	0.286990741322594	0.301	0.174	1.91409952707501e-10
CHMP4B	1.21753215184908e-14	0.276159701055704	0.425	0.321	2.13847347150773e-10
EBP	1.26831802964773e-14	0.204937000705752	0.269	0.168	2.22767378727328e-10
ANO6	1.34989553790866e-14	0.203850535456582	0.238	0.121	2.37095652278277e-10
RDH11	1.36001734224908e-14	0.20180915427165	0.277	0.202	2.38873445992628e-10
CRYBG1	1.39386970066149e-14	0.202352862762059	0.29	0.192	2.44819274224183e-10
DHX30	1.43302673477657e-14	0.249699601544979	0.372	0.251	2.51696815696158e-10
LEF1-AS1	1.4598057947283e-14	0.224464058964291	0.117	0.037	2.56400289786079e-10
NFKBIA	1.50746287068625e-14	0.300404611779132	0.565	0.575	2.64770778607333e-10
TUG1	1.54002724046494e-14	0.271806751715048	0.379	0.272	2.70490384515261e-10
AP002387.2	1.61703407561784e-14	0.214970622042876	0.251	0.131	2.84015865041517e-10
REEP3	1.64745928478433e-14	0.240402198620705	0.287	0.173	2.8935974877952e-10
LSM8	1.66357839960187e-14	0.357090383019352	0.666	0.574	2.92190910106073e-10
RPL18	1.71131630548073e-14	0.217821125958452	0.989	0.997	3.00575595894636e-10
BECN1	1.73701671359404e-14	0.280407522454055	0.394	0.277	3.05089615575658e-10
IWS1	1.7376124236122e-14	0.219914070513643	0.348	0.252	3.05194246083247e-10
NFATC2	1.75338654700915e-14	0.295839591686324	0.346	0.204	3.07964813116688e-10
NUDT21	1.79190951084971e-14	0.294966375143704	0.431	0.278	3.14730986485642e-10
XRCC5	1.82641032818564e-14	0.253652156588501	0.694	0.629	3.20790710042527e-10
MAP4	1.85470589827099e-14	0.286485074162626	0.432	0.311	3.25760543972317e-10
TMEM208	1.9271085403803e-14	0.218426864787507	0.407	0.294	3.38477344032396e-10
LPP	1.92824528404237e-14	0.290666479671506	0.348	0.202	3.38677001689202e-10
ADD1	2.03059938125529e-14	0.245427817892008	0.469	0.387	3.5665447532368e-10
VAMP8	2.04837080139164e-14	0.265749230141459	0.645	0.598	3.59775847556428e-10
PDE7B	2.04910346413032e-14	0.308233029249254	0.175	0.049	3.59904532439849e-10
SLAIN2	2.26113270824861e-14	0.217336122487893	0.33	0.257	3.97145348876786e-10
LRRC8C	2.28527713171428e-14	0.244920111360137	0.251	0.127	4.01386075414296e-10
MTRNR2L12	2.29480020445298e-14	0.489933988712435	0.621	0.48	4.03058707910121e-10
USP14	2.35573933098296e-14	0.321760474252923	0.477	0.329	4.13762056093847e-10
ABHD2	2.37077386150334e-14	0.215656517190442	0.262	0.144	4.16402721034446e-10
TMEM123	2.41272153629054e-14	0.408922374844394	0.699	0.627	4.2377041063407e-10
PRRC2B	2.55648737262389e-14	0.376593967051181	0.527	0.425	4.4902144212766e-10
HNRNPAB	2.59395457198605e-14	0.447972905151158	0.568	0.394	4.55602181023629e-10
DDX6	2.83268322354518e-14	0.27639512277096	0.651	0.606	4.97532481383476e-10
MYCBP2	2.92065801280291e-14	0.241421090213886	0.685	0.63	5.12984373368702e-10
POLR2J3	2.93151892221666e-14	0.225693089919751	0.545	0.539	5.14891983498134e-10
MON1B	3.05738730456549e-14	0.24105691180161	0.3	0.186	5.36999506173883e-10
LRRFIP2	3.23680664941517e-14	0.224639860044965	0.289	0.187	5.6851271990328e-10
SSBP3	3.31032637111515e-14	0.23279197532876	0.317	0.21	5.81425723822665e-10
ENY2	3.31533198082445e-14	0.3745655661577	0.597	0.492	5.82304909112006e-10
TACC1	3.35100547752721e-14	0.281721063311264	0.423	0.301	5.8857060207288e-10
ARL2BP	3.35681579285171e-14	0.228892231717227	0.373	0.252	5.89591125856475e-10
PDK3	3.41999337219416e-14	0.243066223222684	0.301	0.2	6.00687635892182e-10
PDIA6	3.72868035484731e-14	0.264903081197936	0.542	0.476	6.54905417525381e-10
TTC14	3.75959659667231e-14	0.280134110544727	0.528	0.43	6.60335546239524e-10
RPAP2	3.82661456681443e-14	0.275048404796579	0.394	0.294	6.72106582515286e-10
NDUFV3	3.88650864057484e-14	0.202181065361448	0.379	0.268	6.82626377630565e-10
NCAPD2	3.91839289335948e-14	0.313653124859822	0.228	0.126	6.88226527789659e-10
SYNCRIP	3.9426208416682e-14	0.313878094084881	0.521	0.38	6.92481924630603e-10
ZC3H6	4.1935474507424e-14	0.219855024195751	0.335	0.239	7.36554674248395e-10
TSPAN14	4.24158524445718e-14	0.247940000379586	0.394	0.319	7.44992032336459e-10
RABL6	4.25001421431224e-14	0.222562136181439	0.339	0.252	7.46472496601801e-10
CSNK1G3	4.32034567285342e-14	0.249867751686436	0.383	0.3	7.58825513979974e-10
RALBP1	4.44607636113639e-14	0.238697334337359	0.493	0.434	7.80908852069996e-10
KPNB1	4.56697855668872e-14	0.29107378295863	0.58	0.531	8.02144113696807e-10
EMC7	4.66318326552895e-14	0.235847928803977	0.444	0.328	8.19041508757505e-10
LINC00926	4.81019231842904e-14	-0.33862455367832	0.049	0.182	8.44862178808877e-10
TNRC6C	4.8369201513493e-14	0.335417111342947	0.403	0.255	8.49556655382991e-10
TNFAIP3	4.88125180337874e-14	0.455781118140797	0.432	0.278	8.57343066745442e-10
SSH1	5.07895387963584e-14	0.318554907982317	0.292	0.133	8.92067459419239e-10
PSMA4	5.1845571194164e-14	0.304663194249589	0.607	0.508	9.10615612454296e-10
KPNA2	5.20409595920415e-14	0.284804268020605	0.246	0.12	9.14047414274617e-10
SMC4	5.22710077344745e-14	0.336786231027885	0.289	0.21	9.18087979848309e-10
ETNK1	5.41114464688458e-14	0.303422759949919	0.442	0.31	9.50413445778808e-10
LINC00342	5.4657632201493e-14	0.303916620981054	0.39	0.244	9.60006651987023e-10
ZNF428	5.73653884763988e-14	0.233685018695587	0.454	0.326	1.00756568319947e-09
CYP51A1	6.11168169873834e-14	0.207237039851817	0.208	0.14	1.0734557735664e-09
HNRNPUL2	6.29543602315169e-14	0.302467389442459	0.465	0.352	1.10573038310636e-09
PLEKHA3	6.34472085439839e-14	0.224963724506773	0.399	0.291	1.11438677086653e-09
KTN1	6.51235309854497e-14	0.259762129021166	0.756	0.728	1.14382969822844e-09
HOXB2	6.54546244098456e-14	0.236230340225615	0.245	0.102	1.14964502313453e-09
TUBB	6.71644568186556e-14	0.477505495728151	0.544	0.547	1.17967651956287e-09
HNRNPL	6.84802122497849e-14	0.258807524572622	0.504	0.434	1.20278644795522e-09
BTF3L4	6.89776762894407e-14	0.252120389666683	0.441	0.306	1.21152390634774e-09
CLEC2B	6.91820793483534e-14	0.24143838009857	0.559	0.455	1.21511404167448e-09
CBR1	6.95869235296977e-14	0.20838714467116	0.33	0.218	1.22222472487561e-09
MLF2	7.19806205820166e-14	0.205446544616431	0.414	0.345	1.26426761990254e-09
ATP5F1C	7.39881904708552e-14	0.29684809146639	0.628	0.505	1.2995285774301e-09
C16orf87	8.16596231219683e-14	0.253682847333747	0.341	0.211	1.43426962051425e-09
ELK3	8.44511394552234e-14	0.346171607066283	0.511	0.395	1.48329981339154e-09
YWHAH	8.47931370186762e-14	0.28987908741969	0.486	0.339	1.48930665859603e-09
SLC38A1	8.79538289532089e-14	0.378113153032342	0.639	0.535	1.54482105173416e-09
SMS	8.88818290456929e-14	0.377458089481058	0.377	0.259	1.56112044535855e-09
STK4	9.02751390996637e-14	0.248680772657297	0.756	0.73	1.58559254314649e-09
MRPS11	9.03134603592798e-14	0.228039052711368	0.372	0.251	1.58626561775039e-09
HNRNPA3	9.04588992784633e-14	0.26833541370753	0.765	0.745	1.58882010692693e-09
DECR1	9.15897100601241e-14	0.217717143244603	0.38	0.261	1.60868166749602e-09
CALR	9.62489205508835e-14	0.265740533633716	0.697	0.649	1.69051604055572e-09
TIPRL	9.70515717484163e-14	0.281149481299814	0.408	0.285	1.70461380618918e-09
ANXA6	9.77817153987333e-14	0.227596096796887	0.394	0.311	1.71743804926335e-09
LCK	9.86636128099623e-14	0.20916935518606	0.651	0.558	1.73292769539418e-09
RAB2A	9.9365482902545e-14	0.215713377256	0.554	0.472	1.7452553417003e-09
SLC9A9	9.94785278840813e-14	0.254483091512848	0.261	0.13	1.747240863756e-09
PCNX2	1.02615325050748e-13	0.232022949305626	0.261	0.143	1.80233556919134e-09
COA6	1.04610692206896e-13	0.243322056272891	0.399	0.267	1.83738219792191e-09
PRKCH	1.06141697072049e-13	0.30712364978491	0.42	0.271	1.86427276737347e-09
SMAP2	1.06306071469184e-13	0.404987437283075	0.654	0.58	1.86715983928475e-09
PSMA3-AS1	1.06388563410739e-13	0.229525899876546	0.507	0.442	1.86860872774623e-09
NORAD	1.11145702660338e-13	0.271544129782646	0.503	0.398	1.95216312152618e-09
PITPNC1	1.13639680353395e-13	0.215201111097251	0.315	0.211	1.99596734572703e-09
TESC	1.1429773373528e-13	0.303918211138205	0.194	0.1	2.00752539532646e-09
CD58	1.15453687675122e-13	0.32803102547136	0.382	0.214	2.02782857032585e-09
ATP11B	1.15533137078806e-13	0.238426008223337	0.349	0.228	2.02922401965215e-09
ATAD2	1.15715267619766e-13	0.326240697064066	0.206	0.136	2.03242296047356e-09
HLA-DQB1	1.17532563043615e-13	-0.803786955424506	0.289	0.498	2.06434193729805e-09
RAP1GDS1	1.21987261301948e-13	0.285125576404774	0.331	0.192	2.14258425750741e-09
ARID1A	1.22231295132818e-13	0.380512082209147	0.527	0.386	2.14687046771282e-09
NDUFAB1	1.22658323066099e-13	0.357373996635719	0.621	0.447	2.15437078633296e-09
HUWE1	1.23232518492672e-13	0.348331647481965	0.462	0.33	2.16445595480529e-09
RAB3GAP1	1.31048227229465e-13	0.269846340975732	0.37	0.256	2.30173106305832e-09
SPAG9	1.32802145992951e-13	0.241053092510933	0.39	0.275	2.33253689222019e-09
SYNE1	1.35921050159461e-13	0.218869226719331	0.39	0.293	2.38731732500077e-09
TBCA	1.38873398610491e-13	0.22832688676274	0.735	0.674	2.43917237319466e-09
TMED8	1.50642682306176e-13	0.286908117785282	0.294	0.174	2.64588807202567e-09
CDC37	1.53607920188669e-13	0.222945447981018	0.572	0.498	2.69796951019378e-09
SAP30	1.55525634277744e-13	0.218049681276034	0.196	0.087	2.7316522404543e-09
RASGRP1	1.57776216453383e-13	0.400697466118422	0.514	0.332	2.77118146578722e-09
POM121C	1.58742039469657e-13	0.202961293664731	0.289	0.202	2.78814518124505e-09
MT-ND2	1.62668390282663e-13	0.237547874116219	0.994	0.994	2.85710760692469e-09
TOX4	1.63610730543478e-13	0.21356362398589	0.449	0.352	2.87365887126565e-09
PET100	1.6413951152056e-13	0.238070936101133	0.718	0.694	2.88294638034711e-09
ZNF207	1.64671168874757e-13	0.368993090862685	0.654	0.554	2.89228441011624e-09
SUMO3	1.6570846425602e-13	0.269350909981547	0.458	0.378	2.91050346619273e-09
PSMA5	1.67875865827051e-13	0.301861139572863	0.617	0.498	2.94857170738633e-09
KDM5A	1.70408509212351e-13	0.33349581610516	0.53	0.444	2.99305505580573e-09
ATP5PB	1.70413091298123e-13	0.244607788848693	0.508	0.441	2.99313553556023e-09
TTL	1.73541453286989e-13	0.234657481938239	0.235	0.124	3.04808208553267e-09
CDK13	1.76814510880371e-13	0.201375017791053	0.514	0.481	3.10557006910284e-09
NDUFA8	1.9013722728012e-13	0.234859883263701	0.372	0.25	3.33957025994804e-09
RPL26L1	1.96949826280545e-13	0.305474591218237	0.4	0.215	3.45922674879149e-09
FLII	2.09316660520977e-13	0.208034361360738	0.304	0.209	3.67643782539044e-09
SMIM27	2.16113565887945e-13	0.31509323138381	0.497	0.353	3.79581867125586e-09
SKIL	2.32954724410811e-13	0.422879857657557	0.587	0.468	4.09161677955149e-09
CRIP1	2.36981468822539e-13	0.44175660050371	0.693	0.61	4.16234251839907e-09
RGS16	2.37029872358129e-13	0.285881259896198	0.266	0.163	4.16319267809818e-09
VPS25	2.38662743343464e-13	0.2159222112734	0.331	0.214	4.19187242408461e-09
SAR1A	2.430937422572e-13	0.221904261597435	0.387	0.271	4.26969848900546e-09
SH3GLB1	2.46237645427665e-13	0.311605548772002	0.585	0.444	4.32491800429151e-09
APTX	2.46514178830959e-13	0.202020976298843	0.269	0.177	4.32977503698696e-09
SWAP70	2.52106230254758e-13	-0.41059992602456	0.137	0.304	4.42799382819457e-09
STOM	2.52595987220627e-13	0.206458057702914	0.272	0.163	4.43659591954309e-09
STX16	2.55492400750925e-13	0.205620648714989	0.437	0.377	4.48746852678925e-09
SERBP1	2.57374022372214e-13	0.304871337305838	0.803	0.774	4.52051732894556e-09
UBA1	2.57942154971144e-13	0.226543679375188	0.372	0.248	4.53049600991318e-09
TOP2A	2.62243940592509e-13	0.955071152163721	0.152	0.034	4.60605257256684e-09
SAMD1	2.63052175199827e-13	0.275310564090886	0.324	0.184	4.62024840520975e-09
UBN1	2.79197668893046e-13	0.210609468427274	0.369	0.295	4.90382785643746e-09
CD24	2.8260164291333e-13	-0.384081211949067	0.034	0.157	4.96361525612973e-09
FBXW2	2.9052693062099e-13	0.207504103665708	0.301	0.186	5.10281500942707e-09
GNG7	2.99836838110855e-13	-0.361253759526964	0.066	0.244	5.26633422457906e-09
MYL6B	3.02871059109441e-13	0.244597278963062	0.315	0.197	5.31962728219821e-09
SEC63	3.10306609275554e-13	0.221491772395507	0.389	0.292	5.45022528531584e-09
PTAR1	3.17529149790743e-13	0.231421203109099	0.311	0.209	5.57708198692462e-09
TIMM17A	3.2448569841261e-13	0.270945929536927	0.349	0.194	5.69926680691909e-09
DCTN3	3.31235027261557e-13	0.252672740422378	0.466	0.364	5.81781201882198e-09
VEZT	3.55096010804428e-13	0.293859490174477	0.358	0.206	6.23690633376897e-09
MFSD14C	3.64115996020137e-13	0.213954195905809	0.306	0.202	6.39533335409768e-09
DLD	3.73551936075505e-13	0.226169572477115	0.275	0.157	6.56106620523017e-09
MTHFD2	3.91231825898897e-13	0.482487452778192	0.393	0.213	6.87159579008822e-09
CNOT9	4.15255102148617e-13	0.211316621171736	0.258	0.16	7.29354061413831e-09
TNRC6B	4.18111849676231e-13	0.260345454987907	0.697	0.678	7.34371652771333e-09
CREBL2	4.42407698743477e-13	0.202102900288247	0.261	0.147	7.77044882073042e-09
EIF4G2	4.58300486662731e-13	0.372236607738147	0.708	0.64	8.0495897477442e-09
KLF10	4.59494776912394e-13	0.218740083116827	0.245	0.153	8.07056626168928e-09
SUN1	4.60570013109537e-13	0.216018113203317	0.276	0.152	8.08945171025591e-09
SPIB	4.71506066553582e-13	-0.371813667447429	0.044	0.192	8.28153255294712e-09
POLR2H	4.76007114969854e-13	0.268562557269672	0.393	0.25	8.36058896733051e-09
ARPC5L	4.81181018758158e-13	0.228825760572364	0.554	0.447	8.45146341346828e-09
SUGP2	5.0721831629961e-13	0.32414741650468	0.385	0.24	8.90878250748635e-09
FMNL1	5.07888574045899e-13	0.260245481497873	0.507	0.454	8.92055491454217e-09
MCUB	5.33138373003676e-13	0.204312158994008	0.537	0.475	9.36404238343657e-09
STMP1	5.35527064348408e-13	0.291576955698838	0.473	0.384	9.40599735821544e-09
CAMLG	5.5410941817267e-13	0.26227403915727	0.541	0.452	9.73237782078477e-09
KLF12	5.54448573671697e-13	0.254550872095026	0.349	0.227	9.73833474796969e-09
CDC42	5.55411738219376e-13	0.24031148894809	0.738	0.739	9.75525177008513e-09
METAP2	5.5909448712421e-13	0.222111131816619	0.618	0.57	9.81993557184963e-09
CHCHD1	5.66717705280124e-13	0.297587009930714	0.507	0.359	9.9538297755401e-09
STX17	5.83174122055973e-13	0.216492810160189	0.363	0.255	1.02428702797911e-08
MRPL34	5.92231296589183e-13	0.244788951680946	0.517	0.419	1.04019504932924e-08
CKAP5	5.98221912003734e-13	0.280945808622387	0.258	0.14	1.05071696624336e-08
MAML2	6.21256890954045e-13	0.265986890281299	0.382	0.274	1.09117560327168e-08
MOB1A	6.25462896360695e-13	0.365893217423779	0.652	0.563	1.09856303116793e-08
PYHIN1	6.31095980902914e-13	0.209410573497747	0.345	0.26	1.10845698085788e-08
RBL2	6.71645412165811e-13	0.212193656979482	0.41	0.357	1.17967800192803e-08
TOMM5	6.88875667659358e-13	0.374592412549352	0.635	0.521	1.2099412226769e-08
ANP32A	7.18614869424289e-13	0.29041501984685	0.587	0.52	1.26217515665682e-08
IKBKB	7.25861037330776e-13	0.259421137980133	0.355	0.222	1.27490232596778e-08
PPP6R1	7.27320790507655e-13	0.249186923337244	0.376	0.288	1.27746623644765e-08
PPP4R2	7.51240754632802e-13	0.205686516336585	0.435	0.359	1.31947926143705e-08
UBE2B	7.65075557585262e-13	0.27026194730683	0.668	0.623	1.34377870934275e-08
CLTC	7.81409612569525e-13	0.354490793988708	0.445	0.325	1.37246784351711e-08
TUBA1A	8.25727517721702e-13	0.222669831829619	0.331	0.301	1.4503078121264e-08
IKZF4	8.28044930885962e-13	0.277912923484971	0.203	0.082	1.4543781166081e-08
UBE2M	8.38068953380849e-13	0.20677696726077	0.437	0.338	1.47198430971812e-08
CDC42SE2	8.49092251221188e-13	0.306793400521048	0.694	0.638	1.4913456300449e-08
DERL1	8.73594075139172e-13	0.207860224733263	0.358	0.259	1.53438063357444e-08
LRRC58	8.80749194630226e-13	0.236436287508812	0.38	0.263	1.54694788544853e-08
OAZ1	8.85473700725982e-13	0.243090054166465	0.942	0.961	1.55524600795512e-08
NCOA2	9.18859879381565e-13	0.23601672256107	0.282	0.18	1.61388549214578e-08
C5orf24	9.39655276645273e-13	0.264131103134386	0.382	0.244	1.65041052789976e-08
PIN1	9.51357674238957e-13	0.208316149506742	0.441	0.368	1.6709646190333e-08
BTK	9.90431653933034e-13	-0.316726796791067	0.041	0.183	1.73959415696798e-08
NUTM2A-AS1	1.01226823256328e-12	0.245440779609056	0.377	0.262	1.77794792367415e-08
TERF2IP	1.03846746538625e-12	0.28641113067535	0.61	0.524	1.82396425620441e-08
ACAP2	1.09222181234086e-12	0.249558135626617	0.469	0.381	1.91837839119549e-08
USP9X	1.1348144768922e-12	0.240657023714849	0.41	0.323	1.99318814721346e-08
EZH2	1.13552090897095e-12	0.277817695924086	0.239	0.114	1.99442892451658e-08
HLA-DMA	1.2162963569823e-12	-0.632364885606644	0.249	0.44	2.13630292140371e-08
CFLAR	1.23967832906335e-12	0.417905524650914	0.666	0.522	2.17737101716687e-08
DAP3	1.24717194207685e-12	0.22964796994728	0.421	0.339	2.19053279906378e-08
SNRPF	1.27038591122443e-12	0.387487287712197	0.67	0.558	2.2313058144746e-08
P2RY10	1.27296494343479e-12	0.201719295746303	0.435	0.371	2.23583562664886e-08
RCAN3	1.39488852921896e-12	0.290987021903436	0.499	0.422	2.44998221272018e-08
ITM2C	1.42542561094776e-12	0.460535458989624	0.385	0.211	2.50361754306865e-08
MIR3142HG	1.46407212985527e-12	0.256540415801884	0.192	0.063	2.57149628887779e-08
ZNRD1	1.47429110835283e-12	0.251981432133441	0.435	0.308	2.58944490271091e-08
NFATC2IP	1.47765875133205e-12	0.268787434909018	0.437	0.348	2.5953598308396e-08
ZNF655	1.50970088585903e-12	0.209142237119688	0.406	0.31	2.6516386359228e-08
ARIH1	1.52042091505023e-12	0.266832208076568	0.393	0.264	2.67046729519423e-08
PLEKHB2	1.53494814113804e-12	0.21347334091807	0.359	0.268	2.69598291509485e-08
CISD2	1.55127870240027e-12	0.234041772368429	0.393	0.291	2.72466591289584e-08
SS18	1.57606061251325e-12	0.254181235892367	0.415	0.266	2.76819285981828e-08
ARFGEF1	1.58152195800271e-12	0.271846922785617	0.413	0.299	2.77778516703597e-08
PPM1G	1.59539383164815e-12	0.306627627368826	0.572	0.443	2.80214972590682e-08
FMNL3	1.61575697109957e-12	0.209693491571751	0.248	0.157	2.83791554403928e-08
CARHSP1	1.68507503071717e-12	0.254867466986818	0.51	0.436	2.95966578395165e-08
RPS19BP1	1.70800778153934e-12	0.314137138235407	0.625	0.479	2.9999448674957e-08
HHEX	1.74242365496575e-12	-0.270215873731958	0.044	0.167	3.06039290758184e-08
DOCK2	1.80517778307693e-12	0.26657317999147	0.432	0.356	3.17061425819632e-08
SSR1	1.81070186333461e-12	0.271949561799016	0.506	0.386	3.1803167527609e-08
NME3	1.86580228753468e-12	0.234475593227964	0.43	0.325	3.27709513782592e-08
ZNF708	1.86748447667331e-12	0.202715985855183	0.283	0.195	3.280049734829e-08
HCFC1	1.87613393590075e-12	0.212565105344797	0.31	0.209	3.29524164501608e-08
COMT	1.88458363876205e-12	0.237050418078237	0.369	0.229	3.31008270312167e-08
ZNF37A	1.89389749542283e-12	0.273796815012739	0.359	0.268	3.32644156096065e-08
COMMD8	1.90948025303211e-12	0.20548378204489	0.341	0.246	3.3538111164256e-08
MAPRE2	1.92289452716856e-12	0.258068566618697	0.348	0.229	3.37737194751886e-08
UBE2R2	1.94584777517839e-12	0.220374103470756	0.456	0.362	3.41768703232333e-08
KPNA3	1.9684562117224e-12	0.218502029110372	0.337	0.24	3.45739649026922e-08
SUSD6	2.01676737267411e-12	0.270649827339057	0.33	0.187	3.54225021336481e-08
MT-ND6	2.11869367223567e-12	0.386935980450299	0.668	0.597	3.72127356591473e-08
ARID1B	2.17147086444801e-12	0.309310500692914	0.608	0.558	3.81397142631648e-08
IER3IP1	2.21267066826217e-12	0.232405294415974	0.417	0.316	3.88633476173567e-08
HDLBP	2.24274163704493e-12	0.275267716567772	0.404	0.27	3.93915141130572e-08
USP34	2.24584258585533e-12	0.201376135023449	0.485	0.457	3.9445979177963e-08
UBQLN1	2.2938088373156e-12	0.255092517454802	0.403	0.291	4.02884584186112e-08
CSDE1	2.37058523247942e-12	0.272541669522662	0.638	0.614	4.16369590232685e-08
VPS28	2.40783368828461e-12	0.211374013181758	0.611	0.559	4.22911909010309e-08
DNAJC19	2.49050208143947e-12	0.256493004735615	0.523	0.425	4.37431785584029e-08
JAK3	2.5717258826935e-12	0.31121522606862	0.47	0.346	4.51697934036287e-08
SRPK1	2.58063387567364e-12	0.231660008488255	0.368	0.253	4.53262533923317e-08
PPM1B	2.83703226960682e-12	0.218270811668224	0.334	0.229	4.98296347833742e-08
SERINC3	3.0483629289413e-12	0.27335890484368	0.449	0.317	5.3541446483925e-08
DENND1B	3.13599110913077e-12	0.201189578711878	0.221	0.123	5.50805478407728e-08
HNRNPH1	3.2153206310902e-12	0.352580583646369	0.677	0.586	5.64738915644683e-08
COA5	3.29945839556929e-12	0.250518370880832	0.355	0.238	5.7951687259779e-08
SRSF9	3.35705456621324e-12	0.30600468166871	0.717	0.629	5.89633064009693e-08
A1BG	3.36938915458391e-12	0.23199997275993	0.368	0.267	5.91799511111119e-08
H2AFZ	3.38456675842719e-12	0.411051954578948	0.804	0.765	5.94465305450152e-08
TSNAX	3.45948065624957e-12	0.224235737870964	0.413	0.31	6.07623182463675e-08
PPP4C	3.49068986365152e-12	0.2382351403558	0.511	0.411	6.13104767651753e-08
FGFR1OP2	3.55144811302993e-12	0.227439482331186	0.479	0.404	6.23776346572577e-08
SCP2	3.58222621414817e-12	0.283971252774626	0.486	0.397	6.29182212252985e-08
HCG18	3.61541758992673e-12	0.235916303707584	0.366	0.269	6.35011945494731e-08
MLXIP	3.68313068727576e-12	0.221398218874473	0.328	0.255	6.46905073913115e-08
BMI1	3.77596356251588e-12	0.254976927085116	0.33	0.232	6.63210240120289e-08
FCER2	3.80034825276656e-12	-0.285428001120185	0.014	0.11	6.67493167115919e-08
SPTBN1	3.83508996878913e-12	0.236436287508812	0.365	0.254	6.73595202118122e-08
AKAP11	4.00669318376993e-12	0.23006789738392	0.342	0.257	7.0373559079735e-08
SPG7	4.08949327540808e-12	0.250729697525271	0.403	0.312	7.18278598892674e-08
CCNK	4.15116806931468e-12	0.228285661570093	0.366	0.266	7.29111159694431e-08
KCMF1	4.21883416152472e-12	0.222816901414464	0.366	0.25	7.40996032130202e-08
TRIP12	4.24779585764526e-12	0.322201719471584	0.503	0.403	7.46082864436814e-08
TRAPPC6B	4.26359788354667e-12	0.214189418339669	0.273	0.158	7.48858332266138e-08
GNAI2	4.31673813397001e-12	0.235801527341098	0.666	0.657	7.58191885850492e-08
NFKB2	4.3261069294484e-12	0.237202878666681	0.299	0.207	7.59837421088317e-08
ABCA5	4.51038817191432e-12	0.235872469165905	0.241	0.132	7.92204578515032e-08
CD82	4.63706581119652e-12	0.252359179737669	0.406	0.319	8.14454239078557e-08
C16orf72	4.75467201581224e-12	0.24219696926857	0.263	0.138	8.35110592857263e-08
POLR2B	4.76555057099356e-12	0.280142019833824	0.487	0.359	8.37021302289308e-08
CERT1	4.7765816977782e-12	0.219498772088427	0.346	0.235	8.38958809397763e-08
CD247	4.9337614947382e-12	0.325341213115322	0.573	0.43	8.66565868935818e-08
CCDC82	5.10060523280847e-12	0.259277224709372	0.41	0.284	8.9587030309048e-08
MAZ	5.2079082023082e-12	0.201150819748446	0.439	0.35	9.14716996653412e-08
GPR155	5.73419022063939e-12	0.279068101737072	0.332	0.217	1.0071531703531e-07
PSMC4	5.80559188483926e-12	0.221361358762319	0.417	0.315	1.01969415865317e-07
NME2	5.86913050085123e-12	0.453524949700835	0.839	0.769	1.03085408116951e-07
RANGAP1	5.8748390556805e-12	0.212976964069727	0.266	0.154	1.03185673173972e-07
TLE4	6.03314657512359e-12	0.246079131364191	0.461	0.394	1.05966186445471e-07
TTC32	6.39686477555532e-12	0.215918036335805	0.251	0.124	1.12354532917854e-07
ABAT	6.93794220638591e-12	0.205797539506261	0.182	0.076	1.21858016912962e-07
N4BP2	7.05836410924033e-12	0.301303958778652	0.323	0.18	1.23973107214697e-07
CRTAP	7.17014061167347e-12	0.239651647523005	0.313	0.2	1.25936349703433e-07
CLEC2D	7.501742673358e-12	0.270210465213764	0.644	0.592	1.3176060831486e-07
MTSS1	7.67575561267749e-12	0.324652612372084	0.263	0.151	1.34816971581067e-07
H2AFY	7.69122470149016e-12	0.290298104267793	0.527	0.406	1.35088670656973e-07
CNOT2	7.72108754949175e-12	0.21938886156493	0.418	0.349	1.35613181719273e-07
NEK7	7.77042723011546e-12	0.256900390068527	0.289	0.184	1.36479783869748e-07
STAG3	7.83733606447462e-12	0.226388900249249	0.194	0.091	1.37654970636432e-07
CHMP2B	8.04473037972967e-12	0.226195829694155	0.424	0.313	1.41297644389572e-07
TXN2	8.10260450124608e-12	0.21084271290185	0.423	0.324	1.42314145459886e-07
ERVK3-1	8.17679084212131e-12	0.241991574411559	0.377	0.281	1.43617154351019e-07
LAT	8.52035376701409e-12	0.295834710418274	0.528	0.37	1.49651493563836e-07
GAPVD1	8.79844526729603e-12	0.218146058101512	0.3	0.209	1.54535892674787e-07
COPA	8.85459345927218e-12	0.29784261271271	0.462	0.357	1.55522079518657e-07
ABCF1	9.06001453427626e-12	0.243932495963477	0.554	0.463	1.59130095280028e-07
FCRL1	9.30597551550919e-12	-0.213380427839751	0.021	0.128	1.63450153954403e-07
SASH3	9.33962800799087e-12	0.271955101328122	0.399	0.301	1.64041226332352e-07
SERPINB9	9.43109196492577e-12	0.350901007094098	0.39	0.269	1.65647699271956e-07
ZMAT2	9.76923238622504e-12	0.233539281101599	0.568	0.474	1.71586797631657e-07
YY1	9.80522501076603e-12	0.242465081164137	0.628	0.579	1.72218972089095e-07
CIAO1	1.0364501227936e-11	0.215371609496617	0.427	0.332	1.82042099567468e-07
HK1	1.04670547052525e-11	0.209409621150349	0.29	0.192	1.83843348843055e-07
UBE2K	1.06144206667394e-11	0.254447071902129	0.507	0.41	1.86431684590611e-07
EIF3A	1.10642459704368e-11	0.357648402710699	0.637	0.558	1.94332416224752e-07
PPP2R5C	1.16480126935739e-11	0.263779145013176	0.727	0.644	2.04585694949933e-07
CDC123	1.20233137802427e-11	0.20180780628605	0.385	0.284	2.11177483236183e-07
LYST	1.21109836177616e-11	0.356032601617028	0.41	0.257	2.12717316262365e-07
RSF1	1.22055355743297e-11	0.212538789054132	0.527	0.463	2.14378026827527e-07
LRBA	1.22731749637886e-11	0.247324603651548	0.362	0.239	2.15566045063983e-07
LSM1	1.26844747539045e-11	0.226862078582677	0.406	0.296	2.22790114577578e-07
NUP98	1.31330234403638e-11	0.265946365045757	0.328	0.221	2.30668423706549e-07
ZNF706	1.37501011174299e-11	0.310058290976795	0.687	0.608	2.41506776026538e-07
KANSL1	1.37761209706446e-11	0.291422703156221	0.517	0.466	2.41963788728402e-07
TMEM41B	1.4641824457609e-11	0.212147600259798	0.359	0.241	2.57169004773444e-07
ZC3H7A	1.48710779437497e-11	0.286214716261883	0.418	0.3	2.61195613004019e-07
IFNAR2	1.4909340595334e-11	0.254944681191885	0.421	0.274	2.61867658216447e-07
AHNAK	1.50396286887275e-11	0.359316801160812	0.307	0.223	2.6415603828881e-07
SLC16A1-AS1	1.50787300980207e-11	0.206665856202684	0.245	0.142	2.64842815441635e-07
CD40	1.50884352119515e-11	-0.26704442384875	0.056	0.182	2.65013276062717e-07
PHLDA1	1.55722456291394e-11	0.296464965188168	0.172	0.059	2.73510922230204e-07
COA4	1.63143891750923e-11	0.230111511211395	0.417	0.319	2.86545931471321e-07
NUP58	1.65741215433111e-11	0.225757329083528	0.283	0.164	2.91107870786717e-07
SUMO2	1.65744881479475e-11	0.271572149898225	0.855	0.843	2.91114309830551e-07
SEC31A	1.67210015850325e-11	0.203186705876608	0.399	0.307	2.93687671839511e-07
TMEM33	1.6769242370166e-11	0.212605840376797	0.29	0.168	2.94534972989595e-07
ADGRE5	1.68290573606015e-11	0.260266944539116	0.262	0.185	2.95585563481604e-07
KCTD20	1.69742710056843e-11	0.253110268974336	0.356	0.221	2.98136095943839e-07
KPNA4	1.717146966326e-11	0.244930606786027	0.413	0.326	3.01599693165499e-07
PSMD10	1.72186776400656e-11	0.224676285488833	0.266	0.136	3.02428854070112e-07
RANBP1	1.74691974275084e-11	0.317732046863119	0.551	0.429	3.06828983616758e-07
UBLCP1	1.76061967811487e-11	0.328278795170134	0.42	0.248	3.09235240264095e-07
CNIH4	1.78183327794552e-11	0.219403952697577	0.328	0.208	3.12961196938351e-07
BUD31	1.80371590731509e-11	0.301484487353154	0.593	0.448	3.16804661960823e-07
ISY1	1.81660449976069e-11	0.229268109615577	0.382	0.294	3.19068414337968e-07
POLR2K	1.84747859912174e-11	0.283187865525645	0.541	0.429	3.24491141149742e-07
CBLB	1.85806880496344e-11	0.283791482189959	0.358	0.209	3.26351204903779e-07
HYOU1	1.91598463009178e-11	0.264196932844755	0.261	0.144	3.3652354042932e-07
PRDX3	1.94117639874101e-11	0.282610863783183	0.4	0.256	3.4094822267487e-07
GTF3C6	1.99118727059143e-11	0.263385714911204	0.48	0.353	3.49732132206679e-07
EBF1	2.11497042899628e-11	-0.20839751495622	0.03	0.129	3.71473406148907e-07
IGHD	2.15061853050129e-11	-0.511201475575269	0.044	0.164	3.77734638697247e-07
VPS29	2.15219615808897e-11	0.253585875065809	0.486	0.389	3.78011733206746e-07
ACLY	2.24284924143165e-11	0.221864038134212	0.266	0.151	3.93934040765055e-07
COPB2	2.25102637265171e-11	0.228513171510206	0.394	0.282	3.95370272092546e-07
SMCO4	2.30849899324814e-11	0.227132600971802	0.234	0.132	4.05464763174103e-07
ATP2A2	2.4582530849208e-11	0.249778755840611	0.29	0.162	4.31767571835489e-07
TMED5	2.51132368661307e-11	0.219549681449648	0.342	0.23	4.4108889231672e-07
ZNF267	2.61016319883028e-11	0.29060030495987	0.37	0.263	4.58449064242551e-07
MTLN	2.6289496997366e-11	0.38532535127023	0.499	0.326	4.61748725261737e-07
RBX1	2.69366978898289e-11	0.375914183889634	0.735	0.641	4.73116161736955e-07
GTF2I	2.74798667487503e-11	0.35836959223594	0.611	0.506	4.82656379575051e-07
COPB1	2.75366450684054e-11	0.286748668193044	0.513	0.394	4.83653633981473e-07
SMARCC2	2.79740716950533e-11	0.211847120235011	0.43	0.354	4.91336595251917e-07
TTC3	2.81303683622492e-11	0.259091287480277	0.613	0.546	4.94081789914545e-07
SLC9A3R1	2.83728677865567e-11	0.295036177806951	0.489	0.359	4.98341049803082e-07
GLG1	2.8421418553799e-11	0.20691033520564	0.423	0.339	4.99193795478925e-07
TTC39C	2.99817899490398e-11	0.359650871218738	0.534	0.358	5.26600158664935e-07
MT-ATP6	3.01711258449523e-11	0.369914078613145	1	0.996	5.29925654340743e-07
MDFIC	3.24271758699947e-11	0.346567552226133	0.437	0.292	5.69550916980587e-07
SFT2D2	3.24314670097046e-11	0.307659105513699	0.42	0.3	5.69626286558451e-07
DCUN1D5	3.29446999288534e-11	0.263610864195542	0.358	0.242	5.78640709550381e-07
AKNA	3.38936725384514e-11	0.228728971964083	0.432	0.386	5.95308464465361e-07
ZKSCAN1	3.54731357985788e-11	0.214926856642718	0.461	0.37	6.23050157166238e-07
GZMM	3.62953431021149e-11	0.232064945058974	0.338	0.235	6.37491406245547e-07
RRM1	3.66702239903015e-11	0.248244815563581	0.234	0.121	6.44075814165656e-07
MYO1G	3.68149711020677e-11	0.295433674643251	0.306	0.201	6.46618152436718e-07
SLC38A2	3.69932945545783e-11	0.384033086595097	0.53	0.373	6.49750225556613e-07
LDHB	3.70371900729749e-11	0.283459577070809	0.837	0.747	6.50521206441731e-07
IRF1	3.76451569606966e-11	-0.412944097031024	0.611	0.73	6.61199536857675e-07
GARS-DT	3.81124851406284e-11	0.242815502385618	0.28	0.192	6.69407689009997e-07
PIK3R1	3.89158468190239e-11	0.228031075578909	0.449	0.377	6.83517933529335e-07
LYN	3.92981369356427e-11	-0.283634092986137	0.104	0.236	6.90232477137628e-07
SEPTIN9	3.94229132320983e-11	0.224862275649997	0.628	0.596	6.92424048008575e-07
CAMK4	3.95146663461254e-11	0.303705137925131	0.463	0.341	6.94035599703347e-07
BLK	3.98025684597305e-11	-0.304382035568551	0.038	0.199	6.99092312426706e-07
LRCH3	4.15932491021056e-11	0.207614893849577	0.328	0.229	7.30543827229383e-07
GALNT1	4.19605086660356e-11	0.300352764805486	0.41	0.279	7.36994374210249e-07
CPSF2	4.2308655531642e-11	0.258877542819916	0.328	0.221	7.43109225757759e-07
SLA	4.27084920084193e-11	0.257029789035662	0.339	0.235	7.50131953635877e-07
CXXC5	4.28707712983041e-11	-0.360851277560699	0.123	0.289	7.52982227083413e-07
GOLGB1	4.33606766526056e-11	0.30585178136967	0.496	0.422	7.61586924726366e-07
SCIMP	4.37894976965135e-11	-0.299406516859646	0.02	0.143	7.69118737541563e-07
ZNF609	4.43648617009313e-11	0.222491390110259	0.255	0.145	7.79224430915157e-07
LAMP1	4.48124418513698e-11	0.233691541146192	0.48	0.379	7.87085728677459e-07
DESI1	4.55787599253658e-11	0.200956183598088	0.294	0.195	8.00545339329125e-07
TSEN15	4.62619172875605e-11	0.221041429422989	0.268	0.151	8.12544315238713e-07
SCAF11	4.63071473724672e-11	0.210060020472102	0.742	0.741	8.13338736450015e-07
ELMO1	4.67526578419696e-11	0.229498608835522	0.363	0.266	8.21163682336354e-07
NBDY	4.68021901254467e-11	0.282483783894677	0.492	0.36	8.22033667363345e-07
CENPF	4.977847435842e-11	0.743615288512081	0.127	0.053	8.74309123631289e-07
GLCCI1	5.0081904459099e-11	0.265662659135136	0.349	0.243	8.79638569919614e-07
CAPZA2	5.01683259607108e-11	0.224192501966112	0.454	0.358	8.81156477173925e-07
TRAPPC4	5.19765814963127e-11	0.209772454728605	0.386	0.272	9.12916677401236e-07
BHLHE40-AS1	5.24646660024898e-11	0.354115770566173	0.148	0.037	9.2148939366773e-07
CSGALNACT2	5.48795425514828e-11	0.287979622155063	0.375	0.216	9.63904285374244e-07
MRFAP1L1	5.48950602345695e-11	0.202909748616874	0.4	0.296	9.64176837959979e-07
SNRNP200	5.66436980426644e-11	0.226565353635901	0.47	0.389	9.94889912421357e-07
SQOR	5.67231549546645e-11	0.211653478747217	0.315	0.204	9.96285493623728e-07
BUD23	5.73771335734984e-11	0.20341407325121	0.386	0.305	1.00777197408493e-06
ERH	5.82619075256822e-11	0.242182010067426	0.659	0.616	1.02331214378108e-06
LSP1	5.87066443813513e-11	0.26876022055704	0.696	0.663	1.03112350191405e-06
NONO	5.98258963971992e-11	0.260088702797959	0.551	0.484	1.05078204432041e-06
MIR4435-2HG	6.05839313465549e-11	0.249839077355555	0.213	0.12	1.06409617017089e-06
LENG8	6.16226948715355e-11	0.25139363028123	0.383	0.267	1.08234101272365e-06
PSMD12	6.84908677746952e-11	0.225962551837566	0.37	0.275	1.20297360159475e-06
NUSAP1	7.79940497158818e-11	0.467540120367566	0.131	0.063	1.36988748920975e-06
PRPF40A	8.14499964751018e-11	0.285460663396093	0.627	0.539	1.43058773808869e-06
ZYX	8.2735908523564e-11	0.223230179373653	0.317	0.203	1.45317349730788e-06
PHACTR1	8.39635062027363e-11	-0.361786124142299	0.052	0.191	1.47473502294486e-06
ITPR2	8.54720293838212e-11	0.236534821544519	0.354	0.267	1.50123072409744e-06
PRKACB	8.8210502534448e-11	0.318659398591373	0.489	0.39	1.54932926651504e-06
DBF4	8.88772190989584e-11	0.201806483818343	0.359	0.275	1.56103947625411e-06
MTRNR2L8	9.07705205174286e-11	0.253191610683544	0.382	0.271	1.59429342236812e-06
DYRK1A	9.23474185559344e-11	0.22783121356269	0.342	0.247	1.62199005951643e-06
SLC25A3	9.27735225384939e-11	0.360730185513983	0.746	0.66	1.62947414986611e-06
CISD1	9.2781948920645e-11	0.219657161222239	0.325	0.196	1.62962215084221e-06
CHFR	9.41253984962312e-11	0.241630715475808	0.27	0.167	1.6532184991878e-06
UQCC2	1.01193717098176e-10	0.261661289331921	0.37	0.246	1.77736644711236e-06
PPT1	1.07026960353646e-10	0.209116680619081	0.365	0.263	1.87982153165144e-06
ITGAL	1.08210062214811e-10	0.426138447725763	0.515	0.382	1.90060153274095e-06
SRI	1.08251081587266e-10	0.331778357313279	0.563	0.452	1.90132199699874e-06
DDX52	1.1049760721431e-10	0.251865202953752	0.407	0.295	1.94077997311214e-06
RPAIN	1.10541048844502e-10	0.231335018789502	0.492	0.399	1.94154298190483e-06
EIF4E	1.11400322359211e-10	0.202130240199761	0.351	0.283	1.95663526191719e-06
BATF	1.12115658992639e-10	0.374174034011252	0.565	0.348	1.9691994345467e-06
ARL3	1.12489602511598e-10	0.226161809254541	0.307	0.181	1.97576737851371e-06
FAM241A	1.16194537707611e-10	0.205260959150683	0.187	0.086	2.04084086029648e-06
ERO1A	1.25994582587296e-10	0.210739663393062	0.351	0.222	2.21296884856326e-06
BLOC1S6	1.2679026464729e-10	0.208252560815938	0.446	0.374	2.226944208265e-06
OTULIN	1.3214430904876e-10	0.260135194393011	0.414	0.326	2.32098264413242e-06
PSMD9	1.32203423177526e-10	0.266176324212558	0.459	0.343	2.32202092469007e-06
ARL8B	1.35794865744763e-10	0.240669107682175	0.331	0.219	2.38510102194102e-06
OGA	1.3607203934435e-10	0.310831623676981	0.596	0.496	2.38996929904416e-06
ZDHHC20	1.37814682879018e-10	0.229035566283238	0.324	0.216	2.42057709008707e-06
PCM1	1.4282974557994e-10	0.252770771323753	0.623	0.556	2.50866165136607e-06
WBP11	1.42976860559258e-10	0.201269000225755	0.442	0.396	2.5112455788628e-06
NDUFB5	1.49451336842864e-10	0.242919282938054	0.514	0.405	2.62496328030806e-06
NOTCH2	1.58273443274047e-10	0.257554756631171	0.296	0.171	2.77991475766536e-06
TNRC6A	1.7552297570847e-10	0.247462958486551	0.506	0.415	3.08288554534357e-06
LINC01871	1.8025439528103e-10	0.595980120603922	0.314	0.179	3.16598819871601e-06
DENND4A	1.83538194340912e-10	0.238030274387359	0.3	0.198	3.22366484540378e-06
MPC1	1.84318822225792e-10	0.228756271202036	0.403	0.288	3.23737579357381e-06
RAD23B	1.89040890406437e-10	0.216815246902947	0.407	0.311	3.32031419909866e-06
MT-ND3	1.8928839385486e-10	0.586768046149843	0.999	0.996	3.32466134966675e-06
AC008105.3	1.96829165989912e-10	0.302701360687921	0.332	0.213	3.45710747144682e-06
VTI1B	1.97509401596876e-10	0.215716557665272	0.424	0.363	3.46905512964753e-06
ID3	1.98132539797962e-10	-0.559534563945699	0.159	0.39	3.4799999290114e-06
FAM160B1	2.0063024182633e-10	0.230120786136365	0.313	0.189	3.52386956743766e-06
CCT4	2.05857517052054e-10	0.201057000092342	0.539	0.482	3.61568142950228e-06
HMGN3	2.1766362266436e-10	0.330303263572021	0.559	0.474	3.82304386847683e-06
GARS	2.17893564220805e-10	0.299903386905168	0.396	0.276	3.82708256197421e-06
CARD8	2.1807888946531e-10	0.201505671520137	0.404	0.327	3.8303376145687e-06
VPS13C	2.3050732326939e-10	0.23118086120565	0.597	0.524	4.04863062590357e-06
EPRS	2.32073795492381e-10	0.23524545373019	0.461	0.374	4.07614414402818e-06
HERC1	2.35753523713554e-10	0.245589943439992	0.386	0.286	4.14077489050486e-06
IL6ST	2.35995596718037e-10	0.314114525505373	0.392	0.255	4.1450266607556e-06
TPGS2	2.36716620126359e-10	0.209183965256514	0.29	0.193	4.15769071589937e-06
ETFA	2.40732641058047e-10	0.252752526809537	0.383	0.263	4.22822810754353e-06
UBE2Q1	2.42061587591019e-10	0.214644833049898	0.351	0.252	4.25156972444867e-06
HNRNPDL	2.52412517056796e-10	-0.401177578766479	0.68	0.828	4.43337344958556e-06
LY86	2.63906121539075e-10	-0.276053393840869	0.035	0.171	4.63524711871231e-06
NUP50	2.77533202426496e-10	0.241332037200578	0.411	0.306	4.87459316741897e-06
TFDP2	2.84850226254672e-10	0.203133349019628	0.301	0.212	5.00310937393706e-06
PCNX1	3.049318681776e-10	0.216386258294012	0.327	0.24	5.35582333267136e-06
XRN2	3.06352333042594e-10	0.243340182007109	0.599	0.483	5.38077237756012e-06
SSBP1	3.08967036668129e-10	0.226700271755517	0.745	0.665	5.42669703203903e-06
INPP4A	3.11375586949846e-10	0.211373791284588	0.27	0.156	5.4690008091871e-06
KIAA0586	3.32061740809297e-10	0.227624319740448	0.344	0.223	5.83233241557449e-06
ZEB1	3.55782827999901e-10	0.293229779497577	0.349	0.247	6.24896959099025e-06
TCL1A	3.59123796497657e-10	-0.392065800085723	0.023	0.122	6.30765036168485e-06
ASH1L	3.68650797759092e-10	0.301517459167632	0.575	0.476	6.47498261184069e-06
TOP2B	3.75314325755158e-10	0.302593421497726	0.434	0.348	6.59202081756359e-06
CENPK	3.765151223014e-10	0.28423921187567	0.211	0.098	6.6131116081018e-06
GZMA	3.78043502910311e-10	0.652561088915552	0.161	0.068	6.6399560851167e-06
ASXL1	3.7851526339641e-10	0.219799480368606	0.441	0.372	6.64824208629455e-06
USP22	3.81529300984213e-10	0.220136774806546	0.379	0.286	6.70118064248672e-06
GTF3A	3.84460432150605e-10	0.205386644629213	0.665	0.59	6.75266303029322e-06
IL2RA	3.87885953481643e-10	0.464883550607017	0.265	0.146	6.81282888695158e-06
MRPS34	3.94930308409596e-10	0.200115645859304	0.523	0.444	6.93655593690615e-06
WDR83OS	4.12980845952968e-10	0.27234713956388	0.686	0.616	7.25359557831793e-06
MRPL13	4.20276121134907e-10	0.222254671967879	0.366	0.25	7.38172979161351e-06
UQCRFS1	4.24490632464988e-10	0.208893827551885	0.548	0.475	7.45575346861505e-06
ZC3H12D	4.27009848429377e-10	0.238452647708945	0.27	0.154	7.50000097781358e-06
NDUFS4	4.28770144028155e-10	0.214273564397181	0.397	0.293	7.53091880971051e-06
MANF	4.47057848565074e-10	0.20116912726884	0.394	0.307	7.85212405219696e-06
ELOVL5	4.8300149049552e-10	0.214527891770263	0.389	0.303	8.48343817906332e-06
ATP6V1A	5.06744203834037e-10	0.21768935979253	0.246	0.138	8.90045519614102e-06
SSR3	5.06903868555774e-10	0.279224452072964	0.575	0.466	8.90325954731362e-06
TNFRSF25	5.37897163962688e-10	0.413964775216145	0.506	0.268	9.44762578784065e-06
ZBTB38	5.48065228543495e-10	0.228564823576776	0.469	0.378	9.62621767413794e-06
YWHAE	5.56606748994801e-10	0.24752036931314	0.537	0.455	9.77624093934469e-06
NDC80	5.72133143118777e-10	0.217634986349195	0.11	0.04	1.00489465257382e-05
FAM107B	5.87357178857625e-10	0.458403286721481	0.811	0.741	1.03163414894553e-05
SLC30A7	6.13101602910228e-10	0.236244876716559	0.296	0.168	1.07685165535152e-05
SGO2	6.23066947458967e-10	0.203307599973956	0.141	0.075	1.09435478651693e-05
RGS10	6.2973895115865e-10	0.5758615390888	0.815	0.636	1.10607349381505e-05
DHFR	6.32181678913434e-10	0.201611899861566	0.161	0.101	1.11036390084355e-05
ACTG1	6.47690307299971e-10	0.246735414517188	0.862	0.879	1.13760325574167e-05
MTR	6.53600401372273e-10	0.226882674974148	0.317	0.213	1.14798374497026e-05
ETF1	7.04341781210275e-10	0.245069186581594	0.334	0.217	1.23710590451773e-05
SLC5A3	7.04780800287939e-10	0.364090937135167	0.392	0.248	1.23787699762574e-05
TTC7A	7.14537245180708e-10	0.225222097585723	0.27	0.156	1.2550132174354e-05
CEP350	7.61522462272379e-10	0.270388579807942	0.514	0.414	1.33753805273521e-05
VOPP1	7.71514190597249e-10	0.2954806418062	0.437	0.333	1.35508752436501e-05
WDR82	7.74582091657708e-10	0.263206035267589	0.537	0.435	1.3604759857876e-05
HNRNPR	8.0127647623194e-10	0.229853467425142	0.642	0.587	1.40736200285378e-05
CD19	8.06491876173276e-10	-0.257628872789886	0.039	0.172	1.41652233131074e-05
CASC4	8.13888953852006e-10	0.203157309693744	0.351	0.276	1.42951455854566e-05
C15orf48	8.38832549281018e-10	-0.974322431442078	0.061	0.129	1.47332548955718e-05
SNRPE	8.4457620964322e-10	0.301134619642279	0.639	0.544	1.48341365461735e-05
PHC3	8.72133918109126e-10	0.241082242424255	0.393	0.297	1.53181601376687e-05
RPN1	8.73972510309832e-10	0.221065558420144	0.318	0.212	1.53504531710819e-05
SMARCA5	9.03121668203543e-10	0.278152593730707	0.566	0.475	1.5862428980327e-05
TRAF3	9.21344300267974e-10	0.207985516686413	0.346	0.24	1.61824912899067e-05
PDIA4	9.26915012860616e-10	0.252291817155877	0.352	0.234	1.62803352858839e-05
STMN1	9.51877601289659e-10	0.441909916387414	0.266	0.31	1.67187781890516e-05
TFDP1	9.92428232709521e-10	0.233130360981633	0.279	0.148	1.743100947931e-05
DNAJC8	1.00626153021125e-09	0.220991443883524	0.693	0.64	1.76739775166303e-05
WAC	1.02495993850909e-09	0.245716935541984	0.601	0.541	1.80023963599736e-05
NBR1	1.03050950138167e-09	0.242574656347475	0.383	0.248	1.80998688822677e-05
HSBP1	1.05600085832126e-09	0.202542793315716	0.463	0.341	1.85475990755547e-05
CASC3	1.12286286422763e-09	0.205793242906128	0.328	0.236	1.97219633472941e-05
TAGLN2	1.26288117025629e-09	0.269776258233486	0.583	0.519	2.21812448743815e-05
TNFRSF1B	1.30773919837174e-09	0.250600798177466	0.437	0.296	2.29691312802013e-05
SOS1	1.35984180131984e-09	0.227617715317038	0.356	0.263	2.38842613983816e-05
TAOK3	1.3680237517166e-09	0.204335048497185	0.558	0.486	2.40279691751503e-05
UBR5	1.38672477057531e-09	0.228114857104018	0.389	0.294	2.43564338703848e-05
COBLL1	1.39101662629721e-09	-0.235867026761029	0.027	0.147	2.44318160242841e-05
CAPRIN1	1.52446129844268e-09	0.324518938586409	0.458	0.32	2.67756382458473e-05
ABI1	1.55775301443394e-09	0.27652956249096	0.463	0.366	2.73603739455178e-05
CPNE5	1.66072594500819e-09	-0.351749071274186	0.028	0.158	2.91689904981238e-05
INSIG1	1.80244397237935e-09	0.202065710894848	0.218	0.154	3.16581259308709e-05
ZNF292	1.81879038249977e-09	0.31916522981715	0.558	0.497	3.1945234278226e-05
SNRPD1	1.81993159369358e-09	0.250195485095474	0.599	0.498	3.19652785116341e-05
KDELR2	1.91288477168605e-09	0.201401629705914	0.386	0.279	3.35979081298939e-05
DNAJA2	1.95292276616605e-09	0.291345804467425	0.575	0.425	3.43011354649406e-05
LSM6	2.03224540392275e-09	0.276747477767501	0.521	0.405	3.56943582744992e-05
ARHGEF6	2.0333821428481e-09	0.201462520698975	0.348	0.246	3.5714323956984e-05
BEX3	2.17087815010519e-09	0.243603438212479	0.277	0.158	3.81293038284475e-05
IGHG2	2.22518782405684e-09	-0.415663495331268	0.075	0.153	3.90831989417344e-05
CYLD	2.31782262763525e-09	0.200129435981854	0.558	0.499	4.07102366317856e-05
ATP6V1E1	2.41143382041139e-09	0.221124014658311	0.456	0.356	4.23544236217056e-05
GNG4	2.42500289768425e-09	0.676030561787901	0.277	0.064	4.25927508949261e-05
KDM5B	2.53699598873513e-09	0.277672173373292	0.425	0.319	4.45597975461438e-05
RPS21	2.55125558013734e-09	0.263554674732348	0.996	0.998	4.48102530095323e-05
RAB5B	2.60219970559411e-09	0.217948072300334	0.317	0.205	4.57050356290549e-05
ZFAND5	2.71782466111865e-09	0.258067997718809	0.452	0.338	4.77358723478879e-05
NUDCD2	2.7372440799959e-09	0.254957351623999	0.441	0.299	4.80769550210479e-05
HLA-DPA1	2.76450870032301e-09	-0.795183136089201	0.362	0.573	4.85558308124733e-05
ANKRD17	2.78745509383253e-09	0.223580249479125	0.393	0.292	4.89588612680746e-05
WDR26	2.87256921243054e-09	0.28339385835907	0.401	0.272	5.04538056471299e-05
STX6	2.94583397731668e-09	0.204011784064758	0.246	0.133	5.17406279775901e-05
FRYL	2.95369432754064e-09	0.207266874291553	0.38	0.302	5.18786871689238e-05
DYNC1H1	2.96398413425163e-09	0.264095235451322	0.527	0.452	5.20594173339956e-05
TBL1XR1	3.05963742243736e-09	0.293904531274191	0.532	0.44	5.37394716876898e-05
CMIP	3.3225434966285e-09	0.212889677172047	0.304	0.214	5.8357153974783e-05
ELAVL1	3.41142658889699e-09	0.202290043996642	0.387	0.29	5.99182966073866e-05
RANBP2	3.43660206783291e-09	0.261093509851233	0.451	0.339	6.03604787194172e-05
EIF5B	3.45052684069218e-09	0.208809368046496	0.665	0.611	6.06050534299174e-05
API5	3.51690349617907e-09	0.220330644617733	0.339	0.227	6.17708930068892e-05
UPF3A	3.57809870202007e-09	0.211729512950619	0.51	0.426	6.28457256022805e-05
NKTR	3.57839664827061e-09	0.241194423778098	0.6	0.544	6.28509587302251e-05
HIPK1	3.73101353493296e-09	0.260239330044349	0.354	0.225	6.55315217275626e-05
MARCH1	3.90743224199563e-09	-0.25695185456327	0.035	0.159	6.86301398984113e-05
ATP5F1A	4.11219362026583e-09	0.22280429220486	0.61	0.561	7.22265687463491e-05
FCRL5	4.47785540669006e-09	-0.279052838895576	0.027	0.124	7.86490523631043e-05
HSPB11	4.52415734445968e-09	0.205853122910205	0.418	0.33	7.94622995980898e-05
PSMD11	4.57477281887948e-09	0.264915243697457	0.468	0.342	8.03513097907992e-05
PKIG	4.57882591426875e-09	-0.314928496484002	0.065	0.216	8.04224983582163e-05
ATP5MC2	4.58817870658167e-09	0.215148968468499	0.883	0.883	8.05867708024004e-05
PDCD5	4.59009286814103e-09	0.27194508015684	0.556	0.439	8.06203911360291e-05
ENTPD1	4.60916766497811e-09	0.433815852021622	0.235	0.196	8.09554208676756e-05
PDCD4	4.63172539042941e-09	0.241959424389428	0.786	0.717	8.13516247575021e-05
GABARAPL2	4.72803949682401e-09	0.297585730041998	0.661	0.576	8.30432857222169e-05
PHF3	4.77489824125134e-09	0.235665586266248	0.577	0.535	8.38663127093385e-05
PPP3R1	4.78873739144468e-09	0.23931080008941	0.318	0.206	8.41093835433344e-05
LARP4	4.90616324091584e-09	0.212112489761354	0.282	0.168	8.61718511634458e-05
SPCS3	5.52643867538876e-09	0.284064323157508	0.583	0.486	9.70663688945282e-05
PDLIM1	5.70910897832132e-09	-0.251912794184099	0.038	0.171	0.000100274790095236
RAPGEF1	5.97774011492634e-09	0.237892870730191	0.379	0.316	0.000104993027378566
GGCT	6.09463493734575e-09	0.211823733027198	0.282	0.183	0.000107046168039541
TXN	6.223689530428e-09	0.65858688124837	0.811	0.614	0.000109312882912437
HADHA	6.24810468296405e-09	0.204269438439038	0.518	0.482	0.000109741710651581
DYNC1LI2	6.25805245206725e-09	0.228518853074335	0.365	0.243	0.000109916433268109
OSBPL9	6.31987595613368e-09	0.200898433093123	0.332	0.232	0.000111002301293532
CCDC28A	6.33202551399133e-09	0.211027402558291	0.385	0.274	0.000111215696127744
CELF1	6.78450976546095e-09	0.271738592431859	0.465	0.355	0.000119163129520556
HNRNPK	7.20841435372134e-09	0.237370958154741	0.813	0.814	0.000126608589708762
SPTY2D1	7.48186653465433e-09	0.22446606874652	0.354	0.239	0.000131411503814669
KHDRBS1	7.52413609195411e-09	0.289008178905925	0.677	0.589	0.000132153926319082
PPP2CA	7.54302165852891e-09	0.207481978317295	0.445	0.368	0.000132485632410402
DGKE	7.66876971648546e-09	0.211939436088359	0.286	0.167	0.000134694271300351
HSPH1	7.76413744067509e-09	0.228248547755153	0.373	0.258	0.000136369310008017
ZC2HC1A	8.19234805189241e-09	0.204863981245941	0.232	0.142	0.000143890401183438
PDCD10	8.2672446688806e-09	0.217374873240677	0.518	0.425	0.000145205885364219
RPL36	8.72230341243527e-09	0.305839781194673	0.993	0.998	0.000153198537136013
CTBP1	9.51983943003542e-09	0.251652951721557	0.359	0.24	0.000167206459749142
SEC14L1	1.05378527958413e-08	0.244483500422895	0.352	0.24	0.000185086846506156
SMC2	1.15180429636832e-08	0.218644630488703	0.185	0.138	0.000202302906614131
ATXN2	1.2454451460169e-08	0.228628996452624	0.382	0.268	0.000218749985446407
HDAC7	1.28808154893449e-08	0.236852098792815	0.363	0.244	0.000226238643254854
ZNF638	1.31384855375567e-08	0.20716206319201	0.465	0.421	0.000230764359981646
YWHAG	1.32849835147711e-08	0.301851208393527	0.342	0.209	0.00023333745045344
AGGF1	1.35783099955313e-08	0.210883144994473	0.355	0.245	0.000238489436761512
ZFP91	1.45455444590647e-08	0.247620026001488	0.418	0.339	0.000255477942879012
ITGA4	1.49201947134161e-08	0.208887784527868	0.504	0.361	0.000262058299946441
CERK	1.50795532110506e-08	0.231890135711455	0.346	0.228	0.000264857272598892
POLR2A	1.58366527401958e-08	0.291496023515955	0.486	0.363	0.000278154968728799
RBIS	1.62649969589985e-08	0.232612888519555	0.675	0.596	0.00028567840658785
GATAD2B	1.71974920400626e-08	0.205022482088438	0.366	0.273	0.00030205675019166
TLR10	1.74975229276502e-08	-0.230618588069242	0.03	0.14	0.000307326492701248
CAND1	1.89680661732632e-08	0.247734198385192	0.424	0.34	0.000333155114267194
COX7A2L	1.91804292035991e-08	0.283838070410831	0.68	0.573	0.000336885058532014
OSTC	2.21530493398374e-08	0.252408760963121	0.548	0.419	0.000389096158604905
HELLS	2.24125263510634e-08	0.292979517967051	0.221	0.137	0.000393653612830078
RYBP	2.25440502062236e-08	0.242811140624469	0.339	0.225	0.000395963697822111
LYPLA1	2.2617639242445e-08	0.205277433393359	0.399	0.301	0.000397256215654304
USP9Y	2.70179585814585e-08	0.370219450442574	0.255	0.102	0.000474543424524737
TAF11	2.78595587618454e-08	0.20880680442888	0.392	0.303	0.000489325290093052
IMPAD1	2.84074818989546e-08	0.210254622381105	0.255	0.133	0.000498949012073239
ZMYM2	3.03717232171375e-08	0.210868914784186	0.401	0.336	0.000533448946585803
TOMM20	3.16151680503273e-08	0.239388805684446	0.749	0.684	0.000555288811635949
SRP9	3.27361946742265e-08	0.202942208135727	0.596	0.547	0.000574978523258115
ANP32E	3.28406975795251e-08	0.213732932047679	0.461	0.398	0.000576814012286779
SLPI	3.31748496699876e-08	-1.03533292830259	0.007	0.144	0.000582683059603663
KIF20B	3.35795802515907e-08	0.222386828057938	0.228	0.157	0.00058979174753894
MED13L	3.48684862534783e-08	0.291363009032614	0.434	0.351	0.000612430092556094
CHD8	3.72654797847456e-08	0.227143166713131	0.417	0.331	0.000654530886939272
DPYSL2	4.05518558128981e-08	0.22110120282864	0.217	0.141	0.000712252795497742
MT-ND4L	4.49443314286517e-08	0.273092029927453	0.894	0.793	0.000789402237212838
TNFSF4	4.53950717833254e-08	0.352393604034702	0.183	0.029	0.000797319040802328
SMAD2	4.58118056870621e-08	0.212774942890128	0.361	0.258	0.000804638555087559
SPEN	4.58698428366693e-08	0.276863118060523	0.448	0.358	0.00080565791958326
CCDC25	4.65619146986217e-08	0.211399147490955	0.385	0.296	0.000817813469766591
CSNK2A1	4.9814067821712e-08	0.207262640959588	0.451	0.383	0.00087493428722055
EXOC5	5.01665432776001e-08	0.220381090928611	0.296	0.186	0.000881125166127768
CD37	5.03653748320659e-08	-0.789030605287499	0.693	0.842	0.000884617443550405
RNF19B	5.27899196919488e-08	0.233624216130648	0.211	0.091	0.000927202149469388
HMGN2	5.60002615374128e-08	0.266359023893279	0.801	0.859	0.000983588593643119
NINJ1	6.03274382023329e-08	0.26909399696495	0.323	0.178	0.00105959112458578
RPA1	6.17916891108424e-08	0.204788430513677	0.287	0.188	0.00108530922754284
MKLN1	6.19768232121095e-08	0.22648158609838	0.324	0.223	0.00108856092289749
MIB1	6.60679003159543e-08	0.22714932646076	0.289	0.177	0.00116041660114942
HIVEP1	6.65793271022588e-08	0.211089225774794	0.255	0.142	0.00116939930122407
NUFIP2	6.79273721198078e-08	0.236735881537692	0.463	0.381	0.0011930763639123
TARS	6.84876548811005e-08	0.28303400028023	0.458	0.339	0.00120291717033165
HLA-DRB5	7.29465248006196e-08	-0.287026953360905	0.135	0.297	0.00128123276159808
ATP13A3	7.33092672813657e-08	0.243703055707195	0.323	0.174	0.00128760397052991
CHCHD5	7.50436855033374e-08	0.212468197042117	0.401	0.284	0.00131806729218062
RBBP4	7.61794850759741e-08	0.222797717453904	0.556	0.495	0.00133801647587441
CIITA	7.7647499978984e-08	-0.237214684246845	0.086	0.206	0.00136380068963088
CCL20	8.59684545009512e-08	0.206322243675862	0.154	0.057	0.00150994993485471
ATF3	8.68615467690947e-08	0.302818359888977	0.12	0.037	0.00152563620745238
EGR1	8.69748025848404e-08	0.476391360255161	0.108	0.086	0.00152762543260014
TIAM1	8.74911246129968e-08	0.213651065493497	0.218	0.104	0.00153669411270268
MALT1	8.98249368306582e-08	0.22007201296778	0.387	0.323	0.00157768519049368
GHITM	9.1227125507946e-08	0.201302894098394	0.562	0.499	0.00160231323242156
FCRLA	9.40911729935345e-08	-0.233172649078765	0.023	0.131	0.00165261736245844
C12orf75	9.59062653035622e-08	0.363123313003932	0.282	0.147	0.00168449764379177
CYBB	9.88376578809808e-08	-0.225242367897935	0.021	0.118	0.00173598462302155
PTPN13	9.98437759356001e-08	0.214557694366262	0.162	0.065	0.00175365608053288
SMG1	1.06896768590882e-07	0.227174717651241	0.487	0.427	0.00187753484353025
TNFRSF9	1.07768912903159e-07	0.409591541594032	0.134	0.039	0.00189285318623108
NIPBL	1.16902060960962e-07	0.20943092957757	0.528	0.471	0.00205326779871835
PPA1	1.17892054112184e-07	0.304448763776396	0.563	0.472	0.0020706560384264
ABLIM1	1.19380665028663e-07	0.21270779957935	0.5	0.455	0.00209680200056344
PAG1	1.24167592848126e-07	0.219452980873252	0.385	0.288	0.00218087960078449
KAT6A	1.32780643162403e-07	0.213679066000292	0.555	0.497	0.00233215921650445
CYB5A	1.41648321610153e-07	0.211109552800724	0.272	0.193	0.00248791112076074
DCUN1D1	1.5134922626873e-07	0.207107718194856	0.293	0.201	0.00265829781018398
TCEA1	1.55265116920636e-07	0.223378908026516	0.741	0.678	0.00272707651359404
LRRN3	1.60030489459569e-07	0.393357471550145	0.234	0.087	0.00281077551686787
RPS6KA3	1.62893743989136e-07	0.247232179484125	0.463	0.369	0.00286106571942519
PKIA	1.85146212796837e-07	0.228736893633724	0.251	0.128	0.00325190808156364
TOMM6	1.87590311898721e-07	0.279581689925869	0.759	0.675	0.00329483623818914
IL32	1.97115068926353e-07	0.373653520966223	0.875	0.672	0.00346212907062247
LMNA	2.07893359023231e-07	0.490729916179828	0.261	0.084	0.00365143895788403
UFL1	2.19656573788284e-07	0.250609928528589	0.399	0.279	0.00385804806201741
DNM1L	2.45069673701311e-07	0.201775482866425	0.323	0.248	0.00430440374888982
ANKRD10	2.50724643869123e-07	0.205478269312074	0.37	0.274	0.00440372764491728
GOLGA4	2.51859344046424e-07	0.244187590996815	0.551	0.435	0.0044236575188314
CHD4	2.57680642652083e-07	0.205740288764669	0.541	0.484	0.00452590280754118
PUM2	2.63676567813403e-07	0.204602532145169	0.383	0.292	0.00463121523707461
SLC4A7	2.65253365300461e-07	0.251199750420208	0.376	0.254	0.0046589101081373
GLRX5	2.90078516946483e-07	0.238580035325897	0.473	0.344	0.00509493907164803
TNFRSF13B	3.09066999353327e-07	-0.256238466974766	0.048	0.162	0.00542845277664184
RPS28	3.12333449545629e-07	0.21367730467939	0.996	0.999	0.00548582470781943
LY75	3.393337177606e-07	0.313508628593988	0.361	0.255	0.00596005741874717
TNIP1	3.43321399368663e-07	0.210519651717419	0.435	0.357	0.00603009705851121
BLNK	3.57504359114747e-07	-0.216258833957643	0.041	0.168	0.00627920656349141
TIMM10	3.79688589799613e-07	0.254189689367412	0.39	0.245	0.0066688503912404
XAF1	3.80896832771344e-07	-0.504471187118921	0.301	0.433	0.00669007197079589
PDCD6	3.8467121379677e-07	0.251286240120497	0.623	0.518	0.00675636519912647
MFAP1	3.92829460899055e-07	0.212751455104122	0.338	0.212	0.00689965665123101
IGLC2	4.00550612431512e-07	-1.23113827576893	0.23	0.675	0.00703527095674708
PCSK1N	4.55595901310779e-07	0.214435436827946	0.163	0.05	0.00800208641062253
IL7R	5.29077316528327e-07	-0.849641063716632	0.313	0.474	0.00929271398750353
KLRB1	5.94859582851964e-07	0.537343932450953	0.466	0.237	0.0104481137132119
LAT2	5.99516375838296e-07	-0.230365839950634	0.042	0.159	0.0105299056252238
S1PR1	6.48314017578877e-07	0.209184202954433	0.38	0.325	0.0113869874047554
FKBP5	6.66912109119232e-07	0.264766070187812	0.382	0.279	0.0117136442845702
FAM120A	6.73763425734605e-07	0.248268109606418	0.437	0.33	0.0118339808096026
SET	6.83699207851937e-07	0.218794655880415	0.844	0.826	0.0120084928867114
AC017002.3	7.38254204674341e-07	0.209408369525265	0.107	0.04	0.0129666968509001
CYP1B1	7.67827349594475e-07	0.936006052997901	0.199	0.049	0.0134861195682774
NCOA7	8.34210605188116e-07	0.23107842059206	0.493	0.355	0.0146520750695241
NPEPPS	8.34804816620563e-07	0.208692634057358	0.376	0.276	0.0146625117991236
PLAAT3	9.8876895316443e-07	0.21919489557663	0.242	0.122	0.01736673789338
CD72	1.13408160988886e-06	-0.276268175600195	0.028	0.141	0.0199190093960879
HLA-DRB1	1.17793439597438e-06	-0.635211366710468	0.339	0.575	0.020689239730894
SLC6A6	1.19090272233603e-06	0.256210229395573	0.275	0.146	0.0209170154151101
UFM1	1.2289918572269e-06	0.225706437322678	0.49	0.408	0.0215860129803332
SH2D1A	1.42124470010788e-06	0.330204563054377	0.434	0.284	0.0249627419126948
SAT1	1.4832010354732e-06	-0.270091562510554	0.634	0.66	0.0260509429870513
IFT20	1.55954701188814e-06	0.213025380582706	0.368	0.245	0.0273918837168033
RBM33	1.59316232183842e-06	0.211578337565853	0.448	0.364	0.02798230302077
PDS5A	1.88225403235158e-06	0.219468620404963	0.418	0.331	0.0330599098242232
STX7	1.90156983691966e-06	-0.326842273582172	0.231	0.356	0.0333991726156569
MAT2A	2.01036691751843e-06	0.212327184123523	0.345	0.254	0.0353100845392936
AGFG1	2.04459019915221e-06	0.212339486016833	0.354	0.252	0.0359111822579094
MXD4	2.1558395966296e-06	0.268076251893157	0.466	0.348	0.0378651666752023
NFE2L2	2.60005838482351e-06	0.207578191614702	0.485	0.458	0.0456674254710401
ELK4	2.67492979231469e-06	0.230430016105745	0.448	0.35	0.0469824668722152
ID2	3.31294822598473e-06	0.506122016598871	0.415	0.222	0.0581886226411959
DLEU2	3.39141550400933e-06	0.208383767382339	0.285	0.188	0.0595668219124199
SUPT16H	3.81667535767278e-06	0.214024760350305	0.517	0.456	0.0670360859821648
LYL1	4.1055575246858e-06	-0.236328448206985	0.063	0.191	0.0721100123635813
TP53INP1	4.27198999102326e-06	0.202787678892549	0.328	0.239	0.0750332322023325
STAM	5.12703743227947e-06	0.207639402624671	0.294	0.169	0.0900512854605566
GRSF1	5.46573755655497e-06	0.257389058491126	0.385	0.284	0.0960002144433314
FAM30A	5.70047304533992e-06	-0.260171092968533	0.025	0.138	0.10012310856835
MED13	5.91874148361777e-06	0.208429036976687	0.368	0.287	0.103956775418263
CCSER2	6.312908057782e-06	0.203945511291651	0.456	0.382	0.110879917126883
MAT2B	7.11531582604981e-06	0.295397733642424	0.6	0.481	0.124973407168739
LCN2	7.53920504355432e-06	-1.22347848879853	0.037	0.207	0.132418597384988
LNPEP	7.57583825265098e-06	0.206414635777429	0.559	0.506	0.133062023069562
SNHG8	8.67368305380941e-06	0.261148041005566	0.723	0.639	0.152344569157109
BCL2L11	9.61067448642563e-06	0.280857525449976	0.277	0.157	0.16880188667958
G3BP1	1.34787782448674e-05	0.28938957515696	0.546	0.46	0.236741261092851
NCF1	1.79745270585426e-05	-0.323498205471733	0.334	0.432	0.315704593256243
CD74	2.36638444060487e-05	-0.746464362405801	0.648	0.85	0.415631763147839
CLINT1	2.38155991465885e-05	0.240627202635355	0.506	0.383	0.41829718341068
EDEM1	2.38842323862647e-05	0.227943885193664	0.358	0.245	0.419502657632353
EBI3	3.13177143591334e-05	0.270196693409487	0.121	0.044	0.55006433500382
S100P	4.2283850905675e-05	-0.668307117894302	0.018	0.106	0.742673557307275
RDH10	4.31731672128988e-05	0.228920215091611	0.187	0.063	0.758293508927355
AHR	4.45799146523066e-05	0.210858804282235	0.259	0.134	0.783001620953113
OGT	5.45179291809358e-05	0.297365286151144	0.479	0.348	0.957552908133957
LEF1	5.84421122104236e-05	0.29061912659773	0.397	0.273	1
ATXN2L	6.09788140155644e-05	0.208569352234343	0.394	0.301	1
CYTH1	6.45545767200167e-05	0.219162614976232	0.554	0.495	1
AFF3	7.37867308701917e-05	-0.207064609151597	0.152	0.254	1
PCLAF	8.34432911275234e-05	0.315016223988831	0.101	0.039	1
NCL	9.40584200721072e-05	0.227057108384971	0.824	0.817	1
SNHG7	0.000117528172033406	-0.317659266411264	0.325	0.471	1
TMEM245	0.000119351570073384	0.229325045822953	0.338	0.23	1
PPP6R2	0.000127395077028595	0.220046976643711	0.434	0.326	1
TXNRD1	0.000148204792259456	0.247464235065612	0.469	0.346	1
SAA1	0.00015535891332841	-0.702729796893832	0.006	0.106	1
SOX4	0.00016717707213686	0.43321305426102	0.255	0.126	1
SLC7A5	0.000180519549012229	0.200293173618764	0.199	0.104	1
LIME1	0.000181882976299431	-0.298683251318511	0.113	0.243	1
SPRR2A	0.000205834247351372	-0.622503897735426	0.023	0.1	1
CCL5	0.000262794099761447	-0.521150191720108	0.168	0.276	1
FYTTD1	0.00026419723182677	0.208140904755068	0.427	0.34	1
RIPOR2	0.000286864050667745	-0.317767623790218	0.445	0.527	1
BRI3	0.000323631866943326	0.242419000500458	0.675	0.524	1
ISG20	0.000416101103128994	-0.672210590057387	0.373	0.679	1
HLA-E	0.000441762153783196	-0.33644330724919	0.901	0.973	1
BASP1	0.000442432199825747	-0.221565063662739	0.223	0.363	1
STAT5A	0.000557875158241653	0.230249752054417	0.355	0.246	1
PSAT1	0.000643633154020775	0.232472077285111	0.172	0.069	1
TCF7	0.000791564541381075	0.265588438170707	0.625	0.56	1
SNHG32	0.00097461156889598	-0.275345369717378	0.41	0.587	1
RCC2	0.00120713305424828	0.202781079754899	0.317	0.202	1
ITGA1	0.00156857440818826	0.205709771876549	0.176	0.069	1
[truncated: 59 more rows]
