# Supplementary material for: HIV-1 activates oxidative phosphorylation in infected CD4 T cells in a human tonsil explant model
Source: Front Immunol. 2023 May 30;14:1172938. doi: 10.3389/fimmu.2023.1172938 (PMC10266353; doi:10.3389/fimmu.2023.1172938)
Supplement: Supplementary file 3 [file Table_3.csv]

	p_val	avg_log2FC	pct.1	pct.2	p_val_adj
RACK1	1.61896754691806e-266	-0.538084294427167	0.986	0.992	2.84355459940688e-262
FAU	3.28086711803608e-256	-0.400639104396195	0.997	0.996	5.76251500611858e-252
RPS2	6.89264695691852e-254	-0.54755230703915	0.999	0.999	1.21062451151317e-249
RPL3	2.44541489792142e-246	-0.52228621957887	0.998	0.997	4.29512672670919e-242
RPL5	6.7008917965074e-232	-0.522001299653237	0.995	0.995	1.17694463513856e-227
IGLC1	1.8388199481597e-230	-1.80626291776391	0.191	0.442	3.22970335694769e-226
IFITM1	3.32326058209148e-216	-0.235466380088457	0.537	0.498	5.83697488638548e-212
RPL27	9.29469295048779e-211	-0.43670110908516	0.99	0.993	1.63251986982368e-206
FYB1	7.18079886039205e-208	-0.607767861140255	0.439	0.555	1.26123551183926e-203
TMSB4X	2.59097484752759e-196	-0.460663986808392	0.999	0.998	4.55078822219745e-192
IGLC3	7.89228586787197e-195	-1.23446092051008	0.214	0.449	1.38620108983303e-190
B2M	2.93678708988803e-194	-0.453450014875825	1	1	5.15817284467933e-190
RPS10	2.45505223934394e-192	-0.551001603588116	0.941	0.986	4.3120537531837e-188
S100A8	2.59220239098843e-184	-1.1651469067442	0.098	0.216	4.55294427953207e-180
RPL6	7.23509278499429e-184	-0.493386266262118	0.996	0.996	1.2707716967564e-179
PPIA	1.10161454897129e-182	-0.429403275452034	0.887	0.915	1.93487579381318e-178
RPL10	1.29499556665649e-177	-0.396428356677889	0.999	0.999	2.27453021327546e-173
OAZ1	2.85272516623713e-177	-0.398082982316149	0.916	0.961	5.0105264819789e-173
RPS26	3.50999987676406e-177	-0.664613105470241	0.954	0.995	6.1649637835484e-173
ETS1	1.98120252366216e-174	-0.509016151910378	0.599	0.711	3.47978411256021e-170
IL32	7.83253018267498e-172	-0.89248406461412	0.594	0.672	1.37570560128503e-167
ATP5F1E	1.59318608345509e-169	-0.306639278074675	0.978	0.976	2.79827203698051e-165
RPS4X	7.30329855996976e-168	-0.540042434539517	0.998	0.998	1.28275135907309e-163
RPS24	1.31929405064013e-167	-0.253554809447585	0.998	0.994	2.31720807054432e-163
RPL41	4.30741345017056e-167	-0.386058101903725	1	1	7.56554098387958e-163
EIF1	4.31219066909311e-166	-0.364161623502451	0.993	0.996	7.57393169119513e-162
EEF1A1	2.34635921635511e-163	-0.539414520300364	0.999	0.999	4.12114532760611e-159
NAP1L4	1.7613743916563e-162	-0.47997208081642	0.494	0.596	3.09367798150512e-158
BTF3	7.41325441383e-162	-0.47820934173226	0.903	0.949	1.3020640052451e-157
MALAT1	1.38045276810292e-161	-0.536907676539549	0.999	0.998	2.42462724189596e-157
RNF213	8.73371128522832e-160	-0.603863636704271	0.611	0.742	1.5339890501375e-155
RPS4Y1	1.02451789942268e-158	0.348454284670459	0.433	0.211	1.79946323854599e-154
CFL1	2.27523699300174e-157	-0.495335383576562	0.839	0.918	3.99622625450826e-153
H3F3B	4.38449915860216e-157	-0.56033736670779	0.91	0.958	7.70093432216883e-153
PTMA	5.1220151841368e-156	-0.473205193970839	0.998	0.998	8.99630746941788e-152
ACTG1	5.81262817571007e-156	-0.677620965440931	0.767	0.879	1.02093001278172e-151
SET	1.23992322117248e-154	-0.401267921373734	0.773	0.826	2.17780114566735e-150
ARPC1B	4.12346959451087e-154	-0.467966128711324	0.661	0.763	7.24246199579888e-150
SMAP2	5.10463596618659e-154	-0.35798226004468	0.47	0.58	8.96578261101013e-150
RPL7A	1.004286487219e-153	-0.348852044717907	0.998	0.996	1.76392878615145e-149
NPM1	1.00555916905297e-152	-0.435887983689141	0.927	0.957	1.76616412452463e-148
RPL36AL	1.1328726596726e-152	-0.391093136704656	0.932	0.956	1.98977753944896e-148
SRSF5	9.16666285055213e-151	-0.471373061360915	0.841	0.894	1.61003266307098e-146
DDX5	3.31615725976926e-147	-0.423621776788925	0.93	0.952	5.82449861105873e-143
NACA	4.54872853350566e-145	-0.386566208374894	0.99	0.991	7.98938679624934e-141
FAM107B	5.02223044559932e-145	-0.276302727870129	0.738	0.741	8.82104555465065e-141
RPS29	8.52971983553483e-145	-0.246517015119029	0.999	0.999	1.49815999191334e-140
RPL12	3.77249093240041e-144	-0.423906937984548	0.999	0.997	6.62600307366809e-140
CYTH1	6.01532272105753e-144	-0.309329775157489	0.412	0.495	1.05653128272654e-139
BATF	3.69566757293157e-143	-0.415766823608992	0.256	0.348	6.491070525097e-139
RPSA	2.11886921771837e-141	-0.43986838031748	0.99	0.994	3.72158189400054e-137
TPT1	5.41532248060724e-141	-0.366454158489103	1	0.999	9.51147240493856e-137
TPM3	1.68278620333526e-140	-0.352069977715685	0.714	0.777	2.95564568753806e-136
CDV3	4.26512696482817e-140	-0.358478914609462	0.597	0.686	7.4912690010242e-136
COTL1	7.73992779624022e-140	-0.435668452431152	0.556	0.648	1.35944091813163e-135
YWHAB	1.07547650890456e-139	-0.467860726125013	0.732	0.826	1.88896694023997e-135
NCL	6.5789948800552e-139	-0.366119751381113	0.773	0.817	1.15553466073289e-134
SRP14	9.2927338056795e-139	-0.353183884998668	0.918	0.94	1.63217576562955e-134
SERBP1	1.03456740726455e-138	-0.378432427459155	0.689	0.774	1.81711419411946e-134
GIMAP4	2.9703206188267e-138	-0.502048327219289	0.367	0.482	5.21707113490722e-134
SUB1	2.17415766579073e-137	-0.366223860905093	0.754	0.814	3.81869052419485e-133
RPL15	3.87310599829792e-135	-0.325676920814669	0.999	0.997	6.80272337541046e-131
TMSB10	2.31446643952222e-134	-0.473515189587915	0.991	0.994	4.06512885437682e-130
PNRC1	6.0443701389351e-134	-0.408921519779142	0.811	0.879	1.06163317120256e-129
PTPRC	1.85426335911685e-133	-0.43664599814855	0.79	0.827	3.25682816395284e-129
MT-ND4L	5.92411634659281e-131	-0.241144694270799	0.811	0.793	1.04051179511556e-126
APRT	1.36201576052731e-130	-0.315630778432349	0.619	0.701	2.39224448179016e-126
RPS8	5.56011739182154e-130	-0.29827185717408	0.999	0.999	9.76579018699536e-126
PPP2R5C	1.0562161488781e-129	-0.376736479356393	0.544	0.644	1.8551380438895e-125
CALM1	2.45749080935128e-129	-0.457309901930521	0.816	0.86	4.31633685754459e-125
EEF1B2	2.91461776191263e-129	-0.388642843754521	0.976	0.977	5.11923463702335e-125
CD2	3.95801415130795e-129	-0.478223036525577	0.543	0.606	6.95185605535728e-125
SNHG29	4.63251574522905e-129	-0.398781130258783	0.82	0.875	8.1365506549203e-125
PASK	8.15039829780175e-129	-0.313683920685204	0.254	0.293	1.4315359570259e-124
EEF1G	1.64914867633316e-127	-0.490266898134371	0.965	0.984	2.89656473511156e-123
ARPC2	2.78786917806282e-127	-0.430980374456752	0.78	0.871	4.89661342434954e-123
HMGN1	5.82728513682791e-126	-0.380289817589634	0.775	0.852	1.02350436143245e-121
LAT	1.11480544656946e-125	-0.333806988430579	0.275	0.37	1.9580442863546e-121
GAPDH	2.53225635760131e-125	-0.601819584958677	0.818	0.928	4.44765506649095e-121
RPS6	3.55414351993623e-125	-0.364070723161265	0.999	0.998	6.24249767841599e-121
PFN1	1.35027186611025e-124	-0.518233660678278	0.849	0.909	2.37161750563604e-120
YBX1	4.59258027107414e-124	-0.458822083429693	0.809	0.906	8.06640798811461e-120
NSA2	9.61206551377811e-123	-0.281403820756174	0.724	0.75	1.68826318683999e-118
RESF1	1.63162962746407e-122	-0.392833689031574	0.61	0.677	2.86579427767789e-118
ARPC3	2.42667436439423e-122	-0.389471268936731	0.78	0.839	4.26221085362202e-118
FTH1	1.59240440693472e-121	-0.667638657416045	0.979	0.995	2.79689910034015e-117
S100A9	5.66821816728359e-121	-1.07770893669834	0.171	0.417	9.95565838901689e-117
HLA-A	6.13397033457009e-121	-0.500911838083986	0.984	0.994	1.07737054956389e-116
CIRBP	7.90082641756723e-121	-0.347468668519418	0.769	0.86	1.38770115198151e-116
RPS15	2.18844076438934e-119	-0.335506949121309	0.999	0.999	3.84377735857343e-115
RPS3	5.32701770789014e-119	-0.387350389945009	0.999	0.998	9.35637390213824e-115
HNRNPDL	1.03548546632967e-118	-0.372043382176529	0.745	0.828	1.81872667306143e-114
DDX24	1.86581170489066e-117	-0.341253101217577	0.733	0.792	3.27711167846996e-113
H2AFZ	3.12286071831232e-117	-0.354413933604106	0.686	0.765	5.48499256564376e-113
LDHB	3.65039257478593e-117	-0.456690730925222	0.668	0.747	6.41154951835401e-113
RPL38	5.35234906297718e-117	-0.265150225707123	0.997	0.996	9.40086589421313e-113
CACYBP	7.75898312737742e-117	-0.36658041886728	0.377	0.508	1.36278779649257e-112
ST13	5.18154469103745e-116	-0.364483552173875	0.614	0.73	9.10086509533817e-112
RPS7	6.85820487143986e-116	-0.331145445579279	0.998	0.996	1.2045751036197e-111
HMGN2	2.15224428038219e-114	-0.371496012129378	0.772	0.859	3.78020185406329e-110
MBNL1	2.21590391170878e-114	-0.259299653763886	0.681	0.71	3.89201363052531e-110
RPS9	4.04801684354461e-114	-0.236691726545019	0.998	0.996	7.10993678400175e-110
TRBC2	7.41942485960896e-114	-0.507397451335133	0.657	0.752	1.30314778234172e-109
ANP32B	7.62624056478459e-114	-0.357707806123209	0.655	0.741	1.33947289279876e-109
RPL10A	7.92246752969788e-114	-0.397326512538386	0.995	0.994	1.39150219691614e-109
LIMS1	2.01282680812574e-113	-0.393697528876687	0.31	0.425	3.53532900579205e-109
SEC11C	2.20385053906733e-113	-0.286683649296343	0.382	0.453	3.87084308681786e-109
RPL4	4.92780805521435e-113	-0.472861089935803	0.945	0.976	8.65520206817848e-109
JAK1	6.41980565299545e-112	-0.393127480487674	0.685	0.775	1.12757466489212e-107
TRIR	1.69650705897947e-111	-0.334880167757088	0.65	0.767	2.97974499839153e-107
ACTB	3.13684905781346e-111	-0.537055210765941	0.951	0.983	5.50956168514356e-107
ARGLU1	1.69503398275666e-110	-0.376481730526486	0.61	0.727	2.97715768731379e-106
HMGB1	2.27001763327443e-110	-0.371143418091474	0.932	0.955	3.9870589710832e-106
NDUFV2	5.56734300434102e-110	-0.294162647881617	0.492	0.585	9.77848125282458e-106
SYNE2	2.87913002301149e-109	-0.495626713044482	0.418	0.509	5.05690397241739e-105
RPS3A	7.93291742002141e-109	-0.377781129772042	0.999	0.998	1.39333761565256e-104
ATP5ME	1.37049541500238e-108	-0.267590553896766	0.745	0.799	2.40713814691017e-104
DDX17	3.07084326311323e-107	-0.307505499463885	0.733	0.775	5.39362910733208e-103
GIMAP5	3.68556846116552e-107	-0.368686955069717	0.29	0.421	6.47333244519112e-103
H3F3A	9.35758298621884e-107	-0.372724082421128	0.945	0.958	1.64356587569948e-102
IGHA1	1.21379187227014e-106	-1.13590135503017	0.409	0.64	2.13190404445528e-102
ITGA4	2.94116028284274e-106	-0.486891870204908	0.25	0.361	5.16585392078499e-102
SRRM2	5.80958972175157e-106	-0.453528076704063	0.64	0.767	1.02039633872845e-101
TLK1	1.17310479109347e-105	-0.304593234284583	0.328	0.446	2.06044125507657e-101
GPX4	1.21364348204026e-105	-0.27818413800007	0.757	0.795	2.13164341185552e-101
FTL	9.48600020465588e-105	-0.512297519304179	0.996	0.997	1.66612107594576e-100
HSP90B1	1.36739715545372e-104	-0.46148132311131	0.537	0.655	2.40169636383892e-100
RBBP4	5.14611800008898e-104	-0.246189708793873	0.417	0.495	9.03864165535629e-100
PDCD4	6.09916177978235e-104	-0.333379843284339	0.67	0.717	1.07125677500097e-99
MAF	1.66009333288051e-103	-0.523764490124406	0.238	0.343	2.91578792987132e-99
HNRNPK	1.80519715784193e-103	-0.330882721261805	0.756	0.814	3.17064828803357e-99
GMFG	4.80485800541275e-103	-0.341249620142709	0.666	0.738	8.43925260070695e-99
GIMAP7	8.04945692074782e-103	-0.527293406973938	0.444	0.559	1.41380661356015e-98
OST4	9.98063641232886e-103	-0.284560279616525	0.834	0.862	1.75299897946144e-98
RPL8	1.03685340695768e-102	-0.420963575955033	0.997	0.997	1.82112932398047e-98
LIMD2	1.40410037335388e-102	-0.432278594596232	0.736	0.838	2.46616189575876e-98
COX7C	1.53221940151905e-102	-0.230545423803086	0.97	0.972	2.69119015682805e-98
NAP1L1	5.1401955378874e-102	-0.331317614544922	0.843	0.888	9.02823944274543e-98
SUMO2	1.15020085274237e-101	-0.33565812941014	0.787	0.843	2.0202127777567e-97
SLC25A6	2.09580687279375e-101	-0.48206754686351	0.756	0.883	3.68107519137495e-97
HIST1H1E	4.46421856479152e-101	-0.45303381409982	0.224	0.399	7.84095348719982e-97
IFI16	1.90192229777369e-100	-0.425348279216756	0.627	0.74	3.34053632380972e-96
PRRC2C	2.00065403550478e-100	-0.387494313413157	0.68	0.768	3.5139487479606e-96
CORO1A	3.89703071590428e-100	-0.480568332384807	0.683	0.791	6.84474474941427e-96
TMA7	5.43393827066708e-100	-0.250455369179819	0.942	0.948	9.54416917859967e-96
COX8A	5.75328278542006e-100	-0.33876653625901	0.596	0.69	1.01050658843118e-95
HNRNPH1	6.69025456227732e-100	-0.231023426289535	0.528	0.586	1.17507631131839e-95
RSRP1	9.30433659454544e-100	-0.276074205710715	0.461	0.55	1.63421367946596e-95
CCNI	5.24953401442841e-99	-0.401490444155781	0.785	0.891	9.22028154294206e-95
PEBP1	5.3200365573453e-99	-0.359565264181413	0.584	0.696	9.34411220932129e-95
EEF1D	6.58308573066146e-99	-0.392665798112508	0.962	0.982	1.15625317773338e-94
PAK2	7.4064380209797e-99	-0.311453230617173	0.551	0.637	1.30086677400488e-94
CHCHD2	9.54337537316791e-99	-0.356741481154832	0.769	0.853	1.67619845054321e-94
SON	1.821553670807e-98	-0.422734443715296	0.829	0.879	3.19937686740541e-94
SYF2	8.57940302129462e-98	-0.266054357025219	0.652	0.73	1.50688634666019e-93
LCK	1.15796846159153e-97	-0.423166310467685	0.439	0.558	2.03385580593936e-93
ATP5MD	1.00847346525502e-96	-0.271503436546724	0.667	0.733	1.77128279437392e-92
SH3BGRL3	1.81192357227492e-96	-0.43600995212464	0.829	0.893	3.18246256234367e-92
FYN	2.67149503560857e-96	-0.295284251068422	0.352	0.447	4.69221388054289e-92
SRSF7	5.90420960333425e-96	-0.38652333762021	0.596	0.749	1.03701537472963e-91
TCEA1	1.94971346856524e-95	-0.288300512729865	0.617	0.678	3.42447673618798e-91
CD3G	6.16098009937177e-95	-0.374296908778067	0.463	0.529	1.08211454465366e-90
PRPF4B	1.14762519162557e-94	-0.302354082434802	0.506	0.61	2.01568888657114e-90
RPL19	3.56399892497455e-94	-0.320617955987422	0.999	0.998	6.2598077118253e-90
ZNF706	7.26801717791908e-94	-0.238978039361743	0.532	0.608	1.27655453712971e-89
EIF2S2	7.62405919832842e-94	-0.339883974817411	0.637	0.721	1.3390897575944e-89
BPTF	8.94386135439422e-94	-0.327684760663081	0.531	0.63	1.5708998082858e-89
N4BP2L2	1.5074583145983e-93	-0.283944716808994	0.736	0.795	2.64769978376046e-89
RPL13	1.62197321867828e-93	-0.327645582136635	1	0.999	2.84883376128653e-89
PAIP2	2.03901892254329e-93	-0.23244725321969	0.554	0.62	3.58133283555503e-89
HSP90AA1	2.60589133086386e-93	-0.50188989025314	0.79	0.871	4.57698753352927e-89
UBC	4.52853848445427e-93	-0.483201887467785	0.867	0.916	7.95392499409548e-89
ENO1	5.49054919784011e-93	-0.44552113078267	0.523	0.651	9.64360061108637e-89
BCL11B	1.01804094249041e-92	-0.219756085410006	0.451	0.504	1.78808711139015e-88
ARHGDIB	3.61189116088903e-92	-0.485114122990172	0.744	0.861	6.34392563498549e-88
RPL24	4.47776852021566e-92	-0.260588306552378	0.997	0.994	7.86475262890678e-88
ERH	5.20836540969869e-92	-0.295795844174979	0.496	0.616	9.14797300559478e-88
COX4I1	6.92756891298734e-92	-0.289561790606441	0.934	0.957	1.2167582038771e-87
TPR	7.66871815597172e-92	-0.381128707266304	0.495	0.618	1.34693365691487e-87
EPB41	1.5405525627498e-91	-0.298241279298642	0.531	0.605	2.70582652121375e-87
EIF3K	2.25922318314835e-91	-0.303052338783509	0.773	0.829	3.96809959888177e-87
C1QBP	5.73701083450738e-91	-0.235890196373694	0.421	0.484	1.00764858297288e-86
RNF19A	9.85320101132132e-91	-0.247423962251211	0.359	0.453	1.73061622562848e-86
HNRNPA2B1	1.19802843211405e-90	-0.405500625439502	0.812	0.861	2.10421713816511e-86
CD247	1.94900090367853e-90	-0.290825291111937	0.342	0.43	3.42322518722098e-86
SKP1	2.38625719049128e-90	-0.265295348227063	0.779	0.827	4.19122212937889e-86
RPS15A	4.68502084965232e-90	-0.244293460934721	0.999	0.998	8.22877062032934e-86
CBX3	4.93025884475425e-90	-0.335052436710692	0.592	0.689	8.65950663492636e-86
RPL34	5.51226435965228e-90	-0.279089720219964	0.999	0.999	9.68174112129326e-86
RPS21	7.00339624230647e-90	-0.217032955387127	0.999	0.998	1.23007651599871e-85
RPL9	1.66675169743388e-89	-0.339674560842739	0.999	0.997	2.92748268137287e-85
PIM2	3.59452581940024e-89	-0.302560244764406	0.239	0.356	6.31342514919457e-85
CALM2	4.35890824507889e-89	-0.317710652952302	0.77	0.844	7.65598644165656e-85
RPL7	5.95614599666753e-89	-0.481659627358309	0.976	0.986	1.04613748285469e-84
SRRM1	8.65786032550429e-89	-0.347929418819986	0.67	0.751	1.52066658757157e-84
SRSF9	1.34259178518275e-88	-0.280481433708377	0.529	0.629	2.35812821149499e-84
EEF2	2.45774137191331e-88	-0.425801766049872	0.859	0.937	4.31677694562854e-84
RAN	3.79190095587317e-88	-0.328381380983798	0.618	0.728	6.66009483889563e-84
ITM2A	5.09967034417957e-88	-0.21980704980525	0.3	0.371	8.957060992517e-84
EIF3F	9.0435921286617e-88	-0.341775398894054	0.692	0.793	1.58841652147814e-83
LBH	1.87374147206134e-87	-0.295363928598307	0.382	0.504	3.29103952152855e-83
HIST1H1C	3.68378138224633e-87	-0.482573184068969	0.217	0.392	6.47019361977745e-83
HSP90AB1	4.5679304079831e-87	-0.414389035092393	0.815	0.876	8.02311296858153e-83
SERF2	4.62265592599085e-87	-0.355851671172522	0.95	0.962	8.11923286841033e-83
UBXN1	7.90931029461621e-87	-0.318871044589725	0.63	0.738	1.38919126014639e-82
TLE5	1.01909626383012e-86	-0.341227245416664	0.632	0.711	1.78994067779122e-82
ELOB	1.28421617277085e-86	-0.275641062491525	0.776	0.821	2.25559728585471e-82
SNX6	1.38032219989318e-86	-0.300758776871633	0.456	0.56	2.42439791189239e-82
PARK7	1.9311143086162e-86	-0.271672534305014	0.594	0.677	3.39180917165349e-82
HIST1H1D	2.96435774133145e-86	-0.487391055280643	0.194	0.335	5.20659793687457e-82
RBM39	6.51847428404307e-86	-0.423865589526058	0.687	0.822	1.14490482324933e-81
APBB1IP	8.46415754165188e-86	-0.278967862605561	0.362	0.481	1.48664463061574e-81
PSMB8	9.18012362440167e-86	-0.332885300370092	0.51	0.623	1.61239691338991e-81
RPL26	1.03790790939738e-85	-0.250949117726313	0.999	0.998	1.82298145206556e-81
UQCR11	1.24435237606216e-85	-0.239708751383398	0.788	0.823	2.18558051331558e-81
PNISR	4.38319547633502e-85	-0.371820633119879	0.75	0.847	7.69864453463483e-81
MBD2	5.99464742345347e-85	-0.259764937461945	0.316	0.418	1.05289987345537e-80
SF3B1	2.89324016743977e-84	-0.282060394410827	0.555	0.641	5.08168703009121e-80
SKAP1	4.84287955537932e-84	-0.249429132437285	0.259	0.353	8.50603365106823e-80
RPL11	1.0784859055383e-83	-0.29094933192894	1	0.999	1.89425264448747e-79
EDF1	1.36923257039901e-83	-0.268724187001949	0.752	0.803	2.40492008664882e-79
SLC25A5	1.91722044566274e-83	-0.298774926361558	0.525	0.614	3.36740599076203e-79
ARL6IP4	2.78487384123868e-83	-0.302478063013805	0.606	0.711	4.89135241475162e-79
SLC25A3	2.83447113069021e-83	-0.278282025577728	0.593	0.66	4.97846509394428e-79
UBE2V1	3.57578527304642e-83	-0.26124623337032	0.487	0.589	6.28050925357873e-79
SHOC2	5.21602842456857e-83	-0.202869827052723	0.341	0.433	9.16143232491223e-79
YWHAZ	7.38176658142158e-83	-0.226074691453428	0.786	0.803	1.29653348236089e-78
TSHZ2	1.67058750252234e-82	-0.29033665476079	0.152	0.257	2.93421988943023e-78
CD3D	1.87136512385638e-82	-0.214349405990238	0.607	0.639	3.28686570354134e-78
IK	2.48886357345532e-82	-0.28509786990985	0.494	0.605	4.37143998041692e-78
ARID4B	2.59262180568771e-82	-0.374486989392283	0.505	0.656	4.5536809395099e-78
PSMA7	2.64974999789572e-82	-0.341468403190036	0.692	0.786	4.65402089630404e-78
CAPZB	2.7051724408857e-82	-0.356597853623659	0.448	0.572	4.75136487517164e-78
HP1BP3	5.46555144020038e-82	-0.291780979633626	0.549	0.646	9.59969454956795e-78
ATP5MC2	6.17883581137091e-82	-0.278994047906047	0.855	0.883	1.08525072190919e-77
GNAI2	6.94486637658595e-82	-0.324325179504493	0.553	0.657	1.21979633038356e-77
CYTOR	1.24379739068692e-81	-0.382005518856473	0.176	0.281	2.18460573700251e-77
CDC42	2.32203657301713e-81	-0.37020526961638	0.63	0.739	4.07842503684728e-77
HIST1H4C	3.3580745911172e-81	-0.486547952376545	0.66	0.77	5.89812221183824e-77
C11orf58	5.40003761538599e-81	-0.314176776350669	0.632	0.746	9.48462606766395e-77
PPIB	8.38230674057237e-81	-0.35518158969789	0.589	0.682	1.47226835591413e-76
HNRNPA1	9.42183076721823e-81	-0.384430414530246	0.897	0.945	1.65485035595421e-76
EIF5	9.69764003532079e-81	-0.290601327020982	0.507	0.628	1.70329349580374e-76
YWHAE	9.83959683987776e-81	-0.266739439018947	0.358	0.455	1.72822678895613e-76
EIF4A1	4.04093228392246e-80	-0.379377423619078	0.605	0.73	7.0974934634814e-76
PHF3	7.37904457173232e-80	-0.238378322908811	0.453	0.535	1.29605538857907e-75
HCLS1	9.29380688759616e-80	-0.254723500132892	0.506	0.59	1.63236424173739e-75
ADI1	1.05597469451883e-79	-0.20037818887297	0.184	0.261	1.85471395345287e-75
EIF3H	1.6860524497999e-79	-0.389393880361639	0.619	0.749	2.96138252282854e-75
BRD2	2.19244546643572e-79	-0.242731969443218	0.454	0.559	3.8508112172477e-75
RPL14	3.58942086417185e-79	-0.251866754095486	0.998	0.997	6.30445880583144e-75
NDUFA1	9.05391545008454e-79	-0.246516251067284	0.694	0.753	1.59022970965285e-74
PTP4A2	1.55622045851987e-78	-0.299822900184199	0.598	0.684	2.7333456133443e-74
ZNHIT1	1.71252420968996e-78	-0.247876381761386	0.374	0.476	3.00787752189944e-74
UCP2	1.92364086306423e-78	-0.41224575990995	0.309	0.444	3.37868281188601e-74
UBL5	2.12322222777179e-78	-0.219330929276344	0.799	0.829	3.72922752085837e-74
TAF10	2.36848153474639e-78	-0.219599379746127	0.377	0.466	4.16000096762855e-74
NDUFA4	2.46386904882696e-78	-0.224825433703657	0.773	0.804	4.32753959735967e-74
ABRACL	3.69409735858306e-78	-0.241631502405897	0.388	0.453	6.48831260061529e-74
IL2RG	4.56133156048778e-78	-0.354257115400465	0.484	0.6	8.01152275284074e-74
NUCKS1	5.31082515970757e-78	-0.33273129248552	0.579	0.675	9.32793331051038e-74
RBMX	6.09084321234106e-78	-0.379330476071566	0.57	0.728	1.06979570181558e-73
SEPTIN6	7.44044332856817e-78	-0.405324318351163	0.589	0.699	1.30683946622971e-73
RPL36A	1.2593637083305e-77	-0.300249536702927	0.997	0.995	2.21194641731168e-73
RSRC2	1.39238961657228e-77	-0.334506028458789	0.451	0.583	2.44559312254756e-73
VPS28	2.77879397954271e-77	-0.263132073448052	0.448	0.559	4.88067374566882e-73
MORF4L1	3.08806454289855e-77	-0.32928598566734	0.637	0.748	5.42387656314702e-73
HNRNPA3	1.48992136869121e-76	-0.314324395066373	0.68	0.745	2.61689789196924e-72
PDAP1	1.5050063350403e-76	-0.273155817353998	0.385	0.501	2.64339312686478e-72
CALM3	3.10563999789688e-76	-0.269450396176546	0.428	0.523	5.45474609230609e-72
HNRNPU	3.46049960042729e-76	-0.350239456507978	0.658	0.746	6.07802149819049e-72
COPE	4.11702658750702e-76	-0.292685483916061	0.486	0.601	7.23114549829732e-72
ARPC5	8.46008000088105e-76	-0.286035877177923	0.575	0.657	1.48592845135475e-71
EIF3E	1.10550636975553e-75	-0.340454933684819	0.76	0.842	1.94171138783861e-71
PRELID1	1.69114757321464e-75	-0.289120243452331	0.49	0.6	2.97033159759419e-71
KIF2A	1.9513813127085e-75	-0.276049315976687	0.36	0.47	3.4274061376412e-71
HNRNPM	2.33848338058967e-75	-0.341870733371398	0.545	0.677	4.1073122096677e-71
RPL35	3.65771289953708e-75	-0.230948089796758	0.999	0.997	6.42440693674692e-71
XRN2	3.8429709561907e-75	-0.232398058055201	0.396	0.483	6.74979418745335e-71
LCP1	3.96846617429076e-75	-0.254926321329523	0.621	0.663	6.97021398852429e-71
SH3KBP1	5.38411619285734e-75	-0.25652276972098	0.363	0.465	9.45666168113463e-71
GTF3A	5.91181637333966e-75	-0.289682198946195	0.479	0.59	1.03835142781338e-70
SUMO1	5.97144270390597e-75	-0.238954210964279	0.44	0.54	1.04882419651405e-70
GALM	7.57923007957842e-75	-0.207305136778755	0.133	0.21	1.33121597117715e-70
CTSC	8.53293315554927e-75	-0.292127315214202	0.266	0.342	1.49872437944067e-70
RBM3	1.3813636812454e-74	-0.272300934293928	0.584	0.674	2.42622716973943e-70
TERF2IP	1.60815406238287e-74	-0.234496651824336	0.434	0.524	2.82456179516927e-70
ERP29	2.26971750868815e-74	-0.354373705431533	0.648	0.76	3.98653183225987e-70
VDAC1	2.71031218405709e-74	-0.243362034828106	0.384	0.469	4.76039232007788e-70
CYLD	3.48337606505905e-74	-0.258992343087128	0.412	0.499	6.11820172066972e-70
PPP1CC	4.01918072441069e-74	-0.266516065251413	0.402	0.509	7.05928902435494e-70
SRSF2	4.39485620155488e-74	-0.228701584132649	0.546	0.628	7.71912543241099e-70
GABARAPL2	5.07644581781798e-74	-0.22163114100726	0.508	0.576	8.9162694344155e-70
TIGIT	6.36940469481959e-74	-0.274730932280199	0.105	0.193	1.11872224059811e-69
GUK1	6.44960989391121e-74	-0.286455648698496	0.573	0.672	1.13280948176656e-69
SRSF3	7.0735371093368e-74	-0.325662795896266	0.654	0.77	1.24239605788391e-69
PTPN2	9.3434676930471e-74	-0.25828353263701	0.343	0.453	1.64108666560679e-69
HLA-B	1.22746417116274e-73	-0.372945947851814	0.997	0.996	2.15591807023023e-69
AAK1	1.39087701629611e-73	-0.279403740718016	0.45	0.542	2.44293639142248e-69
TNFRSF1B	3.09586545965554e-73	-0.386649032837043	0.21	0.296	5.43757809333899e-69
PLAAT4	4.34518085852881e-73	-0.422576093147222	0.57	0.673	7.63187565992e-69
SFPQ	6.56784622909585e-73	-0.294691866821051	0.509	0.626	1.1535765116784e-68
PPA1	7.41020184584695e-73	-0.248084475416612	0.405	0.472	1.30152785220456e-68
ATP5MG	1.28934141064255e-72	-0.2164759202136	0.897	0.903	2.26459925365257e-68
DNAJA1	1.92800606850555e-72	-0.326513387618889	0.46	0.601	3.38634985872315e-68
RSL24D1	2.07953278422458e-72	-0.26140204681928	0.594	0.684	3.65249138221205e-68
RPL22	2.96460003585981e-72	-0.291127365785598	0.995	0.993	5.20702350298417e-68
ZC3H15	3.33289329734962e-72	-0.263226131666884	0.452	0.56	5.85389378746487e-68
ANKRD12	4.11916264906987e-72	-0.346652189478208	0.738	0.814	7.23489727682633e-68
ISG20	5.02002043259488e-72	-0.526718488121342	0.491	0.679	8.81716388780964e-68
MSL3	6.55121300162937e-72	-0.212847386282895	0.296	0.388	1.15065505160618e-67
SAMD9	8.02554676656469e-72	-0.307330035272948	0.344	0.457	1.40960703407942e-67
NME2	1.13679824100338e-71	-0.238931298267504	0.754	0.769	1.99667243049834e-67
MICOS10	1.29937337627034e-71	-0.252737488515852	0.465	0.564	2.28221939808122e-67
EIF3G	1.5230140160911e-71	-0.318642916841208	0.569	0.685	2.67502181786242e-67
MIF	1.87626456921618e-71	-0.32850656297636	0.839	0.894	3.2954710893713e-67
RTRAF	2.12478815530498e-71	-0.257483752431259	0.494	0.596	3.73197791597767e-67
FNBP1	2.146607618359e-71	-0.288678853656223	0.572	0.658	3.77030162088575e-67
C9orf16	2.72013245901587e-71	-0.215356088457068	0.531	0.587	4.77764065101548e-67
ZNRF1	3.15133954627557e-71	-0.255076636225898	0.172	0.244	5.53501277907842e-67
GCC2	3.35572815731463e-71	-0.359183617775644	0.574	0.677	5.89400093550742e-67
RPL35A	3.521391975458e-71	-0.299790212257284	0.999	0.998	6.18497286569443e-67
TMEM258	3.52168083274582e-71	-0.255957807798919	0.683	0.743	6.18548021463476e-67
EIF3A	4.0755287014619e-71	-0.259909987548256	0.494	0.558	7.15825861124767e-67
JTB	4.24154805587954e-71	-0.256926480532039	0.551	0.661	7.44985500534683e-67
TRA2B	4.83768451661309e-71	-0.322731686703584	0.534	0.664	8.49690908497923e-67
SMCHD1	5.01375712142723e-71	-0.383852860159633	0.478	0.628	8.80616300807479e-67
SOD1	5.37604967058294e-71	-0.369911208455072	0.685	0.784	9.44249364141188e-67
IGFLR1	1.09187960076689e-70	-0.215924839041336	0.251	0.349	1.91777733078697e-66
TRAC	2.0428882638671e-70	-0.467194698596534	0.512	0.638	3.58812894665618e-66
MRPS34	2.70449588717436e-70	-0.223245512413276	0.345	0.444	4.75017657623304e-66
RPS27	5.53393515085343e-70	-0.21436021802625	1	1	9.71980369895896e-66
PRDX1	3.13542384972784e-69	-0.290871001549966	0.587	0.654	5.50705844966199e-65
DDT	3.85210143141307e-69	-0.258981973216479	0.425	0.53	6.76583095413391e-65
HSPD1	3.89568260979513e-69	-0.297432206332808	0.425	0.533	6.84237693584416e-65
CFLAR	3.96200731472947e-69	-0.310728490601191	0.422	0.522	6.95886964759084e-65
RPLP0	4.36943530580485e-69	-0.361682193823081	0.982	0.99	7.67447617111564e-65
SRGN	5.055784825257e-69	-0.417225080327443	0.555	0.67	8.87998046708139e-65
COX5B	5.08556155649733e-69	-0.288954508353358	0.69	0.767	8.93228031783192e-65
CALR	1.26778085868241e-68	-0.39346486360332	0.542	0.649	2.22673030018978e-64
DNAJC8	2.320602734324e-68	-0.235912217571018	0.559	0.64	4.07590664256667e-64
PET100	3.85923437773348e-68	-0.239151377092029	0.6	0.694	6.77835926105108e-64
MBP	7.7709146468048e-68	-0.23980365515459	0.606	0.659	1.36488344856479e-63
PLCG2	8.14122585040015e-68	-0.328928857078142	0.465	0.58	1.42992490836428e-63
SP100	1.88025820704176e-67	-0.424540636290819	0.541	0.68	3.30248551484815e-63
RPS17	1.93950270229754e-67	-0.359948899468316	0.967	0.978	3.40654254631539e-63
GPBP1	2.47386776828799e-67	-0.285408142613084	0.485	0.608	4.34510134822102e-63
MYL6	2.83542489310222e-67	-0.374985062505313	0.863	0.922	4.98014028224474e-63
IGHG4	3.17030481248684e-67	-0.757168136711873	0.195	0.399	5.56832337265188e-63
TPI1	3.55731898236292e-67	-0.388538588680554	0.474	0.628	6.24807506062223e-63
EZR	5.83137508200821e-67	-0.324942405448518	0.489	0.614	1.02422271940392e-62
LUC7L3	6.23724231097658e-67	-0.241372897699421	0.573	0.647	1.09550923949993e-62
NSD3	9.28692056665657e-67	-0.327917566117346	0.438	0.586	1.63115472832756e-62
FXR1	1.02330373760855e-66	-0.265294907195493	0.428	0.532	1.79733068473566e-62
RBM25	1.33871469803117e-66	-0.275428334241785	0.515	0.619	2.35131849562195e-62
ASH1L	1.39154717492631e-66	-0.206178122911775	0.388	0.476	2.44411345804057e-62
ATP5MF	1.40128326375552e-66	-0.217155096501	0.649	0.706	2.46121392446019e-62
NOL7	2.94617887189315e-66	-0.249086936637734	0.506	0.601	5.17466857059312e-62
UQCRH	3.28066853390101e-66	-0.234316138620459	0.784	0.823	5.76216621294373e-62
ATP6V0E1	3.69001153425424e-66	-0.272345395845709	0.7	0.77	6.48113625876414e-62
TRAF3IP3	4.27015026367808e-66	-0.318850457255177	0.438	0.546	7.50009192312419e-62
MALT1	4.83386546587349e-66	-0.204162737347743	0.236	0.323	8.4902013042602e-62
UBE2B	5.46149443777202e-66	-0.220194039315035	0.543	0.623	9.59256883050277e-62
RORA	7.30256668101266e-66	-0.275085702197797	0.265	0.329	1.28262281185306e-61
NDUFB9	1.12374223000814e-65	-0.252778340332154	0.434	0.539	1.9737408527863e-61
SLFN5	1.78633861692433e-65	-0.311651366458302	0.361	0.442	3.13752514676589e-61
RPLP2	1.80734620788314e-65	-0.311167580940997	0.999	0.999	3.17442287952594e-61
MRPL34	2.10738406256934e-65	-0.201063252181027	0.336	0.419	3.70140936749679e-61
SSR4	3.21232283035489e-65	-0.353539280399558	0.641	0.741	5.64212381923532e-61
TNFAIP8	1.01714758514896e-64	-0.258296344022066	0.485	0.579	1.78651801855564e-60
EIF5A	1.07270810073145e-64	-0.350271650624065	0.448	0.593	1.88410450812471e-60
ATP5F1C	1.62985941654359e-64	-0.236370197276081	0.41	0.505	2.86268507921717e-60
MRPS6	3.73371467350852e-64	-0.208396524704502	0.371	0.451	6.55789645255037e-60
GPS2	5.91928492872117e-64	-0.221768788141568	0.39	0.504	1.03966320488059e-59
AP2B1	6.25620465129019e-64	-0.235135466834726	0.358	0.47	1.09883978495261e-59
GABARAP	6.89748264652181e-64	-0.313076626794534	0.763	0.844	1.21147385203509e-59
MT-ND5	7.29564736764141e-64	-0.290414014299566	0.939	0.917	1.28140750365254e-59
LINC01578	9.97956056837686e-64	-0.286415264623393	0.483	0.607	1.75281001822971e-59
TRAPPC1	1.27699546915276e-63	-0.25096448458423	0.47	0.562	2.2429148420199e-59
UBE2D2	1.58127690559293e-63	-0.320517680433704	0.54	0.675	2.77735475698342e-59
NDUFB8	1.6995909965328e-63	-0.253322588013996	0.52	0.61	2.9851616263102e-59
CYBA	2.06776614444311e-63	-0.393572288494813	0.835	0.893	3.63182445609988e-59
WIPF1	2.87936434415013e-63	-0.234795505971015	0.539	0.614	5.05731553406528e-59
CDC37	3.39770155300377e-63	-0.247603908217384	0.386	0.498	5.96772300769583e-59
SEC61B	6.38100335415178e-63	-0.253262169904426	0.616	0.683	1.12075942912322e-58
HINT1	6.84993595533228e-63	-0.266827297237347	0.882	0.908	1.20312275119456e-58
COX6B1	7.24175640850432e-63	-0.251799857027934	0.743	0.793	1.2719420955897e-58
NR3C1	7.37266846613323e-63	-0.242592975849907	0.414	0.512	1.29493548939164e-58
EIF3J	8.95645838002195e-63	-0.243400879311632	0.38	0.487	1.57311234986706e-58
EIF4G2	9.26338391187094e-63	-0.226987198671387	0.582	0.64	1.62702075028101e-58
ELF1	1.28975081228821e-62	-0.328568955999972	0.534	0.662	2.26531832670301e-58
SRPK2	1.73031612784367e-62	-0.210706388389902	0.255	0.35	3.03912724694462e-58
ARL6IP5	1.73370970750544e-62	-0.292933944153723	0.598	0.68	3.04508773026255e-58
RPS18	2.02550507453104e-62	-0.202523358689264	1	0.999	3.55759711290632e-58
ILF3	2.19205700914786e-62	-0.231258929443532	0.318	0.433	3.8501289308673e-58
PSMA5	2.58780690516987e-62	-0.234334043227705	0.417	0.498	4.54522404824035e-58
TUT4	2.85315621964526e-62	-0.269703953238203	0.442	0.543	5.01128358418493e-58
UBB	4.28263101135624e-62	-0.347498573314013	0.772	0.867	7.52201310834609e-58
BAX	4.30079867429285e-62	-0.285484108290425	0.395	0.5	7.55392279152797e-58
CLIC1	4.8144094950559e-62	-0.399232907628452	0.504	0.633	8.45602883711619e-58
SSR3	6.70063444952752e-62	-0.23044953046116	0.39	0.466	1.17689943471501e-57
SAT1	7.84145744459049e-62	-0.60116343959552	0.493	0.66	1.37727358556787e-57
MT-ND6	8.19534799263024e-62	-0.205437720905963	0.578	0.597	1.43943092142557e-57
PRPF38B	1.35628100785778e-61	-0.2947910029926	0.449	0.576	2.38217196220141e-57
TMEM123	1.79102708928822e-61	-0.280020215655499	0.563	0.627	3.14575997962583e-57
GSTK1	1.95145238625189e-61	-0.332668307966543	0.468	0.599	3.42753097121283e-57
ASB2	2.41889773529219e-61	-0.236351205465336	0.094	0.165	4.2485519822672e-57
DDX6	2.72219330837124e-61	-0.239622049158813	0.509	0.606	4.78126032682324e-57
POLR1D	2.75961663256315e-61	-0.242736262107332	0.499	0.591	4.84699065343392e-57
SEPHS2	2.95262111222326e-61	-0.22115123940193	0.279	0.38	5.18598372150894e-57
SEPTIN7	3.43761791408061e-61	-0.303999112236136	0.776	0.827	6.03783210429119e-57
SNRNP70	4.03997073508084e-61	-0.219575953429383	0.344	0.455	7.09580459909598e-57
ANKRD11	4.54622374186522e-61	-0.31278150713643	0.547	0.646	7.98498738021208e-57
DYNLL1	7.04213185898588e-61	-0.321147982550157	0.481	0.58	1.23688003971228e-56
SPTAN1	7.26836772965127e-61	-0.202331108126165	0.316	0.396	1.27661610803595e-56
COX5A	7.32614208406772e-61	-0.287640402157325	0.421	0.532	1.28676359564565e-56
RPL21	8.26755979270499e-61	-0.337683074087553	0.999	0.998	1.4521142019907e-56
ITM2B	8.49029746445169e-61	-0.433670227249328	0.792	0.846	1.49123584665629e-56
UQCRFS1	9.85567910797848e-61	-0.217461856149018	0.375	0.475	1.73105147852534e-56
GADD45GIP1	1.18674554965814e-60	-0.244847331800043	0.41	0.526	2.08439988341956e-56
JPT1	1.19795350968149e-60	-0.237577529908937	0.33	0.426	2.10408554440457e-56
ABHD17A	1.55642374702667e-60	-0.227803360396789	0.322	0.422	2.73370266927764e-56
PSMD8	1.66636010876551e-60	-0.256336987922205	0.451	0.551	2.92679489503574e-56
RPL29	1.6716540894085e-60	-0.337368643243055	0.998	0.997	2.9360932426371e-56
RPL28	1.97906932909318e-60	-0.245199291999059	1	0.999	3.47603736961926e-56
SNRPB	2.24288940288336e-60	-0.279951215238246	0.491	0.609	3.93941094722434e-56
NKTR	2.33232068984599e-60	-0.235888192074279	0.448	0.544	4.0964880596455e-56
CDC42SE2	2.71739304053846e-60	-0.217184173284134	0.581	0.638	4.77282913640175e-56
LDHA	2.96207416322398e-60	-0.425199028337262	0.432	0.601	5.20258706028659e-56
UQCRB	3.48019186940389e-60	-0.222590288465353	0.918	0.933	6.11260899942099e-56
RTF1	4.31786172163191e-60	-0.249570745830148	0.497	0.593	7.58389232787429e-56
MYL12B	5.5813652705882e-60	-0.290464125995801	0.775	0.819	9.80310996126112e-56
NDUFB10	6.00176279001681e-60	-0.223894192551081	0.47	0.559	1.05414961643855e-55
HIST2H2AC	6.32312628872601e-60	-0.243527860179478	0.157	0.279	1.11059390135184e-55
SUPT16H	7.88447164425951e-60	-0.201472265537003	0.374	0.456	1.38482859959774e-55
LGMN	1.43696973396168e-59	-0.204598552557867	0.067	0.107	2.5238936407303e-55
CCNL1	1.44510179421165e-59	-0.321974714212494	0.45	0.597	2.53817679135333e-55
TNFRSF14	1.56561881913696e-59	-0.231664674614778	0.347	0.446	2.74985289393216e-55
RAC2	1.61385388510697e-59	-0.337723595809074	0.536	0.629	2.83457296380188e-55
ARF6	1.96665768026328e-59	-0.244465602668754	0.513	0.603	3.45423754961443e-55
PSMB1	2.32003304008474e-59	-0.265097618899432	0.589	0.682	4.07490603160483e-55
DDX3X	5.71798276251579e-59	-0.286119975273067	0.484	0.588	1.00430649240827e-54
NMT1	8.51022346848396e-59	-0.228758935350021	0.385	0.507	1.49473565000452e-54
IKZF3	9.02047276454543e-59	-0.318150183924086	0.492	0.589	1.58435583636476e-54
HLA-C	1.37483251531518e-58	-0.496055947385797	0.975	0.991	2.41475582989959e-54
SH3BGRL	3.60864261068505e-58	-0.261680784880092	0.468	0.564	6.33821988140723e-54
PPM1G	4.79876459878421e-58	-0.22745373938313	0.352	0.443	8.42855014130458e-54
DNAJB6	5.26483601908241e-58	-0.221438218553543	0.467	0.571	9.24715798391635e-54
ACTR3	5.53367677002158e-58	-0.29096686407604	0.545	0.627	9.7193498788659e-54
BRD7	6.94023641697284e-58	-0.295411870388253	0.363	0.497	1.21898312427711e-53
ZMAT2	8.97553365362086e-58	-0.218262392297	0.381	0.474	1.57646273092197e-53
RPS5	9.30238994168542e-58	-0.251798786051988	0.995	0.993	1.63387176935763e-53
RHOA	1.08167320041778e-57	-0.315690814858746	0.577	0.687	1.89985080921379e-53
HNRNPD	1.22416224137938e-57	-0.302320054366199	0.545	0.652	2.15011856075874e-53
CMTM7	1.42482892525399e-57	-0.214748963118887	0.192	0.294	2.5025695243161e-53
CLEC2D	2.11781365209778e-57	-0.28138498259309	0.498	0.592	3.71972789854453e-53
VDAC2	2.21741056991373e-57	-0.245455566789762	0.408	0.52	3.89465992499647e-53
SEC11A	2.54876852490869e-57	-0.21679824455393	0.446	0.524	4.47665703714963e-53
ATP5F1D	2.57693485437043e-57	-0.26542071033492	0.641	0.727	4.52612837821622e-53
PSMA1	2.77177654583919e-57	-0.253227740899363	0.432	0.534	4.86834832511195e-53
TFRC	3.17139496419211e-57	-0.225889840516223	0.176	0.221	5.57023811510702e-53
S1PR4	3.46781772910387e-57	-0.247866774236848	0.275	0.384	6.09087505939803e-53
UBE2I	3.88470035614333e-57	-0.241088385862418	0.482	0.591	6.82308770553014e-53
BRK1	4.12585568056175e-57	-0.258050190372886	0.534	0.633	7.24665291733865e-53
BST2	5.12925933701058e-57	-0.381921518219872	0.419	0.576	9.00903109952538e-53
SPOCK2	7.45911800438366e-57	-0.288855504349032	0.507	0.571	1.31011948628995e-52
PKM	9.32344706492074e-57	-0.345533702981847	0.37	0.504	1.63757024248268e-52
DYNLRB1	1.00430310533157e-56	-0.257345047949677	0.483	0.568	1.76395797420436e-52
UGP2	1.14410190301877e-56	-0.281933072925198	0.274	0.39	2.00950058246217e-52
YPEL3	1.15972594979474e-56	-0.302240671271718	0.596	0.674	2.03694265821949e-52
ATP5MC3	1.26296163875789e-56	-0.214624266881705	0.588	0.642	2.21826582231436e-52
UPF2	1.39895473139271e-56	-0.317169906924365	0.353	0.51	2.45712409021815e-52
BZW1	1.48012397955788e-56	-0.260482150257759	0.469	0.558	2.59968975769547e-52
CELF2	1.87345140822842e-56	-0.208540202199179	0.44	0.51	3.2905300534124e-52
PA2G4	1.90119324204584e-56	-0.287108113054635	0.541	0.639	3.33925581032931e-52
DEK	2.2493822721635e-56	-0.345336825007032	0.612	0.71	3.95081502282798e-52
YY1	3.31118790448353e-56	-0.23666166710575	0.487	0.579	5.81577043543487e-52
RHOG	3.78561232719988e-56	-0.236696236631522	0.305	0.42	6.64904949149386e-52
DDX21	4.35189140189582e-56	-0.29560133050051	0.425	0.528	7.64366205828982e-52
UBXN4	4.66375684506473e-56	-0.2550843269297	0.51	0.604	8.1914225226717e-52
ARF1	4.86892658634533e-56	-0.313094714385711	0.47	0.612	8.55178265625694e-52
ATRX	4.88690340486048e-56	-0.323469914052718	0.488	0.598	8.58335714029696e-52
AMD1	6.01438269148141e-56	-0.224145159239408	0.311	0.412	1.0563661759318e-51
KMT2E	6.57955477969573e-56	-0.346539643466152	0.566	0.716	1.15563300150576e-51
ACTR2	8.45016101147986e-56	-0.22117458037309	0.619	0.673	1.48418628005632e-51
RPL18	1.02176558210876e-55	-0.23419134086336	0.998	0.997	1.79462906841582e-51
CAST	1.40215266852382e-55	-0.299422720487941	0.469	0.571	2.46274094699524e-51
PSME1	2.00735957684837e-55	-0.42190462386173	0.78	0.881	3.52572636077648e-51
PRDX5	2.22887151205702e-55	-0.280121489361792	0.454	0.562	3.91478992377696e-51
CLTA	2.37944402622039e-55	-0.226242333793836	0.462	0.54	4.17925548765349e-51
PPP1R2	3.77504023304709e-55	-0.249397773378286	0.49	0.594	6.63048066532391e-51
EIF5B	3.93388724146141e-55	-0.263199043570534	0.517	0.611	6.90947955090282e-51
KTN1	4.04105851095219e-55	-0.274841950695366	0.654	0.728	7.09771516863642e-51
COX7A2	7.49310142230359e-55	-0.203937268771319	0.774	0.822	1.3160883338134e-50
TBCA	8.1906421758079e-55	-0.294195348954468	0.616	0.674	1.4386043917589e-50
ATP6V1G1	1.02740488522708e-54	-0.28630795621112	0.766	0.834	1.80453394041284e-50
NCOA7	1.72246737720464e-54	-0.231235167436859	0.276	0.355	3.02534170132223e-50
H2AFV	1.90996262441571e-54	-0.241270795712385	0.515	0.591	3.35465835352376e-50
RILPL2	2.15274977500469e-54	-0.205031067755974	0.245	0.342	3.78108970481823e-50
TXN	2.773624344854e-54	-0.369230898917572	0.556	0.614	4.87159379930157e-50
DPP7	2.80977432307682e-54	-0.280459674852428	0.349	0.465	4.93508762105213e-50
BCLAF1	2.85521949117649e-54	-0.262822759054249	0.465	0.564	5.01490751430239e-50
BOD1L1	3.27296592030798e-54	-0.274859155252075	0.463	0.558	5.74863734242893e-50
ATF4	4.78814238333582e-54	-0.241076127792031	0.447	0.539	8.40989328209103e-50
SNRPD1	6.5868591891871e-54	-0.212415243694522	0.41	0.498	1.15691594798882e-49
AP2S1	7.16831724210788e-54	-0.200878578682992	0.381	0.459	1.25904324040383e-49
TMEM50A	7.25151777650363e-54	-0.229736912150935	0.455	0.533	1.2736565822651e-49
RAD21	1.59205784721756e-53	-0.214437513156454	0.46	0.538	2.79629040285292e-49
DSTN	1.63192679034058e-53	-0.237981192280374	0.293	0.379	2.86631621455419e-49
TAF1D	1.64441154887063e-53	-0.305746104990267	0.506	0.625	2.88824444443638e-49
MYCBP2	1.69314139394339e-53	-0.293760018154544	0.529	0.63	2.97383354432217e-49
CHD3	2.30998452317095e-53	-0.219345990434636	0.23	0.336	4.05725681649746e-49
SNRPG	3.40898170320811e-53	-0.212409140901318	0.625	0.692	5.98753546351472e-49
SRSF11	3.48366787086338e-53	-0.252919266677337	0.526	0.62	6.11871424838444e-49
PHACTR2	3.75499672178617e-53	-0.249757855761242	0.197	0.282	6.59527624214523e-49
ATP5PD	3.93005562526306e-53	-0.2266775759001	0.529	0.606	6.90274970021203e-49
MCUB	5.06870357266036e-53	-0.219983796214476	0.377	0.475	8.90267095502066e-49
PCM1	5.17311578785781e-53	-0.237509743588837	0.473	0.556	9.08606056979346e-49
IGBP1	5.24059912323706e-53	-0.246397275199462	0.333	0.449	9.20458830005358e-49
GRB2	5.50989847942601e-53	-0.29586004220042	0.485	0.603	9.67758568926385e-49
RPS25	5.56595046093102e-53	-0.211369683692167	0.999	0.997	9.77603538957924e-49
MYL12A	7.07849156739277e-53	-0.420034850444025	0.749	0.826	1.24326625889687e-48
KMT2A	8.78069365311838e-53	-0.265277986652741	0.509	0.593	1.54224103323371e-48
SUZ12	9.13072206598745e-53	-0.208394092206097	0.328	0.421	1.60372002367003e-48
ABCF1	9.39374400688819e-53	-0.213778014587226	0.378	0.463	1.64991719736984e-48
SARAF	1.00030896730497e-52	-0.445853968541064	0.772	0.888	1.75694267017445e-48
TAX1BP1	1.38199484479879e-52	-0.254850729276963	0.503	0.593	2.4273357454046e-48
TRBC1	1.41793883687501e-52	-0.494899274947435	0.384	0.469	2.49046777308727e-48
STK4	1.61710931760231e-52	-0.251562559851001	0.655	0.73	2.8402908054367e-48
MT-CO1	1.93856903049875e-52	-0.316973974677353	0.999	0.999	3.404902645168e-48
ARPC4	2.61271401715271e-52	-0.227338852575399	0.376	0.477	4.58897089972703e-48
MCL1	2.82227258312986e-52	-0.252307701043098	0.406	0.514	4.95703956500928e-48
HSPA8	3.07629774640556e-52	-0.400291083089271	0.667	0.802	5.40320936178672e-48
CHURC1	3.2190939558819e-52	-0.210387719616772	0.614	0.671	5.65401662411097e-48
SCAND1	4.37191901666999e-52	-0.256850686541702	0.48	0.579	7.67883856087917e-48
CLDND1	4.96248372121925e-52	-0.219563915768031	0.332	0.396	8.71610640794949e-48
LSP1	4.99000296313395e-52	-0.333442258131639	0.571	0.663	8.76444120444847e-48
DDIT4	8.2482748119217e-52	-0.3551828474975	0.301	0.425	1.44872698796593e-47
GIMAP1	1.56158985034996e-51	-0.244411760091201	0.255	0.344	2.74277641315467e-47
SSR2	1.80176765733011e-51	-0.32417348846261	0.566	0.699	3.16462471333461e-47
C17orf49	5.22231765118341e-51	-0.20069434599988	0.362	0.409	9.17247872253854e-47
NFKBIA	5.93946851168389e-51	-0.364807497524905	0.454	0.575	1.04320824939216e-46
PNN	6.30376694360275e-51	-0.268092152714547	0.538	0.631	1.10719362597439e-46
U2SURP	7.5660402263498e-51	-0.236453272167676	0.484	0.568	1.32889930535608e-46
CSNK1A1	8.57088352807657e-51	-0.25287590400733	0.467	0.578	1.50538998287137e-46
CIB1	1.00032213009087e-50	-0.21244801169116	0.629	0.691	1.75696578929161e-46
CCT8	1.10580093102926e-50	-0.241713390369059	0.38	0.495	1.94222875525979e-46
VPS13C	1.2168542958734e-50	-0.225168389542559	0.46	0.524	2.13728288527204e-46
IKZF1	1.27682166945236e-50	-0.333207200911563	0.511	0.645	2.24260958022612e-46
TBC1D4	2.01756627903437e-50	-0.233487600737805	0.147	0.233	3.54365341249597e-46
GPSM3	2.33087287941095e-50	-0.364233889984284	0.37	0.545	4.0939451253974e-46
RBM8A	2.93268167769119e-50	-0.237123557075106	0.574	0.658	5.1509620986968e-46
NEAT1	3.30045024364505e-50	-0.210209989013587	0.915	0.917	5.79691080793817e-46
TRADD	4.59073323792177e-50	-0.230064419017469	0.196	0.311	8.0631638590858e-46
GOLGB1	4.71851253286439e-50	-0.248421041507212	0.334	0.422	8.28759541272302e-46
NSD1	4.83018685977007e-50	-0.201682694507915	0.286	0.387	8.48374020050015e-46
GNAS	5.56284169063505e-50	-0.37400623394678	0.803	0.834	9.77057514543141e-46
PSMB6	5.69290445294169e-50	-0.223877104081722	0.376	0.479	9.99901738114679e-46
CFDP1	5.77384615107649e-50	-0.21454972347936	0.338	0.44	1.01411833797508e-45
RPL18A	1.65960816169057e-49	-0.311819134713765	0.999	0.999	2.91493577519331e-45
SLTM	1.83511554698995e-49	-0.266999567039035	0.431	0.538	3.22319694673316e-45
MZT2A	2.21674914841102e-49	-0.248330375714297	0.459	0.564	3.89349820426912e-45
EID1	2.32758208870188e-49	-0.262123494715558	0.57	0.662	4.08816518059598e-45
AKAP13	3.01805850788497e-49	-0.318615216895319	0.554	0.657	5.30091796324917e-45
VMP1	3.71647527360267e-49	-0.310558091687831	0.356	0.455	6.52761717055573e-45
ZBTB38	3.8029669250444e-49	-0.246016912984024	0.288	0.378	6.67953110714798e-45
UBE2D3	4.15037595162776e-49	-0.300798223867002	0.629	0.757	7.28972032143899e-45
TMPO	4.63544942882126e-49	-0.218787906621556	0.368	0.462	8.14170337678166e-45
USP15	6.50547387044511e-49	-0.265335294958242	0.398	0.519	1.14262143060498e-44
TYMP	7.35864332999269e-49	-0.392148110483569	0.246	0.391	1.29247211447992e-44
ROCK1	9.02659273310083e-49	-0.224110807773817	0.443	0.525	1.58543074764183e-44
PSMA2	9.08505916430122e-49	-0.224256896925687	0.528	0.61	1.59569979161787e-44
TCF7	1.15132803970424e-48	-0.230978108981083	0.531	0.56	2.02219256893653e-44
STK17A	1.25840152358467e-48	-0.326179035892041	0.759	0.826	2.21025643602412e-44
URI1	1.26249233776153e-48	-0.22820914523418	0.326	0.435	2.21744154204435e-44
CSDE1	1.36295538695816e-48	-0.229688296901702	0.54	0.614	2.39389484165331e-44
NDUFA3	1.48268932929089e-48	-0.226173582504915	0.603	0.684	2.60419553796653e-44
SCAF11	1.76713834104509e-48	-0.283563844767079	0.673	0.741	3.10380178221159e-44
PBXIP1	3.66887993162822e-48	-0.27210311856802	0.228	0.344	6.44402071191181e-44
RPS23	3.72177303764185e-48	-0.239992094977016	0.999	0.998	6.53692216331415e-44
EIF4B	8.31063619533354e-48	-0.313346316404674	0.614	0.701	1.45968014134838e-43
CDC42SE1	9.48810153224945e-48	-0.202421004097716	0.321	0.406	1.66649015312429e-43
ZRANB2	9.55458247995826e-48	-0.214354578485187	0.581	0.644	1.67816686677987e-43
AURKAIP1	1.03737964356688e-47	-0.217475795349624	0.397	0.497	1.82205360596087e-43
FUS	1.2128159753593e-47	-0.289695316453528	0.686	0.78	2.13018997912107e-43
SERP1	1.68331170007057e-47	-0.291774659365776	0.685	0.767	2.95656867000395e-43
SERPINB1	1.85171481602596e-47	-0.277578733086561	0.373	0.477	3.252351902868e-43
SPCS1	2.22778329160892e-47	-0.245757358383325	0.586	0.672	3.91287857338191e-43
ATP5F1A	2.3826363935941e-47	-0.235699228307238	0.463	0.561	4.18486256170868e-43
ARHGAP30	3.18155171564616e-47	-0.211071948776568	0.324	0.423	5.58807743336092e-43
RBM17	3.51673723940442e-47	-0.217717785604406	0.394	0.483	6.17679728728992e-43
AIMP1	3.95015750023648e-47	-0.212163135676443	0.384	0.491	6.93805663341535e-43
ANAPC16	5.39421867423642e-47	-0.283383208551999	0.705	0.803	9.47440567942886e-43
BRI3	6.29843663541449e-47	-0.209379918783711	0.502	0.524	1.1062574106442e-42
POMP	6.71402715209713e-47	-0.225408502927363	0.553	0.638	1.17925172899434e-42
CCT3	7.94994282067724e-47	-0.235320553047904	0.416	0.515	1.39632795702375e-42
TSPO	9.50742039798609e-47	-0.274527721855466	0.43	0.545	1.66988331870228e-42
PRR13	1.07417375519553e-46	-0.276962752978482	0.541	0.66	1.88667878362544e-42
SRSF10	1.22873528841257e-46	-0.237491292315093	0.496	0.598	2.15815066056785e-42
SRP9	2.24595711849434e-46	-0.205188277052576	0.468	0.547	3.94479908292346e-42
RAP1A	2.33537668213559e-46	-0.265327451211807	0.392	0.507	4.10185560450295e-42
GSPT1	2.41216758676464e-46	-0.213164425281099	0.315	0.42	4.23673114939341e-42
UFC1	2.42017736039376e-46	-0.215225898002997	0.397	0.49	4.2507995157956e-42
COX6A1	3.43601622934023e-46	-0.229857289808012	0.678	0.748	6.03501890521319e-42
PSIP1	3.49177365261463e-46	-0.34516715643705	0.48	0.614	6.13295124345233e-42
LSM14A	4.93212949942219e-46	-0.213469747678927	0.384	0.487	8.66279225278514e-42
THRAP3	5.06748504800571e-46	-0.3062952488499	0.483	0.62	8.90053073831724e-42
POLD4	5.497585007842e-46	-0.272377572369088	0.446	0.553	9.65595830777369e-42
AC004687.1	6.55274547460262e-46	-0.253282278943813	0.428	0.528	1.1509242151592e-41
PTGES3	8.32799691652678e-46	-0.323401861536303	0.646	0.748	1.46272937841876e-41
TTC3	9.12863501289593e-46	-0.22651621820952	0.463	0.546	1.60335345366504e-41
SSBP1	1.27877211541349e-45	-0.2013127956618	0.591	0.665	2.24603534351226e-41
MAP1LC3B	1.58185914353927e-45	-0.23370212510603	0.474	0.555	2.77837739971238e-41
STAG2	1.89009503693724e-45	-0.208781063238766	0.456	0.539	3.31976292287656e-41
HLA-E	2.07615557473007e-45	-0.530295034795111	0.919	0.973	3.6465596514559e-41
PRPF40A	2.20453166554952e-45	-0.224514085352925	0.453	0.539	3.87203941737118e-41
DDX46	2.43423218971573e-45	-0.232703520961196	0.474	0.573	4.27548541801671e-41
HNRNPR	2.58709991294371e-45	-0.234255879516581	0.5	0.587	4.54398228709434e-41
METAP2	3.9797773761513e-45	-0.236328049710662	0.471	0.57	6.99008098347215e-41
YWHAH	5.19693159653056e-45	-0.238933378581962	0.241	0.339	9.12789065614628e-41
CSK	7.11318643733484e-45	-0.236998786062169	0.371	0.464	1.24936006585349e-40
KIF5B	7.57046415225418e-45	-0.235511421326025	0.335	0.447	1.32967632370192e-40
UQCRQ	1.03730956661117e-44	-0.209522773194289	0.556	0.622	1.82193052279586e-40
BTG1	1.11699813740309e-44	-0.556785948129144	0.925	0.98	1.96189552853478e-40
OPTN	1.18920167296476e-44	-0.266772871599676	0.264	0.373	2.0887138183953e-40
UTRN	1.60917147829424e-44	-0.201435889284486	0.253	0.345	2.826348784476e-40
SMC3	1.63262881167065e-44	-0.216773378082897	0.355	0.452	2.86754924481833e-40
CRIP1	1.84196543721993e-44	-0.358268029814477	0.505	0.61	3.23522809393308e-40
HMGB2	2.32997276988708e-44	-0.254648759516972	0.433	0.503	4.09236417302966e-40
CHMP2A	2.53357453282577e-44	-0.234034296166747	0.331	0.432	4.44997030945518e-40
NOP53	3.39329112697945e-44	-0.448269979046752	0.808	0.908	5.9599765354267e-40
NASP	4.10519293123392e-44	-0.223373949202817	0.42	0.514	7.21036086441926e-40
HIF1A	4.13030513281642e-44	-0.239029914720019	0.383	0.478	7.25446793527876e-40
SNRPD2	6.3832537793023e-44	-0.228314638606889	0.726	0.793	1.12115469379666e-39
XRCC5	6.56428674026698e-44	-0.255955530846903	0.536	0.629	1.15295132306049e-39
IGHG3	6.96134024002594e-44	-0.637200914461794	0.279	0.514	1.22268979975816e-39
PRMT2	7.83637964638398e-44	-0.34029069984342	0.472	0.586	1.37638172109088e-39
GDI2	9.50943661987774e-44	-0.26269094474921	0.385	0.506	1.67023744791533e-39
CHD2	1.02666930375758e-43	-0.267908282991021	0.46	0.577	1.80324196511982e-39
RABGAP1L	1.39302202054451e-43	-0.214165728052187	0.314	0.398	2.44670387688438e-39
HADHA	1.75728138930341e-43	-0.208647706271933	0.389	0.482	3.08648903217251e-39
RSL1D1	2.355350323972e-43	-0.27721420533073	0.448	0.575	4.13693730902442e-39
RABAC1	2.77985258413388e-43	-0.272235033580463	0.472	0.595	4.88253307877274e-39
EVL	4.11595170380778e-43	-0.322403845883071	0.582	0.701	7.22925757256799e-39
EIF3L	4.60045072234897e-43	-0.254378667773997	0.484	0.596	8.08023164873373e-39
NDUFB11	4.7956178058713e-43	-0.278509312352845	0.58	0.677	8.42302311423236e-39
TCF25	5.21033372134964e-43	-0.264666486681496	0.561	0.669	9.1514301481785e-39
H1FX	5.56279871397652e-43	-0.447077774179684	0.444	0.583	9.77049966122835e-39
ADAR	6.46235653280125e-43	-0.282219505810239	0.51	0.625	1.13504830142121e-38
MED10	6.74580552243704e-43	-0.200844757318717	0.369	0.476	1.18483328196084e-38
RBM4	9.46346654644938e-43	-0.206928611781487	0.41	0.517	1.66216326421837e-38
CD3E	1.74751598777393e-42	-0.230513671838003	0.505	0.566	3.06933708092613e-38
NDUFA13	1.82276856223159e-42	-0.216556497997435	0.728	0.785	3.20151070270357e-38
TMBIM6	2.77291410023372e-42	-0.299624958031086	0.682	0.756	4.87034632565051e-38
SLIRP	3.5628513599524e-42	-0.235345695508809	0.469	0.571	6.2577921286204e-38
PAPOLA	4.05103045767958e-42	-0.227365024310452	0.494	0.6	7.11522989586841e-38
PPP1CA	4.22472121833987e-42	-0.238269499514191	0.452	0.558	7.42030034789214e-38
PHB2	4.24514077490123e-42	-0.207408589319747	0.376	0.462	7.45616525703651e-38
ARL6IP1	4.92080846902791e-42	-0.263350955950492	0.455	0.557	8.64290799500062e-38
BDP1	5.2062302859547e-42	-0.218563606086526	0.302	0.401	9.14422287425083e-38
CDK2AP2	7.03028245004086e-42	-0.243186349426632	0.249	0.369	1.23479880952518e-37
YWHAQ	1.01817678325458e-41	-0.226131014794393	0.343	0.455	1.78832570210835e-37
YTHDC1	1.07220149757437e-41	-0.239290116661922	0.466	0.563	1.88321471033962e-37
AKAP9	1.12500449909567e-41	-0.309883807127568	0.442	0.568	1.97595790221163e-37
MYH9	1.19439053836535e-41	-0.207030745027168	0.423	0.495	2.09782754158491e-37
DDX18	2.11101206529385e-41	-0.243543067957648	0.573	0.658	3.70778159148211e-37
PSME2	2.42208317841714e-41	-0.375061278826934	0.494	0.644	4.25414689457187e-37
DRAP1	2.72256836596258e-41	-0.242318367786057	0.56	0.65	4.78191907797668e-37
MYDGF	5.46060747318979e-41	-0.223898061319235	0.232	0.335	9.59101096591055e-37
IQGAP2	5.64930727173003e-41	-0.215661490024749	0.195	0.29	9.92244329206663e-37
GAS5	1.16384654373309e-40	-0.34800012160946	0.842	0.898	2.04418006941281e-36
CHD4	1.45616452328331e-40	-0.217871975334263	0.396	0.484	2.55760736869481e-36
C19orf53	1.95803315709072e-40	-0.220888445082307	0.643	0.712	3.43908943711414e-36
SNU13	2.89329310143885e-40	-0.212813861915573	0.599	0.679	5.08178000336719e-36
ENSA	2.95151529648268e-40	-0.23930491782589	0.392	0.508	5.18404146674217e-36
RBCK1	3.39933099292361e-40	-0.214156920792936	0.301	0.411	5.97058495597102e-36
TNRC6B	3.62279257759795e-40	-0.214598246227239	0.611	0.678	6.36307288329305e-36
NEDD8	4.71956228436791e-40	-0.213717340860663	0.609	0.681	8.28943919626379e-36
GOLGA4	6.18044505961515e-40	-0.223920744485826	0.349	0.435	1.08553337027081e-35
AP2M1	6.9242598766406e-40	-0.230477232663228	0.353	0.463	1.21617700473316e-35
RPL32	7.0746252928918e-40	-0.217953245655925	0.999	0.999	1.24258718644352e-35
PSMA4	7.0818814361939e-40	-0.207399494737259	0.422	0.508	1.2438616554531e-35
CANX	7.2442316332404e-40	-0.222242885317854	0.408	0.488	1.27237684406234e-35
CIR1	7.76583991967687e-40	-0.222294994036338	0.406	0.496	1.36399212349204e-35
STK17B	7.90573616432734e-40	-0.273321706387184	0.652	0.696	1.38856349990245e-35
SQSTM1	1.0233324656493e-39	-0.248298461949613	0.674	0.708	1.79738114266643e-35
TAOK3	1.07993335464772e-39	-0.205051731576418	0.402	0.486	1.89679494410325e-35
UBE2L3	1.13666629621171e-39	-0.201773431151753	0.427	0.519	1.99644068266626e-35
RAB14	1.38805968972993e-39	-0.200486147233488	0.353	0.441	2.43798803904164e-35
ARID5B	1.92938125384586e-39	-0.436245529422351	0.357	0.54	3.38876523425486e-35
PTPN7	2.00154689943481e-39	-0.232730959235997	0.262	0.368	3.5155169741673e-35
NCOR1	2.0708824560899e-39	-0.276442954820541	0.435	0.563	3.6372979458763e-35
HNRNPF	2.75066098593537e-39	-0.270238998296562	0.555	0.645	4.83126095569689e-35
CD27	2.93315601103873e-39	-0.256967406699841	0.282	0.372	5.15179521778843e-35
MIS18BP1	3.04341128539681e-39	-0.206254108414631	0.322	0.393	5.34544758167095e-35
PDIA6	3.85636614767128e-39	-0.246074693352088	0.373	0.476	6.77332150176983e-35
IMP3	7.14126667556125e-39	-0.210079425735623	0.366	0.478	1.25429207889558e-34
SF1	8.67450608226452e-39	-0.268119417338135	0.665	0.76	1.52359024828894e-34
FNBP4	8.91994364871219e-39	-0.243082955150593	0.34	0.467	1.56669890245981e-34
MT-CYB	1.06195115470042e-38	-0.202503961847784	0.997	0.997	1.86521100811581e-34
MRFAP1	1.06752803874115e-38	-0.211467243699956	0.329	0.444	1.87500624724495e-34
PABPC1	1.23310816809918e-38	-0.299265095708095	0.929	0.954	2.1658311864494e-34
PARP1	1.2558940497666e-38	-0.25499049275137	0.445	0.55	2.20585230901005e-34
SNW1	1.35465902724078e-38	-0.211218990106089	0.347	0.451	2.3793231154457e-34
NUB1	1.45704244010495e-38	-0.294952407293455	0.38	0.508	2.55914934180033e-34
TMCO1	2.20812903990518e-38	-0.212773426630348	0.461	0.549	3.87835784568945e-34
EML4	3.20426786141569e-38	-0.290750880088516	0.399	0.526	5.62797607179053e-34
SP140	3.5884598657285e-38	-0.21565091339107	0.262	0.361	6.30277090816555e-34
ATP5F1B	3.73401977989137e-38	-0.251733524208019	0.418	0.526	6.5584323414012e-34
ANP32E	4.23653505224561e-38	-0.250207459858897	0.307	0.398	7.44105016576419e-34
ISG15	5.08407311992177e-38	-0.751366116573221	0.3	0.5	8.9296660278306e-34
CD47	5.88402910513196e-38	-0.21457667492599	0.463	0.56	1.03347087202538e-33
NUDC	6.25670195969762e-38	-0.210277763821987	0.368	0.476	1.09892713220129e-33
SNRPB2	6.49451582188383e-38	-0.222452716358584	0.492	0.59	1.14069675895568e-33
CUTA	7.65519938294797e-38	-0.292750478646515	0.477	0.588	1.34455921962098e-33
CAP1	1.24774841688775e-37	-0.233012716857826	0.451	0.54	2.19154531942165e-33
PHF11	1.25786267181235e-37	-0.211872566112727	0.328	0.422	2.20930999677121e-33
KPNB1	1.61144546645555e-37	-0.225494722190802	0.443	0.531	2.83034281728253e-33
PTMS	1.92798880981685e-37	-0.239354123502782	0.123	0.173	3.38631954556231e-33
PARP14	1.98764366498301e-37	-0.281243921429464	0.358	0.456	3.49109733317616e-33
ANP32A	2.05727018714826e-37	-0.213194617640541	0.429	0.52	3.6133893567072e-33
PPIG	2.56851899591437e-37	-0.260406138372254	0.471	0.577	4.511346764424e-33
FKBP8	2.96661082793586e-37	-0.293498018841468	0.362	0.509	5.21055525818655e-33
SNHG32	3.47996108729411e-37	-0.226117225794426	0.482	0.587	6.11220365372338e-33
PSMA6	4.09941022811329e-37	-0.230987572654016	0.429	0.527	7.20020412465817e-33
CST7	7.50872354128114e-37	-0.274133285797519	0.106	0.183	1.31883220279062e-32
HNRNPA0	8.08444391894503e-37	-0.274937978835208	0.436	0.582	1.41995172992351e-32
CCR7	9.27922396234538e-37	-0.319765163373285	0.544	0.638	1.62980289674634e-32
SAP18	1.1135781213292e-36	-0.23508798561208	0.645	0.732	1.95588861230261e-32
ARHGDIA	1.26625209700102e-36	-0.232122331449133	0.382	0.496	2.2240451831726e-32
RFC1	1.34655687103659e-36	-0.211169215740957	0.352	0.445	2.36509248828866e-32
LAPTM5	1.4695081823279e-36	-0.371045976495519	0.687	0.818	2.58104417144073e-32
EIF2AK2	2.01940823059132e-36	-0.328972595698197	0.309	0.419	3.54688861621059e-32
CHMP4A	2.75873948850016e-36	-0.257250954002935	0.417	0.542	4.84545003760168e-32
RNASEK	4.03545743350077e-36	-0.250267570325987	0.738	0.793	7.08787743620075e-32
MAF1	4.09508908294173e-36	-0.207487531644484	0.315	0.429	7.19261446527885e-32
TBC1D10C	4.2298076006508e-36	-0.250608107183616	0.314	0.428	7.42923406978307e-32
RNASET2	4.34339009567814e-36	-0.361354732726786	0.487	0.639	7.62873036404908e-32
CNBP	5.8309694757076e-36	-0.290754357812987	0.616	0.739	1.02415147871328e-31
SEPTIN1	7.22994219686645e-36	-0.221911945659615	0.304	0.406	1.26986704745762e-31
HERPUD1	1.0790727043149e-35	-0.287764199352194	0.453	0.563	1.89528329785869e-31
CMTM6	1.10105307122692e-35	-0.218010863141464	0.357	0.44	1.93388961430297e-31
CSTB	1.15748083220138e-35	-0.444759834046988	0.541	0.593	2.03299933367851e-31
EVI2B	1.23196395293276e-35	-0.25645186624928	0.492	0.574	2.1638214869311e-31
DNMT1	1.64240768491114e-35	-0.204413879113882	0.253	0.348	2.88472485777792e-31
UQCRC2	1.82237171546287e-35	-0.204120170804735	0.294	0.394	3.20081368103899e-31
TOP1	2.74982045546681e-35	-0.243277970211844	0.439	0.527	4.8297846479819e-31
ODF2L	2.75228865963137e-35	-0.221856376340556	0.259	0.373	4.83411980177654e-31
MTPN	2.85785481247652e-35	-0.211646574482578	0.499	0.58	5.01953619263377e-31
TNFRSF4	4.59594443076487e-35	-0.275036266913631	0.075	0.116	8.07231679819543e-31
FKBP1A	5.31807774816566e-35	-0.243589922887332	0.322	0.426	9.34067175687816e-31
CCDC85B	5.35546340572438e-35	-0.231876744873556	0.388	0.501	9.40633592581431e-31
GYPC	5.88339590004504e-35	-0.299741643719388	0.526	0.642	1.03335965588391e-30
CD52	8.01659867300037e-35	-0.395790379741906	0.778	0.851	1.40803539092579e-30
JUNB	8.09655857992778e-35	-0.36401659157833	0.45	0.59	1.42207954897852e-30
VAMP8	9.20579419000048e-35	-0.2281245517741	0.499	0.598	1.61690569153168e-30
IER2	9.87888270861851e-35	-0.332090870421696	0.446	0.55	1.73512695894176e-30
CCT4	1.35401565841522e-34	-0.207427540450638	0.383	0.482	2.37819310244048e-30
PRDM2	1.35643415537268e-34	-0.210502522015654	0.404	0.49	2.38244095049658e-30
RAP1B	1.44825830577329e-34	-0.248171887962741	0.546	0.631	2.5437208882602e-30
RAC1	1.95317842847956e-34	-0.323126916447906	0.504	0.651	3.4305625917815e-30
RPS12	2.35726202540109e-34	-0.217230049188371	1	0.999	4.14029502141447e-30
VAPA	3.04607902064756e-34	-0.20164600595341	0.427	0.529	5.35013319186538e-30
RPL17	3.32049120703306e-34	-0.312724888288352	0.999	0.997	5.83211075603287e-30
HSPA5	3.51739340087502e-34	-0.347883010377217	0.39	0.513	6.17794976929688e-30
RPS13	3.72701892821727e-34	-0.253471937830364	0.998	0.997	6.5461360455208e-30
TKT	6.27584598397339e-34	-0.23462124251218	0.274	0.374	1.10228958862509e-29
GSTO1	6.42797797214118e-34	-0.22212668749109	0.311	0.422	1.12901005102688e-29
ZC3H13	6.62969758919997e-34	-0.208623671555545	0.347	0.432	1.16444008456708e-29
PTPN1	1.05380474466388e-33	-0.216211545264249	0.28	0.377	1.85090265352763e-29
TMBIM4	1.43655364044861e-33	-0.222424311394522	0.495	0.588	2.52316281408393e-29
DYNC1I2	1.68797173856495e-33	-0.201076055229037	0.32	0.423	2.96475356161547e-29
RPS20	1.7820632165955e-33	-0.352848708250008	0.983	0.983	3.13001583362833e-29
MACF1	3.47631728917452e-33	-0.20980645362894	0.31	0.395	6.10580368670613e-29
C9orf78	5.33877917426023e-33	-0.217183217796525	0.493	0.591	9.37703174167066e-29
ANXA11	6.04061064050114e-33	-0.23243259178231	0.367	0.477	1.06097285289762e-28
WASF2	6.09790038000457e-33	-0.241412059331086	0.38	0.501	1.071035222744e-28
LAMTOR1	6.69376912109417e-33	-0.207566664925497	0.394	0.499	1.17569360842898e-28
ISCU	6.94010936899501e-33	-0.202225591427691	0.588	0.669	1.21896080957028e-28
ATP5IF1	7.35826355070608e-33	-0.216623776648069	0.667	0.718	1.29240541004602e-28
IGHG1	7.83761216705042e-33	-0.68362949110688	0.223	0.425	1.37659820102074e-28
EPC1	1.00345916227503e-32	-0.22441856298153	0.484	0.584	1.76247567261986e-28
DUSP2	1.03138016775852e-32	-0.226694287437129	0.168	0.235	1.81151612665107e-28
JPX	1.05311634048718e-32	-0.23353483515855	0.406	0.506	1.84969354043168e-28
PSMC5	1.27677438956656e-32	-0.227852967836568	0.361	0.475	2.24252653783471e-28
ATP6V0B	1.48020750621495e-32	-0.208815899282867	0.375	0.464	2.59983646391594e-28
LRRFIP1	1.72753951201193e-32	-0.263594243735383	0.507	0.61	3.03425039889775e-28
RSF1	4.16604102406618e-32	-0.207451562247082	0.364	0.463	7.31723445466984e-28
ATP6V0C	4.84147090627029e-32	-0.271184258879736	0.49	0.604	8.50355949977315e-28
XAF1	6.03552977252982e-32	-0.682645858677234	0.28	0.433	1.06008044924714e-27
RNF145	6.35105739612353e-32	-0.233234559080033	0.286	0.413	1.11549972105514e-27
PPP1R12A	8.39585521333675e-32	-0.256603547314148	0.397	0.51	1.47464800967047e-27
ARID5A	1.60904053054763e-31	-0.208932358880135	0.295	0.405	2.82611878785386e-27
IGLC2	2.23480024810353e-31	-0.940601184405894	0.392	0.675	3.92520315576905e-27
TMEM59	2.75475897642073e-31	-0.250181223610382	0.487	0.603	4.83845866618537e-27
DNAJC7	3.88842218694609e-31	-0.203593691266907	0.359	0.463	6.82962472915212e-27
MSN	4.3158433613881e-31	-0.221267090346568	0.475	0.554	7.58034727994205e-27
CWF19L2	4.52022434339409e-31	-0.219369081969523	0.315	0.431	7.93932203673738e-27
TLN1	7.3916608552465e-31	-0.285393210971854	0.4	0.527	1.2982713126155e-26
ALKBH7	7.44676529797591e-31	-0.203998632345655	0.457	0.547	1.30794985693649e-26
S100A11	1.32960195365338e-30	-0.407380610176287	0.555	0.652	2.3353128713968e-26
SAMHD1	1.51966768485368e-30	-0.206317835107324	0.2	0.281	2.66914432167701e-26
EIF3D	1.63752789511565e-30	-0.243063168292384	0.485	0.587	2.87615399498113e-26
IFI6	2.44269105914742e-30	-0.501551814013781	0.215	0.345	4.29034257628652e-26
MX2	3.18044935947031e-30	-0.37983200205365	0.174	0.282	5.58614125497364e-26
PSMD7	4.19750036321942e-30	-0.200574008323939	0.339	0.44	7.37248963795859e-26
MPHOSPH8	5.75981012784377e-30	-0.34374832033431	0.554	0.68	1.01165305085448e-25
RPL13A	5.81131278797036e-30	-0.442786685519946	0.999	0.997	1.02069897807911e-25
LINC01871	6.34892219648626e-30	-0.343684808101322	0.132	0.179	1.11512469459085e-25
CCM2	8.62281171604273e-30	-0.227005950362829	0.277	0.39	1.51451064980575e-25
RAB7A	9.81425243872224e-30	-0.201050708014866	0.323	0.424	1.72377529833717e-25
SAA1	1.35242613869438e-29	-0.391455979549863	0.028	0.106	2.37540127000282e-25
UBALD2	1.53700316845284e-29	-0.226859751317181	0.289	0.386	2.69959236507058e-25
LARP7	1.60078483311918e-29	-0.237956167058806	0.336	0.442	2.81161848089053e-25
MTDH	1.81854309726538e-29	-0.292758407641676	0.593	0.696	3.19408909603691e-25
RALBP1	2.19575180842015e-29	-0.218684371594619	0.336	0.434	3.85661847630915e-25
SPCS2	2.90319485906213e-29	-0.249038019702829	0.569	0.66	5.09917145045673e-25
TMED9	3.54001958220911e-29	-0.2664144857261	0.288	0.435	6.21769039419208e-25
SOCS1	4.20561363229232e-29	-0.283658671846718	0.341	0.461	7.38673978375823e-25
PLIN2	5.25284422460335e-29	-0.209004589166659	0.176	0.261	9.22609559609333e-25
PCBP1	6.09242267552905e-29	-0.227333498016463	0.646	0.72	1.07007311872992e-24
MT2A	6.74628277369225e-29	-0.255282653848927	0.476	0.578	1.18491710637131e-24
C4orf3	7.37855874729982e-29	-0.201282294352502	0.632	0.696	1.29597005837574e-24
TAGLN2	7.59580872892378e-29	-0.232474252698205	0.408	0.519	1.33412784514817e-24
DNTTIP2	1.11922236729669e-28	-0.201654485099065	0.271	0.38	1.96580216591991e-24
CD7	1.21273845135625e-28	-0.408205387334108	0.356	0.451	2.13005381596212e-24
BAZ1B	1.22140232031136e-28	-0.20404616324087	0.281	0.376	2.14527103539487e-24
OFD1	1.3579264831063e-28	-0.226646498531834	0.292	0.409	2.3850620749279e-24
STMN1	1.82550107874886e-28	-0.228101812529346	0.242	0.31	3.20631009471449e-24
SELENOS	2.78962807068719e-28	-0.207103012490298	0.298	0.387	4.89970274335498e-24
JUND	4.31191148937146e-28	-0.206663845747556	0.711	0.761	7.57344133993203e-24
PGK1	4.41130717551155e-28	-0.281489036870274	0.486	0.599	7.74801992306848e-24
SF3B2	4.62316264914688e-28	-0.25313612637886	0.44	0.564	8.12012287696157e-24
BSG	6.15157260028669e-28	-0.209429730590581	0.28	0.386	1.08046221151435e-23
RPS16	7.16210407727327e-28	-0.237824338913445	0.999	0.997	1.25795196013228e-23
LY6E	1.83302148828364e-27	-0.449579661827358	0.359	0.529	3.21951894202139e-23
CYBC1	3.92968930821405e-27	-0.203506891661366	0.274	0.386	6.90210630094717e-23
EIF2S3	4.98374817240464e-27	-0.264210819729108	0.526	0.62	8.75345529001151e-23
PVT1	6.15700944696052e-27	-0.210931327250192	0.181	0.282	1.08141713926415e-22
IGKC	8.92015063892263e-27	-0.784051510212474	0.542	0.804	1.56673525822037e-22
CASP4	9.51848178528968e-27	-0.257923374817409	0.341	0.47	1.67182614076828e-22
MZB1	9.69721170699773e-27	-0.298609046871399	0.057	0.16	1.70321826421708e-22
PLEKHO1	1.07747350444226e-26	-0.20161676295228	0.472	0.536	1.89247446320239e-22
MZT2B	1.65670939574337e-26	-0.20363349513521	0.719	0.773	2.90984438268366e-22
PRDX2	1.9772823246532e-26	-0.30641754913295	0.347	0.482	3.47289867502088e-22
ARL4C	4.43437261179766e-26	-0.241799782493537	0.446	0.53	7.78853205536141e-22
BCAP31	5.04037623374585e-26	-0.206038602746176	0.304	0.409	8.8529168169512e-22
HNRNPC	6.82450447344296e-26	-0.200112376024744	0.682	0.751	1.19865596571552e-21
ECH1	1.48915076059246e-25	-0.239815993686701	0.326	0.446	2.6155443959046e-21
SAMD9L	1.66969000897587e-25	-0.310648098849746	0.232	0.35	2.93264353176521e-21
MAP2K2	1.75748823425239e-25	-0.216166150288933	0.35	0.451	3.08685233464089e-21
SNRPN	5.98358769674587e-25	-0.236505286827349	0.345	0.479	1.05095734305644e-20
TUFM	6.36632250947515e-25	-0.221328353638179	0.356	0.458	1.11818088556422e-20
IQGAP1	1.15542086543124e-24	-0.207509064452824	0.476	0.55	2.02938120804344e-20
CYCS	1.43810625112771e-24	-0.205589799963181	0.37	0.477	2.52588981948072e-20
TUBA1B	1.77697397572666e-24	-0.31122749789349	0.411	0.562	3.1210770909663e-20
DAD1	1.98639302781838e-24	-0.201744155184328	0.532	0.594	3.48890071406021e-20
RPL7L1	4.01663966408395e-24	-0.223108796319911	0.34	0.462	7.05482590599705e-20
MBD4	4.73462918341824e-24	-0.200548348810139	0.336	0.434	8.31590269775579e-20
SLPI	6.05315822006061e-24	-0.665911646915213	0.047	0.144	1.06317670977145e-19
KLF13	6.82897339928798e-24	-0.212692226361542	0.456	0.535	1.19944088785094e-19
FOXP1	9.74754844316778e-24	-0.257344962808332	0.641	0.718	1.71205940855799e-19
PSMB3	1.14504895686692e-23	-0.231209576975795	0.466	0.565	2.01116398784105e-19
SYNRG	1.217596026113e-23	-0.220872727883486	0.366	0.473	2.13858566026488e-19
ZFP36L1	1.30383809081959e-23	-0.251804469383455	0.661	0.724	2.29006122271553e-19
IL2RA	1.94881748238928e-23	-0.339825704651206	0.103	0.146	3.42290302606853e-19
FXYD5	2.08590340539724e-23	-0.422783961276948	0.63	0.782	3.66368074123972e-19
TGOLN2	3.45572871527486e-23	-0.214942914490845	0.472	0.556	6.06964191550876e-19
FAM133B	4.38915110406887e-23	-0.259253455038792	0.487	0.585	7.70910499918657e-19
TUBB	4.89484536906547e-23	-0.206327086250805	0.468	0.547	8.5973064062266e-19
IRF3	7.29221151337413e-23	-0.224197426112227	0.343	0.466	1.28080403020903e-18
MEF2C	8.93747965661218e-23	-0.273290889595135	0.291	0.341	1.56977892688736e-18
PSMB9	9.67881828313396e-23	-0.353968372389776	0.658	0.768	1.69998764324965e-18
DBNL	1.19650199074456e-22	-0.21353264216234	0.279	0.388	2.10153609654375e-18
SEC62	1.28446652646802e-22	-0.294669047386694	0.675	0.777	2.25603700708843e-18
EIF3I	1.87508945050359e-22	-0.236430591438346	0.371	0.493	3.2934071108645e-18
EPSTI1	4.24859363426003e-22	-0.351888631046473	0.258	0.395	7.46222985921432e-18
GBP5	5.33940553017754e-22	-0.353941155722638	0.227	0.345	9.37813187320383e-18
P4HB	6.52000648378312e-22	-0.233131259656823	0.273	0.387	1.14517393881167e-17
SSB	9.25686412756874e-22	-0.269432463653207	0.438	0.56	1.62587561536617e-17
CSNK2B	9.65297315043088e-22	-0.208669508537404	0.362	0.469	1.69544820414168e-17
HERC5	1.00212587847227e-21	-0.281094504348039	0.185	0.27	1.76013389294869e-17
XBP1	1.2169307327633e-21	-0.229640955700755	0.231	0.333	2.13741713902546e-17
SHFL	3.01470334201566e-21	-0.209117045404663	0.227	0.343	5.29502494991631e-17
BAZ1A	4.9113259713937e-21	-0.203613864548891	0.297	0.407	8.62625293615589e-17
CD59	5.0441957204847e-21	-0.276572511055732	0.196	0.273	8.85962536345932e-17
LTB	7.29895690900067e-21	-0.547934535606805	0.55	0.657	1.28198879149688e-16
PDIA3	7.52012828207838e-21	-0.296266874186018	0.467	0.593	1.32083533146425e-16
FRG1	1.66062205072378e-20	-0.212043858585789	0.308	0.422	2.91671656989125e-16
HDAC1	2.04551681695876e-20	-0.201192237129425	0.303	0.398	3.59274573730636e-16
ACAP1	2.44076054542694e-20	-0.28494848795255	0.381	0.519	4.28695182198787e-16
CD81	2.87232899512323e-20	-0.258623116576429	0.479	0.55	5.04495864703443e-16
S100A6	2.98805825337198e-20	-0.365443656124527	0.648	0.741	5.24822551622255e-16
CD37	3.08001708897293e-20	-0.429427827645963	0.722	0.842	5.40974201507205e-16
VAMP2	3.63201839330887e-20	-0.253773355284382	0.531	0.663	6.3792771060077e-16
TRIM22	6.42765136013902e-20	-0.214698863389782	0.428	0.498	1.12895268489482e-15
SPRR2A	8.88954283747057e-20	-0.409243756191345	0.041	0.1	1.56135930397333e-15
C15orf48	1.02381363711705e-19	-0.350722536835201	0.057	0.129	1.79822627223239e-15
PSMC1	1.14836181216209e-19	-0.204409818664567	0.301	0.41	2.01698268688149e-15
TAF7	1.38350242471864e-19	-0.269002310959377	0.446	0.583	2.42998365877583e-15
CYTIP	8.03301860951266e-19	-0.215569925994697	0.566	0.652	1.4109193885748e-14
TALDO1	1.16361901384956e-18	-0.248425966775547	0.41	0.509	2.04378043592537e-14
ITGB1	1.42797692887066e-18	-0.277753680428221	0.319	0.412	2.50809867786843e-14
LEPROTL1	1.69564351657692e-18	-0.240623599666881	0.464	0.552	2.9782282725157e-14
SNHG7	2.51684434890175e-18	-0.234598318457483	0.35	0.471	4.42058541441103e-14
TPM4	4.01018909909271e-18	-0.264157085121764	0.249	0.359	7.04349613364643e-14
SNHG25	4.25824862608257e-18	-0.319920342268475	0.398	0.529	7.47918788685142e-14
IL16	4.53448765250863e-18	-0.250088016107338	0.41	0.52	7.96437411286615e-14
EIF1AX	6.78437850474661e-18	-0.249732211321861	0.513	0.619	1.1916082405737e-13
RCSD1	7.0007442325639e-18	-0.244911122675095	0.534	0.608	1.22961071700752e-13
ATP5PO	7.42103207133792e-18	-0.231483885630407	0.52	0.631	1.30343007300979e-13
HLA-DPA1	1.03031435362886e-17	-0.380241141871841	0.487	0.573	1.80964413071373e-13
CTSZ	1.78789617138669e-17	-0.223708079370482	0.24	0.325	3.14026083542358e-13
CD63	2.93888711229475e-17	-0.308703302720851	0.357	0.471	5.1618613240345e-13
PCED1B-AS1	3.90699143068603e-17	-0.237446480915995	0.454	0.527	6.86223974885694e-13
STAT1	4.73130554309754e-17	-0.243077622393461	0.563	0.611	8.31006505589651e-13
BUB3	4.98880896441499e-17	-0.211114419007665	0.337	0.449	8.76234406509849e-13
CTSD	6.08254268880773e-17	-0.385854630061891	0.297	0.405	1.06833779786219e-12
IFI30	8.02819502091499e-17	-0.388313292776817	0.284	0.371	1.41007217347351e-12
HLA-DPB1	9.92873090835458e-17	-0.336201592018802	0.524	0.607	1.7438822967434e-12
HLA-DMA	1.32905372434141e-16	-0.242281972615029	0.36	0.44	2.33434996143325e-12
RGS1	2.30218894176134e-16	-0.233602247054917	0.277	0.361	4.04356465730961e-12
BIN2	2.33959713176655e-16	-0.200203824424902	0.218	0.316	4.10926840223477e-12
CHCHD10	2.89517019872787e-16	-0.271211511344926	0.423	0.535	5.08507693704563e-12
LIME1	3.88275542169919e-16	-0.203516231617474	0.163	0.243	6.81967162267245e-12
PCSK7	5.52650367298809e-16	-0.20263229497903	0.389	0.491	9.70675105123628e-12
SP110	7.70196251838178e-16	-0.383781896083472	0.418	0.583	1.35277269672858e-11
PPDPF	1.31060871833993e-15	-0.305002501651298	0.794	0.882	2.30195315289225e-11
TSC22D3	2.00867578740847e-15	-0.231249263617811	0.338	0.459	3.52803815300424e-11
S100P	2.22839252943396e-15	-0.445425409189863	0.035	0.106	3.9139486386978e-11
S100A10	8.07892692473905e-15	-0.265853489466078	0.456	0.542	1.41898272506117e-10
GBP2	8.39557009169964e-15	-0.303564709954095	0.333	0.471	1.47459793090613e-10
HCST	8.66654312394141e-15	-0.240317920259495	0.314	0.401	1.52219163428907e-10
XRCC6	9.04371942826585e-15	-0.203423835184107	0.43	0.529	1.58843888038061e-10
S100A4	1.96068242185519e-14	-0.356778037349563	0.417	0.462	3.44374260574645e-10
EIF4A2	3.72407076103207e-14	-0.276473118480722	0.626	0.74	6.54095788467673e-10
HLA-DRA	4.15788109085839e-14	-0.389005668262487	0.538	0.647	7.30290234798367e-10
RPL31	4.58723401591472e-14	-0.299820608745819	0.982	0.986	8.05701782555262e-10
CTSS	5.97640916563916e-14	-0.288795951975284	0.441	0.544	1.04969650585286e-09
ICAM3	7.53808817367012e-14	-0.27065809495975	0.316	0.451	1.32398980682342e-09
PIK3IP1	8.74211144838697e-14	-0.233258366011724	0.437	0.539	1.53546445479469e-09
TECR	9.60672013862015e-14	-0.204279927967772	0.275	0.389	1.68732432514724e-09
SNX3	1.76727955146421e-13	-0.230737952359708	0.445	0.554	3.10404980419174e-09
HLA-F	3.49680317029269e-13	-0.233009849950999	0.499	0.592	6.14178508830208e-09
AC008875.3	4.11221831950735e-13	-0.264543828045466	0.325	0.453	7.22270025638272e-09
MARCKSL1	7.04989713319187e-13	-0.217293929277984	0.241	0.338	1.23824393247382e-08
PSMB10	2.0667957555252e-12	-0.297923532820869	0.432	0.578	3.63012006500446e-08
MX1	2.26486202286475e-12	-0.38428799036843	0.209	0.313	3.97800365695965e-08
PABPC4	2.3059206736032e-12	-0.209651717558036	0.353	0.449	4.05011907111666e-08
KLRB1	2.38353074720578e-12	-0.395543485516986	0.18	0.237	4.18643340439223e-08
IRF7	7.48701899697259e-12	-0.216686377702046	0.159	0.27	1.31502001662827e-07
IFIT1	1.2062774712977e-11	-0.200665934862626	0.037	0.104	2.11870575058728e-07
CD74	1.89985440690694e-11	-0.353637322458809	0.732	0.85	3.33690428029135e-07
IFITM2	1.93472704762691e-11	-0.300863180045289	0.472	0.594	3.3981545864519e-07
HLA-DQB1	2.15087815846353e-11	-0.238680280731605	0.437	0.498	3.77780239752535e-07
LGALS3	2.1799573545978e-11	-0.310973797484185	0.129	0.184	3.82887709761558e-07
LCN2	2.21197529351648e-11	-0.611022625512518	0.065	0.207	3.88511340553234e-07
PIM1	2.28811639223136e-11	-0.21025333899658	0.218	0.318	4.01884763131516e-07
SELL	2.55353252986041e-11	-0.298400135044076	0.384	0.515	4.48502453544683e-07
VIM	2.86743848972225e-11	-0.286973730791175	0.602	0.661	5.03636896334816e-07
CD79B	2.92191456922561e-11	-0.292637898747747	0.372	0.46	5.13205074938785e-07
ANXA2	5.09721564119453e-11	-0.257474351617664	0.174	0.259	8.95274955219407e-07
ID3	6.87360585936252e-11	-0.22474088549086	0.321	0.39	1.20728013313843e-06
ORAI2	1.55755286823455e-10	-0.201002787022737	0.379	0.467	2.73568585776717e-06
GPR183	4.57398869578908e-10	-0.278638483244104	0.349	0.466	8.03375374528395e-06
ZNF101	1.40911307300884e-09	-0.230276822656505	0.292	0.4	2.47496620143273e-05
KLF6	1.44896244849593e-09	-0.288425303082258	0.432	0.56	2.54495764453825e-05
CTSB	3.59459228864255e-09	-0.240030228249753	0.289	0.367	6.31354189577177e-05
NPC2	6.49758268489324e-09	-0.200902203065876	0.481	0.526	0.000114123542277465
TIMP1	6.62706648411717e-09	-0.241339666347177	0.144	0.211	0.000116397795727034
BANK1	9.05259726247471e-09	-0.253813715412015	0.271	0.326	0.000158999818318106
TNFSF10	1.0037942788556e-08	-0.215707687398097	0.167	0.249	0.000176306427138198
HLA-DRB1	1.18843495736433e-08	-0.295744238676991	0.498	0.575	0.000208736715911471
TUBA4A	1.52253548289763e-08	-0.236692268113044	0.266	0.39	0.00026741813221614
PARP9	2.70856875956625e-08	-0.208359675246822	0.244	0.338	0.000475733016930216
POU2F2	1.46146300309907e-07	-0.200584529336662	0.35	0.413	0.00256691361864321
PSAP	3.44400154502777e-07	-0.209011686355887	0.401	0.485	0.00604904431368678
GSTP1	3.4901939171926e-07	-0.264152738345593	0.53	0.63	0.00613017659615709
RALGPS2	3.77460717730413e-07	-0.224277771756998	0.289	0.338	0.00662972004621697
JCHAIN	4.00580156812692e-07	-0.370895306007496	0.123	0.187	0.00703578987425813
IRF9	5.0159329962281e-07	-0.348469990256858	0.409	0.59	0.00880998471457503
IL7R	5.52735904203216e-07	-0.517173607459648	0.382	0.474	0.00970825342142529
MS4A1	6.40557958853184e-07	-0.273364661123833	0.387	0.417	0.0112507599892973
TXNIP	1.32580278526515e-06	-0.354091995753999	0.587	0.676	0.0232864001203972
CD48	1.79977357816697e-06	-0.204049373603307	0.648	0.712	0.0316112231269246
RPS27L	1.92905169441049e-06	-0.245634629253571	0.628	0.699	0.0338818639606258
UBE2L6	1.93941122551372e-06	-0.245626623252628	0.304	0.431	0.034063818764923
HSPB1	8.63074255648534e-06	-0.252592366212134	0.199	0.299	0.151590362262108
EMP3	2.2413169329052e-05	-0.234916579743033	0.411	0.5	0.393664906095469
SOCS3	2.35172771890099e-05	-0.249115597042182	0.219	0.323	0.413057456547769
BTG2	3.25329024409394e-05	-0.283605272399398	0.554	0.658	0.57140789847266
CD53	4.27724160660167e-05	-0.225679522436198	0.511	0.608	0.751254715783518
HEBP2	8.67900965526192e-05	-0.207415449077491	0.197	0.3	1
IRF1	8.88296874503321e-05	-0.577811584471813	0.573	0.73	1
IFIT3	0.000122760265611513	-0.664703325083927	0.149	0.299	1
JUN	0.000171508525620467	-0.32233471974886	0.293	0.433	1
CD79A	0.000243717978811319	-0.266040681038314	0.38	0.464	1
XIST	0.000663262871354598	-0.493098315840943	0.289	0.497	1
KLF2	0.002026393277231	-0.346166792346906	0.361	0.448	1
SOD2	0.00883003993928525	-0.210726295817518	0.233	0.307	1
IFI44L	0.0100238809237385	-0.257479375778174	0.218	0.283	1
ZFP36L2	0.0200206664716352	-0.309389230376828	0.557	0.697	1
CD69	0.109130730798798	-0.21118364671324	0.272	0.359	1
IFITM3	0.112447236926516	-0.221073583420311	0.093	0.157	1
ANXA1	0.179499511640972	-0.370474863001784	0.127	0.189	1
IGHM	0.277723825933911	-0.235163299094226	0.355	0.445	1
CXCR4	0.278878024376408	-0.299627311381836	0.727	0.829	1
S100A2	0.391997984353032	-0.888419783473081	0.077	0.154	1
VPREB3	0.658810759305716	-0.281241019411792	0.272	0.336	1
HLA-DQA2	0.912398364967567	-0.260261085060544	0.106	0.229	1
HIV-NL-CI	0.980741200859148	2.97510305120649	0.732	0	1
