# Supplementary material for: HIV-1 activates oxidative phosphorylation in infected CD4 T cells in a human tonsil explant model
Source: Front Immunol. 2023 May 30;14:1172938. doi: 10.3389/fimmu.2023.1172938 (PMC10266353; doi:10.3389/fimmu.2023.1172938)
Supplement: Supplementary file 4 [file Table_4.csv]

	p_val	avg_log2FC	pct.1	pct.2	p_val_adj	celltype
RPS27L	1.32151489433583e-204	1.41863783749163	0.88	0.729	2.32110876041145e-200	T cell
MT-ATP8	1.51732178199472e-142	0.832324862741051	0.843	0.643	2.66502397789553e-138	T cell
PHPT1	3.37062714003944e-139	1.30021896533008	0.705	0.379	5.92016950876527e-135	T cell
RPS19	5.40239270701581e-116	0.956413601550641	0.998	0.998	9.48876255060257e-112	T cell
AC016074.2	2.53945637648513e-104	0.620573095713757	0.266	0.14	4.46030117965847e-100	T cell
MDM2	2.7794486387133e-89	0.830403870000744	0.399	0.202	4.88182358903603e-85	T cell
CD3D	3.1004981712223e-88	0.958251978616001	0.969	0.894	5.44571498793485e-84	T cell
CPNE3	5.86489987551492e-88	0.829294271764756	0.418	0.353	1.03011101413544e-83	T cell
IGHG3	7.21609363556837e-87	-0.456946275628558	0.137	0.478	1.26743468615123e-82	T cell
NEAT1	8.40794385599497e-80	1.4486856031048	0.953	0.92	1.47677125886696e-75	T cell
ISG15	2.37136661711079e-77	0.262680750632415	0.514	0.554	4.16506832629338e-73	T cell
RPS10-NUDT3	6.70059023146522e-73	0.284102948390282	0.217	0.06	1.17689166825455e-68	T cell
CSTB	1.25970280564855e-71	0.657093547663916	0.829	0.631	2.21254200784111e-67	T cell
ZSCAN16-AS1	7.53726245616645e-69	0.771465428136515	0.57	0.331	1.32384477780107e-64	T cell
RPS11	1.91897232421653e-68	0.732489404682362	0.989	0.995	3.37048299025391e-64	T cell
CKLF	1.93146334042079e-68	0.780299200055715	0.764	0.525	3.39242221111508e-64	T cell
ALOX5AP	3.36901774560871e-68	0.634933785989447	0.545	0.371	5.91734276838714e-64	T cell
VIM	4.06188216893033e-67	1.14527759406605	0.888	0.73	7.13428984150924e-63	T cell
NDUFA13	5.22965346223843e-67	0.738808462599118	0.911	0.816	9.18536334107558e-63	T cell
UQCR11	1.07047669169351e-66	0.814388546955738	0.913	0.849	1.88018526129049e-62	T cell
RNF145	1.37131283938925e-65	0.477547736190706	0.53	0.456	2.40857387110328e-61	T cell
CREM	9.90465386749093e-65	0.919929093013341	0.505	0.28	1.73965340528611e-60	T cell
ZMAT3	2.12199322972821e-64	0.706465794957605	0.391	0.186	3.72706890869462e-60	T cell
DAD1	1.52704320375636e-63	0.612349681028254	0.812	0.639	2.68209868307766e-59	T cell
TMA7	4.3514658734647e-63	0.718480405492885	0.958	0.957	7.64291466015339e-59	T cell
PVT1	5.10984798129309e-63	0.468219693352487	0.46	0.33	8.97493699434318e-59	T cell
VMP1	2.12557535280387e-62	0.779649575764139	0.727	0.52	3.73336054966472e-58	T cell
BAX	8.41732511830874e-61	0.721391331444991	0.682	0.535	1.47841898377975e-56	T cell
CYBA	2.87856505637654e-60	0.506047072618812	0.944	0.882	5.05591166501975e-56	T cell
GPR65	4.18724948458629e-60	0.469808438202775	0.365	0.201	7.35448499472736e-56	T cell
ELOB	4.91721208677045e-60	0.722986050999687	0.925	0.863	8.63659130920361e-56	T cell
COX7A2	2.48071113858905e-59	0.708035085140179	0.913	0.85	4.35712104381781e-55	T cell
AL627171.2	3.36598283105442e-59	0.575746589876799	0.531	0.374	5.91201224446399e-55	T cell
SNHG25	5.00063280976517e-59	0.499575846819442	0.593	0.571	8.78311146707155e-55	T cell
CD7	3.74706221552254e-58	0.685084902788206	0.756	0.637	6.58134007534379e-54	T cell
S100A6	4.72559994365957e-58	0.604897650081337	0.856	0.832	8.30004374104367e-54	T cell
UBL5	2.69619021645868e-57	0.725886924729103	0.913	0.854	4.73558849618803e-53	T cell
DDB2	5.87673930392025e-57	0.588755586315431	0.421	0.203	1.03219049134055e-52	T cell
TPM4	9.86120672663153e-57	0.786877076969627	0.525	0.367	1.73202234946556e-52	T cell
ACTB	2.13746306328292e-56	0.846587686696897	0.972	0.989	3.75424012435012e-52	T cell
SERF2	3.05777789558783e-56	0.634915079406061	0.972	0.962	5.37068109581046e-52	T cell
RPL23	4.07919998435952e-56	0.693152485668049	0.983	0.987	7.16470685252906e-52	T cell
S100A4	4.82771144182419e-56	1.05086363050894	0.731	0.557	8.47939237642e-52	T cell
CD96	4.9266532387404e-56	0.962260992807504	0.775	0.502	8.65317374852364e-52	T cell
COMMD6	5.877314123431e-55	0.544173377660688	0.933	0.921	1.03229145263942e-50	T cell
MRPL33	1.85936983322427e-54	0.673520729456453	0.747	0.535	3.2657971750751e-50	T cell
DBI	4.11414938264471e-54	0.834845377067557	0.781	0.631	7.22609197567716e-50	T cell
POLR2L	6.40985677819719e-53	0.765196103017947	0.837	0.716	1.12582724452255e-48	T cell
KRT10	1.56731086164067e-52	0.51058842734014	0.769	0.66	2.75282479738566e-48	T cell
RPL23A	5.87447224404893e-52	0.417550906958494	0.994	0.996	1.03179230494475e-47	T cell
NDUFB2	8.55771728672905e-52	0.705144837673213	0.818	0.663	1.50307746424109e-47	T cell
MYL6	9.96296341178404e-52	0.721462807283886	0.933	0.933	1.74989489364575e-47	T cell
ANAPC11	1.3767648152187e-51	0.656837469636881	0.688	0.53	2.41814972145012e-47	T cell
COX6C	2.50648003211998e-51	0.770260084191855	0.919	0.848	4.40238152841553e-47	T cell
ATP5PF	2.74922377931932e-51	0.622208689896252	0.821	0.7	4.82873664599646e-47	T cell
HLA-B	3.37118640961963e-51	0.520603602537196	0.998	0.997	5.92115180985592e-47	T cell
FDXR	5.28380852412171e-51	0.322108455478907	0.189	0.06	9.28048129176737e-47	T cell
ICAM3	8.41318697939081e-51	0.278989884286558	0.516	0.481	1.4776921610602e-46	T cell
GNAS	1.08110124026042e-50	0.513750057185508	0.935	0.848	1.89884621839341e-46	T cell
C9orf16	1.09316957963867e-50	0.86638762023913	0.852	0.651	1.92004304967737e-46	T cell
UBA52	2.47007116200743e-50	0.572031856966409	0.991	0.994	4.33843298894984e-46	T cell
EIF1	9.78707904407089e-50	0.525056192742919	0.992	0.996	1.71900256330061e-45	T cell
SPOCK2	3.63153342217757e-49	0.604689269447533	0.823	0.717	6.37842530271268e-45	T cell
OST4	4.13217293610429e-49	0.653142689051269	0.936	0.885	7.25774854497357e-45	T cell
RPS16	1.10208762865032e-48	0.400663356862085	0.984	0.996	1.93570671096143e-44	T cell
C12orf57	1.30078889039e-48	0.581163306068174	0.823	0.72	2.28470560708099e-44	T cell
TMBIM6	1.39566593739409e-48	0.591586802312804	0.851	0.783	2.45134765243898e-44	T cell
ATP5F1E	3.07960071445661e-48	0.705281068001842	0.983	0.979	5.40901069487159e-44	T cell
ATP5IF1	5.56912196980856e-48	0.603985111142157	0.811	0.73	9.78160582777176e-44	T cell
RGS1	1.12082991452406e-47	0.832760600747201	0.589	0.398	1.96862566187006e-43	T cell
STAT1	2.14376987710344e-47	0.84685436758115	0.714	0.632	3.76531741214449e-43	T cell
PHLDA3	2.4192883418476e-47	0.31693661940959	0.154	0.017	4.24923804362112e-43	T cell
NDUFA4	9.3578222520428e-47	0.69850688031775	0.932	0.839	1.6436079003488e-42	T cell
CCDC167	8.33064033680661e-46	0.50397440265066	0.444	0.297	1.46319366875671e-41	T cell
HINT1	1.10365616449643e-45	0.632933435140614	0.955	0.937	1.93846168732152e-41	T cell
PDE4D	1.37506513475459e-45	0.508604573754165	0.432	0.302	2.41516440268297e-41	T cell
PMEPA1	2.5009053244423e-45	0.734621703613055	0.441	0.198	4.39259011185045e-41	T cell
UQCR10	3.08929610907569e-45	0.678295855813771	0.88	0.773	5.42603968598053e-41	T cell
NDUFS5	4.42086983699781e-45	0.659000857894124	0.893	0.795	7.76481578170296e-41	T cell
LAMTOR4	1.05146049148702e-44	0.56187152248465	0.793	0.649	1.8467852072478e-40	T cell
RNASEK	1.10724215723169e-44	0.550145148204555	0.884	0.79	1.94476012496173e-40	T cell
GNG2	1.96526814269671e-44	0.558575131315995	0.458	0.247	3.45179696583249e-40	T cell
MKKS	2.07972287385724e-44	0.30422870550497	0.278	0.119	3.65282525564285e-40	T cell
PRDX5	2.629643685346e-44	0.542791292068354	0.762	0.585	4.61870616894171e-40	T cell
ISCU	4.46538327961207e-44	0.564640566348699	0.753	0.682	7.84299919231063e-40	T cell
TRMT112	4.92115712910241e-44	0.491200627663815	0.807	0.72	8.64352038155548e-40	T cell
HLA-C	6.9743830745016e-44	0.257024962266733	0.991	0.991	1.22498064320546e-39	T cell
JUND	8.87250088537142e-44	0.639471480218001	0.806	0.747	1.55836605550664e-39	T cell
NDUFB1	1.30796033597529e-43	0.724880848258416	0.797	0.741	2.297301534107e-39	T cell
DNPH1	1.98646478619259e-43	0.617821868019109	0.744	0.525	3.48902675046866e-39	T cell
STK17B	2.08781086453173e-43	0.518800976269044	0.8	0.718	3.66703100246354e-39	T cell
CD99	2.44296088998495e-43	0.580049802978759	0.689	0.529	4.29081650716956e-39	T cell
CD3E	6.21503689759565e-43	0.437618507345366	0.832	0.813	1.0916090806937e-38	T cell
CTSL	6.34573281296061e-43	1.08876754886278	0.418	0.182	1.1145645112684e-38	T cell
TIMM8B	6.69527484170629e-43	0.682777988777984	0.658	0.43	1.17595807319729e-38	T cell
REEP5	7.29737640029851e-43	0.536019490150475	0.655	0.454	1.28171119094843e-38	T cell
IL2RG	7.67379836949223e-43	0.562724715776246	0.78	0.671	1.34782594561762e-38	T cell
COPS9	1.16787703098913e-42	0.673676247278347	0.809	0.674	2.05125921722931e-38	T cell
ANAPC16	1.37139189763005e-42	0.470941923691806	0.826	0.814	2.40871272899742e-38	T cell
IRF2BPL	1.5941665839565e-42	0.343469445597445	0.297	0.113	2.7999941880612e-38	T cell
NAA38	1.6398893643972e-42	0.609585141048119	0.665	0.496	2.88030167962725e-38	T cell
FAM177A1	6.62708908347522e-42	0.481206479914827	0.57	0.406	1.16398192662159e-37	T cell
AEN	8.38610388742697e-42	0.238529782240269	0.18	0.061	1.47293528678767e-37	T cell
YIPF5	2.28000311171468e-41	0.426432763784207	0.481	0.334	4.00459746541567e-37	T cell
RPS17	3.22564976736398e-41	0.315180387601123	0.952	0.979	5.66553125139809e-37	T cell
SNX9	8.00423204994603e-41	0.646494990367629	0.463	0.246	1.40586331725252e-36	T cell
TRIAP1	1.20468026946775e-40	0.353804310396775	0.332	0.19	2.11590042529316e-36	T cell
TRAC	1.48433906977117e-40	0.436214992962644	0.835	0.841	2.60709314214608e-36	T cell
ACTA2	2.09795962802067e-40	0.244808366643284	0.203	0.076	3.68485629065551e-36	T cell
EID1	2.4287387895434e-40	0.562949407853422	0.807	0.711	4.26583680995402e-36	T cell
MZT2B	2.82834679851156e-40	0.502796121033753	0.868	0.82	4.9677083169057e-36	T cell
IGKC	3.48045347747285e-40	-1.81758670016569	0.261	0.752	6.11306848783332e-36	T cell
COX17	5.64020361318454e-40	0.721513661649965	0.682	0.513	9.90645362619733e-36	T cell
ATOX1	7.73513995680801e-40	0.694091959041647	0.616	0.407	1.35859998201376e-35	T cell
POMP	1.16120934202187e-39	0.584400947612544	0.766	0.653	2.03954808832721e-35	T cell
FTH1	1.38022437572653e-39	0.407272689357779	0.98	0.994	2.42422609352607e-35	T cell
NDUFA6	3.55562442478622e-39	0.536635060172215	0.665	0.485	6.24509873969452e-35	T cell
MT1X	3.59213063096705e-39	0.717985252888091	0.461	0.366	6.30921824023053e-35	T cell
YWHAZ	3.98267267803382e-39	0.723235713318396	0.877	0.805	6.9951662916986e-35	T cell
CDKN1A	4.64894655316227e-39	0.314793713456227	0.168	0.074	8.1654097259742e-35	T cell
CD69	5.18510164374517e-39	0.429881025224813	0.472	0.351	9.10711252707402e-35	T cell
HNRNPC	5.43774783748232e-39	0.539678690536432	0.797	0.771	9.55086030175394e-35	T cell
TMSB10	1.18997877153151e-38	0.650283101452542	0.983	0.992	2.09007871431795e-34	T cell
BHLHE40	1.32967681630803e-38	0.831898818031962	0.547	0.277	2.33544436016342e-34	T cell
RUNX1	1.76718941317489e-38	0.566207218844373	0.421	0.23	3.10389148530038e-34	T cell
UQCRQ	2.16482804225162e-38	0.62213919554163	0.766	0.656	3.80230397341075e-34	T cell
RUNX3	4.09789991440203e-38	0.687149731161856	0.61	0.46	7.19755140965572e-34	T cell
NDUFAF8	6.19842415009391e-38	0.489204983628599	0.556	0.4	1.08869121772249e-33	T cell
TMEM50A	1.3179072395629e-37	0.527280444547877	0.764	0.592	2.31477227556827e-33	T cell
RPLP1	2.30739125602075e-37	0.584392189578796	1	1	4.05270200207485e-33	T cell
TRIM56	2.38356623384091e-37	0.399889424803528	0.52	0.447	4.18649573311818e-33	T cell
COX8A	2.41838730006415e-37	0.582142601786366	0.783	0.709	4.24765545383267e-33	T cell
B2M	4.00645693478216e-37	0.33900687116972	1	1	7.03694096025138e-33	T cell
KRTCAP2	4.06086487372206e-37	0.353444452578124	0.766	0.732	7.13250306420542e-33	T cell
TOMM7	6.23723793954047e-37	0.489248506882031	0.969	0.97	1.09550847170089e-32	T cell
NDUFC2	6.58223026697302e-37	0.581978050804705	0.769	0.591	1.15610292409114e-32	T cell
GLIPR1	8.73541067884243e-37	0.380389188125766	0.472	0.316	1.53428753163188e-32	T cell
TMEM14B	1.19578908014741e-36	0.470385814435801	0.72	0.61	2.1002839403709e-32	T cell
MGST3	1.41278977663605e-36	0.460657749481484	0.63	0.465	2.48142396368355e-32	T cell
MRPL41	1.89729747715748e-36	0.591794688548729	0.731	0.53	3.3324132888794e-32	T cell
NDUFA11	2.09794573918217e-36	0.448770118970415	0.767	0.683	3.68483189629956e-32	T cell
OCIAD2	2.93673258167402e-36	0.392956597734099	0.797	0.734	5.15807710645224e-32	T cell
ARHGDIB	4.12006010974247e-36	0.361760593047385	0.848	0.888	7.23647357675168e-32	T cell
LCP1	5.37534894196355e-36	0.720800800251746	0.803	0.702	9.44126288166478e-32	T cell
ETV6	5.84045030352682e-36	0.45534151441004	0.443	0.244	1.02581669131145e-31	T cell
IFI27L2	6.95693110213688e-36	0.677400465453968	0.573	0.375	1.22191537877932e-31	T cell
ATP5PD	8.15778668906944e-36	0.457527994985207	0.734	0.654	1.43283365406816e-31	T cell
LIMA1	8.20204816927258e-36	0.46832789931169	0.363	0.174	1.44060774045104e-31	T cell
MICOS10	8.94103784481126e-36	0.515413739899675	0.716	0.614	1.57040388706265e-31	T cell
ZNF791	1.36148034957484e-35	0.360308770337214	0.47	0.373	2.39130408599325e-31	T cell
XPC	1.42811033596129e-35	0.435665628672284	0.463	0.349	2.50833299408241e-31	T cell
C4orf48	1.75100384556996e-35	0.575846707642683	0.61	0.37	3.07546315435908e-31	T cell
GNG5	2.07569049841825e-35	0.567036466861972	0.79	0.644	3.64574279142182e-31	T cell
LDLRAD4	2.60030676860768e-35	0.588955207595379	0.517	0.323	4.56717880838253e-31	T cell
MYL12A	3.85798468822024e-35	0.323971903390563	0.866	0.838	6.77616430639003e-31	T cell
CIB1	7.41980006179608e-35	0.47582182753133	0.839	0.729	1.30321368285386e-30	T cell
DYNLL1	7.84844490742175e-35	0.610225755665484	0.744	0.582	1.37850086353956e-30	T cell
IQGAP1	8.09385692944237e-35	0.482773149992617	0.649	0.548	1.42160503108726e-30	T cell
TOX2	1.92553448953591e-34	0.560940674221416	0.399	0.167	3.38200877742087e-30	T cell
ARPC2	1.968645877837e-34	0.515650176103148	0.885	0.891	3.45772961983291e-30	T cell
MIF	3.27439996345064e-34	0.471481717767352	0.924	0.92	5.7511560958047e-30	T cell
MT-CO1	4.08706081318435e-34	0.516186985124109	0.998	0.999	7.178513612277e-30	T cell
UBC	5.01619511400593e-34	0.353140326282495	0.949	0.929	8.81044509824001e-30	T cell
AAK1	6.18319872685025e-34	0.492621370980843	0.731	0.75	1.08601702438398e-29	T cell
PMAIP1	6.28574659413452e-34	0.605837873570977	0.34	0.179	1.10402853179379e-29	T cell
AC010642.2	6.37854409624926e-34	0.412222079877628	0.387	0.163	1.12032748506522e-29	T cell
GMFG	6.52414540421638e-34	0.54067930511686	0.86	0.795	1.14590089879657e-29	T cell
CYSTM1	6.95306811544253e-34	0.326730116987952	0.293	0.14	1.22123688379633e-29	T cell
HNRNPUL1	9.02797321390245e-34	0.564777321227222	0.593	0.511	1.58567321528983e-29	T cell
PSMA7	1.52821502005364e-33	0.41962930540267	0.859	0.831	2.68415686122222e-29	T cell
GPRIN3	1.80903154878738e-33	0.675208660889297	0.534	0.345	3.17738301229016e-29	T cell
SRA1	1.92041463898151e-33	0.3790399101585	0.415	0.235	3.37301627190713e-29	T cell
LCP2	1.94582463093036e-33	0.556560919103075	0.592	0.411	3.41764638176609e-29	T cell
RNASEH2C	2.32397313784226e-33	0.365199342839569	0.53	0.422	4.08182641930615e-29	T cell
NEDD8	3.32096086051517e-33	0.436325705532369	0.793	0.712	5.83293565540885e-29	T cell
TLN1	3.41825652589447e-33	0.361214404123757	0.634	0.542	6.00382576208105e-29	T cell
CIAO2B	4.98427529996199e-33	0.477994273115685	0.663	0.488	8.75438113685323e-29	T cell
HLA-A	5.77046808309017e-33	0.243756233278957	0.997	0.995	1.01352501411396e-28	T cell
BOLA2	8.23360184664107e-33	0.384709586465359	0.172	0.198	1.44614982834404e-28	T cell
ATP5MF	1.05808850969824e-32	0.538354644566162	0.828	0.74	1.85842665843399e-28	T cell
H2AFV	1.11324986910594e-32	0.599699649753886	0.766	0.653	1.95531207009767e-28	T cell
SH3BGRL3	1.49419765489305e-32	0.403511126946125	0.932	0.919	2.62440876105416e-28	T cell
ANXA5	1.51049861735306e-32	0.421514337246733	0.48	0.382	2.65303977151892e-28	T cell
DDIT4	1.82425655756691e-32	0.462049953569026	0.59	0.504	3.20412421771053e-28	T cell
ROMO1	2.44379369308864e-32	0.564628635875237	0.713	0.6	4.29227924254089e-28	T cell
SYAP1	3.11796490835094e-32	0.32439614003041	0.455	0.362	5.47639356502759e-28	T cell
USF2	3.34744844703283e-32	0.315865262553351	0.508	0.458	5.87945845236846e-28	T cell
SEM1	3.53196723635053e-32	0.562012901502829	0.79	0.646	6.20354725392607e-28	T cell
NDUFA2	4.12679949511088e-32	0.539469898968637	0.724	0.572	7.24831063321275e-28	T cell
SRGN	4.87435980519185e-32	0.958457475121935	0.905	0.803	8.56132556183897e-28	T cell
TRIM22	5.41882483984265e-32	0.324777614022496	0.585	0.504	9.51762394869964e-28	T cell
NDFIP2	6.09571184248175e-32	0.345316261040597	0.283	0.082	1.07065082801349e-27	T cell
CTSB	6.21284714740703e-32	0.3101274398689	0.508	0.381	1.09122447297057e-27	T cell
CD4	7.37895254566156e-32	0.486927663305543	0.523	0.329	1.29603922512e-27	T cell
CISD3	7.60246150752319e-32	0.237777395148253	0.256	0.182	1.33529633918137e-27	T cell
RAC2	8.54244459698418e-32	0.567649349863824	0.72	0.649	1.5003949690143e-27	T cell
MAN2B1	9.06075849304856e-32	0.270580033040541	0.292	0.154	1.59143162171905e-27	T cell
NOP10	9.62377737314241e-32	0.505415694622026	0.759	0.599	1.69032025781873e-27	T cell
CORO1B	1.03072831245939e-31	0.415977771535268	0.415	0.253	1.81037120800368e-27	T cell
BST2	1.06841682558874e-31	0.307738735417307	0.613	0.569	1.87656731246406e-27	T cell
TXNIP	1.10105381381207e-31	0.205326710136312	0.781	0.673	1.93389091857952e-27	T cell
COX6A1	1.2366174093731e-31	0.498626762558588	0.842	0.769	2.17199481782291e-27	T cell
CHMP2A	1.25943746803196e-31	0.378106336093141	0.607	0.468	2.21207596885134e-27	T cell
PRKAR1A	1.40184296774214e-31	0.506047137061321	0.575	0.388	2.46219698854229e-27	T cell
RAB30-DT	1.43830103058578e-31	0.323792737537158	0.373	0.244	2.52623193012086e-27	T cell
IER5	2.82355132492801e-31	0.48525256469255	0.382	0.204	4.95928554710356e-27	T cell
PFKFB3	2.8321105443885e-31	0.425606268881272	0.402	0.235	4.97431896016397e-27	T cell
CD38	3.05064821849153e-31	0.568287205734987	0.422	0.188	5.35815853095853e-27	T cell
ARL6IP1	3.16629705061461e-31	0.45127992121683	0.688	0.602	5.5612841396995e-27	T cell
GADD45A	3.45190381435994e-31	0.469971473960616	0.342	0.168	6.0629238595418e-27	T cell
NDUFB11	3.84028170351848e-31	0.311607377422634	0.744	0.709	6.74507078405986e-27	T cell
DHRS7	6.39624190625813e-31	0.343923080531525	0.551	0.44	1.12343592841518e-26	T cell
C19orf53	6.41833574772618e-31	0.429650432410041	0.812	0.737	1.12731649073063e-26	T cell
TMSB4X	6.42615699666296e-31	0.548539123422048	0.997	0.998	1.12869021489388e-26	T cell
CAPG	9.07419108850011e-31	0.398082268005085	0.267	0.166	1.59379092278416e-26	T cell
ATP6V0E1	1.63093692739183e-30	0.434207962106113	0.862	0.788	2.86457761927102e-26	T cell
TNFRSF10B	1.78925411003877e-30	0.208296203478541	0.163	0.049	3.14264591887209e-26	T cell
SLC2A3	2.13427365969147e-30	0.358461779164901	0.486	0.355	3.7486382558821e-26	T cell
CD63	2.65456372241083e-30	0.428380570540296	0.564	0.446	4.66247572204238e-26	T cell
KLF6	3.35727247046004e-30	0.345175867123588	0.602	0.638	5.89671336711602e-26	T cell
COX4I1	3.44264269110586e-30	0.461625519648789	0.961	0.962	6.04665762265834e-26	T cell
AC018521.5	3.84523951281048e-30	0.319124249316382	0.304	0.12	6.75377868030032e-26	T cell
GNB2	4.66722958691527e-30	0.373667999630041	0.503	0.358	8.19752204645799e-26	T cell
TYMP	7.05604579438906e-30	0.434732150146865	0.436	0.374	1.2393238833265e-25	T cell
ACAA2	7.77359592041717e-30	0.280513095733987	0.293	0.202	1.36535438746207e-25	T cell
ARL6IP5	8.35009287848889e-30	0.410656166777437	0.798	0.736	1.46661031317779e-25	T cell
RPL37A	8.68340706495431e-30	0.568079672753246	0.995	0.997	1.52515361688857e-25	T cell
CDYL2	8.94033331050094e-30	0.357282370523309	0.253	0.085	1.57028014265639e-25	T cell
CD6	9.22122130902836e-30	0.476549643362657	0.671	0.552	1.61961531071774e-25	T cell
MRPL57	1.17747894812415e-29	0.442936695713222	0.725	0.598	2.06812402448526e-25	T cell
SYTL3	1.17969714813812e-29	0.318474755966969	0.255	0.152	2.0720200709898e-25	T cell
RAC1	1.42709206293654e-29	0.295812697212894	0.7	0.66	2.50654449934173e-25	T cell
TGOLN2	1.5078145474418e-29	0.337508656737599	0.652	0.587	2.64832547112677e-25	T cell
SNHG9	1.881968241559e-29	0.341476927347518	0.472	0.386	3.30548901947424e-25	T cell
MOB3A	2.06501885007287e-29	0.320913299013691	0.385	0.243	3.62699910826799e-25	T cell
SELENOK	2.20057702222756e-29	0.334340039682585	0.62	0.582	3.86509348184049e-25	T cell
RBBP6	2.36691376916054e-29	0.388318527253703	0.514	0.478	4.15724734415358e-25	T cell
SATB1	2.83752465609182e-29	0.553562600373566	0.55	0.432	4.98382830595967e-25	T cell
STAT3	3.0090534998479e-29	0.445774145253226	0.654	0.553	5.28510156713284e-25	T cell
LAPTM5	3.09006942699343e-29	0.334747974843753	0.762	0.769	5.42739794157126e-25	T cell
TMCO1	3.72118819883459e-29	0.377200910494718	0.694	0.602	6.53589495243307e-25	T cell
DRAP1	3.84601698506618e-29	0.374327323866655	0.759	0.68	6.75514423257024e-25	T cell
AC124248.1	4.0440881614558e-29	0.337687599778124	0.23	0.073	7.10303644678097e-25	T cell
GLO1	5.05551063817247e-29	0.511720420008502	0.498	0.374	8.87949888488612e-25	T cell
C4orf3	5.39705620699242e-29	0.352005039843744	0.758	0.704	9.47938952196148e-25	T cell
GTF2H5	5.70770829043521e-29	0.498427794838281	0.508	0.311	1.00250188413204e-24	T cell
PARK7	6.33901764453735e-29	0.624394657883736	0.866	0.72	1.11338505908654e-24	T cell
UBXN10-AS1	7.45593974019622e-29	0.280665837842998	0.197	0.032	1.30956125596806e-24	T cell
RHOC	8.38568486020964e-29	0.435485495343908	0.329	0.154	1.47286168884722e-24	T cell
COX6B1	8.52370233370543e-29	0.411179121756028	0.859	0.826	1.49710307789202e-24	T cell
TRAPPC1	1.73790198625666e-28	0.440890374492983	0.691	0.6	3.0524510486612e-24	T cell
TMEM50B	1.81448932036012e-28	0.267599701250619	0.41	0.303	3.18696904228051e-24	T cell
PGAM1	1.81912990247492e-28	0.425894026478676	0.497	0.372	3.19511976070695e-24	T cell
CD59	1.92142976234858e-28	0.327993826637302	0.432	0.288	3.37479923458904e-24	T cell
SLC7A6	2.0826634980617e-28	0.359803416154982	0.334	0.172	3.65799016799557e-24	T cell
OIP5-AS1	2.11796840022814e-28	0.398820774030653	0.548	0.456	3.7199996981607e-24	T cell
ASCC3	2.21876724563368e-28	0.389291999795406	0.385	0.243	3.89704279023099e-24	T cell
UBB	2.41175884875232e-28	0.394811793315194	0.859	0.857	4.23601324194857e-24	T cell
PAK2	2.59502754771309e-28	0.463993002378247	0.778	0.676	4.55790638480327e-24	T cell
CLIC1	2.94694070360919e-28	0.546910620468275	0.756	0.58	5.17600665181918e-24	T cell
SMAP1	3.00390633446878e-28	0.320999698331574	0.47	0.36	5.27606108586096e-24	T cell
IFIT3	3.00634874355089e-28	-0.597090556169767	0.112	0.312	5.28035093317279e-24	T cell
NDUFA1	3.0264241232104e-28	0.484942376178152	0.86	0.789	5.31561133000675e-24	T cell
CD53	3.76054057290393e-28	0.273808972120434	0.637	0.581	6.60501346224847e-24	T cell
SDF4	3.86599172041526e-28	0.32599543468992	0.436	0.312	6.79022785773737e-24	T cell
RGS16	4.25895670660779e-28	0.456704159819898	0.269	0.104	7.48043155948593e-24	T cell
PRDX1	5.50306782588785e-28	0.752081000764964	0.829	0.671	9.66558832938941e-24	T cell
TP53TG1	6.51050181187102e-28	0.322195685889716	0.362	0.182	1.14350453823703e-23	T cell
COTL1	9.3095565029046e-28	0.653069685665551	0.79	0.688	1.63513050417016e-23	T cell
BLOC1S2	1.16792281698291e-27	0.433714187698995	0.494	0.326	2.05133963574878e-23	T cell
PKM	1.16946307972681e-27	0.622536822257525	0.612	0.517	2.05404495323216e-23	T cell
CDK2AP1	1.21171543348542e-27	0.380744909005492	0.29	0.104	2.12825698737379e-23	T cell
GTF2A2	1.36016127193669e-27	0.406577529591722	0.584	0.476	2.3889872580296e-23	T cell
CAP1	1.88946726956139e-27	0.479557506644869	0.649	0.568	3.31866031225762e-23	T cell
SELENOS	2.07733217808591e-27	0.410449587299222	0.533	0.436	3.64862623759009e-23	T cell
TRAPPC5	2.24529873405494e-27	0.428309062115837	0.679	0.541	3.94364269649409e-23	T cell
YBX1	2.31486790025913e-27	0.346074515250923	0.866	0.902	4.06583398001513e-23	T cell
COX7B	2.4697191110771e-27	0.476325819374505	0.831	0.741	4.33781464669581e-23	T cell
BCOR	2.65039329227901e-27	0.515247990620137	0.41	0.203	4.65515077855885e-23	T cell
SNU13	3.50866391757517e-27	0.371396353107073	0.775	0.699	6.16261730482904e-23	T cell
SNRPG	3.77708507014359e-27	0.4999304968339	0.806	0.718	6.63407221720021e-23	T cell
ATP6V0B	4.08003746237794e-27	0.382375416993056	0.613	0.461	7.16617779892061e-23	T cell
LAMTOR2	4.61863853636733e-27	0.396697618243799	0.526	0.382	8.11217672527557e-23	T cell
FAM200B	5.19911318551973e-27	0.304987215446171	0.391	0.243	9.13172239904685e-23	T cell
KANSL1-AS1	5.30456893403192e-27	0.508376117389383	0.416	0.197	9.31694487573366e-23	T cell
BBC3	1.15024109123885e-26	0.27489355138153	0.289	0.198	2.02028345265191e-22	T cell
C6orf226	1.20412437038827e-26	0.287723824685877	0.342	0.157	2.11492404414996e-22	T cell
MPC2	1.3450246015453e-26	0.412919430662286	0.589	0.424	2.36240121015417e-22	T cell
TSTD1	1.48695614127821e-26	0.453176013374115	0.689	0.565	2.61168976654105e-22	T cell
AL441992.1	1.50900236125177e-26	0.326485142711439	0.241	0.114	2.6504117473026e-22	T cell
NRDC	1.53708776372716e-26	0.294403417441239	0.506	0.408	2.69974094821039e-22	T cell
SAMSN1	1.62500210010958e-26	0.601470505460352	0.568	0.41	2.85415368863246e-22	T cell
NR3C1	1.70193946066724e-26	0.500699140003506	0.643	0.547	2.98928646871594e-22	T cell
CDV3	1.77198062240222e-26	0.48271026174222	0.769	0.694	3.11230676518727e-22	T cell
CHRM3-AS2	1.79754982935026e-26	0.263814103933726	0.213	0.082	3.1572165202708e-22	T cell
AP2S1	2.38991128735267e-26	0.471004410148224	0.655	0.496	4.19764018510623e-22	T cell
SEC61G	2.50172876417233e-26	0.510853515488699	0.759	0.68	4.39403640139228e-22	T cell
SEPTIN6	2.95995842931853e-26	0.4119755311836	0.8	0.752	5.19887098525506e-22	T cell
MAFG	4.08872782176747e-26	0.320141735281461	0.325	0.185	7.18144154615238e-22	T cell
LINC00467	4.86005065609937e-26	0.393960932589689	0.293	0.099	8.53619297237294e-22	T cell
FAM153CP	4.98624807528766e-26	0.222734940345516	0.28	0.135	8.75784611943525e-22	T cell
MAST4	6.47091483909403e-26	0.317092261017778	0.278	0.134	1.13655148233848e-21	T cell
NUCKS1	8.85736283437894e-26	0.356209821049352	0.742	0.729	1.55570720823032e-21	T cell
MT-ND4	1.11300400505201e-25	0.479909725232146	0.998	0.997	1.95488023447335e-21	T cell
MRPL52	1.19761900179535e-25	0.430010798490602	0.648	0.477	2.10349801475335e-21	T cell
PEA15	1.25642138898038e-25	0.221559413124286	0.211	0.092	2.20677852760514e-21	T cell
KRAS	1.26242916599947e-25	0.406434896764694	0.575	0.467	2.21733058716146e-21	T cell
COX5B	1.30177263677936e-25	0.379993786084135	0.834	0.794	2.28643345923927e-21	T cell
PLD3	1.30326761820767e-25	0.208760089410141	0.281	0.183	2.28905924461995e-21	T cell
ZNF302	1.33096554978616e-25	0.279469115412916	0.416	0.277	2.33770789164442e-21	T cell
COMMD3	1.66642430330797e-25	0.447565664415183	0.523	0.334	2.92690764633012e-21	T cell
JPT1	1.70448300533428e-25	0.5080871597549	0.61	0.47	2.99375395056914e-21	T cell
NDUFB3	1.73896256488915e-25	0.489986801208008	0.663	0.504	3.05431384897131e-21	T cell
ATP5MD	2.24120402279682e-25	0.456260459424068	0.821	0.77	3.93645074564034e-21	T cell
BMPR2	2.50770403880884e-25	0.307730179228862	0.318	0.176	4.40453137376385e-21	T cell
MYL12B	2.56171716928566e-25	0.364603343804878	0.908	0.848	4.49940003613334e-21	T cell
AC012146.1	2.75372042877244e-25	0.341201060840819	0.321	0.148	4.83663456109592e-21	T cell
RAB1B	2.76356969481302e-25	0.418747786986372	0.444	0.279	4.85393381196959e-21	T cell
CMTM6	2.86605768690246e-25	0.449552165410547	0.553	0.424	5.03394372127548e-21	T cell
IL7R	3.39871336405099e-25	-1.36455508930759	0.306	0.665	5.96950015261915e-21	T cell
LYRM9	4.14389368494965e-25	0.209256448375887	0.228	0.111	7.27833486824557e-21	T cell
LAMTOR5	4.56036708507862e-25	0.400436568766471	0.691	0.553	8.00982874823208e-21	T cell
RALA	4.82943082336207e-25	0.288818220200794	0.429	0.319	8.48241229815315e-21	T cell
MT-CO3	5.24692816435917e-25	0.435636983899725	0.998	0.999	9.21570462788045e-21	T cell
C11orf98	5.75326057333412e-25	0.227384436408561	0.262	0.134	1.0105026871004e-20	T cell
ATP6V1F	5.81428109089025e-25	0.398061833127115	0.7	0.585	1.02122033080396e-20	T cell
CRYL1	6.45641911622373e-25	0.218361415537395	0.227	0.105	1.13400545357354e-20	T cell
SLFN5	7.52770817309238e-25	0.367365941641165	0.707	0.593	1.32216666352195e-20	T cell
PRR34-AS1	8.15585625696562e-25	0.283914585992538	0.224	0.107	1.43249459297344e-20	T cell
BTG3	8.75456406727108e-25	0.364438109401956	0.315	0.171	1.53765163277549e-20	T cell
ZNF281	9.06781034257459e-25	0.373018373148307	0.402	0.257	1.5926702085698e-20	T cell
TM9SF3	9.09285287181496e-25	0.326445569841826	0.517	0.409	1.59706867840558e-20	T cell
MT-CO2	9.1538754016829e-25	0.619172606630548	0.998	0.999	1.60778667555159e-20	T cell
PURB	1.06316499155332e-24	0.313878531797443	0.39	0.256	1.86734299116424e-20	T cell
TMEM30A	1.12978065285922e-24	0.370000693960019	0.388	0.251	1.98434673868193e-20	T cell
MSMO1	1.36254770006709e-24	0.264788436658173	0.216	0.119	2.39317878039784e-20	T cell
SLC39A8	1.36316545743753e-24	0.271608515377484	0.214	0.069	2.39426380944327e-20	T cell
RPL39L	1.47574340650607e-24	0.27443941163217	0.165	0.063	2.59199571918726e-20	T cell
AC004585.1	1.49601710488248e-24	0.26283851589882	0.196	0.059	2.62760444301558e-20	T cell
JUN	1.53115245061804e-24	0.339213635534642	0.433	0.454	2.68931616426552e-20	T cell
TMEM59	1.55541962716695e-24	0.250248988128179	0.643	0.636	2.73193903315603e-20	T cell
CALM3	1.660146029014e-24	0.54916272591819	0.711	0.605	2.91588048536019e-20	T cell
BCAP31	1.81797773942582e-24	0.260664097223119	0.522	0.434	3.19309610152751e-20	T cell
WAC-AS1	2.16237941551207e-24	0.426430169477888	0.447	0.262	3.7980032054054e-20	T cell
HOTAIRM1	2.352471615382e-24	0.294460989673865	0.28	0.131	4.13188114525695e-20	T cell
MAP3K2	2.5610278693836e-24	0.442828991584444	0.498	0.316	4.49818934978535e-20	T cell
DPM3	2.66469901948354e-24	0.370085648191416	0.506	0.344	4.68027735782088e-20	T cell
ARL4C	2.71940336707134e-24	0.334126594675385	0.714	0.69	4.7763600739241e-20	T cell
AL096865.1	2.72089824374121e-24	0.237509210522377	0.169	0.045	4.77898567530706e-20	T cell
FDPS	3.20402703522984e-24	0.287660061020997	0.404	0.354	5.6275530846777e-20	T cell
ATP5MPL	3.41633516952442e-24	0.47080176113035	0.829	0.803	6.00045109175268e-20	T cell
MAPK1IP1L	3.72809965787162e-24	0.27781235120291	0.427	0.342	6.54803423908571e-20	T cell
NOTCH1	3.81386922776144e-24	0.43421419460761	0.349	0.164	6.69867991164018e-20	T cell
CD164	4.13210434496676e-24	0.344115499836815	0.621	0.533	7.25762807149962e-20	T cell
RDX	4.64468294172551e-24	0.568849365261757	0.469	0.273	8.15792111884669e-20	T cell
KDSR	4.68749844871869e-24	0.342367354950466	0.498	0.363	8.2331222753295e-20	T cell
CD2	5.05356505693892e-24	0.418635316027057	0.899	0.857	8.87608166600752e-20	T cell
DNAJC1	5.52504277451908e-24	0.288262773411259	0.415	0.269	9.70418512916531e-20	T cell
ATF3	5.53989184188942e-24	0.377220931226451	0.112	0.021	9.73026603109459e-20	T cell
SEC61B	5.54298730396893e-24	0.524735426368516	0.835	0.742	9.73570290069103e-20	T cell
ACTN4	5.56991650640172e-24	0.367808445614749	0.421	0.32	9.78300135184397e-20	T cell
PFN1	6.36971664837609e-24	0.413224116928123	0.943	0.933	1.11877703212078e-19	T cell
NDUFB10	6.93770998428974e-24	0.371791755299184	0.694	0.583	1.21853938164065e-19	T cell
NUDT5	7.43175516194751e-24	0.338285777255408	0.52	0.358	1.30531347664446e-19	T cell
SERTAD2	8.30076676471431e-24	0.316662613532793	0.301	0.161	1.45794667455442e-19	T cell
TAPBP	8.78689702150787e-24	0.428156713902234	0.756	0.659	1.54333059285764e-19	T cell
ITM2A	8.94680543255654e-24	0.478852271334358	0.679	0.508	1.57141690617423e-19	T cell
NABP1	9.69851211560343e-24	0.365732492061243	0.413	0.267	1.70344666798459e-19	T cell
C9orf78	9.71627333884663e-24	0.245564939707359	0.661	0.671	1.70656624923502e-19	T cell
SMIM4	1.00761985602273e-23	0.454455483102527	0.523	0.286	1.76978351511832e-19	T cell
FOS	1.04353841319628e-23	0.568958740534019	0.155	0.113	1.83287086893794e-19	T cell
ATP1B3	1.05219196738088e-23	0.37878615784807	0.447	0.285	1.84806997150778e-19	T cell
PPDPF	1.06203253532168e-23	0.201998633981076	0.863	0.91	1.865353945039e-19	T cell
PSAP	1.12641125042179e-23	0.275421485574546	0.5	0.452	1.97842872024083e-19	T cell
SZRD1	1.16439265996375e-23	0.348150962746906	0.467	0.349	2.04513926796032e-19	T cell
RNF7	1.20823939620633e-23	0.348686636323656	0.626	0.53	2.12215167549681e-19	T cell
PDXK	1.32789585088813e-23	0.315675601107471	0.377	0.209	2.33231627249991e-19	T cell
FNBP1	1.64452626829708e-23	0.474243935972189	0.748	0.688	2.88844593763698e-19	T cell
AP2B1	1.67939061974789e-23	0.270481162250521	0.54	0.523	2.94968168452519e-19	T cell
ARPP19	1.74794622265946e-23	0.443002648941324	0.568	0.418	3.07009274547907e-19	T cell
S100A11	1.83572846263854e-23	0.430625553102183	0.783	0.738	3.22427347177834e-19	T cell
PLGRKT	1.85024884938124e-23	0.388134103460515	0.399	0.228	3.2497770790532e-19	T cell
HIF1A	1.96835969985047e-23	0.442023901465825	0.601	0.474	3.45722697681737e-19	T cell
DEF8	2.10651432832825e-23	0.252252417110484	0.248	0.106	3.69988176627573e-19	T cell
PFDN2	2.7092852149653e-23	0.453684245038571	0.663	0.516	4.75858855156505e-19	T cell
ARL6IP4	2.8987491550462e-23	0.340992224257103	0.804	0.731	5.09136301592314e-19	T cell
DLGAP1-AS1	2.90447618770996e-23	0.289597572088803	0.354	0.229	5.10142197609378e-19	T cell
ELOC	2.99495501079847e-23	0.312055297737642	0.562	0.447	5.26033898096643e-19	T cell
PRDX6	3.26329298064091e-23	0.387859308948925	0.685	0.56	5.73164779119769e-19	T cell
CBX1	3.39882778888917e-23	0.370904511456376	0.453	0.328	5.96970112840494e-19	T cell
VAMP5	3.50167274473423e-23	0.372202162162311	0.525	0.375	6.15033800885121e-19	T cell
TNFAIP8	3.53295820160834e-23	0.537120158297847	0.674	0.572	6.20528778530489e-19	T cell
TSPOAP1	3.97506774843164e-23	0.292836228188367	0.175	0.053	6.98180899334533e-19	T cell
NDUFB7	4.38099753547535e-23	0.353863989498407	0.675	0.567	7.6947840713089e-19	T cell
LPXN	4.56246560524691e-23	0.498526535861504	0.629	0.478	8.01351458905567e-19	T cell
GPR171	4.95837215873708e-23	0.322823900591952	0.281	0.205	8.70888485960581e-19	T cell
PDE4A	5.25113765063213e-23	0.223892497224066	0.155	0.045	9.22309816957028e-19	T cell
COX20	5.67659089246307e-23	0.425891412486069	0.543	0.406	9.97036424352213e-19	T cell
GPR183	6.11957228284862e-23	0.21083144421324	0.483	0.501	1.07484167575953e-18	T cell
RAB8B	6.65111464718144e-23	0.452565473998126	0.537	0.373	1.16820177663095e-18	T cell
MRPL51	6.95606274182842e-23	0.461855544973911	0.671	0.496	1.22176285997474e-18	T cell
MRC2	7.29536961776406e-23	0.245275150598502	0.126	0.026	1.28135871966408e-18	T cell
SAT1	7.78665966275102e-23	0.243391951583658	0.632	0.652	1.36764890316559e-18	T cell
PDE3B	7.85016536123158e-23	0.504299165103728	0.553	0.431	1.37880304404672e-18	T cell
CBFB	7.88783438461838e-23	0.302865350492429	0.342	0.205	1.38541923131437e-18	T cell
ANXA7	8.04321434602047e-23	0.343754558461553	0.557	0.453	1.41271016773504e-18	T cell
RRM2B	8.83803898593706e-23	0.304958536718269	0.259	0.105	1.55231316748999e-18	T cell
PLEC	9.87599794795852e-23	0.297982718589773	0.43	0.288	1.73462027957943e-18	T cell
TIGAR	1.03188357625361e-22	0.247055284764753	0.238	0.11	1.81240031333184e-18	T cell
LGALS1	1.03684232482658e-22	0.982662257000457	0.29	0.21	1.8211098593254e-18	T cell
SH2D2A	1.06432177630033e-22	0.389171836852695	0.301	0.181	1.86937476789391e-18	T cell
ACTR2	1.09632385288301e-22	0.465029869227924	0.752	0.678	1.92558321520372e-18	T cell
TMEM14C	1.13438685319593e-22	0.3498541065611	0.478	0.36	1.99243706895333e-18	T cell
NAMPT	1.17698808635972e-22	0.382302195595622	0.34	0.223	2.06726187488222e-18	T cell
CRIP1	1.22615324395164e-22	0.403890200419049	0.703	0.637	2.15361555767667e-18	T cell
RASSF2	1.28111790927273e-22	0.218481661036225	0.228	0.113	2.25015549584662e-18	T cell
TGFB1	1.3027710854762e-22	0.367502329275702	0.517	0.387	2.2881871345304e-18	T cell
RPL35	1.39934016913433e-22	0.285832299580839	0.989	0.996	2.45780107306753e-18	T cell
SKIL	1.54183124338183e-22	0.55023144842121	0.576	0.418	2.70807239587584e-18	T cell
LRRFIP1	1.57278203888113e-22	0.345222333694571	0.682	0.634	2.76243437309082e-18	T cell
MSN	1.61491421845175e-22	0.449937748168866	0.686	0.554	2.83643533328866e-18	T cell
TMEM167A	1.87407905283416e-22	0.382466847019354	0.463	0.335	3.29163244839791e-18	T cell
NDUFS6	1.98037706566588e-22	0.45028935263536	0.679	0.538	3.47833427813555e-18	T cell
PYCARD	2.00470916344829e-22	0.209738390517849	0.349	0.279	3.52107117468058e-18	T cell
ATP5MC1	2.04555422975718e-22	0.402503620112598	0.651	0.473	3.59281144914552e-18	T cell
UBXN4	2.25736238507112e-22	0.307858789445127	0.71	0.644	3.96483129313892e-18	T cell
NDUFB6	2.2593111084824e-22	0.33919170040461	0.498	0.37	3.96825403093848e-18	T cell
MAN1A2	2.41219034340183e-22	0.278631260884812	0.433	0.337	4.23677111915098e-18	T cell
PSMA6	2.46975551803986e-22	0.303694229878742	0.644	0.561	4.33787859188521e-18	T cell
CALCOCO2	2.48701679505773e-22	0.238678904514678	0.415	0.34	4.3681962988394e-18	T cell
GRAMD1B	2.62133536655313e-22	0.332527788779992	0.278	0.105	4.60411343781391e-18	T cell
RHOA	2.78887503695605e-22	0.351132491008704	0.73	0.689	4.89838011490961e-18	T cell
TM7SF3	2.81420556851772e-22	0.249331320302429	0.272	0.157	4.94287066054452e-18	T cell
UQCRH	2.81983962227293e-22	0.440822984121311	0.854	0.831	4.95276631256017e-18	T cell
SEC11C	3.07843636404693e-22	0.604297755296437	0.661	0.506	5.40696562981203e-18	T cell
MT2A	3.19992247380044e-22	1.04438819308472	0.722	0.681	5.62034383298308e-18	T cell
NDUFA3	3.58165569638531e-22	0.291577571156673	0.766	0.733	6.29082006513116e-18	T cell
HS2ST1	3.72158353514951e-22	0.20629015068914	0.189	0.079	6.5365893211366e-18	T cell
SPCS2	3.83760120381367e-22	0.250007446894579	0.71	0.672	6.74036275437834e-18	T cell
RTN4	4.09937283521859e-22	0.324212196466354	0.523	0.438	7.20013844777792e-18	T cell
C17orf49	4.48883311648834e-22	0.665268273083058	0.626	0.453	7.88418648580011e-18	T cell
COX14	5.12906695019844e-22	0.375752820455119	0.671	0.558	9.00869319132854e-18	T cell
BIRC2	5.57819321341184e-22	0.408957709843033	0.561	0.405	9.79753856003656e-18	T cell
SESN1	5.6268306882042e-22	0.272594055686759	0.242	0.107	9.88296542076186e-18	T cell
TPP1	5.69447749368736e-22	0.332671686548299	0.408	0.289	1.00017802699125e-17	T cell
MTDH	5.69599684441185e-22	0.251726058926474	0.739	0.719	1.0004448857525e-17	T cell
SCML1	5.89133553995929e-22	0.279962229601799	0.227	0.113	1.03475417423845e-17	T cell
S100A10	7.6396612992618e-22	0.226643158623892	0.579	0.603	1.34183011060234e-17	T cell
ERAP2	9.00353497568012e-22	0.349491851054032	0.415	0.288	1.58138088312846e-17	T cell
SCAND1	1.10981634713877e-21	0.275725373513617	0.696	0.611	1.94928143211454e-17	T cell
FO393401.1	1.12403078362098e-21	0.238723122970896	0.214	0.103	1.97424766835189e-17	T cell
DDX24	1.15910484292426e-21	0.22582786438395	0.854	0.845	2.03585174611217e-17	T cell
NDUFB4	1.25131114891665e-21	0.370046770167363	0.731	0.656	2.19780290195721e-17	T cell
TNIK	1.40779504473412e-21	0.411014347048347	0.405	0.258	2.47265121657101e-17	T cell
MAF	1.43676451385771e-21	0.71006224959596	0.638	0.468	2.52353319213967e-17	T cell
EIF4EBP2	1.50264821457391e-21	0.399085723225981	0.43	0.254	2.63925132407762e-17	T cell
RPLP0	1.5351148441662e-21	0.228822350040207	0.981	0.99	2.69627571229351e-17	T cell
TLNRD1	1.53927134873442e-21	0.213063874546415	0.225	0.119	2.70357619691713e-17	T cell
TXNDC17	1.67039924987096e-21	0.446585301199659	0.536	0.353	2.93388924247336e-17	T cell
UGCG	1.7059851242454e-21	0.272884487293267	0.37	0.263	2.99639227222461e-17	T cell
SDF2L1	1.71395692783524e-21	0.24640639889698	0.436	0.378	3.01039394804982e-17	T cell
NDUFS8	1.71827011979812e-21	0.314502128736751	0.582	0.473	3.01796963841342e-17	T cell
HNRNPH2	1.79307648271639e-21	0.20884309969544	0.41	0.31	3.14935953424307e-17	T cell
CYB5R3	1.83198830044259e-21	0.310196292264202	0.354	0.225	3.21770425089737e-17	T cell
NMRK1	2.06665783024704e-21	0.244186949324906	0.401	0.296	3.6298778130459e-17	T cell
CLDND1	2.1377341901715e-21	0.454753311661794	0.651	0.488	3.75471633161722e-17	T cell
VCP	2.14628419225922e-21	0.401442333980605	0.543	0.437	3.76973355528409e-17	T cell
IGFBP4	2.15462647489713e-21	0.23202613499496	0.168	0.054	3.78438594050932e-17	T cell
BZW1	2.36202766484373e-21	0.397926102169218	0.632	0.592	4.14866539053152e-17	T cell
SUMF2	2.37486394767473e-21	0.27547785834456	0.433	0.335	4.1712110376959e-17	T cell
KLF2	2.50489694353682e-21	-0.93557428316242	0.149	0.415	4.39960099162807e-17	T cell
NDUFB8	2.5734996299823e-21	0.355639535813612	0.73	0.654	4.52009475010091e-17	T cell
NUDT1	2.74473715614085e-21	0.353288332959893	0.348	0.241	4.82085634104579e-17	T cell
CCND2	2.76860965748863e-21	0.508323906025089	0.425	0.306	4.86278600241303e-17	T cell
FURIN	2.80449956443073e-21	0.522613369947279	0.483	0.315	4.92582303496613e-17	T cell
FLOT1	2.84482675982622e-21	0.246309289695967	0.36	0.298	4.99665372095877e-17	T cell
ETFB	2.88542373842106e-21	0.338071054150444	0.568	0.454	5.06795825416276e-17	T cell
RNF167	3.09869651720442e-21	0.219104101978381	0.309	0.236	5.44255056281785e-17	T cell
CELF2	3.23730944263566e-21	0.486945610832646	0.665	0.551	5.68601030504528e-17	T cell
EIF4G3	3.40879032290242e-21	0.310206779378179	0.356	0.216	5.98719932314582e-17	T cell
RPA3	3.51833146670905e-21	0.425441711847473	0.508	0.361	6.17959738812777e-17	T cell
ATP5MC3	3.55090263778872e-21	0.499566298949498	0.811	0.679	6.23680539301211e-17	T cell
ATP5MG	3.62444503925521e-21	0.442939721561255	0.932	0.925	6.36597526694786e-17	T cell
PIGP	3.74811800781385e-21	0.240676467090966	0.321	0.194	6.58319446892425e-17	T cell
GALNT10	3.8436613964547e-21	0.258859695157064	0.278	0.151	6.75100687673303e-17	T cell
MAP4K4	3.86862626734671e-21	0.457096692443239	0.457	0.34	6.79485517596777e-17	T cell
C18orf32	4.32496830959412e-21	0.308300977058488	0.573	0.478	7.59637433897112e-17	T cell
BCAP29	4.53920225173778e-21	0.319506882223969	0.351	0.175	7.97265483495224e-17	T cell
NIPBL-DT	4.67462014110392e-21	0.253066037026326	0.252	0.099	8.21050281583492e-17	T cell
GABPB1-AS1	4.73995578949162e-21	0.586389131859178	0.654	0.499	8.32525834866309e-17	T cell
EFHD2	4.93043578514704e-21	0.40985295731157	0.46	0.281	8.65981741303227e-17	T cell
ARF3	5.51882333861123e-21	0.296758976350309	0.34	0.203	9.69326131193677e-17	T cell
NSMCE1	5.71327309774647e-21	0.269527687387081	0.39	0.26	1.00347928688819e-16	T cell
PTMS	5.73950080850934e-21	0.733459788906818	0.415	0.203	1.00808592200658e-16	T cell
PRDM1	6.01798792707883e-21	0.585618675989037	0.323	0.177	1.05699939951212e-16	T cell
CMC2	6.0634333372471e-21	0.440194073123898	0.52	0.327	1.06498143135408e-16	T cell
PPP1R16B	6.12540229908254e-21	0.413404478672694	0.439	0.269	1.07586565981086e-16	T cell
KLHL9	6.62723516630491e-21	0.212690380901519	0.239	0.129	1.16400758460979e-16	T cell
TNFRSF18	6.97062147473942e-21	1.01908569491794	0.455	0.193	1.22431995582323e-16	T cell
TRBC2	7.01073797937632e-21	0.348112804734362	0.84	0.841	1.23136601869766e-16	T cell
LSM3	8.23848990768638e-21	0.352034271817608	0.606	0.488	1.44700836738604e-16	T cell
SIAH2	8.67653972841919e-21	0.287560150901898	0.314	0.208	1.52394743789955e-16	T cell
PCNP	8.77926464687424e-21	0.243570622344848	0.511	0.481	1.54199004257699e-16	T cell
LIX1L	9.08397452014976e-21	0.269968926090289	0.315	0.19	1.5955092847191e-16	T cell
CTNNA1	9.28724975664412e-21	0.256512444334128	0.205	0.085	1.63121254725697e-16	T cell
SLC1A4	1.15946476974054e-20	0.526952440212841	0.396	0.171	2.03648392157228e-16	T cell
CCAR1	1.16374158167592e-20	0.431874848852455	0.503	0.353	2.04399571405559e-16	T cell
HIST1H4C	1.19404329950881e-20	0.541803936818086	0.666	0.774	2.09721765125727e-16	T cell
RAB11A	1.23911603700331e-20	0.283528864219977	0.425	0.317	2.17638340739261e-16	T cell
SF3B5	1.28343090156515e-20	0.323933014963148	0.655	0.596	2.25421803550902e-16	T cell
IDI1	1.46769301018263e-20	0.344520221778497	0.472	0.345	2.57785600308478e-16	T cell
ITGB2	1.47661657020171e-20	0.203683669101526	0.362	0.293	2.59352934390229e-16	T cell
FIS1	1.49917787286957e-20	0.322420631535269	0.609	0.503	2.63315601590812e-16	T cell
ANKRD11	1.78777177156848e-20	0.384072334812237	0.719	0.669	3.14004233958288e-16	T cell
ZNF282	1.80705961006412e-20	0.213512055977731	0.14	0.065	3.17391949911661e-16	T cell
ADAR	1.90414258166645e-20	0.20328253523799	0.64	0.656	3.34443603043896e-16	T cell
APOBEC3H	1.92039558570051e-20	0.247566531424801	0.138	0.027	3.37298280672438e-16	T cell
ERBIN	1.96481551387404e-20	0.324642232992166	0.517	0.414	3.45100196856836e-16	T cell
GATA3	2.01804292518817e-20	0.368654995099507	0.422	0.283	3.5444905938005e-16	T cell
ARHGAP18	2.07633217576253e-20	0.268299100952801	0.252	0.114	3.64686983350931e-16	T cell
FBXO22	2.19841610833623e-20	0.349671801790089	0.362	0.217	3.86129805268175e-16	T cell
PGK1	2.30400210706789e-20	0.253220324537324	0.648	0.648	4.04674930085404e-16	T cell
IKBIP	2.43775929136794e-20	0.245957302390753	0.267	0.14	4.28168041935865e-16	T cell
PSMD8	2.90440792835548e-20	0.368769827718751	0.694	0.585	5.10130208536356e-16	T cell
NENF	2.94817613768858e-20	0.31123592631674	0.481	0.369	5.17817656823622e-16	T cell
MIR181A1HG	3.1980150484096e-20	0.304765441171978	0.256	0.107	5.61699363102662e-16	T cell
COX16	3.20825438744737e-20	0.386590000795431	0.626	0.46	5.63497800611257e-16	T cell
MT-ND1	3.37174629460427e-20	0.448873393866074	0.995	0.989	5.92213519184293e-16	T cell
H2AFJ	4.013753241648e-20	0.405334247151983	0.484	0.298	7.04975619363054e-16	T cell
ATXN1	4.12522140431872e-20	0.487452959996303	0.47	0.301	7.2455388745454e-16	T cell
ATP1A1	4.46821159722464e-20	0.253570106045985	0.489	0.409	7.84796684936536e-16	T cell
CFL1	4.95727455455267e-20	0.347469033801351	0.927	0.938	8.70695702761631e-16	T cell
PABPC1	4.96054358617111e-20	0.293880477015013	0.947	0.962	8.71269875475094e-16	T cell
TMEM160	5.07287319622999e-20	0.337240872214117	0.601	0.491	8.90999448185835e-16	T cell
ARHGAP30	5.1555925484188e-20	0.298676348905201	0.528	0.454	9.05528275204278e-16	T cell
BSG	5.18122619215978e-20	0.272081869233862	0.492	0.411	9.10030568390944e-16	T cell
TMEM60	5.55224231912952e-20	0.217122854235323	0.303	0.2	9.75195840931910e-16	T cell
LSM4	5.7451393110462e-20	0.334580151729154	0.506	0.417	1.00907626859216e-15	T cell
ARPC1B	6.17560411763378e-20	0.379497751935372	0.852	0.798	1.0846831072212e-15	T cell
AGO2	6.38170442715267e-20	0.393849317385175	0.427	0.277	1.12088256558509e-15	T cell
ABCG1	6.40571861108882e-20	0.202773953382191	0.188	0.076	1.12510041685164e-15	T cell
RPS15A	6.51807540013688e-20	0.294526070987324	0.994	0.997	1.14483476328004e-15	T cell
RAB5IF	6.71670549298068e-20	0.293568414319066	0.556	0.493	1.17972215278713e-15	T cell
DIAPH1	6.88863813343871e-20	0.394180306949528	0.526	0.395	1.20992040175717e-15	T cell
IFITM2	7.56918717377684e-20	0.257799968648719	0.593	0.577	1.32945203520216e-15	T cell
HMGN1	7.84691988124623e-20	0.356303792104307	0.851	0.867	1.37823300794209e-15	T cell
TMEM258	8.08646479761498e-20	0.35372007784575	0.835	0.791	1.4203066770531e-15	T cell
BBX	8.09234220597336e-20	0.252625986411884	0.557	0.502	1.42133898505716e-15	T cell
GAPDH	8.17128704691548e-20	0.280597355428775	0.898	0.943	1.43520485692023e-15	T cell
C11orf58	8.39653531335323e-20	0.270970001881159	0.758	0.766	1.47476746243736e-15	T cell
ANKRD39	8.64076600485942e-20	0.238292221642644	0.286	0.166	1.51766414109351e-15	T cell
PCYOX1	1.01033766602298e-19	0.229486022838541	0.264	0.156	1.77455707660277e-15	T cell
DYNLRB1	1.01477496917221e-19	0.304389953291213	0.685	0.608	1.78235075585408e-15	T cell
NPLOC4	1.01514129715814e-19	0.318064698738111	0.342	0.203	1.78299417432856e-15	T cell
STK32C	1.01826474606606e-19	0.210725453636505	0.185	0.073	1.78848019999043e-15	T cell
MACF1	1.02835701164628e-19	0.431385155601284	0.553	0.411	1.80620625525553e-15	T cell
SRP14	1.09468515763621e-19	0.338410025567271	0.943	0.947	1.92270501087225e-15	T cell
SNHG5	1.10330388385045e-19	0.538017464947328	0.86	0.766	1.93784294159492e-15	T cell
BRK1	1.14305842288931e-19	0.347285958033863	0.719	0.636	2.00766781396279e-15	T cell
CAPNS1	1.16566841737761e-19	0.338318249689441	0.472	0.378	2.04738000828203e-15	T cell
JOSD1	1.19666552884159e-19	0.267708356760899	0.376	0.254	2.10182333485736e-15	T cell
OSBPL8	1.22140914571912e-19	0.348067986091384	0.581	0.487	2.14528302354107e-15	T cell
ZCRB1	1.25171413953893e-19	0.405158618447268	0.573	0.433	2.19851071468617e-15	T cell
NFIA	1.32861975981573e-19	0.456402009814931	0.283	0.126	2.33358774614035e-15	T cell
MOB1A	1.34613246786925e-19	0.430946532323754	0.646	0.536	2.36434706656555e-15	T cell
CHD3	1.3510212972503e-19	0.235505393796326	0.494	0.436	2.37293380649042e-15	T cell
MT-CYB	1.35757522113125e-19	0.328872284413313	1	0.998	2.38444511839493e-15	T cell
RNF181	1.38727753365834e-19	0.316522455437173	0.554	0.448	2.43661426011752e-15	T cell
CLPTM1L	1.40799402725101e-19	0.326741284148983	0.39	0.25	2.47300070946367e-15	T cell
RPS14	1.434614249521e-19	0.282901771908346	0.991	0.998	2.51975646785868e-15	T cell
ABI2	1.76324824353705e-19	0.307340868955558	0.314	0.184	3.09696921494848e-15	T cell
SRP19	1.77042426388092e-19	0.355814583758611	0.634	0.523	3.10957317708045e-15	T cell
SCAMP2	1.83355651134933e-19	0.26739150978105	0.461	0.36	3.22045865653397e-15	T cell
LUCAT1	1.9321822503013e-19	0.21370217821184	0.183	0.092	3.3936849044292e-15	T cell
ARPC5	2.02749768234795e-19	0.420607959594026	0.755	0.69	3.56109692927594e-15	T cell
GABARAP	2.0845259394521e-19	0.321850161567967	0.82	0.831	3.66126136005366e-15	T cell
SF3B6	2.19697260046401e-19	0.394658959680483	0.705	0.596	3.85876267545498e-15	T cell
RBPJ	2.40948607437939e-19	0.581796413208434	0.63	0.458	4.23202134103997e-15	T cell
SERP1	2.74040568271692e-19	0.210441489594882	0.775	0.773	4.813248541124e-15	T cell
CHURC1	3.06157403332092e-19	0.289012043592344	0.759	0.714	5.37734863212486e-15	T cell
STAT4	3.14494528013662e-19	0.356659406266174	0.348	0.229	5.52378189003195e-15	T cell
SAR1B	3.47700286826096e-19	0.288876568668614	0.408	0.272	6.10700783781355e-15	T cell
TMEM131	3.57042132008011e-19	0.288572512668144	0.315	0.191	6.2710880065887e-15	T cell
SYTL2	3.68286247630976e-19	0.310123552204894	0.242	0.098	6.46857965339046e-15	T cell
ANKH	4.03574855081687e-19	0.270771722716193	0.337	0.257	7.08838875465475e-15	T cell
PURA	4.03900353321628e-19	0.272349506546556	0.519	0.422	7.09410580574108e-15	T cell
RWDD1	4.26316230183778e-19	0.317914729017746	0.658	0.612	7.48781826694788e-15	T cell
ANXA2	4.31079041257823e-19	0.238550472290589	0.28	0.238	7.57147228065241e-15	T cell
SELENOH	4.3685316304182e-19	0.348841819969388	0.786	0.699	7.67288895566653e-15	T cell
PRKD3	4.50394153924193e-19	0.253715260792545	0.276	0.155	7.91072291952453e-15	T cell
CLN5	4.54204592643038e-19	0.263377514656548	0.377	0.252	7.97764946518232e-15	T cell
RAB27A	4.62952717710823e-19	0.403119911837901	0.495	0.338	8.13130153387289e-15	T cell
CEMIP2	4.77278022028913e-19	0.296983895656692	0.359	0.244	8.38291117891583e-15	T cell
SERINC1	5.01205707332318e-19	0.351504759782782	0.52	0.384	8.80317704358484e-15	T cell
RBM17	5.34854118422996e-19	0.312268108013081	0.595	0.487	9.3941777359815e-15	T cell
SH3BGRL	5.35666511570993e-19	0.329360070198789	0.651	0.553	9.40844660923293e-15	T cell
GSTO1	5.72215235575111e-19	0.383554800622862	0.554	0.414	1.00503883976412e-14	T cell
DPP7	6.32369087884871e-19	0.221504552747208	0.578	0.49	1.11069306596099e-14	T cell
KRCC1	6.45182469510264e-19	0.306226628152978	0.402	0.273	1.13319848944783e-14	T cell
ITGB1BP1	6.49487684979049e-19	0.253307414542365	0.38	0.29	1.1407601698972e-14	T cell
BCL6	7.08378175128145e-19	0.293412721620547	0.259	0.129	1.24419542679507e-14	T cell
ATP2B4	7.69600055991973e-19	0.330734908230419	0.457	0.329	1.3517255383443e-14	T cell
TSPYL4	8.20370162854371e-19	0.232707617738125	0.25	0.135	1.44089815403742e-14	T cell
PPIB	9.11853455875259e-19	0.269640955942446	0.811	0.755	1.60157940989931e-14	T cell
EIF1B	9.1990024539408e-19	0.355657734991992	0.626	0.499	1.61571279101016e-14	T cell
ZNHIT1	1.07056416281226e-18	0.357106513670963	0.627	0.51	1.88033889556346e-14	T cell
ZMIZ1	1.08160748562111e-18	0.348932666922656	0.247	0.089	1.89973538774491e-14	T cell
BLOC1S1	1.22371282897694e-18	0.365087686716217	0.652	0.539	2.1493292128151e-14	T cell
PSME2	1.23430543596212e-18	0.207673121693804	0.651	0.667	2.16793406772387e-14	T cell
OSTF1	1.24199700400194e-18	0.357959762981365	0.526	0.378	2.181443537829e-14	T cell
FAM49B	1.30689658450917e-18	0.290953620781063	0.59	0.487	2.29543316103191e-14	T cell
CTNNB1	1.32587981422996e-18	0.332446139390696	0.391	0.279	2.3287753057135e-14	T cell
DGUOK	1.3429377760222e-18	0.372647857918037	0.646	0.491	2.3587359098054e-14	T cell
PSMB3	1.38690033616743e-18	0.277323374050667	0.638	0.588	2.43595175044447e-14	T cell
WNK1	1.41269773071589e-18	0.438823330718495	0.641	0.529	2.48126229422939e-14	T cell
PYURF	1.52294572395367e-18	0.245676104392382	0.596	0.54	2.67490186955223e-14	T cell
PPP1R18	1.58667180915413e-18	0.267494087518162	0.483	0.386	2.78683036559831e-14	T cell
TM9SF2	1.58939045158114e-18	0.295374329237449	0.43	0.289	2.79160538915712e-14	T cell
GSS	1.59180324375274e-18	0.211147664168825	0.219	0.119	2.79584321732731e-14	T cell
SNX18	1.64412687343449e-18	0.208057287491737	0.227	0.111	2.88774444050033e-14	T cell
SELENOF	1.65745874412319e-18	0.286118677154321	0.573	0.495	2.91116053817798e-14	T cell
DNAJC15	1.67225948654936e-18	0.308310927409152	0.488	0.395	2.93715656217529e-14	T cell
UROS	1.90533744628098e-18	0.234548343057204	0.379	0.258	3.34653469064791e-14	T cell
TMEM173	2.12653461129192e-18	0.334887759206343	0.399	0.251	3.73504539127314e-14	T cell
DMAC1	2.15461595515248e-18	0.309944972143719	0.424	0.308	3.78436746362981e-14	T cell
PRKAR2A	2.1583521949243e-18	0.20718783628936	0.331	0.248	3.79092979516505e-14	T cell
MYH9	2.24426347825436e-18	0.381675517730761	0.601	0.526	3.94182437320595e-14	T cell
RUNX2	2.27993949037924e-18	0.298668031779558	0.255	0.11	4.0044857209021e-14	T cell
RER1	2.33072560438958e-18	0.350864274467709	0.584	0.428	4.09368645154985e-14	T cell
TMEM154	2.3891696854898e-18	0.229156285692098	0.303	0.193	4.19633763559429e-14	T cell
CD70	2.61469849109083e-18	0.529734381453163	0.146	0.049	4.59245642975193e-14	T cell
TRAM1	2.67240410003448e-18	0.278401882312737	0.606	0.539	4.69381056130056e-14	T cell
XPO1	2.83256153756099e-18	0.27632571314466	0.494	0.44	4.97511108457211e-14	T cell
NDFIP1	3.06512912736052e-18	0.290303696078152	0.668	0.573	5.38359279929601e-14	T cell
CCDC57	3.16418188166432e-18	0.234925397239287	0.315	0.195	5.55756905695521e-14	T cell
CYP51A1	3.2642074861951e-18	0.238221374017549	0.194	0.119	5.73325402875307e-14	T cell
AHCYL1	3.28208508261533e-18	0.280635737383306	0.365	0.27	5.76465423910556e-14	T cell
ZC3HAV1	3.35346214788442e-18	0.299886685240583	0.587	0.513	5.8900209165442e-14	T cell
PHLDA2	3.37018982090252e-18	0.230525945330021	0.116	0.025	5.91940140143318e-14	T cell
DNAJC21	3.41147000310383e-18	0.295251701656452	0.519	0.445	5.99190591345157e-14	T cell
BIRC3	3.41533434426319e-18	0.470546544194049	0.536	0.457	5.99869324226386e-14	T cell
PHLDA1	3.60787502209094e-18	0.322131683845739	0.179	0.065	6.33687168880052e-14	T cell
BCAT1	3.64840203670508e-18	0.442302900560593	0.23	0.057	6.4080533372688e-14	T cell
ADAM19	4.12863374529446e-18	0.254026345232147	0.2	0.092	7.25153231023519e-14	T cell
CDK6	4.22008213463479e-18	0.53710230903083	0.408	0.21	7.41215226127254e-14	T cell
PTGER4	4.26645759832404e-18	0.323468104684321	0.261	0.126	7.49360612569635e-14	T cell
G3BP2	4.35975807257027e-18	0.25305794317646	0.54	0.478	7.65747907866241e-14	T cell
CLTB	4.44740993476977e-18	0.290310161863872	0.512	0.375	7.81143080942962e-14	T cell
NCBP3	4.88009830936996e-18	0.325360853990186	0.402	0.302	8.57140467057741e-14	T cell
KMT2A	5.03442392044084e-18	0.328288386305148	0.685	0.627	8.84246217386229e-14	T cell
N4BP2L2	5.56959476087e-18	0.265211147815713	0.854	0.826	9.78243623799206e-14	T cell
CTLA4	5.726968935357e-18	0.414394602893827	0.331	0.169	1.0058848238061e-13	T cell
TMEM161B-AS1	5.87047619957506e-18	0.358548756863313	0.427	0.264	1.03109043969336e-13	T cell
UBALD2	6.1629710309108e-18	0.23594693977557	0.418	0.415	1.08246423186917e-13	T cell
NDUFA12	6.39756869460848e-18	0.351009315545953	0.675	0.547	1.12366896552103e-13	T cell
PDIA6	6.52275452955979e-18	0.310291759420158	0.533	0.47	1.14565660557188e-13	T cell
RBM8A	6.76626505007745e-18	0.324383815857635	0.711	0.66	1.1884267933956e-13	T cell
PHTF2	7.23900415418647e-18	0.313423926797046	0.37	0.205	1.27145868964131e-13	T cell
CAST	7.43585114137435e-18	0.264944206529055	0.623	0.59	1.30603289447099e-13	T cell
IL10RB	7.69593352586853e-18	0.270515602110421	0.385	0.261	1.35171376448355e-13	T cell
STIM2	7.88361765874111e-18	0.243094619412631	0.376	0.281	1.38467860558129e-13	T cell
HMGB1	8.08659482343532e-18	0.30743611662903	0.936	0.952	1.42032951478818e-13	T cell
ELK1	8.66327352811992e-18	0.214540903092475	0.236	0.134	1.52161736247898e-13	T cell
DR1	9.06698948523506e-18	0.343048153992441	0.498	0.345	1.59252603318669e-13	T cell
HIGD1A	9.12170907353674e-18	0.241097087025038	0.334	0.225	1.60213698167599e-13	T cell
LPP	9.66522244704713e-18	0.316875465775939	0.346	0.185	1.69759967059936e-13	T cell
CD44	1.04431093043699e-17	0.270715583385641	0.682	0.701	1.83422771821953e-13	T cell
TOR1AIP1	1.04820755721852e-17	0.238948571213059	0.328	0.231	1.84107175349862e-13	T cell
RNF19A	1.11580076537243e-17	0.364773055325679	0.568	0.461	1.95979246430014e-13	T cell
ARF6	1.21849507694291e-17	0.366209501951368	0.658	0.579	2.14016475314253e-13	T cell
ATF7IP2	1.23759056844715e-17	0.329487630872963	0.46	0.303	2.17370407442058e-13	T cell
FLNA	1.24865032173111e-17	0.456111194766114	0.498	0.393	2.19312942508851e-13	T cell
ACTR3	1.27434263506673e-17	0.375972447471445	0.7	0.636	2.23825540423121e-13	T cell
NAXE	1.36885425080579e-17	0.236498841060639	0.36	0.247	2.4042556061153e-13	T cell
GSPT1	1.68998586294008e-17	0.260044106261679	0.509	0.457	2.96829116966796e-13	T cell
SRSF11	1.79044459059605e-17	0.307659550601831	0.697	0.654	3.1447368789229e-13	T cell
LONP2	1.82532493699355e-17	0.20620493107386	0.387	0.291	3.20600071933547e-13	T cell
RPL22	2.02173719270558e-17	0.204255795771669	0.986	0.992	3.55097920526808e-13	T cell
RFLNB	2.36868012527453e-17	0.721063479782213	0.46	0.255	4.16034977203219e-13	T cell
CDK2AP2	2.43190582703746e-17	0.239395508915339	0.411	0.396	4.2713993946086e-13	T cell
PTP4A2	2.49661791340685e-17	0.309451928139753	0.736	0.737	4.38505970310779e-13	T cell
CCPG1	2.55829390435729e-17	0.210925093541266	0.368	0.278	4.49338741361315e-13	T cell
TPM3	2.61004782448251e-17	0.475300825323213	0.82	0.797	4.58428799892107e-13	T cell
PNMA1	2.62162179088333e-17	0.235824720277809	0.248	0.115	4.60461651350747e-13	T cell
GPI	2.79400572999595e-17	0.332222598594201	0.421	0.298	4.90739166416488e-13	T cell
MYEF2	2.8734291987957e-17	0.28594105083748	0.227	0.112	5.04689104476477e-13	T cell
RPL37	2.96611831792891e-17	0.347391663157375	0.994	0.998	5.20969021361034e-13	T cell
RAB10	3.06257379949318e-17	0.26786773750486	0.429	0.36	5.37910462142983e-13	T cell
GUK1	3.10973720627903e-17	0.307177709742387	0.761	0.713	5.46194242910848e-13	T cell
HIGD2A	3.21573376577329e-17	0.273496188228384	0.658	0.586	5.64811478620421e-13	T cell
PABPN1	3.26651961225905e-17	0.422123241102631	0.61	0.433	5.7373150469718e-13	T cell
RHEB	3.36017037932995e-17	0.267072489339432	0.438	0.346	5.90180325425512e-13	T cell
CLSTN1	3.40305690201308e-17	0.236670298542241	0.309	0.216	5.97712914269578e-13	T cell
GOLPH3	3.48029467041288e-17	0.230037572014359	0.325	0.212	6.11278955911319e-13	T cell
DUSP4	3.6814454302387e-17	0.538557789752331	0.374	0.149	6.46609075367125e-13	T cell
PCBP2	3.82321692717624e-17	0.501470129214868	0.75	0.704	6.71509821089235e-13	T cell
GPR68	3.89912660614888e-17	0.25540892394615	0.2	0.096	6.8484259710399e-13	T cell
FKBP1A	4.21217485086035e-17	0.254462854197602	0.542	0.466	7.39826390805112e-13	T cell
SPCS1	4.39506830530187e-17	0.280188225391262	0.753	0.711	7.71949797143221e-13	T cell
TAX1BP1	4.41817661787969e-17	0.263627064583339	0.699	0.652	7.76008541164388e-13	T cell
SFT2D1	4.46102513748779e-17	0.258831553701499	0.432	0.291	7.83534455148356e-13	T cell
AURKAIP1	5.03019059169871e-17	0.2768860379919	0.618	0.516	8.83502675525961e-13	T cell
PCBP1	5.04024246893833e-17	0.265066307906253	0.714	0.73	8.85268187244328e-13	T cell
PSMB6	5.37185187255645e-17	0.259266174825274	0.551	0.492	9.43512062895815e-13	T cell
PARP14	5.39958602971865e-17	0.200059822090081	0.494	0.402	9.48383290259784e-13	T cell
STK24	5.50753497788079e-17	0.313796578877434	0.472	0.342	9.67343443514983e-13	T cell
RANBP9	5.84206160883356e-17	0.29569815705956	0.312	0.184	1.02609970097553e-12	T cell
ELK3	6.39797613979679e-17	0.394916985775117	0.512	0.37	1.12374052919391e-12	T cell
NIBAN1	6.62090905848037e-17	0.471391573717475	0.404	0.209	1.16289646703149e-12	T cell
NFKB1	7.2254079941222e-17	0.501268788254023	0.498	0.311	1.26907066008762e-12	T cell
POLR2F	7.44020849533367e-17	0.293461394425311	0.54	0.405	1.30679822012041e-12	T cell
MRPS21	8.02210578688135e-17	0.319712819566786	0.697	0.613	1.40900266040784e-12	T cell
IL21R	8.33680625107419e-17	0.364809513479683	0.312	0.161	1.46427664993867e-12	T cell
UBE2L3	8.49841015718126e-17	0.245457551466905	0.596	0.551	1.49266076000732e-12	T cell
LSM10	8.65793880122e-17	0.220514055143525	0.469	0.374	1.52068037104628e-12	T cell
RPL13A	8.72820038402312e-17	-0.399378217783504	0.991	0.997	1.53302111544982e-12	T cell
BLM	8.83514973409818e-17	0.279985389871676	0.25	0.143	1.551805699297e-12	T cell
FOXP1	9.10693438967593e-17	0.244459996246118	0.702	0.738	1.59954195620268e-12	T cell
CHCHD2	9.1816192791353e-17	0.319617107791499	0.863	0.86	1.61265961018732e-12	T cell
HMGB2	9.22621363777992e-17	0.532101975908815	0.595	0.566	1.62049216333966e-12	T cell
PSMB1	9.26552060814875e-17	0.308856804742041	0.758	0.702	1.62739603961525e-12	T cell
FKBP3	9.53262155603889e-17	0.329014114335335	0.519	0.397	1.67430965010267e-12	T cell
SUMO1	1.01231770146836e-16	0.32942439776209	0.688	0.557	1.77803481085902e-12	T cell
CAB39	1.01580935725545e-16	0.27159410198062	0.399	0.273	1.78416755508348e-12	T cell
CCDC124	1.02555749588121e-16	0.221432293559392	0.315	0.236	1.80128918576576e-12	T cell
UBE2A	1.04223255369941e-16	0.322912815882165	0.458	0.299	1.83057725731764e-12	T cell
HSD17B12	1.19140085627359e-16	0.257620981287038	0.259	0.158	2.09257646395893e-12	T cell
MINCR	1.23049346395155e-16	0.205227916706045	0.189	0.082	2.16123872008451e-12	T cell
CD5	1.25364531250191e-16	0.250004769952067	0.421	0.306	2.20190262687835e-12	T cell
HCLS1	1.26027191800696e-16	0.370007630292716	0.685	0.625	2.21354159678742e-12	T cell
PTEN	1.29448250973366e-16	0.315654179189292	0.469	0.341	2.2736290800962e-12	T cell
HP1BP3	1.39672630470323e-16	0.256655695532205	0.691	0.688	2.45321008158075e-12	T cell
PPP1CA	1.42912674122092e-16	0.343200882582952	0.652	0.56	2.51011820828042e-12	T cell
RBMS1	1.44070791327558e-16	0.301797367074189	0.427	0.327	2.53045937887723e-12	T cell
IRF2BP2	1.45913423127694e-16	0.439931510133401	0.547	0.436	2.56282336381483e-12	T cell
AGPAT3	1.46142786818896e-16	0.240275929542503	0.304	0.177	2.56685190768709e-12	T cell
SNHG14	1.46779569617817e-16	0.278273653854861	0.455	0.364	2.57803636076734e-12	T cell
RANBP6	1.50549030536236e-16	0.2203993050905	0.264	0.161	2.64424317233845e-12	T cell
GNB1	1.51389451932684e-16	0.3691859578369	0.571	0.471	2.65900433374566e-12	T cell
LASP1	1.66658217950115e-16	0.281058759135669	0.373	0.264	2.92718494007582e-12	T cell
UQCRB	1.68208729643326e-16	0.239920818929282	0.93	0.957	2.95441812745538e-12	T cell
FMNL3	1.81754952908138e-16	0.246001457542032	0.245	0.134	3.19234399287854e-12	T cell
SMIM19	1.81940194415859e-16	0.26965757265588	0.46	0.346	3.19559757472015e-12	T cell
RABGAP1L	1.88671861859967e-16	0.270626970930097	0.523	0.447	3.31383258170845e-12	T cell
TNPO1	1.90336360728096e-16	0.312329463967598	0.366	0.259	3.34306783982828e-12	T cell
MZT2A	1.93236246688821e-16	0.238104224170478	0.635	0.628	3.39400143684246e-12	T cell
SEPTIN11	1.99669626733584e-16	0.31799004277519	0.317	0.155	3.50699732394867e-12	T cell
DHX57	2.03147306750304e-16	0.261254594702563	0.241	0.101	3.56807929576233e-12	T cell
SUSD6	2.06668708267924e-16	0.313457426532125	0.323	0.166	3.62992919201781e-12	T cell
CCDC18-AS1	2.14824914713644e-16	0.306112658871821	0.511	0.384	3.77318480203044e-12	T cell
TMED10	2.22013017783524e-16	0.288353595913025	0.528	0.45	3.89943664434981e-12	T cell
ARF5	2.23989683703856e-16	0.30341417860159	0.457	0.325	3.93415480457453e-12	T cell
PSMD7	2.3707882086115e-16	0.24083822213218	0.55	0.482	4.16405240960523e-12	T cell
COA1	2.38530457024748e-16	0.243963818864315	0.439	0.354	4.18954894718268e-12	T cell
MT-ND5	2.38972747700451e-16	0.354249938658832	0.98	0.926	4.19731734061073e-12	T cell
RFTN1	2.43213973951145e-16	0.398944658534772	0.449	0.286	4.27181023847792e-12	T cell
PPP1CB	2.65892591019804e-16	0.300990584034281	0.506	0.409	4.67013746867184e-12	T cell
APLP2	2.78161438429924e-16	0.209775649147139	0.366	0.251	4.88562750458319e-12	T cell
SNF8	3.10602084235361e-16	0.312178402287471	0.514	0.396	5.45541500750988e-12	T cell
PEBP1	3.12999356761489e-16	0.287104849292036	0.766	0.743	5.49752070215879e-12	T cell
SEC11A	3.24904050239037e-16	0.380018889023072	0.669	0.555	5.70661473839844e-12	T cell
ZNF433-AS1	3.75381064257659e-16	0.26199773525262	0.342	0.204	6.59319301262153e-12	T cell
PTTG1	3.97841273733597e-16	0.431531682692649	0.307	0.174	6.9876841318569e-12	T cell
MBNL1	3.99323641960957e-16	0.433668559444223	0.807	0.74	7.01372044740225e-12	T cell
PSMB2	4.06640163641834e-16	0.301598743962543	0.548	0.428	7.14222783420517e-12	T cell
CARHSP1	4.25411754925631e-16	0.326386640193058	0.511	0.435	7.47193206351379e-12	T cell
IDS	4.39310512224345e-16	0.343015410795469	0.691	0.61	7.71604983670839e-12	T cell
PMVK	4.5740021614652e-16	0.212188271180917	0.298	0.221	8.03377739639747e-12	T cell
SUPT5H	4.60214334015232e-16	0.275482497183162	0.475	0.408	8.08320456264353e-12	T cell
EMC3	4.89984782868891e-16	0.212145553583402	0.391	0.304	8.6060927263092e-12	T cell
AKR1A1	5.10403344980712e-16	0.221422730284162	0.371	0.309	8.96472435124122e-12	T cell
PFDN5	5.1627966419612e-16	0.263768077383635	0.974	0.978	9.06793602194066e-12	T cell
ACADVL	5.26930977234771e-16	0.211824453009581	0.368	0.288	9.25501568415152e-12	T cell
FBXW5	5.51072688956354e-16	0.217868181351706	0.359	0.281	9.67904070882941e-12	T cell
TXN	5.70257981382785e-16	0.509685557116926	0.811	0.685	1.00160111850072e-11	T cell
HLA-F	6.03849113509323e-16	0.256096413675309	0.607	0.569	1.06060058296777e-11	T cell
GLS	6.48930948244152e-16	0.403597710631155	0.581	0.447	1.13978231749603e-11	T cell
RASSF5	6.63097296371001e-16	0.276169001225958	0.477	0.387	1.16466409134603e-11	T cell
AP2M1	7.44952012842639e-16	0.243508530580355	0.54	0.489	1.30843371535681e-11	T cell
REEP3	7.90559706811828e-16	0.245861918777068	0.283	0.183	1.3885390690443e-11	T cell
PSMC1	7.92541739832663e-16	0.206731372183319	0.474	0.434	1.39202031184209e-11	T cell
YIPF4	7.95637974174551e-16	0.312135777050004	0.489	0.392	1.39745853784018e-11	T cell
SSH1	8.11495517918372e-16	0.294702869378971	0.276	0.138	1.42531072767183e-11	T cell
TANK	8.17740171183096e-16	0.366608782175545	0.523	0.394	1.43627883666599e-11	T cell
TNFSF4	8.60430686554494e-16	0.338511471211327	0.166	0.024	1.51126045786431e-11	T cell
MBD2	9.2118225079652e-16	0.36031581317404	0.557	0.439	1.61796450529901e-11	T cell
RECQL	9.32156780371942e-16	0.296824286226359	0.461	0.349	1.63724016904528e-11	T cell
SLC25A46	9.37730683435747e-16	0.342190531803546	0.342	0.206	1.64703017238655e-11	T cell
TNFRSF4	9.42887004690962e-16	0.843214400017024	0.376	0.157	1.65608673503921e-11	T cell
ANXA4	9.53840222343195e-16	0.207730736160012	0.231	0.122	1.67532496652359e-11	T cell
CD47	1.00702332109225e-15	0.242756030601071	0.607	0.532	1.76873576116643e-11	T cell
LINC01588	1.01868889718958e-15	0.211946416194225	0.149	0.049	1.78922517902378e-11	T cell
TIMP1	1.04425176936202e-15	0.322026660196629	0.318	0.225	1.83412380770745e-11	T cell
RORA	1.06981192540109e-15	0.491272869621172	0.627	0.456	1.87901766577447e-11	T cell
YTHDF2	1.11967346727066e-15	0.210298944923147	0.466	0.418	1.96659447791418e-11	T cell
DYNLT1	1.13637419205607e-15	0.248074474253941	0.443	0.336	1.99592763092729e-11	T cell
CRYBG1	1.13854852146329e-15	0.227353480740246	0.292	0.171	1.99974662309812e-11	T cell
JUNB	1.17112167295049e-15	0.209061038618894	0.548	0.631	2.05695810637024e-11	T cell
FAM50A	1.24193691540445e-15	0.23065519644925	0.413	0.363	2.18133799821638e-11	T cell
SNRPD3	1.26310064813652e-15	0.247503386289231	0.585	0.518	2.21850997838699e-11	T cell
PRPF8	1.32125975172184e-15	0.306388969129522	0.55	0.453	2.32066062792425e-11	T cell
TMOD3	1.33527263963649e-15	0.236327817487094	0.498	0.405	2.34527286425754e-11	T cell
NDUFC1	1.3573606360692e-15	0.304461061559089	0.689	0.611	2.38406822119195e-11	T cell
NDUFA7	1.3687917705651e-15	0.331137410391175	0.545	0.399	2.40414586582053e-11	T cell
MBD5	1.40820754892602e-15	0.249804351915444	0.334	0.242	2.47337573893366e-11	T cell
EDF1	1.42849687045231e-15	0.313701031669086	0.835	0.828	2.50901190326244e-11	T cell
RAP1B	1.47535568032661e-15	0.290129381330427	0.713	0.662	2.59131471692565e-11	T cell
MRPL36	1.5850399471221e-15	0.263244592765622	0.45	0.317	2.78396416312526e-11	T cell
POLR3GL	1.6210654964038e-15	0.235596577549417	0.498	0.429	2.84723943788363e-11	T cell
SPPL2A	1.66547354392e-15	0.250641290877503	0.402	0.272	2.92523773254108e-11	T cell
STARD4	1.67305394308204e-15	0.283715273913063	0.202	0.085	2.93855194562929e-11	T cell
MED29	1.71447454837469e-15	0.210338613006829	0.321	0.237	3.01130309676531e-11	T cell
F5	1.74390271480324e-15	0.302000203055078	0.203	0.087	3.06299072828041e-11	T cell
ERO1A	1.87025763473706e-15	0.237241895330434	0.356	0.25	3.28492050965218e-11	T cell
KCNAB2	1.89829911471768e-15	0.27947016367942	0.429	0.32	3.33417256509012e-11	T cell
FAM120AOS	1.93761689211313e-15	0.261633100692699	0.43	0.316	3.4032303093075e-11	T cell
DEK	2.01420871840433e-15	0.23675777320459	0.702	0.721	3.53775619300536e-11	T cell
HNRNPU	2.17026689592044e-15	0.243936475084578	0.795	0.771	3.81185677599465e-11	T cell
TXNL4A	2.1731260343958e-15	0.323431991239896	0.575	0.414	3.81687856681278e-11	T cell
B4GALT1	2.28277309039219e-15	0.223803751449199	0.293	0.182	4.00946265596484e-11	T cell
MNAT1	2.33283365147515e-15	0.23457790811951	0.328	0.217	4.09738902545096e-11	T cell
SMARCA2	2.48604027949351e-15	0.452077774831893	0.509	0.371	4.3664811469024e-11	T cell
IGLC1	2.58097437032039e-15	-1.48746858213443	0.104	0.448	4.53322338403074e-11	T cell
BCL11B	2.86702589037067e-15	0.368328818256634	0.75	0.736	5.03564427384704e-11	T cell
CALR	2.91775069323404e-15	0.295462572129918	0.699	0.664	5.12473731759626e-11	T cell
CBX3	2.97084147007083e-15	0.260474652902164	0.724	0.719	5.2179859580324e-11	T cell
JTB	2.99741594351707e-15	0.267182283694945	0.711	0.675	5.26466136319339e-11	T cell
CNPY2	3.0269334230009e-15	0.242445425864826	0.557	0.491	5.31650586415879e-11	T cell
HSBP1	3.04943410688194e-15	0.300322419290071	0.46	0.334	5.35602606532743e-11	T cell
TOP2A	3.06414918397176e-15	0.913108962918105	0.165	0.045	5.38187162672801e-11	T cell
SEPTIN7	3.12237050139489e-15	0.218729235001583	0.845	0.82	5.48413154864999e-11	T cell
KIF5B	3.42338236914029e-15	0.204589163634328	0.516	0.486	6.012828793158e-11	T cell
GALM	3.57411354286829e-15	0.342255539496305	0.396	0.283	6.27757302669387e-11	T cell
KLF10	3.57929851926528e-15	0.237996681541377	0.244	0.146	6.28667991923754e-11	T cell
FBXL5	3.66127146725371e-15	0.223773574410086	0.325	0.245	6.43065720508442e-11	T cell
F2R	3.76213525538821e-15	0.31289630168993	0.214	0.105	6.60781436256385e-11	T cell
LSM5	4.07630732585384e-15	0.324810810478914	0.575	0.503	7.15962618712968e-11	T cell
BCL7C	4.09157828853e-15	0.22166661386069	0.384	0.301	7.1864481059741e-11	T cell
MAN1C1	4.24984416606745e-15	0.286427263826123	0.27	0.129	7.46442629328088e-11	T cell
SOS2	4.6234953248451e-15	0.273691525241293	0.342	0.235	8.12070718855793e-11	T cell
SP3	4.96909405685311e-15	0.260925884404403	0.447	0.345	8.7277168014568e-11	T cell
LAGE3	5.06091485195353e-15	0.295624074284466	0.497	0.378	8.88899084597117e-11	T cell
CAPZA1	5.26924405712304e-15	0.355193511267366	0.618	0.521	9.25490026193091e-11	T cell
CALM2	5.29769020247989e-15	0.371717769289003	0.848	0.849	9.30486307163567e-11	T cell
UBE2S	6.23293646919509e-15	0.325489142511782	0.32	0.242	1.09475296144943e-10	T cell
LGALS8	6.25929326747049e-15	0.243749838224342	0.393	0.312	1.09938226949852e-10	T cell
TYK2	7.25798008173127e-15	0.219738614200984	0.241	0.125	1.27479162155528e-10	T cell
APOBEC3C	7.52162099797293e-15	0.242598789242476	0.334	0.259	1.32109751208397e-10	T cell
UFD1	7.53279076604868e-15	0.233861247225192	0.402	0.329	1.32305937014879e-10	T cell
PRRC2C	7.96692224257743e-15	0.213457990605928	0.832	0.812	1.3993102226863e-10	T cell
STIP1	8.25108315764696e-15	0.202638656452058	0.354	0.293	1.44922024580911e-10	T cell
SEPTIN2	8.33102056244622e-15	0.380754011756712	0.612	0.497	1.46326045158805e-10	T cell
NCKAP1L	8.34527614384355e-15	0.303510425535118	0.472	0.364	1.46576430190468e-10	T cell
MT-ND2	8.50505914517765e-15	0.20126933370703	0.994	0.994	1.493828588259e-10	T cell
SURF1	8.74430017406857e-15	0.206695304558698	0.402	0.341	1.5358488825734e-10	T cell
SIVA1	8.97100107933548e-15	0.29527404536561	0.61	0.527	1.57566662957448e-10	T cell
OAZ1	9.11485053190094e-15	0.319936305856187	0.943	0.947	1.60093234742308e-10	T cell
ARID1B	9.12699637330495e-15	0.348218986387088	0.609	0.541	1.60306564300728e-10	T cell
MFSD14B	9.13673577076766e-15	0.278470424537514	0.289	0.143	1.60477627077763e-10	T cell
ST8SIA4	9.1557189840706e-15	0.293269435530158	0.357	0.207	1.60811048236216e-10	T cell
RAB11FIP1	9.64611217745102e-15	0.267104459333527	0.408	0.296	1.6942431428475e-10	T cell
TRAPPC2L	9.84157431713447e-15	0.364328444435922	0.556	0.357	1.7285741130615e-10	T cell
JARID2	9.89476447773823e-15	0.334836575811145	0.394	0.232	1.73791643286994e-10	T cell
CHMP5	9.94887604059809e-15	0.29575997905907	0.489	0.356	1.74742058777065e-10	T cell
DDX17	1.08800838035155e-14	0.377074569308054	0.821	0.781	1.91097791924947e-10	T cell
COPE	1.13070493922072e-14	0.269025906037103	0.683	0.628	1.98597015524727e-10	T cell
PSMD1	1.13815059173968e-14	0.284229744743465	0.433	0.311	1.99904769933157e-10	T cell
PTPN7	1.14668541535804e-14	0.319826281539277	0.5	0.39	2.01403826353486e-10	T cell
SNX10	1.27316419878838e-14	0.226286555188256	0.219	0.116	2.23618559875191e-10	T cell
OGDH	1.33187785604591e-14	0.213355691829777	0.312	0.208	2.33931026635903e-10	T cell
ARAP2	1.38218899027615e-14	0.309755379790382	0.413	0.307	2.42767674252104e-10	T cell
CD226	1.39548982465557e-14	0.347319506624752	0.301	0.141	2.45103832802504e-10	T cell
TAOK1	1.43829248883116e-14	0.243363660607217	0.384	0.283	2.52621692738306e-10	T cell
MTSS1	1.46800757031977e-14	0.427326203619145	0.261	0.1	2.57840849650964e-10	T cell
FAM168B	1.59343985339798e-14	0.209982431076286	0.272	0.159	2.7987177585082e-10	T cell
TFPT	1.66438563599428e-14	0.215566573697557	0.242	0.141	2.92332693106035e-10	T cell
PHF20L1	1.68698240832562e-14	0.308340871865782	0.461	0.356	2.96301590198312e-10	T cell
PTBP3	1.69676488437206e-14	0.367598785123677	0.537	0.435	2.98019784291108e-10	T cell
YME1L1	1.70431372016657e-14	0.243106058874789	0.526	0.48	2.99345661810057e-10	T cell
SMIM15	1.76582641193225e-14	0.20990290071221	0.339	0.252	3.1014975099178e-10	T cell
TMEM208	1.81390391916272e-14	0.216623231610392	0.405	0.304	3.1859408436174e-10	T cell
MRPL40	1.82134190124777e-14	0.218877155258729	0.405	0.291	3.19900491535158e-10	T cell
AGO3	1.84513864082111e-14	0.238232832612555	0.351	0.263	3.2408015087382e-10	T cell
ATM	1.8545469986369e-14	0.271131498197458	0.688	0.643	3.25732634840585e-10	T cell
SYT11	1.87425304880163e-14	0.317786200658982	0.331	0.183	3.29193805491519e-10	T cell
CCDC47	1.942985551709e-14	0.269268968461569	0.398	0.266	3.41265982302168e-10	T cell
RAB21	1.94627623305825e-14	0.298914032830233	0.461	0.364	3.41843957574352e-10	T cell
NFKBIZ	1.95074347114722e-14	0.265692566925512	0.343	0.258	3.42628583272297e-10	T cell
TRIM38	2.0199781742947e-14	0.219263754599952	0.447	0.381	3.54788966533121e-10	T cell
MRPS16	2.02346919029279e-14	0.25017819164249	0.418	0.326	3.55402128583025e-10	T cell
ARPC5L	2.42731699424467e-14	0.23845746907478	0.553	0.453	4.26333956869134e-10	T cell
SQLE	2.74345352913894e-14	0.469072757278679	0.318	0.148	4.81860177857964e-10	T cell
MAP4	2.85791262448804e-14	0.267273948882699	0.436	0.316	5.01963773365079e-10	T cell
TMED8	3.12756900015946e-14	0.318350424012644	0.287	0.156	5.49326219188007e-10	T cell
FDX1	3.26260897835774e-14	0.315028678164038	0.402	0.289	5.73044640958753e-10	T cell
CYFIP2	3.3345382076789e-14	0.25357079397708	0.522	0.44	5.85678290796721e-10	T cell
DNAJB6	3.34225422358711e-14	0.221932559834449	0.632	0.609	5.87033531830841e-10	T cell
SUN1	3.42732646311915e-14	0.237466896275028	0.283	0.145	6.01975619982247e-10	T cell
HSPE1	3.67472691507589e-14	0.32715943478058	0.748	0.677	6.45429035363929e-10	T cell
CKS2	3.80090321409542e-14	0.431406909493382	0.311	0.201	6.67590640523719e-10	T cell
HINT2	3.95678353104277e-14	0.259350616365442	0.39	0.267	6.94969459392353e-10	T cell
ARIH2	3.96002601065385e-14	0.257390756860979	0.457	0.372	6.95538968511241e-10	T cell
RCN2	4.01585258407829e-14	0.29181917072531	0.466	0.341	7.05344347867512e-10	T cell
MRPL27	4.08904351108663e-14	0.221580717133417	0.329	0.208	7.18199602287255e-10	T cell
TLE3	4.19697501649134e-14	0.382767404106856	0.469	0.319	7.3715669189654e-10	T cell
PSTPIP1	4.22956170314238e-14	0.201646324234521	0.255	0.166	7.42880217539928e-10	T cell
PTPN22	4.32878564169521e-14	0.231548208283505	0.382	0.272	7.60307910107346e-10	T cell
SPAG9	4.47937750826307e-14	0.228833739240622	0.387	0.286	7.86757865551326e-10	T cell
CCNG1	4.60959888534763e-14	0.205526467241851	0.312	0.257	8.09629948222458e-10	T cell
CBL	4.69285722024658e-14	0.276624740359581	0.441	0.315	8.24253442164109e-10	T cell
BIRC6	4.75954128109306e-14	0.297830503020855	0.509	0.428	8.35965830611185e-10	T cell
PRELID1	4.82430856166373e-14	0.259897609276396	0.683	0.605	8.47341555770618e-10	T cell
ACOT13	5.21543928944776e-14	0.205194885968784	0.314	0.2	9.16039756798604e-10	T cell
ABRACL	5.6779593128648e-14	0.438878379674888	0.688	0.555	9.97276773711573e-10	T cell
GFI1	5.87933574495337e-14	0.220265518576343	0.256	0.14	1.03264653024361e-09	T cell
MRPL20	6.040710336181e-14	0.273001781313137	0.689	0.607	1.06099036344683e-09	T cell
ABHD17A	6.04792104921094e-14	0.217372401357282	0.575	0.498	1.06225685308341e-09	T cell
MPLKIP	6.60321862630051e-14	0.249045974452404	0.45	0.337	1.15978931952342e-09	T cell
EPM2AIP1	6.8640609880129e-14	0.24013389847896	0.342	0.239	1.20560367193459e-09	T cell
SNRPD2	7.03207138684545e-14	0.213674303144027	0.831	0.83	1.23511301838554e-09	T cell
PPP1R7	7.62587693213578e-14	0.269274432315218	0.519	0.409	1.33940902436033e-09	T cell
CBX5	7.7618788990131e-14	0.31969970899404	0.405	0.339	1.36329640982266e-09	T cell
ATXN7L3B	7.97034707577954e-14	0.246249375484348	0.523	0.44	1.39991176038992e-09	T cell
POLR2I	7.9738845602142e-14	0.265659025455134	0.581	0.446	1.40053308415602e-09	T cell
BCL2A1	8.00407134524954e-14	0.233233688065174	0.284	0.177	1.40583509107963e-09	T cell
ZBTB1	8.01094793041447e-14	0.246073184800138	0.421	0.335	1.407042894498e-09	T cell
PRKACA	8.21362315100367e-14	0.259840394834176	0.295	0.174	1.44264077024228e-09	T cell
RBM25	8.3960930041621e-14	0.279898578672127	0.675	0.637	1.47468977525103e-09	T cell
SIKE1	9.23693489489199e-14	0.217125660512773	0.312	0.217	1.62237524493883e-09	T cell
EMC6	9.36629222880131e-14	0.25718316179092	0.492	0.374	1.64509556706666e-09	T cell
TESC	9.42514884803042e-14	0.294087111652439	0.188	0.089	1.65543314366806e-09	T cell
ZNF106	9.84022130084886e-14	0.233340368871574	0.497	0.417	1.72833646928109e-09	T cell
ADAM10	9.84879610728508e-14	0.311309625404185	0.457	0.288	1.72984254828355e-09	T cell
ANXA6	9.9683150628803e-14	0.227623251459254	0.38	0.29	1.7508348576443e-09	T cell
PSD4	1.02166092852634e-13	0.270356480697816	0.309	0.186	1.79444525486367e-09	T cell
LRRFIP2	1.05688333687698e-13	0.206342334987048	0.28	0.194	1.85630989289074e-09	T cell
PLEKHA3	1.057529973521e-13	0.207662890305531	0.398	0.304	1.85744564549228e-09	T cell
BCCIP	1.08483996321265e-13	0.214980938977004	0.374	0.272	1.90541291138669e-09	T cell
PNN	1.10050850943262e-13	0.252419710204704	0.674	0.629	1.93293314596745e-09	T cell
DCAF7	1.15835511132674e-13	0.268363023477882	0.411	0.327	2.03453491753429e-09	T cell
HDLBP	1.16351893424591e-13	0.262542420855152	0.408	0.294	2.04360465610952e-09	T cell
ETNK1	1.22592821997156e-13	0.311019405627261	0.446	0.31	2.15322032555805e-09	T cell
SMIM26	1.32389312693774e-13	0.245068743077506	0.641	0.566	2.32528588815345e-09	T cell
TENT4B	1.33420018836902e-13	0.270834817951804	0.325	0.198	2.34338921085134e-09	T cell
C21orf91	1.38008925236653e-13	0.234259344862041	0.298	0.171	2.42398876285658e-09	T cell
TRNAU1AP	1.50361672585983e-13	0.200233358885426	0.337	0.226	2.6409524173002e-09	T cell
ATP5F1D	1.5343391753437e-13	0.210670074600025	0.758	0.738	2.69491332757367e-09	T cell
SUPT6H	1.5530644924374e-13	0.287509567569981	0.422	0.309	2.72780247451704e-09	T cell
FYN	1.6683467532512e-13	0.279505874015849	0.649	0.609	2.93028423741041e-09	T cell
PSMD14	1.68598548172184e-13	0.220374181194102	0.398	0.344	2.96126490009624e-09	T cell
MYO5A	1.6923834388021e-13	0.220845051112709	0.283	0.18	2.972502271912e-09	T cell
CAPZB	1.69574517613224e-13	0.246984871661188	0.66	0.608	2.97840682735866e-09	T cell
YWHAQ	1.74473313360618e-13	0.233954780082632	0.512	0.467	3.0644492758659e-09	T cell
SMIM14	1.77062391750614e-13	0.209554562836256	0.293	0.171	3.10992384870779e-09	T cell
TTC28-AS1	1.78576542860486e-13	0.21314258121309	0.328	0.218	3.13651839880158e-09	T cell
ADD1	1.80119296187786e-13	0.245867293514341	0.467	0.386	3.16361531824228e-09	T cell
VMA21	1.80257325433732e-13	0.241412774976956	0.373	0.285	3.16603966391806e-09	T cell
IGFLR1	1.94933894806492e-13	0.316558794487742	0.458	0.343	3.42381892838122e-09	T cell
WIPF1	1.96410078406402e-13	0.271687057214473	0.675	0.662	3.44974661713005e-09	T cell
TRPS1	2.02349324927669e-13	0.234614644713827	0.349	0.237	3.55406354302958e-09	T cell
DOCK8	2.04122486892879e-13	0.20781699940793	0.534	0.491	3.58520735978653e-09	T cell
YAF2	2.04196553911958e-13	0.283665684674721	0.418	0.32	3.58650827290963e-09	T cell
MRPS33	2.23179467533142e-13	0.226985866931629	0.447	0.355	3.91992416775211e-09	T cell
MRPL21	2.31886664794969e-13	0.20588267375254	0.425	0.332	4.07285738045883e-09	T cell
IRF1	2.52023711952797e-13	-0.464085629569131	0.601	0.742	4.42654447673892e-09	T cell
ZNRF1	2.54186631448707e-13	0.237222378314278	0.461	0.338	4.4645339947651e-09	T cell
COX5A	2.57692415129778e-13	0.260508267742833	0.641	0.561	4.52610957933942e-09	T cell
MYCBP2	2.5804392542381e-13	0.215708548160361	0.68	0.631	4.53228350614381e-09	T cell
NADSYN1	2.58238307719469e-13	0.230689154599657	0.266	0.156	4.53569763678475e-09	T cell
EIF2S2	2.7741201717826e-13	0.289151211923088	0.784	0.758	4.87246466971895e-09	T cell
CYTOR	2.83127436490607e-13	0.211233585645437	0.408	0.344	4.97285029452101e-09	T cell
SH3KBP1	3.09427770746269e-13	0.299367915352352	0.575	0.51	5.43478936538747e-09	T cell
NFAT5	3.13746109026628e-13	0.305467533582288	0.377	0.244	5.51063665894369e-09	T cell
ARID1A	3.19851461252087e-13	0.37016628830822	0.526	0.394	5.61787106543165e-09	T cell
WDR1	3.20982524171135e-13	0.275157658361438	0.492	0.404	5.63773705454181e-09	T cell
FAM162A	3.21857392348791e-13	0.306435915894466	0.522	0.386	5.65310323921416e-09	T cell
LINC01934	3.28179114927432e-13	0.381112041606052	0.329	0.187	5.76413797458541e-09	T cell
TMEM230	3.3162455552322e-13	0.21066228306503	0.512	0.432	5.82465369320984e-09	T cell
FAM192A	3.52794923313935e-13	0.288351946673398	0.394	0.261	6.19649003308595e-09	T cell
RPS18	3.55177612484529e-13	0.244147245785947	0.995	0.999	6.23833958567826e-09	T cell
ATP6V1A	3.62531768765485e-13	0.215083514409063	0.233	0.126	6.36750798659698e-09	T cell
CLIP1	3.75288391019275e-13	0.271508735571339	0.455	0.356	6.59156529986255e-09	T cell
ORMDL1	4.22684596530093e-13	0.263481352221508	0.655	0.574	7.42403225345455e-09	T cell
GRB2	4.4422456266615e-13	0.235774257337472	0.638	0.569	7.80236021866825e-09	T cell
VAMP8	4.44940441935233e-13	0.219525731130002	0.641	0.622	7.81493392215044e-09	T cell
REST	5.33596925645661e-13	0.287770427936272	0.575	0.483	9.37209640204039e-09	T cell
COMMD4	5.3381010264721e-13	0.226598501903412	0.328	0.214	9.37584064289559e-09	T cell
SPN	5.43732837350129e-13	0.320996245590538	0.443	0.342	9.55012355521767e-09	T cell
EMB	5.72758247715031e-13	0.35622584473052	0.682	0.61	1.00599258628668e-08	T cell
ATP2A2	5.79672756252648e-13	0.25483793297392	0.289	0.169	1.01813722908215e-08	T cell
RALGDS	6.10193534621037e-13	0.219290257227486	0.337	0.242	1.07174392420839e-08	T cell
PDAP1	6.11391727879727e-13	0.218863638881358	0.592	0.535	1.07384843084795e-08	T cell
COMMD1	6.17080796681626e-13	0.220908032579283	0.334	0.22	1.08384071129161e-08	T cell
MRPL54	6.24699381968389e-13	0.246678047316618	0.443	0.332	1.09722199448928e-08	T cell
CRTAP	6.37142687075827e-13	0.250416880247652	0.309	0.199	1.11907741557998e-08	T cell
TMEM33	6.49041261736508e-13	0.205504395805223	0.284	0.173	1.139976072114e-08	T cell
NOTCH2	6.57971446037523e-13	0.25542918848892	0.289	0.159	1.15566104782031e-08	T cell
OXCT1	7.11757952659403e-13	0.227450136082834	0.317	0.199	1.25013166805098e-08	T cell
MLXIP	7.1955484635597e-13	0.228746214920047	0.329	0.255	1.26382613213963e-08	T cell
SS18L2	7.27501114477897e-13	0.234696526985002	0.579	0.455	1.27778295746898e-08	T cell
UBXN2A	7.36475470730314e-13	0.217671107917719	0.323	0.207	1.29354551679072e-08	T cell
CEP85L	7.38734907607331e-13	0.222348360531648	0.326	0.257	1.29751399172152e-08	T cell
NUP62	7.56735641770892e-13	0.200222400384265	0.337	0.271	1.32913048120639e-08	T cell
BAD	8.01956354961175e-13	0.216883693563846	0.325	0.205	1.40855614185381e-08	T cell
CD8B	8.60691004577454e-13	-0.326829156938946	0.037	0.136	1.51171768043984e-08	T cell
DCTN2	8.68188534129051e-13	0.229212334757759	0.393	0.303	1.52488634134426e-08	T cell
EWSR1	8.70610031091411e-13	0.250164325418383	0.443	0.398	1.52913945860895e-08	T cell
RAB33A	8.77117543336412e-13	0.20885488093327	0.272	0.175	1.54056925311607e-08	T cell
ADRM1	8.9097721790973e-13	0.219232292289524	0.444	0.385	1.56491238553665e-08	T cell
THOC7	8.97833041422661e-13	0.245688197503507	0.525	0.464	1.57695395395476e-08	T cell
SMARCE1	9.14108641963551e-13	0.28869053049334	0.568	0.516	1.60554041874478e-08	T cell
TOMM5	9.22321595233604e-13	0.371374654922605	0.63	0.528	1.6199656498683e-08	T cell
PDIA4	9.4689289393186e-13	0.238456508905847	0.345	0.252	1.66312267890192e-08	T cell
CKAP2	9.51754688776142e-13	0.324161670020687	0.345	0.251	1.67166193536641e-08	T cell
ITPR2	9.55437382146075e-13	0.25146779887576	0.343	0.271	1.67813021800137e-08	T cell
SREK1IP1	9.62117356668703e-13	0.218689557196716	0.47	0.404	1.68986292525291e-08	T cell
FIBP	1.01770155240922e-12	0.257243796369649	0.399	0.294	1.78749100665155e-08	T cell
CCDC18	1.07888804344887e-12	0.205245739515756	0.18	0.095	1.89495895951359e-08	T cell
CKS1B	1.10570151587385e-12	0.395494761956372	0.182	0.127	1.94205414248084e-08	T cell
RHOF	1.13338344488359e-12	0.200686798103905	0.467	0.395	1.99067468259354e-08	T cell
CCDC92	1.15828508815043e-12	0.200972481131315	0.261	0.155	2.03441192882741e-08	T cell
ZFP36L1	1.20454677132586e-12	0.320950818927027	0.714	0.689	2.11566594915674e-08	T cell
ATP5ME	1.24234665697903e-12	0.301200368680949	0.792	0.829	2.18205766831798e-08	T cell
STX11	1.26071626570334e-12	0.252102831333975	0.269	0.147	2.21432204908134e-08	T cell
AP2A1	1.29944049744487e-12	0.208248351027145	0.283	0.167	2.28233728971216e-08	T cell
PJA2	1.32633400239036e-12	0.220429402168178	0.539	0.475	2.32957304179842e-08	T cell
RSU1	1.34932358410654e-12	0.209410165181867	0.292	0.196	2.36995194312472e-08	T cell
ARMCX3	1.41860581653695e-12	0.233594651162414	0.323	0.218	2.49163925616549e-08	T cell
SFT2D2	1.42273010388346e-12	0.303875426282475	0.416	0.304	2.49888315446091e-08	T cell
AFG3L2	1.46185787260569e-12	0.285284184018516	0.398	0.294	2.56760716744464e-08	T cell
SMS	1.46436811328178e-12	0.388646910913725	0.377	0.257	2.57201615416812e-08	T cell
CLTA	1.46654055903321e-12	0.348069011523775	0.693	0.555	2.57583183788593e-08	T cell
PCNA	1.48382792687585e-12	0.439245104855022	0.323	0.179	2.60619537076474e-08	T cell
SLC38A2	1.48601340005383e-12	0.397259084493636	0.509	0.349	2.61003393585455e-08	T cell
CLCN3	1.49628085193315e-12	0.241282120042607	0.32	0.194	2.62806768833539e-08	T cell
PSMB4	1.4997789120588e-12	0.246177942560764	0.553	0.5	2.63421168114008e-08	T cell
FGFR1	1.54090114662576e-12	0.270304420180783	0.239	0.102	2.70643877393349e-08	T cell
FAM104A	1.55344661821626e-12	0.261868731176033	0.402	0.256	2.72847364023505e-08	T cell
SUB1	1.57074979233412e-12	0.319862691366624	0.862	0.846	2.75886493525565e-08	T cell
KPNA1	1.59202865432811e-12	0.290168814128314	0.351	0.234	2.7962391284619e-08	T cell
SPEN	1.59707528298394e-12	0.332274166434146	0.439	0.337	2.80510302703299e-08	T cell
CDK13	1.59860539171878e-12	0.232504080359402	0.506	0.464	2.80779051001486e-08	T cell
DNM2	1.68019461393697e-12	0.227112058093229	0.393	0.303	2.9510938199189e-08	T cell
GIT2	1.69621443943309e-12	0.264115481224125	0.37	0.269	2.97923104142028e-08	T cell
ACAP2	1.70755854705246e-12	0.249825076724822	0.463	0.377	2.99915583204294e-08	T cell
SSR1	1.79618446237907e-12	0.246533339428652	0.509	0.413	3.1548183897226e-08	T cell
NCOA2	1.86722137301456e-12	0.240854099783936	0.283	0.184	3.27958761956278e-08	T cell
SLC38A1	1.87435663663598e-12	0.314851742740102	0.634	0.571	3.29211999658744e-08	T cell
CLTC	1.8825079885008e-12	0.340254251102551	0.444	0.331	3.30643703100281e-08	T cell
GPATCH2L	1.92698595837756e-12	0.340528130379406	0.401	0.262	3.38455813729434e-08	T cell
SRPRA	2.18945039763413e-12	0.217263022089039	0.441	0.353	3.84555067840458e-08	T cell
UTRN	2.25006048890781e-12	0.223599521689109	0.449	0.366	3.95200624271769e-08	T cell
ANKRD44	2.28517930968193e-12	0.228760831154308	0.477	0.413	4.01368893952534e-08	T cell
MIER1	2.4098765730897e-12	0.261656518763207	0.615	0.522	4.23270721297475e-08	T cell
SS18	2.41277036649623e-12	0.25363835471372	0.408	0.262	4.23778987171397e-08	T cell
DDHD1	2.47587696746727e-12	0.366891325629685	0.502	0.352	4.34863030565952e-08	T cell
MLF2	2.53153658887969e-12	0.207796403342254	0.41	0.335	4.44639086470829e-08	T cell
RPL39	2.56078539747899e-12	0.263599638780235	0.995	0.998	4.4977634721321e-08	T cell
GRINA	2.58514835243082e-12	0.240029551809773	0.318	0.201	4.54055456620949e-08	T cell
ROCK1	2.76763846414645e-12	0.272896215550091	0.601	0.547	4.86108019842683e-08	T cell
GNA12	2.87518262799596e-12	0.205624473297106	0.21	0.094	5.04997076781211e-08	T cell
ASAP1	3.03223728539961e-12	0.274155541360483	0.365	0.251	5.32582156807587e-08	T cell
NLRC3	3.07585914081398e-12	0.277614398061496	0.365	0.274	5.40243899492568e-08	T cell
KDELR2	3.12093252403491e-12	0.203324247249193	0.382	0.302	5.48160588521492e-08	T cell
SCAF11	3.32765196179938e-12	0.206057716291103	0.747	0.748	5.84468790570443e-08	T cell
EBP	3.34678786270899e-12	0.2034926888572	0.272	0.179	5.87829820206207e-08	T cell
SPTAN1	3.37716879834362e-12	0.318353364468645	0.551	0.451	5.93165927741073e-08	T cell
TUG1	3.43697669872813e-12	0.249323878353181	0.377	0.286	6.03670587364609e-08	T cell
UBQLN1	3.44806139547843e-12	0.241558894913817	0.404	0.301	6.05617503501831e-08	T cell
MFSD14C	3.58578144102825e-12	0.204557518376952	0.309	0.213	6.29806652302202e-08	T cell
SYNCRIP	3.59675902862166e-12	0.273919465516031	0.517	0.404	6.31734755787108e-08	T cell
MDH1	3.66492894584796e-12	0.259252901612671	0.52	0.424	6.43708120048736e-08	T cell
TACC1	3.79211224370104e-12	0.240889990200641	0.413	0.33	6.6604659448365e-08	T cell
TIMM17A	3.87848492174337e-12	0.264231851789171	0.348	0.201	6.81217091655005e-08	T cell
BMI1	3.91064952800608e-12	0.255547394440068	0.331	0.23	6.86866483098987e-08	T cell
GALNT1	3.91938320690521e-12	0.291088212255497	0.41	0.289	6.88400466460832e-08	T cell
HNRNPDL	3.94955850763747e-12	-0.504742997176036	0.669	0.858	6.93700456281446e-08	T cell
P2RY10	3.98098889589514e-12	0.203405460649019	0.436	0.366	6.99220889675022e-08	T cell
RNF19B	3.98517218989302e-12	0.211098818033123	0.193	0.085	6.9995564343281e-08	T cell
HMGN3	4.01040357032723e-12	0.323310065732488	0.542	0.457	7.04387283092274e-08	T cell
VDAC1	4.02778732936919e-12	0.352641511382013	0.612	0.492	7.07440566530404e-08	T cell
RPS8	4.04804376931345e-12	0.265089609250541	0.995	0.999	7.10998407642215e-08	T cell
DNAJB14	4.04899960955674e-12	0.318212805844716	0.533	0.432	7.11166291422546e-08	T cell
PSMD2	4.1698789001058e-12	0.218280934045024	0.461	0.384	7.32397530014583e-08	T cell
TAF10	4.21679898800061e-12	0.275420614721255	0.587	0.498	7.40638574252428e-08	T cell
USP9X	4.26851014914143e-12	0.239365122440305	0.411	0.323	7.49721122595202e-08	T cell
GPX4	4.57958267645141e-12	0.474436495985927	0.887	0.816	8.04357901291926e-08	T cell
VPS53	4.65048175472174e-12	0.222486117052545	0.284	0.206	8.16810615399327e-08	T cell
CSNK1A1	4.66847923346367e-12	0.247631668468108	0.643	0.609	8.19971692565559e-08	T cell
RAPGEF1	4.71336759246303e-12	0.257480791352249	0.373	0.294	8.27855883940207e-08	T cell
ARIH1	4.80898001335301e-12	0.25184101605982	0.393	0.274	8.44649249545323e-08	T cell
GRK2	5.36953539902226e-12	0.335399256510722	0.52	0.424	9.4310519748427e-08	T cell
ENY2	5.45467165829672e-12	0.343226781328697	0.589	0.508	9.58058530063237e-08	T cell
VOPP1	5.7583718294289e-12	0.302309709382125	0.427	0.315	1.01140042812089e-07	T cell
TPI1	5.81555935405139e-12	0.242626195929352	0.637	0.653	1.02144484494559e-07	T cell
PPIA	5.89904837221181e-12	0.305084529572169	0.925	0.925	1.03610885609528e-07	T cell
CDCA7	5.96749316528892e-12	0.268263866420451	0.183	0.074	1.04813049955135e-07	T cell
EMC7	6.12748966321654e-12	0.206107969940352	0.446	0.355	1.07623228444735e-07	T cell
C16orf72	6.37776778436311e-12	0.242894803426074	0.259	0.137	1.12019113364554e-07	T cell
EIF4G1	6.89187423525888e-12	0.258869276593182	0.399	0.291	1.21048879068087e-07	T cell
HAGH	7.19461637825014e-12	0.214981663685542	0.387	0.274	1.26366242067585e-07	T cell
PSMD10	7.23901788859468e-12	0.225798496308513	0.267	0.139	1.27146110195277e-07	T cell
RB1	8.06527249991504e-12	0.210202885942252	0.349	0.257	1.41658446188508e-07	T cell
MON1B	8.10482019963112e-12	0.214644741910808	0.303	0.198	1.42353061986321e-07	T cell
RPS19BP1	8.43029835750375e-12	0.306599281073854	0.626	0.489	1.48069760351196e-07	T cell
KTN1	8.50461715511246e-12	0.205734667342766	0.753	0.75	1.49375095712395e-07	T cell
MAPRE1	8.51773017125799e-12	0.21157554366528	0.371	0.297	1.49605412727975e-07	T cell
TMED5	9.155250959605e-12	0.223091352717466	0.332	0.227	1.60802827854502e-07	T cell
VDR	9.38566295442082e-12	0.302933539528726	0.238	0.099	1.64849784131447e-07	T cell
CTSC	9.4958320124104e-12	0.251042420410041	0.5	0.408	1.66784793465976e-07	T cell
ZNF207	9.85858911381187e-12	0.349011793274391	0.658	0.568	1.73156259194992e-07	T cell
BECN1	1.0909969047123e-11	0.249033639877593	0.391	0.292	1.91622696343669e-07	T cell
TM2D3	1.09157016221335e-11	0.224270989368474	0.326	0.229	1.91723383291154e-07	T cell
MICAL2	1.0943497256133e-11	0.200698835358371	0.189	0.087	1.92211585806721e-07	T cell
H3F3A	1.19219766704851e-11	0.214613724423798	0.961	0.953	2.093975982404e-07	T cell
ARL8B	1.22469630881905e-11	0.23467126968425	0.329	0.224	2.15105659680978e-07	T cell
NFATC2	1.2254289711528e-11	0.268279495664681	0.359	0.228	2.15234344493278e-07	T cell
SMIM10L1	1.46599871740623e-11	0.203540273597881	0.396	0.311	2.5748801472523e-07	T cell
IGHA1	1.50215544614422e-11	-1.28265025178474	0.236	0.569	2.6383858256077e-07	T cell
TNRC6B	1.56107803455594e-11	0.227474085087173	0.693	0.688	2.74187745989404e-07	T cell
LUC7L3	1.58306512313958e-11	0.255268010808308	0.702	0.646	2.78049558228236e-07	T cell
MCM6	1.70987156099394e-11	0.319209128275471	0.321	0.171	3.00321840972976e-07	T cell
PPP1R2	1.8444647027352e-11	0.242683903881003	0.688	0.658	3.2396178038841e-07	T cell
MAP3K8	1.89956122238628e-11	0.221562127930308	0.208	0.125	3.33638933099926e-07	T cell
TLE4	1.96104412082962e-11	0.239845392799132	0.47	0.408	3.44437789382515e-07	T cell
ITGAE	2.08275790890728e-11	0.296512623476105	0.399	0.274	3.65815599120474e-07	T cell
RIF1	2.1365949968701e-11	0.294633568120778	0.526	0.432	3.75271545250265e-07	T cell
CD82	2.17271925875607e-11	0.288660126534701	0.408	0.309	3.81616410607915e-07	T cell
GZMA	2.23379153783562e-11	0.670285142373972	0.169	0.086	3.92343145705449e-07	T cell
LMNA	2.31032488684826e-11	0.563374480971978	0.266	0.079	4.05785463126028e-07	T cell
USP14	2.32063771411803e-11	0.265523447341775	0.472	0.36	4.07596808107691e-07	T cell
IL2RB	2.4381848562762e-11	0.388382097837725	0.5	0.353	4.28242788156352e-07	T cell
RNF115	2.48993129188589e-11	0.284185408636239	0.467	0.357	4.37331532106838e-07	T cell
SH3GLB1	2.51121078785261e-11	0.267152774124824	0.576	0.463	4.41069062778432e-07	T cell
SURF4	2.56601200152326e-11	0.221839438444515	0.424	0.327	4.50694347947545e-07	T cell
USP47	2.64603444610839e-11	0.303884162701416	0.472	0.335	4.64749490114478e-07	T cell
ZFAND5	2.68349323857453e-11	0.265880103765505	0.439	0.357	4.7132875242323e-07	T cell
HYOU1	2.68713186778151e-11	0.256128788263127	0.261	0.159	4.71967841257145e-07	T cell
LSP1	2.70851205666534e-11	0.252277262811563	0.696	0.655	4.75723057632701e-07	T cell
HNRNPAB	2.71556542021249e-11	0.385594507223946	0.567	0.426	4.76961910406121e-07	T cell
ZC3H13	2.81086014612181e-11	0.211742646631403	0.54	0.473	4.93699476064835e-07	T cell
FLYWCH2	2.82403657084678e-11	0.212493024041543	0.337	0.202	4.96013783303529e-07	T cell
ITM2C	2.87730927823631e-11	0.358401124665224	0.374	0.231	5.05370601629426e-07	T cell
MTCH2	3.04839341731553e-11	0.231819745996697	0.328	0.222	5.35419819817299e-07	T cell
FAS	3.25988214646716e-11	0.257260901152156	0.314	0.182	5.72565700205491e-07	T cell
PCSK1N	3.28829719270606e-11	0.219634489843039	0.171	0.07	5.77556518926893e-07	T cell
NUTF2	3.32750853786705e-11	0.273275028379084	0.422	0.308	5.84443599590969e-07	T cell
ATP5PB	3.39179985681417e-11	0.213823666214324	0.505	0.462	5.95735726850841e-07	T cell
SKA2	3.42857484521198e-11	0.30351588093154	0.314	0.213	6.02194885813033e-07	T cell
KDM5A	3.44670318614487e-11	0.286611688018642	0.519	0.462	6.05378947614484e-07	T cell
ITPR1	3.51894611678039e-11	0.253785963889112	0.335	0.227	6.18067695951307e-07	T cell
TRG-AS1	3.52769671781884e-11	0.208535358398599	0.275	0.187	6.19604651517701e-07	T cell
APBB1IP	3.54921716197653e-11	0.221032531570246	0.598	0.545	6.23384502329557e-07	T cell
HCFC1	3.86675396099674e-11	0.204577005044144	0.311	0.212	6.79156665709467e-07	T cell
RPL24	3.90139948365564e-11	0.206023463228751	0.988	0.994	6.85241805309277e-07	T cell
AKAP11	4.03837051697694e-11	0.210354365377455	0.328	0.238	7.09299397601831e-07	T cell
SOCS4	4.31993636527956e-11	0.254994867324614	0.298	0.188	7.58753623197702e-07	T cell
MAPRE2	4.50932917176719e-11	0.249786864534294	0.345	0.234	7.92018575729189e-07	T cell
CTSH	4.68248012694571e-11	0.30401183224831	0.239	0.172	8.22430809496744e-07	T cell
LINC01871	5.24181658422825e-11	0.425138055829467	0.312	0.242	9.20672664853849e-07	T cell
INPP4B	5.31556877930078e-11	0.2517646789203	0.303	0.204	9.3362650039639e-07	T cell
ZEB2	5.31596022554298e-11	0.254137284914661	0.208	0.117	9.33695254014368e-07	T cell
TMPO	5.7492896109873e-11	0.295887728553005	0.522	0.485	1.00980522727381e-06	T cell
OGA	5.92001957938252e-11	0.319235105107287	0.599	0.495	1.03979223892275e-06	T cell
KCMF1	5.99854738094784e-11	0.211446353110459	0.365	0.258	1.05358486198968e-06	T cell
ATAD2	6.08922335538479e-11	0.323433790704983	0.211	0.148	1.06951119013978e-06	T cell
PDE7B	6.13159889886211e-11	0.285471246461042	0.174	0.061	1.07695403059614e-06	T cell
CHMP4B	6.26281950006258e-11	0.26014281852757	0.419	0.32	1.10000161699099e-06	T cell
BTF3L4	6.28761742083616e-11	0.237770260528434	0.438	0.318	1.10435712379566e-06	T cell
PSMA4	6.33701396701775e-11	0.244289226403614	0.593	0.532	1.113033133167e-06	T cell
SIPA1L1	6.65345935410186e-11	0.221709138043998	0.289	0.201	1.16861360095445e-06	T cell
UBE2K	6.77598121808076e-11	0.22841174248527	0.505	0.436	1.1901333411437e-06	T cell
PTPRA	6.86333137113325e-11	0.212640982841529	0.53	0.486	1.20547552202584e-06	T cell
CSNK1G3	7.04423033035154e-11	0.237246196211024	0.382	0.3	1.23724861522294e-06	T cell
ENO1	7.17435715515644e-11	0.227532891307377	0.725	0.698	1.26010409073168e-06	T cell
ANP32A	7.38777950152578e-11	0.239427782181467	0.581	0.545	1.29758959164799e-06	T cell
STMP1	7.54414106253852e-11	0.244904832012483	0.469	0.417	1.32505293622427e-06	T cell
SRSF4	7.62976884982571e-11	0.264118934809094	0.531	0.497	1.34009260078339e-06	T cell
VPS13C	7.80248502568972e-11	0.251242789117782	0.607	0.513	1.37042846991214e-06	T cell
SEC22C	7.94328153989156e-11	0.20117555505859	0.292	0.2	1.39515796966655e-06	T cell
VEZT	8.05286929575577e-11	0.291390955140083	0.351	0.207	1.41440596310654e-06	T cell
PIGX	8.38907518181097e-11	0.291502544071084	0.365	0.239	1.47345716493328e-06	T cell
NDUFA8	8.42791229600363e-11	0.212922640026731	0.371	0.268	1.48027851567008e-06	T cell
SLC16A1-AS1	8.49552842911008e-11	0.214600174442702	0.253	0.144	1.49215461328889e-06	T cell
POLR2B	8.79498833217146e-11	0.263173586352094	0.489	0.373	1.5447517506626e-06	T cell
ARPC4	9.32764977296876e-11	0.216410995140484	0.531	0.484	1.63830840612423e-06	T cell
PRKDC	9.38452286549288e-11	0.333259918282393	0.553	0.467	1.64829759609517e-06	T cell
CISD2	9.65218727158228e-11	0.203055973820269	0.382	0.311	1.69531017238071e-06	T cell
SSNA1	9.80766366334569e-11	0.222306365079648	0.506	0.432	1.72261804583004e-06	T cell
CPSF6	1.03251631820139e-10	0.220861926922947	0.408	0.321	1.81351166128892e-06	T cell
KPNB1	1.06351699345015e-10	0.236739222541538	0.578	0.538	1.86796124729584e-06	T cell
HCG18	1.1220246464861e-10	0.216710647150576	0.368	0.287	1.97072408908818e-06	T cell
YWHAE	1.12937320051033e-10	0.268426502314731	0.534	0.462	1.98363108937635e-06	T cell
VDAC3	1.13367264096843e-10	0.220816270915359	0.46	0.393	1.99118262659695e-06	T cell
COMT	1.13611761973959e-10	0.201827604252033	0.366	0.249	1.99547698731062e-06	T cell
UBA1	1.1654813317489e-10	0.202743171977814	0.366	0.246	2.04705141108376e-06	T cell
COX7C	1.19184685270616e-10	0.254889005913336	0.963	0.975	2.0933598120931e-06	T cell
PTAR1	1.39352260619874e-10	0.218796178655637	0.317	0.222	2.44758310552748e-06	T cell
MTPN	1.54668538099585e-10	0.215394086824042	0.604	0.552	2.71659820318112e-06	T cell
MRPS6	1.57308127145227e-10	0.328556684500507	0.59	0.49	2.76295994517877e-06	T cell
LIME1	1.65392020824307e-10	-0.447035346764239	0.11	0.317	2.90494545375813e-06	T cell
CACYBP	1.6696570023217e-10	0.22968005488505	0.629	0.576	2.93258555887783e-06	T cell
SRSF9	1.66991230627124e-10	0.264907316242776	0.727	0.642	2.9330339747348e-06	T cell
UBE2R2	1.7279467976917e-10	0.213694275609998	0.461	0.374	3.0349657554657e-06	T cell
TTL	1.85015014636836e-10	0.215849946648315	0.234	0.132	3.24960371708139e-06	T cell
BOLA3	1.89555332134945e-10	0.246901068439069	0.374	0.292	3.32934985361817e-06	T cell
GIMAP7	1.906924850015e-10	-0.77269871045234	0.59	0.802	3.34932280656634e-06	T cell
LRRC58	2.05735954703367e-10	0.200282342299665	0.388	0.289	3.61354630840994e-06	T cell
DENR	2.09015539826418e-10	0.203682123095399	0.531	0.462	3.67114894151121e-06	T cell
AP3M2	2.16461873175452e-10	0.200516919382379	0.315	0.229	3.80193634045363e-06	T cell
POLR2K	2.29224787386117e-10	0.271136632151673	0.539	0.447	4.02610416564976e-06	T cell
HNRNPUL2	2.31552939312369e-10	0.264114593293493	0.47	0.37	4.06699582608245e-06	T cell
LGALS3	2.33030223198228e-10	0.242815352507127	0.29	0.2	4.09294284025367e-06	T cell
C5orf24	2.49631570651088e-10	0.242709953817402	0.376	0.26	4.38452890691571e-06	T cell
YWHAH	2.4970848486425e-10	0.256846013207361	0.475	0.362	4.38587982815569e-06	T cell
LSM8	2.5092319614621e-10	0.295734256201396	0.663	0.596	4.40721501711202e-06	T cell
MT1E	2.57774628374066e-10	0.61698164765445	0.284	0.148	4.5275535727621e-06	T cell
TSPAN5	2.69296977177876e-10	0.2461328402101	0.332	0.202	4.72993210715222e-06	T cell
SMC4	2.937215221883e-10	0.296102532342882	0.292	0.233	5.15892481571529e-06	T cell
SMAD7	3.01737394129614e-10	0.213179773566749	0.348	0.255	5.29971559049254e-06	T cell
PAIP2	3.03595866483669e-10	0.283411195700092	0.694	0.659	5.33235779891915e-06	T cell
SERPINB9	3.09387347413238e-10	0.327428573867554	0.37	0.273	5.43407936996612e-06	T cell
AC025159.1	3.11096833333769e-10	0.205661856927387	0.266	0.157	5.46410478067432e-06	T cell
NUDT21	3.27451694821878e-10	0.252549622622135	0.43	0.302	5.75136156785147e-06	T cell
IER3IP1	3.27887016059587e-10	0.216149174795918	0.421	0.335	5.75900755007058e-06	T cell
EIF4G2	3.36468594636053e-10	0.317734200381336	0.707	0.655	5.90973439618763e-06	T cell
CENPF	3.5112891896768e-10	0.72464402562928	0.132	0.068	6.16722833274833e-06	T cell
LPIN2	3.53784873956876e-10	0.213635053742079	0.484	0.413	6.21387752617857e-06	T cell
STAG3	3.60633942189592e-10	0.247564107816619	0.205	0.09	6.33417456061799e-06	T cell
SPATA13	3.64678233660803e-10	0.210483036751604	0.424	0.371	6.40520849601835e-06	T cell
GAPVD1	3.7896245332617e-10	0.203029388057237	0.3	0.217	6.65609653022086e-06	T cell
ZDHHC12	3.89535489678574e-10	0.218134716751378	0.345	0.242	6.84180134071447e-06	T cell
COPB1	3.90504918550029e-10	0.252752149288267	0.512	0.419	6.8588283894127e-06	T cell
CCL20	3.92567125167029e-10	0.210869930868093	0.165	0.074	6.8950489864337e-06	T cell
SETX	3.96304844904573e-10	0.217048362875172	0.5	0.451	6.96069829590393e-06	T cell
RPL7	3.96372256611596e-10	-0.299954691462278	0.964	0.986	6.96188231512606e-06	T cell
A1BG	4.00163375279126e-10	0.20421637210248	0.36	0.278	7.02846952340257e-06	T cell
EGR1	4.08122668062281e-10	0.448677858489699	0.104	0.073	7.16826654184591e-06	T cell
NUSAP1	4.39893191326093e-10	0.440709463915009	0.137	0.071	7.7262840124515e-06	T cell
PHACTR2	4.42880272224225e-10	0.284334431769496	0.5	0.369	7.77874910134628e-06	T cell
FTX	4.6054645190208e-10	0.264975935548373	0.484	0.439	8.08903788120812e-06	T cell
MSI2	4.63596819213962e-10	0.328662415403377	0.439	0.32	8.14261453267403e-06	T cell
NAP1L1	4.72963470264868e-10	0.224163206370934	0.915	0.922	8.30713039173215e-06	T cell
PPP6R1	4.76701926307308e-10	0.219832031610947	0.376	0.303	8.37279263366156e-06	T cell
GARS-DT	4.78417627258914e-10	0.253687140206314	0.289	0.196	8.40292720517557e-06	T cell
COPA	4.99761661631077e-10	0.261625346258757	0.452	0.367	8.77781382488824e-06	T cell
MTHFD2	5.07653104415884e-10	0.404457985650972	0.393	0.256	8.91641912596059e-06	T cell
UBE2B	5.21887430235432e-10	0.202432464418976	0.66	0.662	9.16643082465513e-06	T cell
HNRNPL	5.72929302824192e-10	0.223572810342264	0.505	0.454	1.00629302748041e-05	T cell
HUWE1	6.42279153419216e-10	0.306736590268335	0.46	0.353	1.12809910506551e-05	T cell
DOCK2	6.80326160642947e-10	0.237227417998911	0.433	0.365	1.19492486855327e-05	T cell
BNIP3L	6.9342116913603e-10	0.224211713089025	0.41	0.347	1.21792494147052e-05	T cell
TNFAIP3	7.20219921125502e-10	0.334981098556765	0.425	0.335	1.26499426946483e-05	T cell
MDFIC	7.43996132800614e-10	0.337280984973337	0.446	0.297	1.306754807651e-05	T cell
ABCA5	7.67780360144731e-10	0.205687459250325	0.228	0.137	1.34852942455821e-05	T cell
MAML2	7.77186259472667e-10	0.234163760190247	0.373	0.284	1.36504994613779e-05	T cell
IL4R	7.97594912376215e-10	0.231720854467216	0.272	0.162	1.40089570409758e-05	T cell
C12orf75	8.14805059337098e-10	0.347941446691934	0.286	0.155	1.43112360621968e-05	T cell
KPNA2	8.17387878334868e-10	0.242097810247629	0.241	0.131	1.43566006950736e-05	T cell
DYRK1A	8.40419280780767e-10	0.211846671352204	0.331	0.244	1.47611242476334e-05	T cell
TTC14	8.41418270732808e-10	0.235441349574034	0.526	0.451	1.4778670507151e-05	T cell
ABAT	9.91036956766708e-10	0.203784949341973	0.186	0.082	1.74065731086505e-05	T cell
C16orf87	1.03043939284161e-09	0.213349770552456	0.345	0.234	1.80986374958701e-05	T cell
ERVK3-1	1.05195515198447e-09	0.21771673472557	0.371	0.294	1.84765402894553e-05	T cell
CKAP5	1.07527314417182e-09	0.255395471957448	0.253	0.155	1.88860975042339e-05	T cell
NUTM2A-AS1	1.09151328245218e-09	0.239283205049249	0.377	0.263	1.917133929299e-05	T cell
SIRPG	1.20174103132932e-09	0.206780587406114	0.321	0.21	2.11073794742681e-05	T cell
GOLGB1	1.28722213431699e-09	0.265238170672868	0.491	0.44	2.26087695671436e-05	T cell
NCAPD2	1.29626617597936e-09	0.285734581856732	0.231	0.14	2.27676191149015e-05	T cell
GTF2I	1.35357978535922e-09	0.334535033895619	0.609	0.508	2.37742753500493e-05	T cell
ZNF37A	1.35397992292388e-09	0.233687515501663	0.356	0.279	2.3781303366235e-05	T cell
MT-ND4L	1.36596859279071e-09	0.294188228734021	0.898	0.795	2.3991872363776e-05	T cell
LEF1-AS1	1.36982505026162e-09	0.211166180836766	0.124	0.056	2.4059607182795e-05	T cell
CAPZA2	1.44067556153279e-09	0.219162702236919	0.455	0.365	2.53040255627619e-05	T cell
NORAD	1.46918713209349e-09	0.204739565250007	0.502	0.434	2.58048027880901e-05	T cell
MIR4435-2HG	1.50622008082855e-09	0.202228089677541	0.222	0.157	2.64552494996727e-05	T cell
KCTD20	1.65191505342594e-09	0.217409697983486	0.349	0.235	2.90142359983732e-05	T cell
PHC3	1.66965534589652e-09	0.236419051715038	0.394	0.31	2.93258264953266e-05	T cell
CHCHD1	1.67642312309945e-09	0.255841603456378	0.506	0.383	2.94446957341188e-05	T cell
TNRC6A	1.69370719693514e-09	0.239545378232751	0.505	0.424	2.97482732069688e-05	T cell
RPL26L1	1.76645505290225e-09	0.269471202683763	0.408	0.239	3.10260165491752e-05	T cell
RAB3GAP1	1.77808666811289e-09	0.225794598749118	0.36	0.266	3.12303142387348e-05	T cell
PPP1R15A	1.9435227773794e-09	0.222711429175958	0.396	0.312	3.41360340618918e-05	T cell
NDUFAB1	1.97394779278716e-09	0.296532444744697	0.623	0.482	3.46704190325137e-05	T cell
CCDC82	2.09529000031546e-09	0.226013694579272	0.408	0.309	3.68016735655408e-05	T cell
TNRC6C	2.11007363033786e-09	0.265220267020821	0.413	0.314	3.70613332432542e-05	T cell
SKP1	2.11373584737316e-09	0.290281801797342	0.866	0.866	3.71256564232621e-05	T cell
EZH2	2.13295136781007e-09	0.243418704427039	0.242	0.137	3.7463157824216e-05	T cell
ZMAT2	2.27852017983095e-09	0.20511178062055	0.57	0.5	4.00199284385507e-05	T cell
TRIP12	2.42861359614514e-09	0.260493346447679	0.491	0.43	4.26561692026932e-05	T cell
SUGP2	2.47769604812376e-09	0.285804585222079	0.379	0.259	4.35182533892457e-05	T cell
NKG7	2.55021302825966e-09	-0.347881372347269	0.037	0.103	4.47919416283526e-05	T cell
SPTBN1	2.59572944184248e-09	0.252028644569762	0.374	0.251	4.55913919165214e-05	T cell
CYP1B1	2.63818209032088e-09	0.905119861765458	0.191	0.052	4.6337030234396e-05	T cell
CD58	2.74320538564123e-09	0.262880826631007	0.39	0.245	4.81816593934026e-05	T cell
RAD21	2.74813810936013e-09	0.288255715148589	0.596	0.573	4.82682977528013e-05	T cell
PRRC2B	3.0077656684303e-09	0.302914938528117	0.528	0.462	5.28283962003097e-05	T cell
MT-ND3	3.11244140166554e-09	0.536076577769775	0.998	0.996	5.46669207788535e-05	T cell
ELOVL5	3.18409919815716e-09	0.213058213743081	0.377	0.288	5.59255183164324e-05	T cell
ADGRE5	3.2331649774371e-09	0.248980735545162	0.261	0.192	5.67873096637052e-05	T cell
GZMK	3.29371697768837e-09	-0.453940341962423	0.045	0.11	5.78508449961185e-05	T cell
SOS1	3.36012411946452e-09	0.202227903365734	0.352	0.284	5.90172200342749e-05	T cell
DENND4A	3.58894212889492e-09	0.236385408842372	0.29	0.189	6.30361795519103e-05	T cell
DNAJC19	3.60597497467559e-09	0.210823604846564	0.525	0.45	6.33353444552021e-05	T cell
COA5	3.65088250133554e-09	0.227044118925373	0.348	0.25	6.41241002534574e-05	T cell
SASH3	3.71028369844876e-09	0.236514598777348	0.393	0.313	6.51674228795541e-05	T cell
RAP1GDS1	3.72517669466056e-09	0.256039275275314	0.337	0.209	6.54290034650181e-05	T cell
SSR3	3.94722200411708e-09	0.235530911396149	0.575	0.501	6.93290072803124e-05	T cell
EIF3A	3.94768264696112e-09	0.287521940849804	0.644	0.585	6.93370980112251e-05	T cell
RPS24	3.96226997172915e-09	0.32301813008356	0.995	0.995	6.95933097834508e-05	T cell
CMIP	3.98142292415559e-09	0.226847509374877	0.303	0.208	6.99297122398688e-05	T cell
NUP58	4.21917049632931e-09	0.20934702563997	0.289	0.176	7.4105510597528e-05	T cell
MYL6B	4.26375702488525e-09	0.209599679877586	0.314	0.207	7.48886283850845e-05	T cell
MTRNR2L8	4.30225003425162e-09	0.202324175025274	0.371	0.283	7.55647196015955e-05	T cell
FDFT1	4.47621019513865e-09	0.225967327236919	0.382	0.293	7.86201558674152e-05	T cell
AHNAK	4.55262559354526e-09	0.318640237816109	0.312	0.248	7.9962315925029e-05	T cell
NME2	4.58332317684815e-09	0.35432042550965	0.835	0.776	8.0501488278161e-05	T cell
SHOC2	4.58453596311054e-09	0.210505870655337	0.495	0.417	8.05227896560735e-05	T cell
NDUFV2	4.70969270869606e-09	0.249655456535811	0.693	0.627	8.27210427355375e-05	T cell
GARS	4.76707428809583e-09	0.267619621891714	0.405	0.305	8.37288927961152e-05	T cell
CD8A	4.93267406572654e-09	-0.231212102569887	0.05	0.124	8.6637487290421e-05	T cell
NBDY	5.13124428429659e-09	0.25611356080662	0.486	0.365	9.01251746093853e-05	T cell
SNHG32	5.21352788389309e-09	-0.43499437095639	0.396	0.65	9.15704037526982e-05	T cell
SRI	5.74076893004743e-09	0.249091775203721	0.551	0.492	0.000100830865487353	T cell
SUMO3	6.55096341172272e-09	0.200879109706052	0.457	0.397	0.000115061121363498	T cell
PRDX3	6.72075810573038e-09	0.257395236976584	0.404	0.271	0.000118043395369048	T cell
DDX52	6.90879869040098e-09	0.223116793966047	0.401	0.314	0.000121346140198203	T cell
MYO1G	7.1331897013336e-09	0.242006914132698	0.304	0.202	0.000125287343914223	T cell
LENG8	7.4311145641465e-09	0.238927100034014	0.373	0.272	0.000130520096204669	T cell
COA6	7.46026209655129e-09	0.202296437920615	0.407	0.294	0.000131032043463827	T cell
VPS29	7.53798902041029e-09	0.224221557198699	0.483	0.402	0.000132397239154486	T cell
USP22	7.97673335187471e-09	0.211979403878669	0.368	0.278	0.000140103344592327	T cell
SERBP1	8.36899096702106e-09	0.20335754718979	0.798	0.803	0.000146992957344758	T cell
HBS1L	8.40878986934977e-09	0.273580381572102	0.384	0.253	0.000147691985265259	T cell
DUT	8.84299635145175e-09	0.260320067751847	0.478	0.456	0.000155318387916898	T cell
TAGLN2	9.49050018972298e-09	0.271682691718054	0.571	0.521	0.000166691145332294	T cell
KLF12	1.04883798729107e-08	0.200065833201528	0.352	0.265	0.000184217904087803	T cell
FRYL	1.09401029896565e-08	0.203264010767283	0.387	0.312	0.000192151968910328	T cell
HNRNPH1	1.11112143861157e-08	0.309066603984806	0.675	0.596	0.000195157369477735	T cell
CLEC2D	1.1600909672426e-08	0.261752415309499	0.652	0.595	0.000203758377486491	T cell
PDCD10	1.22017585563174e-08	0.207793337987004	0.512	0.426	0.000214311687283159	T cell
BCL2L11	1.32399962378046e-08	0.324260132707471	0.28	0.148	0.000232547293920799	T cell
ETFA	1.32777971794549e-08	0.229590643769533	0.376	0.266	0.000233211229659946	T cell
TIPRL	1.3622124759344e-08	0.222856217742738	0.407	0.322	0.000239258999273118	T cell
LSM7	1.42896265813229e-08	0.228250856247637	0.7	0.663	0.000250983001274355	T cell
NFATC2IP	1.49126978894214e-08	0.217511583391712	0.433	0.374	0.000261926625729798	T cell
TRBC1	1.56450648192149e-08	0.275886630047453	0.68	0.638	0.000274789918484691	T cell
CEP350	1.61231726023854e-08	0.223218835009044	0.509	0.431	0.000283187403588297	T cell
CFLAR	1.70349403168632e-08	0.270453754014087	0.658	0.587	0.000299201691725385	T cell
TAB2	1.79012762680965e-08	0.258715348195945	0.424	0.344	0.000314418016372846	T cell
DCUN1D5	1.79048931899542e-08	0.224678776585693	0.356	0.262	0.000314481543988355	T cell
RANBP2	1.80766757896944e-08	0.228199534050973	0.446	0.355	0.000317498733570193	T cell
LYPLA1	2.05736379068787e-08	0.228401046297371	0.398	0.29	0.000361355376196417	T cell
LYST	2.0977318618582e-08	0.308776126106319	0.401	0.267	0.000368445624216775	T cell
MIR3142HG	2.12624898368137e-08	0.231840089905843	0.193	0.082	0.000373454371493796	T cell
XAF1	2.30644757595539e-08	-0.570928125874823	0.304	0.456	0.000405104452240804	T cell
SERINC3	2.31129860873791e-08	0.222543482101043	0.45	0.35	0.000405956487638726	T cell
TUBB	2.39043300951265e-08	0.384553841949918	0.542	0.571	0.000419855653790803	T cell
PPP3R1	2.67309706449408e-08	0.22597620118949	0.32	0.212	0.00046950276840774	T cell
MT-ND6	2.71613528622946e-08	0.307284495236761	0.677	0.635	0.000477062001673342	T cell
OTULIN	2.97054915500443e-08	0.220152718738094	0.416	0.356	0.000521747253584978	T cell
UBR5	2.97616094148974e-08	0.211754001229337	0.385	0.298	0.000522732907763258	T cell
NEK7	3.02603202180329e-08	0.227100371081924	0.293	0.197	0.00053149226430953	T cell
SPCS3	3.18011051310169e-08	0.232288917544871	0.584	0.537	0.000558554610521181	T cell
N4BP2	3.39999001584972e-08	0.261179365684833	0.318	0.201	0.000597174246383845	T cell
PRPF40A	3.51327255238082e-08	0.210876156365187	0.621	0.571	0.000617071191100167	T cell
ATP5F1C	3.55184607021623e-08	0.208632151376436	0.627	0.547	0.000623846243772779	T cell
BUD31	3.59629777412183e-08	0.260541685457011	0.585	0.468	0.000631653741046758	T cell
YWHAG	3.66527327168211e-08	0.279266790752618	0.332	0.218	0.000643768597438245	T cell
ENTPD1	3.93316701111233e-08	0.415688159859111	0.21	0.146	0.00069082145383177	T cell
RRM1	4.39103371002883e-08	0.224858934916264	0.241	0.142	0.000771241160829463	T cell
RPAIN	4.47361890840784e-08	0.200241113302435	0.488	0.409	0.000785746425072753	T cell
BHLHE40-AS1	4.54282893186578e-08	0.340447268486568	0.157	0.051	0.000797902473592906	T cell
PSMA5	4.65621333850116e-08	0.203917267050684	0.618	0.551	0.000817817310774344	T cell
CHFR	4.87549367284267e-08	0.211160748236	0.264	0.184	0.000856331708698086	T cell
ABI1	4.88224669955261e-08	0.258402419886387	0.461	0.368	0.00085751781030942	T cell
MED13L	5.20096748404636e-08	0.261458464574464	0.425	0.35	0.000913497928897902	T cell
LARP4	5.36961317552868e-08	0.205053878319026	0.286	0.173	0.000943118858149858	T cell
WDR83OS	5.6874412419873e-08	0.250486002050971	0.683	0.627	0.00099894217974265	T cell
CELF1	5.86085559652424e-08	0.26413327931842	0.469	0.358	0.00102940067697352	T cell
SMARCA5	5.97312794057671e-08	0.220649405102312	0.559	0.501	0.00104912019148289	T cell
NPM1	6.04960635653083e-08	-0.384812341497595	0.929	0.965	0.00106255286046107	T cell
LINC00342	6.61661896091487e-08	0.221819922924407	0.39	0.282	0.00116214295429509	T cell
LRBA	6.76067280578351e-08	0.206848418210251	0.36	0.258	0.00118744457160782	T cell
SNRPF	7.02029722536078e-08	0.294579063000235	0.668	0.606	0.00123304500466237	T cell
ASH1L	7.60472038999425e-08	0.266335561573243	0.565	0.49	0.00133569308929859	T cell
MTRNR2L12	8.13880130168744e-08	0.321842259308702	0.612	0.504	0.00142949906062838	T cell
WDR26	8.24210467418459e-08	0.262444359110823	0.401	0.284	0.00144764326497378	T cell
INSIG1	8.31100063802489e-08	0.202876630988375	0.211	0.154	0.00145974415206269	T cell
SAMD1	8.39005095957999e-08	0.22191907492008	0.321	0.215	0.00147362855054063	T cell
NDC80	8.46077047685044e-08	0.205256514037071	0.115	0.054	0.00148604972655401	T cell
TNFRSF9	8.66967918274807e-08	0.381265928377803	0.127	0.046	0.00152274245165787	T cell
POLR2H	8.83110216237486e-08	0.221074655389456	0.394	0.278	0.00155109478379952	T cell
SCP2	9.52620265339466e-08	0.228739871838208	0.484	0.423	0.00167318223404224	T cell
IKZF4	9.55406513081108e-08	0.236970312203269	0.211	0.11	0.00167807599957566	T cell
H2AFY	1.11678264984109e-07	0.204301094029796	0.525	0.453	0.00196151704618089	T cell
TERF2IP	1.13525178907106e-07	0.202975771618781	0.607	0.567	0.0019939562423244	T cell
RANBP1	1.14705716283232e-07	0.266202728028244	0.55	0.441	0.00201469120079869	T cell
FAM43A	1.18892089198181e-07	0.214833173298397	0.186	0.104	0.00208822065467685	T cell
NUFIP2	1.22643444214135e-07	0.219744655637504	0.466	0.399	0.00215410945417707	T cell
FMNL1	1.27167214786792e-07	0.201156325465546	0.498	0.461	0.00223356496051521	T cell
XIST	1.35497860386543e-07	-0.235141492254654	0.351	0.503	0.00237988441982924	T cell
SLC9A9	1.40901622508252e-07	0.201785300016938	0.267	0.166	0.00247479609773494	T cell
DHFR	1.41814901418423e-07	0.200283490669542	0.168	0.103	0.00249083692851319	T cell
KANSL1	1.42955203559818e-07	0.236585665527721	0.517	0.493	0.00251086519532465	T cell
ZNF267	1.46806439547499e-07	0.240341147092564	0.374	0.291	0.00257850830421227	T cell
IKBKB	1.47121705283797e-07	0.221095318715415	0.357	0.239	0.00258404563160461	T cell
DYNC1H1	1.49329098923459e-07	0.213588041742632	0.52	0.482	0.00262281629349164	T cell
BACH2	1.58311262599227e-07	0.244508518735644	0.255	0.158	0.00278057901629283	T cell
ETF1	1.59516316582827e-07	0.203108975023297	0.32	0.228	0.00280174458446077	T cell
CPSF2	1.65326637813124e-07	0.20783971378779	0.321	0.241	0.00290379706654972	T cell
CTBP1	1.68362937709168e-07	0.234973816936482	0.356	0.249	0.00295712663792382	T cell
SFXN1	2.1373500093131e-07	0.263064665989475	0.455	0.38	0.00375404155635753	T cell
RYBP	2.67411846331799e-07	0.220342107887548	0.337	0.243	0.00469682166897173	T cell
EDEM1	2.6939568795615e-07	0.24247966455776	0.348	0.227	0.00473166586326182	T cell
SLC30A7	2.84504461714431e-07	0.206608288155531	0.303	0.186	0.00499703636555227	T cell
EXOC5	2.95750886441587e-07	0.202751296038343	0.292	0.194	0.00519456856946004	T cell
ZNF706	2.97156922332397e-07	0.249966361188888	0.689	0.631	0.00521926418384622	T cell
KLRB1	3.13475351476106e-07	0.330326690818437	0.475	0.317	0.00550588107332633	T cell
TAF11	3.44074633885055e-07	0.203392312547244	0.398	0.317	0.00604332686955711	T cell
HTT	3.45399277197693e-07	0.200572941645618	0.311	0.197	0.00606659290470029	T cell
HLA-E	3.47993063962236e-07	-0.289090489965456	0.898	0.969	0.00611215017543271	T cell
PPM1G	3.64947522795363e-07	0.205562498136595	0.575	0.49	0.00640993829037776	T cell
S1PR1	3.66462936705154e-07	0.239995233879441	0.379	0.311	0.00643655502028933	T cell
NUP98	3.77649196932703e-07	0.216244640243643	0.326	0.241	0.006633030494926	T cell
TOP2B	3.92487553798709e-07	0.258042276043305	0.424	0.358	0.00689365139492053	T cell
UBLCP1	3.960501302887e-07	0.253499592862914	0.424	0.291	0.00695622448839074	T cell
FAM120A	4.36878724730077e-07	0.231711328734197	0.432	0.339	0.00767333792115908	T cell
MTLN	5.83234967997658e-07	0.324852020475191	0.505	0.368	0.0102439389779109	T cell
IL2RA	6.10046240589342e-07	0.314244500926393	0.264	0.161	0.0107148521697112	T cell
SMAP2	6.7087985245825e-07	0.301785804517679	0.655	0.594	0.0117833337285767	T cell
LSM6	6.73942422815533e-07	0.234156743486515	0.523	0.428	0.011837124714332	T cell
NUP50	6.90719745826269e-07	0.200764182206571	0.418	0.336	0.0121318016156926	T cell
TARS	6.95117436097924e-07	0.250476175198768	0.452	0.351	0.0122090426476239	T cell
SLC25A3	7.4721827139958e-07	0.273977154455622	0.744	0.682	0.0131241417188622	T cell
DNAJA2	7.82777091061785e-07	0.232366458029083	0.576	0.46	0.0137486968274092	T cell
MT-ATP6	8.34990514097877e-07	0.242617237046161	1	0.996	0.0146657733896151	T cell
CBLB	8.46887901533427e-07	0.223749372974607	0.363	0.254	0.0148747391025331	T cell
PSMD11	8.66616380551994e-07	0.227163671141054	0.464	0.363	0.0152212501080152	T cell
BTG1	9.98107192997048e-07	-0.378814036139838	0.905	0.981	0.0175307547378001	T cell
SMIM27	1.04052296895898e-06	0.233627405717315	0.509	0.409	0.0182757454267955	T cell
TTC7A	1.04867626238329e-06	0.214844989307479	0.275	0.166	0.0184189498725001	T cell
LNPEP	1.39811530198145e-06	0.212917371385005	0.551	0.502	0.0245564971640023	T cell
CAPRIN1	1.41537001388045e-06	0.264120052323036	0.452	0.347	0.0248595589237963	T cell
TFDP1	1.4492086770089e-06	0.206074813839044	0.276	0.164	0.0254539012029843	T cell
ZNF292	1.48814478052112e-06	0.270204445315708	0.54	0.505	0.026137774925073	T cell
SEC14L1	1.48877747817761e-06	0.223288227041037	0.345	0.237	0.0261488876267116	T cell
RBX1	1.56330632143752e-06	0.285283303944606	0.728	0.657	0.0274579122297287	T cell
H2AFZ	1.71823917461337e-06	0.270498039353759	0.804	0.792	0.0301791528629092	T cell
APRT	1.7307892140685e-06	0.200784207116975	0.807	0.753	0.0303995817558991	T cell
CCL5	1.77034813069472e-06	-0.75681590274099	0.172	0.33	0.031094394567522	T cell
NUDCD2	1.83541648644748e-06	0.222246945840374	0.452	0.329	0.0322372551679635	T cell
ZC3H7A	1.84860782428901e-06	0.217015098702969	0.413	0.332	0.0324689478258121	T cell
SNRPE	1.90089086006132e-06	0.252188787693856	0.648	0.573	0.0333872470661171	T cell
TCEA1	2.01736444093537e-06	0.201425744650223	0.734	0.683	0.0354329890405888	T cell
TNFRSF25	2.08510038986564e-06	0.264558921130029	0.512	0.375	0.0366227032476001	T cell
INPP5F	2.28704854727811e-06	0.23192235812115	0.256	0.133	0.0401697206843927	T cell
GNG4	2.34326030003804e-06	0.594537741266181	0.293	0.091	0.0411570239098681	T cell
UQCC2	2.39225951814923e-06	0.213431799630841	0.376	0.282	0.0420176461767731	T cell
ID2	2.50892557780302e-06	0.353369238940189	0.402	0.284	0.0440667688485322	T cell
TTC39C	2.54784146669649e-06	0.23257673918589	0.54	0.434	0.0447502875210571	T cell
HELLS	2.79912945262022e-06	0.270178525305514	0.23	0.149	0.0491639097058215	T cell
MAT2A	2.8513965057605e-06	0.206825472772341	0.342	0.261	0.0500819282271774	T cell
CENPK	2.85271525796302e-06	0.247962953701196	0.219	0.125	0.0501050907908624	T cell
SOCS3	2.95089888351812e-06	-0.203889835110018	0.293	0.43	0.0518295879901123	T cell
PSMD9	3.09752314077008e-06	0.204131020462473	0.455	0.387	0.0544048964444857	T cell
GABARAPL2	3.10491714424994e-06	0.230647601551629	0.658	0.594	0.0545347647216059	T cell
GLCCI1	3.6788087557839e-06	0.200359828151542	0.354	0.287	0.0646145969865885	T cell
RACK1	4.20920144552141e-06	-0.46249590255084	0.958	0.992	0.0739304141891381	T cell
RDH10	4.27608809220361e-06	0.258259713922985	0.196	0.078	0.0751052112514642	T cell
NINJ1	5.37955506826006e-06	0.22396231611556	0.318	0.214	0.0944865052189197	T cell
KIF20B	5.39550609932636e-06	0.204516651555388	0.224	0.16	0.0947666691285682	T cell
USP9Y	5.44043959162589e-06	0.340941753904084	0.261	0.118	0.095555880987317	T cell
POLR2A	6.05605928109682e-06	0.231395854907006	0.475	0.385	0.106368625213185	T cell
STARD7	6.3898425454945e-06	0.200051518470656	0.339	0.276	0.112231194469065	T cell
KHDRBS1	7.31109530491601e-06	0.216869457290523	0.679	0.622	0.128412077935545	T cell
CAND1	8.80203849759508e-06	0.210912345219722	0.427	0.355	0.15459900417176	T cell
ATP13A3	8.94894057297542e-06	0.217115621355792	0.318	0.187	0.15717919222374	T cell
RASGRP1	1.01837912852926e-05	0.224502787270669	0.523	0.446	0.178868110134879	T cell
WARS	1.08757965699151e-05	0.250556876171548	0.281	0.192	0.191022490953989	T cell
STMN1	1.22356418079605e-05	0.327417641327743	0.27	0.358	0.214906812715018	T cell
UFM1	1.32463274988889e-05	0.200048041766149	0.486	0.424	0.232658496190485	T cell
UFL1	1.32553253072646e-05	0.212157983277686	0.394	0.296	0.232816533696795	T cell
TBL1XR1	1.34281534775766e-05	0.238701359971405	0.523	0.457	0.235852087680156	T cell
TOMM6	1.41188069629354e-05	0.220401808627511	0.753	0.696	0.247982725496998	T cell
HDAC7	1.56506164885433e-05	0.206549614068377	0.363	0.25	0.274887428004775	T cell
SOX4	1.59100964250742e-05	0.459523940464555	0.253	0.133	0.279444933610003	T cell
ELK4	1.68292584696607e-05	0.205622689689561	0.444	0.358	0.29558909576112	T cell
RPL36	2.00617570576121e-05	0.235355631734569	0.992	0.997	0.352364700959898	T cell
SLC6A6	2.11029967673617e-05	0.21688347160774	0.269	0.161	0.370653035221941	T cell
IGHG1	2.15341377324367e-05	-0.827751841719218	0.121	0.38	0.378225595132518	T cell
AC008105.3	2.17148905173435e-05	0.223469367733207	0.331	0.241	0.381400337046622	T cell
CAMK2D	2.2274858155068e-05	0.215983426417804	0.318	0.218	0.391235608635615	T cell
LY75	2.56685203674752e-05	0.278213710700533	0.374	0.268	0.450841891734334	T cell
ZEB1	2.89564100349127e-05	0.220410944707618	0.343	0.289	0.508590385853206	T cell
KDM5B	3.33134967562988e-05	0.20172218392786	0.419	0.346	0.585118257027632	T cell
SLC5A3	3.51642523630407e-05	0.287779791351536	0.385	0.284	0.617624928504448	T cell
LIMD2	3.56726443995592e-05	-0.430119766454681	0.75	0.864	0.626554326233858	T cell
FAM107B	3.68283198633698e-05	0.360665040697068	0.801	0.744	0.646852610080227	T cell
TIMM10	3.68550076618099e-05	0.23726677338312	0.391	0.255	0.64732135457203	T cell
TXNRD1	3.9029737630786e-05	0.203807846798695	0.452	0.369	0.685518311747125	T cell
IGLC3	4.13790501440343e-05	-1.46671917564733	0.113	0.457	0.726781636729818	T cell
EBI3	4.28116408200792e-05	0.264339544791488	0.113	0.042	0.751943659363872	T cell
SH3YL1	4.3763781357059e-05	-0.203638997060027	0.101	0.215	0.768667055755384	T cell
CLINT1	4.86322602487789e-05	0.21338049623342	0.503	0.401	0.854177019009553	T cell
ITGAL	5.02563748939276e-05	0.29305876712273	0.523	0.455	0.882702968636945	T cell
IFT20	5.15830246836923e-05	0.201437505819378	0.373	0.263	0.906004245544372	T cell
LRRN3	5.47941707771027e-05	0.283460701552994	0.239	0.128	0.962404815529032	T cell
CSGALNACT2	6.18832312841231e-05	0.217220680169866	0.373	0.257	1	T cell
HNRNPA1	6.53859890771081e-05	-0.409884930836111	0.899	0.959	1	T cell
ISG20	6.84982533080501e-05	-0.677531399259835	0.368	0.675	1	T cell
DLEU2	8.60297626308446e-05	0.207146016221155	0.28	0.181	1	T cell
MYC	0.000100929115585957	-0.344443903018398	0.161	0.307	1	T cell
IRF4	0.000151800962426024	0.209994253888805	0.25	0.13	1	T cell
PIM2	0.000168003355631478	-0.293711683183261	0.276	0.421	1	T cell
PCLAF	0.000196804730026229	0.264135709016245	0.109	0.05	1	T cell
GIMAP5	0.00020253357593936	-0.444886016980654	0.399	0.611	1	T cell
ZNF101	0.000212332661934266	-0.444438025699247	0.269	0.496	1	T cell
G3BP1	0.000241262158415206	0.231943222919925	0.548	0.485	1	T cell
RPL3	0.000249657624681039	-0.459301795695779	0.991	0.996	1	T cell
PRKACB	0.000295585658527991	0.203501110875533	0.488	0.447	1	T cell
SRSF7	0.000489611894493418	-0.352083605067075	0.589	0.769	1	T cell
LTB	0.000573490030932681	-0.722423325796926	0.548	0.724	1	T cell
EEF1G	0.000815568450832557	-0.221701101136144	0.958	0.98	1	T cell
CD27	0.000853240866383299	-0.26620292729614	0.292	0.411	1	T cell
EIF4A2	0.00093181484903477	-0.359859246370856	0.585	0.755	1	T cell
JCHAIN	0.000946045912636703	-0.43885916308037	0.05	0.106	1	T cell
MAT2B	0.00164827484864367	0.253293254930424	0.601	0.498	1	T cell
CD79A	0.00186841555275544	-0.39019846498	0.093	0.215	1	T cell
IGHG4	0.0021699307938786	-0.908785076735921	0.138	0.423	1	T cell
FABP5	0.00219265450570262	0.231894350961736	0.363	0.272	1	T cell
RGS10	0.00246872758453409	0.32035686546297	0.829	0.786	1	T cell
SNHG7	0.00277904721683789	-0.270681768792009	0.304	0.435	1	T cell
BRI3	0.0029700048508514	0.239034965853387	0.683	0.557	1	T cell
HIST1H1E	0.00302172588887477	-0.43944415457424	0.2	0.401	1	T cell
GIMAP1	0.00354224726702536	-0.299664611404694	0.351	0.497	1	T cell
KLF3	0.00387023802940723	-0.212267777114391	0.123	0.243	1	T cell
GAS5	0.00497579487090191	-0.28358871654934	0.845	0.922	1	T cell
MAL	0.00522715529045776	-0.23614339159626	0.21	0.322	1	T cell
SQSTM1	0.00534836306520166	0.212527532203253	0.734	0.713	1	T cell
BASP1	0.00535303335683984	0.261691503275227	0.188	0.142	1	T cell
MX2	0.00901133317361256	-0.397476095385183	0.191	0.326	1	T cell
MZB1	0.00944731040627737	-0.222857538392094	0.043	0.148	1	T cell
CMTM8	0.0113119755156823	-0.239208470110544	0.143	0.255	1	T cell
PIM1	0.0113266942118372	-0.295010669514881	0.233	0.37	1	T cell
IGHM	0.0144850686886704	-0.511387828789635	0.129	0.288	1	T cell
IL10RA	0.0178906945485816	-0.207182208619522	0.169	0.277	1	T cell
OGT	0.0179841910184064	0.231274696852225	0.469	0.374	1	T cell
EEF1A1	0.0249482824538272	-0.22262379464905	0.992	0.999	1	T cell
EIF3E	0.0256003709633499	-0.280892060294836	0.756	0.856	1	T cell
SLC25A6	0.0333527194619559	-0.424327879572845	0.72	0.882	1	T cell
RPL5	0.0365193575367418	-0.361493132987949	0.981	0.994	1	T cell
RPL10	0.0443849609633687	-0.345265627539532	0.997	0.999	1	T cell
ERP29	0.0482458552641102	-0.297586226360317	0.644	0.771	1	T cell
SLPI	0.0500051043708513	-0.278139467994918	0.008	0.127	1	T cell
PIK3IP1	0.0625600709471063	-0.325272945075196	0.498	0.678	1	T cell
RPL14	0.0796834932626005	-0.244530551924432	0.989	0.996	1	T cell
GIMAP4	0.0809911114713052	-0.348618120854672	0.587	0.702	1	T cell
EIF1AY	0.103616179197026	0.22285160903335	0.205	0.107	1	T cell
EEF2	0.106962843273122	-0.306184208719345	0.818	0.935	1	T cell
H3F3B	0.110751661048894	-0.229563914799012	0.941	0.966	1	T cell
RPS4Y1	0.120570908262782	0.68900812619895	0.435	0.242	1	T cell
CD37	0.121491585715991	-0.274379767638255	0.693	0.787	1	T cell
EIF2S3	0.128957152209824	-0.207502628264932	0.497	0.62	1	T cell
HIST1H1C	0.145851343027801	-0.388647288118933	0.208	0.405	1	T cell
ARID5B	0.206463257015321	-0.324395621723034	0.357	0.485	1	T cell
EEF1B2	0.216018971055175	-0.236019320763437	0.969	0.977	1	T cell
SRSF3	0.268697598572803	-0.204497764979794	0.643	0.781	1	T cell
S100A8	0.275345515612252	-0.649597127635016	0.045	0.192	1	T cell
H1FX	0.280171813230338	-0.40844496340473	0.523	0.678	1	T cell
HLA-DRA	0.303321835753845	-0.403057756320232	0.273	0.447	1	T cell
NOP53	0.325113001329067	-0.447680444529839	0.797	0.9	1	T cell
NAP1L4	0.332058222383373	-0.208776442510217	0.629	0.711	1	T cell
ID3	0.335209061281886	-0.205676833870497	0.144	0.249	1	T cell
PABPC4	0.354408518447231	-0.21232784714868	0.363	0.473	1	T cell
EIF4A1	0.384783226134176	-0.205062186839719	0.685	0.778	1	T cell
DDX3Y	0.391465925724225	0.202676381062779	0.2	0.112	1	T cell
RPS2	0.405692556437401	-0.32024610313395	0.992	0.998	1	T cell
TAF1D	0.423759123552692	-0.222169679362507	0.53	0.645	1	T cell
PRMT2	0.432837722845912	-0.294859995236094	0.559	0.686	1	T cell
VPREB3	0.464565110789219	-0.257768625021032	0.048	0.135	1	T cell
SRSF5	0.492699802453993	-0.336796398603209	0.856	0.906	1	T cell
MS4A1	0.499905677561547	-0.241595418095977	0.096	0.152	1	T cell
LCN2	0.532505782252064	-0.287426980701139	0.037	0.202	1	T cell
S100A9	0.556912320640897	-0.684991367928716	0.093	0.411	1	T cell
S100A2	0.562947151951095	-0.92132997160347	0.022	0.133	1	T cell
SYNE2	0.586518994971698	-0.259950703517603	0.607	0.637	1	T cell
RPS3	0.60984705284092	-0.234170024385473	0.989	0.998	1	T cell
PTMA	0.671942067212314	-0.259881575352709	0.991	0.997	1	T cell
TSC22D3	0.680992124126367	-0.22727712503851	0.309	0.471	1	T cell
RBMX	0.733701141694441	-0.243110826747409	0.582	0.741	1	T cell
RPS10	0.804308474676351	-0.385931068430903	0.966	0.984	1	T cell
ZFP36L2	0.844697678969547	-0.477864662632972	0.514	0.72	1	T cell
IGLC2	0.855643219865724	-1.44553983382798	0.219	0.648	1	T cell
ETS1	0.900043996817888	-0.228340076456719	0.683	0.79	1	T cell
HIST1H1D	0.906425025031251	-0.321542213922343	0.228	0.35	1	T cell
SELL	0.949487360449916	-0.324154553034932	0.384	0.537	1	T cell
HLA-DPB1	0.953326396373999	-0.281594531980688	0.3	0.399	1	T cell
HIV-NL-CI	0.977282286906335	9.23272629335117	1	0	1	T cell
