# Supplementary material for: HIV-1 activates oxidative phosphorylation in infected CD4 T cells in a human tonsil explant model
Source: Front Immunol. 2023 May 30;14:1172938. doi: 10.3389/fimmu.2023.1172938 (PMC10266353; doi:10.3389/fimmu.2023.1172938)
Supplement: Supplementary file 5 [file Table_5.csv]

	p_val	avg_log2FC	pct.1	pct.2	p_val_adj	celltype
IGLC7	0	0.211528349805044	0.107	0.068	0	T cell
IGHA1	3.56291335147966e-304	-1.39843769269935	0.258	0.569	6.25790101053887e-300	T cell
IGKC	6.13003279119972e-224	-1.44032886483001	0.409	0.752	1.07667895944632e-219	T cell
IGLC3	3.47858711602137e-208	-1.40257755295581	0.176	0.457	6.10979041057994e-204	T cell
RPS2	6.83386708756599e-202	-0.617372134567713	0.999	0.998	1.20030041526009e-197	T cell
RACK1	2.52782473527006e-200	-0.619103722197199	0.986	0.992	4.43987136502834e-196	T cell
B2M	6.47828517238349e-186	-0.497877641011021	1	1	1.13784600767744e-181	T cell
FAU	2.66461690108469e-179	-0.435442410815071	0.996	0.994	4.68013312506515e-175	T cell
IGHG3	5.09985613558596e-170	-0.978658318948793	0.21	0.478	8.95738731654318e-166	T cell
IL32	1.90018322742662e-165	-0.97094615857094	0.835	0.883	3.33748182065211e-161	T cell
RPL3	7.78768038986609e-158	-0.57587154875028	0.998	0.996	1.36782818367608e-153	T cell
IFITM1	3.9740669658868e-157	-0.241769531408672	0.663	0.605	6.98005121888358e-153	T cell
FYB1	6.60989541683077e-155	-0.678065220083283	0.646	0.794	1.16096203101216e-150	T cell
H3F3B	3.45672924600264e-153	-0.631494600423094	0.913	0.966	6.07139924767903e-149	T cell
OAZ1	2.81438413570469e-152	-0.484249458796584	0.883	0.947	4.94318429595172e-148	T cell
RNF213	9.66079467392323e-151	-0.719022187592576	0.669	0.82	1.69682197652788e-146	T cell
RPL5	9.25896271285066e-146	-0.569153804022108	0.995	0.994	1.62624421088509e-141	T cell
TMSB4X	2.12610905727251e-143	-0.496663908477561	0.999	0.998	3.73429794819343e-139	T cell
SMAP2	7.19699631751274e-141	-0.432997077818408	0.466	0.594	1.26408043320794e-136	T cell
PTMA	1.56914008693803e-139	-0.552549833622753	0.998	0.997	2.75603764869796e-135	T cell
PPIA	2.55664425238291e-134	-0.506289265046068	0.892	0.925	4.49048996488535e-130	T cell
CFL1	1.84203779962007e-132	-0.584315657847913	0.852	0.938	3.23535519125268e-128	T cell
CDV3	3.56103037159013e-131	-0.418366398986406	0.592	0.694	6.2545937446609e-127	T cell
RPL27	8.72384131454428e-131	-0.452680964293266	0.992	0.991	1.53225548848656e-126	T cell
ETS1	1.43431683951335e-130	-0.574581751933672	0.662	0.79	2.51923409692124e-126	T cell
SAT1	8.35192123645348e-130	-0.612221237784099	0.457	0.652	1.46693144597069e-125	T cell
SET	5.82118726231495e-129	-0.46691825051309	0.762	0.832	1.022433330753e-124	T cell
NAP1L4	8.19820357222754e-129	-0.580185549411718	0.596	0.711	1.43993247542605e-124	T cell
MALAT1	1.82578954964838e-128	-0.555091627866961	0.999	0.998	3.20681676500241e-124	T cell
CYTH1	3.67743284561721e-127	-0.399097563654307	0.416	0.525	6.45904305004207e-123	T cell
FAM107B	3.34707258063242e-126	-0.398554013698236	0.706	0.744	5.87879828062278e-122	T cell
ACTG1	6.04494473252028e-126	-0.780575020905279	0.827	0.927	1.06173409281986e-121	T cell
HLA-A	7.5162010014658e-126	-0.579713321810966	0.984	0.995	1.32014554389745e-121	T cell
ARPC1B	1.11734358939761e-124	-0.56892796086995	0.675	0.798	1.96250228041796e-120	T cell
EIF1	1.37595478200135e-124	-0.390115373868133	0.993	0.996	2.41672697910716e-120	T cell
TMSB10	3.30591139694167e-123	-0.553302974109829	0.987	0.992	5.80650277758835e-119	T cell
RPS10	1.27672936124908e-121	-0.6009776914178	0.94	0.984	2.24244745009788e-117	T cell
DDX5	3.71928551537454e-120	-0.457874986727	0.941	0.965	6.53255307920385e-116	T cell
EEF1A1	8.55008864908278e-120	-0.590094281464205	0.999	0.999	1.5017375703249e-115	T cell
RPL36AL	6.79788984324744e-119	-0.446456547040784	0.939	0.968	1.19398137206798e-114	T cell
RPS4Y1	3.46551042774854e-116	0.432222079211504	0.521	0.242	6.08682251529753e-112	T cell
SRSF5	1.087765732045e-114	-0.50975489991205	0.849	0.906	1.91055173176383e-110	T cell
ATP5F1E	2.76225980857743e-114	-0.31657084955831	0.982	0.979	4.85163312778539e-110	T cell
RPL10	8.26662346896707e-114	-0.428017801695707	0.999	0.999	1.45194974608938e-109	T cell
BTF3	8.45456346797495e-114	-0.550675782235715	0.915	0.956	1.48495952751512e-109	T cell
NPM1	2.03791558153497e-110	-0.494324355877274	0.944	0.965	3.57939492740801e-106	T cell
SERBP1	2.10446605747367e-110	-0.434706113619776	0.706	0.803	3.69628418334675e-106	T cell
COTL1	5.65179375080505e-110	-0.550114398089736	0.581	0.688	9.926810543914e-106	T cell
RPL6	5.22780430219818e-109	-0.506255331938337	0.996	0.995	9.18211547638088e-105	T cell
GAPDH	1.41491957162236e-108	-0.73673129095256	0.825	0.943	2.48516473559751e-104	T cell
SUB1	1.25079429504547e-107	-0.423458712845421	0.776	0.846	2.19689509981787e-103	T cell
CIRBP	2.5181516527403e-107	-0.393259822090592	0.755	0.858	4.42288156287307e-103	T cell
TPM3	3.41533186382234e-107	-0.398734284208744	0.728	0.797	5.99868888561755e-103	T cell
CD2	7.43401026469996e-107	-0.518173711114677	0.793	0.857	1.3057095628919e-102	T cell
RPL7A	1.58136340750086e-106	-0.402844972749524	0.998	0.995	2.7775066889345e-102	T cell
YWHAB	3.62297925211735e-106	-0.538942753858804	0.758	0.864	6.36340075841892e-102	T cell
RPL41	1.18425867916466e-105	-0.389064233975959	1	0.999	2.0800319440848e-101	T cell
NCL	2.64181811863904e-105	-0.42003331255149	0.782	0.834	4.64008934357761e-101	T cell
RPSA	2.71678314263754e-105	-0.493256239897638	0.991	0.993	4.77175791172858e-101	T cell
ARPC2	3.53613426507087e-105	-0.520384242605214	0.784	0.891	6.21086622317047e-101	T cell
HMGN1	3.59986089464717e-105	-0.404746976823249	0.792	0.867	6.32279567535829e-101	T cell
RPS4X	5.91903399538715e-105	-0.613259073899792	0.998	0.997	1.0396191309498e-100	T cell
SRP14	4.61072713916879e-104	-0.391920944183182	0.92	0.947	8.09828114723606e-100	T cell
RPS24	1.01284026797042e-103	-0.273740441354289	0.999	0.995	1.77895264666325e-99	T cell
ARGLU1	3.04563948496257e-101	-0.436253775467785	0.609	0.746	5.34936119138826e-97	T cell
ARPC3	5.40912144254964e-100	-0.47696475008978	0.742	0.821	9.50058090169419e-96	T cell
PTPRC	1.93151174615592e-99	-0.495684356116254	0.847	0.888	3.39250723094826e-95	T cell
RPL12	5.25697611422544e-99	-0.455076518754716	0.999	0.997	9.23335284702557e-95	T cell
RPS26	6.51847901377639e-99	-0.668544533544015	0.96	0.994	1.14490565397968e-94	T cell
UBC	1.31874236439695e-97	-0.581705649192871	0.863	0.929	2.31623908882681e-93	T cell
FTH1	7.18926316901821e-97	-0.599585469713135	0.972	0.994	1.26272218300636e-92	T cell
PPP2R5C	8.78065416742348e-97	-0.473796043097203	0.599	0.732	1.54223409796626e-92	T cell
PFN1	2.14927810852477e-96	-0.614882626554221	0.87	0.933	3.77499206981291e-92	T cell
HNRNPK	6.67011533486932e-96	-0.392947177779416	0.766	0.825	1.17153905741645e-91	T cell
PNRC1	1.50944095597071e-95	-0.431450820066226	0.807	0.891	2.65118209506696e-91	T cell
EEF2	3.01911964153536e-95	-0.520638197387621	0.855	0.935	5.30278173839271e-91	T cell
RSRP1	1.36596503222941e-94	-0.345551393207292	0.453	0.556	2.39918098260773e-90	T cell
JAK1	6.20731544977866e-94	-0.455887459223042	0.7	0.81	1.09025288559912e-89	T cell
APRT	9.36160056788346e-94	-0.374069592936519	0.664	0.753	1.64427152374305e-89	T cell
DDX24	1.13790417128393e-93	-0.382002627528397	0.78	0.845	1.99861488644309e-89	T cell
YBX1	3.31778833134657e-93	-0.519460049576588	0.799	0.902	5.82736342517712e-89	T cell
SLC25A6	3.72809794362805e-93	-0.566954184654292	0.744	0.882	6.5480312281883e-89	T cell
SEC11C	9.09830274780793e-93	-0.325084804701501	0.414	0.506	1.59802589462498e-88	T cell
IFI16	1.50015216645589e-92	-0.487624097209083	0.614	0.749	2.63486726516313e-88	T cell
SRRM2	1.70199637953677e-92	-0.502431902034743	0.649	0.797	2.98938644101838e-88	T cell
BATF	1.89411308258515e-92	-0.513122440393568	0.337	0.447	3.32682021825257e-88	T cell
PIM2	2.77854744728769e-92	-0.384329145098232	0.268	0.421	4.8802407364161e-88	T cell
H3F3A	3.39315934266624e-92	-0.435880714648381	0.938	0.953	5.95974506945898e-88	T cell
NDUFV2	4.35524016538375e-92	-0.377286951434814	0.509	0.627	7.64954382648002e-88	T cell
GPX4	6.5327526711391e-92	-0.272031612885841	0.78	0.816	1.14741267915887e-87	T cell
GIMAP4	9.35455732905399e-92	-0.586852928487872	0.55	0.702	1.64303444927504e-87	T cell
CALM1	1.58885720987646e-91	-0.4871128313716	0.874	0.912	2.79066880342702e-87	T cell
MBNL1	2.5158918054301e-91	-0.305371132575082	0.698	0.74	4.41891236705744e-87	T cell
SUMO2	2.53393554377907e-91	-0.404223133640967	0.793	0.859	4.45060438909357e-87	T cell
HMGN2	1.09244347835301e-90	-0.400501554325346	0.779	0.872	1.91876772537923e-86	T cell
RPL15	1.43007001423489e-90	-0.350699519264539	0.999	0.995	2.51177497300216e-86	T cell
HLA-B	1.83385272407591e-90	-0.433370230056665	0.996	0.997	3.22097892456694e-86	T cell
RPL4	1.55147324457687e-89	-0.542594991866052	0.949	0.975	2.72500760677482e-85	T cell
HMGB1	1.69264185352662e-89	-0.454103142931134	0.917	0.952	2.97295615153416e-85	T cell
SON	1.87819091624989e-89	-0.475640257087048	0.84	0.904	3.2988545253013e-85	T cell
DDX17	3.60968850230729e-89	-0.360198978893691	0.727	0.781	6.34005688545252e-85	T cell
EEF1G	4.72618662203373e-89	-0.543489283230306	0.963	0.98	8.30107418294004e-85	T cell
CACYBP	6.52709949445833e-89	-0.454137909728202	0.423	0.576	1.14641975520666e-84	T cell
PRRC2C	9.00338756339747e-89	-0.443103175037282	0.708	0.812	1.58135499163513e-84	T cell
CCNI	1.87670261651293e-88	-0.456604469314467	0.778	0.897	3.29624047564331e-84	T cell
LDHB	4.50698165423327e-88	-0.532575880024241	0.785	0.865	7.91606257749531e-84	T cell
ACTB	8.81427244691118e-88	-0.618367847745264	0.959	0.989	1.54813881257548e-83	T cell
MT-ATP6	1.68302425802959e-86	-0.257795129455007	0.998	0.996	2.95606380680318e-82	T cell
COX8A	1.86619113018226e-86	-0.401653276915623	0.595	0.709	3.27777810105213e-82	T cell
RESF1	9.33628216402595e-86	-0.449894767819346	0.661	0.751	1.63982459928952e-81	T cell
ANP32B	1.60770358440994e-85	-0.418999588924836	0.683	0.777	2.82377057565762e-81	T cell
NACA	1.98332322158666e-85	-0.42279033924591	0.991	0.989	3.4835089063948e-81	T cell
TRIR	2.68954928322756e-85	-0.387462528085027	0.639	0.773	4.72392436106089e-81	T cell
SRSF7	2.12295039691793e-84	-0.447113705513159	0.599	0.769	3.72875007714665e-80	T cell
ATP5ME	4.26435890946018e-84	-0.281972173569291	0.771	0.829	7.48991998857586e-80	T cell
BPTF	5.11629571939756e-84	-0.390150233683949	0.519	0.644	8.98626180154988e-80	T cell
SNHG29	6.60757396457505e-84	-0.440722139905013	0.837	0.871	1.16055429113796e-79	T cell
PEBP1	3.00130960070954e-83	-0.419337953599937	0.625	0.743	5.27150018268623e-79	T cell
HSP90AA1	8.81772498563558e-83	-0.553654594818227	0.818	0.898	1.54874521647703e-78	T cell
NAP1L1	1.30529808561146e-82	-0.353716042898736	0.886	0.922	2.29262555756797e-78	T cell
HNRNPDL	1.58599300361948e-82	-0.394044380352027	0.767	0.858	2.78563811155725e-78	T cell
ISG20	5.15471669627787e-82	-0.618410910403681	0.453	0.675	9.05374440534245e-78	T cell
EEF1B2	6.71359404101593e-82	-0.447146229770485	0.978	0.977	1.17917565736404e-77	T cell
PNISR	1.17611024617517e-81	-0.431969687143453	0.747	0.855	2.06572003638207e-77	T cell
PSMB8	1.98730502781921e-81	-0.39752107459696	0.499	0.629	3.49050255086167e-77	T cell
RBBP4	1.29761467799411e-80	-0.275118586942413	0.424	0.513	2.27913042042886e-76	T cell
ENO1	1.33067102180483e-80	-0.546369368585629	0.559	0.698	2.337190582698e-76	T cell
LIMD2	1.87723534623314e-80	-0.507190997945262	0.75	0.864	3.29717616212388e-76	T cell
HNRNPA2B1	5.21939317832475e-80	-0.471375894216976	0.811	0.878	9.16734217840959e-76	T cell
SEPTIN6	1.49225158595873e-79	-0.52230579815928	0.616	0.752	2.62099068557791e-75	T cell
ST13	2.5792341226357e-79	-0.371830228654771	0.632	0.738	4.53016681299734e-75	T cell
H2AFZ	2.82218844171655e-79	-0.424239605507919	0.698	0.792	4.95689177903094e-75	T cell
HLA-E	7.93176162269771e-79	-0.618188415858562	0.899	0.969	1.39313461141063e-74	T cell
TLK1	1.9789836049131e-78	-0.371474504291081	0.351	0.49	3.47588680366938e-74	T cell
UCP2	1.99070078876697e-78	-0.565814046008431	0.275	0.428	3.49646686539031e-74	T cell
ITGAL	2.0188907673091e-78	-0.240476472119723	0.385	0.455	3.5459797437017e-74	T cell
PPP1CC	2.468154477217e-78	-0.338677158494095	0.386	0.518	4.33506652378393e-74	T cell
HSP90B1	3.44062490755827e-78	-0.442770206163269	0.56	0.697	6.04311358763535e-74	T cell
RPS29	4.07969087248966e-78	-0.212149628778288	0.999	0.998	7.16556904844084e-74	T cell
ASB2	4.14304548984291e-78	-0.334547718662751	0.113	0.21	7.27684509836009e-74	T cell
RPS8	4.23692614577981e-78	-0.313529465401567	0.999	0.999	7.44173708244766e-74	T cell
CHCHD2	6.38097219089809e-78	-0.413008273639905	0.769	0.86	1.12075395560934e-73	T cell
EZR	9.98946689599606e-78	-0.419188115192905	0.398	0.562	1.75454996561275e-73	T cell
LAT	2.12530745850196e-77	-0.42022748669139	0.4	0.526	3.73289002011285e-73	T cell
PASK	7.67260098090729e-77	-0.38885413165296	0.352	0.399	1.34761563628656e-72	T cell
HSP90AB1	1.55974206839113e-76	-0.499420348947444	0.814	0.883	2.73953096892219e-72	T cell
RPL8	4.39957782943468e-76	-0.463590674372513	0.996	0.996	7.72741849961906e-72	T cell
EIF4A1	8.16835334692928e-76	-0.48039678560847	0.633	0.778	1.43468958185466e-71	T cell
CFLAR	2.71029598097823e-75	-0.371708790472524	0.464	0.587	4.76036386099017e-71	T cell
RPL10A	2.91847043156549e-75	-0.427286968702719	0.995	0.993	5.12600146600163e-71	T cell
SYF2	3.81284032664173e-75	-0.293565568634268	0.656	0.745	6.69687274971354e-71	T cell
SKP1	4.34640569538796e-75	-0.283679906499629	0.819	0.866	7.63402696337941e-71	T cell
TPT1	5.71374042281514e-75	-0.3795020962889	1	0.999	1.00356136786325e-70	T cell
ITGA4	6.67179225065933e-75	-0.615220305576658	0.255	0.375	1.1718335909058e-70	T cell
EIF5	8.34677146490273e-75	-0.337750955023481	0.508	0.656	1.46602694009552e-70	T cell
RPS9	9.74827175793583e-75	-0.269229107634898	0.998	0.995	1.71218645156385e-70	T cell
HNRNPH1	3.03683544640843e-74	-0.26264277079719	0.531	0.596	5.33389777807177e-70	T cell
FNBP1	3.4082868554869e-74	-0.357136416411519	0.577	0.688	5.98631503297719e-70	T cell
RPS15	3.41654049887966e-74	-0.353157769352356	0.999	0.998	6.00081173223223e-70	T cell
PAK2	6.26211302418305e-74	-0.35382966223706	0.58	0.676	1.09987753156751e-69	T cell
SH3KBP1	7.68276602903141e-74	-0.323979889703723	0.374	0.51	1.34940102533908e-69	T cell
MT-CO1	8.32579261724875e-74	-0.418953793220792	0.999	0.999	1.46234221529357e-69	T cell
RBM39	1.38960871042463e-73	-0.475086639194596	0.681	0.842	2.44070873898982e-69	T cell
GNAI2	1.7457452727107e-73	-0.375253446395944	0.567	0.691	3.06622699698908e-69	T cell
SERF2	2.64836909304257e-73	-0.390061710267013	0.946	0.962	4.65159547501998e-69	T cell
MBD2	2.69435455149964e-73	-0.324115936810461	0.31	0.439	4.73236433425396e-69	T cell
TPR	5.48929465562924e-73	-0.45989925097167	0.526	0.67	9.64139713314719e-69	T cell
GMFG	5.92337740443581e-73	-0.398489819744452	0.721	0.795	1.04038200731511e-68	T cell
RNF19A	1.92589686362767e-72	-0.289467459998326	0.347	0.461	3.38264525127565e-68	T cell
NSA2	3.2776231369214e-72	-0.28165013366714	0.742	0.768	5.75681727768875e-68	T cell
MAF	6.70095105398966e-72	-0.629861179244291	0.331	0.468	1.17695504312274e-67	T cell
RSRC2	6.92043805275983e-72	-0.371021174779264	0.445	0.599	1.21550573958674e-67	T cell
UBXN1	8.41632467234827e-72	-0.377332485554329	0.627	0.756	1.47824326545125e-67	T cell
IGHG1	1.19473848180377e-71	-0.753622198813334	0.143	0.38	2.09843866944015e-67	T cell
BRD2	1.44270154391066e-71	-0.270854032594982	0.432	0.551	2.53396099172468e-67	T cell
EDF1	1.79047694300782e-71	-0.316765138709903	0.768	0.828	3.14479370269894e-67	T cell
APBB1IP	4.0215371050016e-71	-0.346022543119055	0.398	0.545	7.06342777122481e-67	T cell
PDCD4	4.42700979647871e-71	-0.385539356466077	0.714	0.772	7.77560000653521e-67	T cell
HNRNPU	4.8785435189674e-71	-0.421238519517844	0.663	0.771	8.56867383671435e-67	T cell
SRRM1	7.84086592566059e-71	-0.38807298017518	0.675	0.772	1.37716969118303e-66	T cell
SYNE2	7.95472019941596e-71	-0.602574070942561	0.524	0.637	1.39716705582542e-66	T cell
ATP5MD	1.10117118650416e-70	-0.278899671407087	0.7	0.77	1.9340970719759e-66	T cell
CALM2	1.31322937623254e-70	-0.331390657150292	0.771	0.849	2.30655607641483e-66	T cell
EIF3F	1.41525445179747e-70	-0.406076257432864	0.701	0.813	2.48575291913708e-66	T cell
CBX3	2.35659718674747e-70	-0.391357056667675	0.613	0.719	4.13912729880326e-66	T cell
CORO1A	3.22266921653807e-70	-0.595081866074403	0.7	0.823	5.66029621192747e-66	T cell
N4BP2L2	5.71652343323906e-70	-0.314169577698347	0.771	0.826	1.00405017581411e-65	T cell
SH2D1A	7.19204480636634e-70	-0.245661664377819	0.35	0.414	1.26321074979018e-65	T cell
OST4	8.28579045864256e-70	-0.293060125912081	0.865	0.885	1.45531623615598e-65	T cell
CAPZB	1.04155628168606e-69	-0.428849912485753	0.467	0.608	1.82938945315339e-65	T cell
EIF2S2	1.21351449160777e-69	-0.371031229836412	0.664	0.758	2.13141685305989e-65	T cell
SNX6	1.48376835394079e-69	-0.36201036574306	0.493	0.625	2.6060907368616e-65	T cell
RPS7	1.50398109427201e-69	-0.364264217728136	0.998	0.996	2.64159239397936e-65	T cell
RBM3	1.71132561374252e-69	-0.348753957254918	0.582	0.687	3.00577230797736e-65	T cell
SH3BGRL3	2.50833946424443e-69	-0.485967718694822	0.854	0.919	4.40564743499892e-65	T cell
MXD4	2.89166589379469e-69	-0.213082258075556	0.3	0.394	5.07892197586099e-65	T cell
PARK7	3.85740439488996e-69	-0.333146639397501	0.621	0.72	6.77514507918473e-65	T cell
LIMS1	4.44670496768824e-69	-0.490415605024047	0.381	0.528	7.81019260524763e-65	T cell
MCL1	4.68674569705229e-69	-0.310781445676668	0.449	0.59	8.23180014230264e-65	T cell
IGHG4	1.65401229798813e-68	-0.854085952069884	0.153	0.423	2.90510720018636e-64	T cell
HCLS1	2.05223486323278e-68	-0.311259071233705	0.522	0.625	3.60454531378205e-64	T cell
CDC42	2.84516170975291e-68	-0.411126845450875	0.64	0.766	4.99724202701001e-64	T cell
YWHAE	3.00966618167573e-68	-0.279759440894183	0.358	0.462	5.28617768149526e-64	T cell
NEAT1	3.38118199169777e-68	-0.302963111235376	0.915	0.92	5.93870805021797e-64	T cell
TERF2IP	3.55791093238525e-68	-0.284793444299923	0.452	0.567	6.24911476164146e-64	T cell
RBMX	4.70856098430377e-68	-0.424907628215721	0.576	0.741	8.27011651283115e-64	T cell
ZNF706	6.75695980523705e-68	-0.263399827526588	0.548	0.631	1.18679242019184e-63	T cell
SLC25A5	1.06359460376541e-67	-0.382446388488374	0.523	0.631	1.86809756205356e-63	T cell
SFPQ	1.18318027341825e-67	-0.360854943210849	0.508	0.646	2.07813783223182e-63	T cell
HLA-C	1.2772508695945e-67	-0.567418804039825	0.971	0.991	2.24336342735578e-63	T cell
TFRC	1.48495445380924e-67	-0.264869090150654	0.183	0.238	2.60817400267055e-63	T cell
PAIP2	1.89947249332158e-67	-0.263099781143272	0.582	0.659	3.33623348727002e-63	T cell
ANKRD12	2.15931741112903e-67	-0.415588164614958	0.762	0.85	3.79262510090702e-63	T cell
RAN	2.56340644024931e-67	-0.406636305584806	0.617	0.748	4.50236707165389e-63	T cell
SF3B1	3.02541585238673e-67	-0.326230782747118	0.573	0.673	5.31384040313205e-63	T cell
TCEA1	3.24591972227207e-67	-0.305831227483079	0.607	0.683	5.70113340019867e-63	T cell
FYN	3.34820879571865e-67	-0.363654878709805	0.479	0.609	5.88079392880024e-63	T cell
ZNHIT1	7.37509214651768e-67	-0.276929920488971	0.398	0.51	1.29536118461436e-62	T cell
RPS6	1.31827427616059e-66	-0.352304016704006	0.999	0.997	2.31541693864847e-62	T cell
NCOA7	1.32056475040927e-66	-0.278559147012895	0.325	0.428	2.31943992761884e-62	T cell
EPB41	1.35389245741344e-66	-0.375121232763103	0.586	0.683	2.37797671220096e-62	T cell
LBH	1.37199961205173e-66	-0.336334050045571	0.435	0.566	2.40978011860766e-62	T cell
ADI1	2.25613500688976e-66	-0.244626158920522	0.194	0.287	3.96267552610117e-62	T cell
IL2RG	3.26630160458316e-66	-0.415809706419503	0.542	0.671	5.73693213828986e-62	T cell
TMA7	4.97268032030537e-66	-0.245495354173135	0.96	0.957	8.73401571458435e-62	T cell
ABRACL	5.19960811210555e-66	-0.285622602132238	0.488	0.555	9.13259168810218e-62	T cell
ARHGDIB	5.55466060990228e-66	-0.549848620764622	0.77	0.888	9.75620589523236e-62	T cell
COX7C	6.68393207101912e-66	-0.227992734368627	0.976	0.975	1.1739658289538e-61	T cell
ARID5B	7.02181100998165e-66	-0.543789264232434	0.26	0.485	1.23331088579318e-61	T cell
TSHZ2	9.46299026700656e-66	-0.376517156485239	0.205	0.35	1.66207961049703e-61	T cell
C1QBP	1.35630214511871e-65	-0.284789365730053	0.446	0.514	2.38220908768651e-61	T cell
RPL22L1	1.50098199856817e-65	-0.251442091517586	0.445	0.533	2.63632478228514e-61	T cell
TLE5	1.97588638032012e-65	-0.418344343033775	0.653	0.75	3.47044683839426e-61	T cell
COPE	3.48613496828407e-65	-0.349002635578276	0.487	0.628	6.12304745829414e-61	T cell
C11orf58	4.51928812917831e-65	-0.343275716236098	0.645	0.766	7.93767767008879e-61	T cell
RPS3	4.74326588103529e-65	-0.424189088412717	0.999	0.998	8.33107219345038e-61	T cell
PPIB	6.75890527929943e-65	-0.405845292442458	0.639	0.755	1.18713412325615e-60	T cell
HIST1H1C	7.4374809918036e-65	-0.534973966206165	0.207	0.405	1.30631916140039e-60	T cell
SLC25A3	9.42605461006619e-65	-0.335932333561928	0.606	0.682	1.65559223171203e-60	T cell
ZNF207	1.28540730995373e-64	-0.246647321159507	0.493	0.568	2.25768939920273e-60	T cell
TAF10	1.39036495882877e-64	-0.260776545197781	0.386	0.498	2.44203701368686e-60	T cell
ATP5MC2	1.4528051721848e-64	-0.336816726865447	0.859	0.893	2.55170700442539e-60	T cell
VPS28	1.49124940164245e-64	-0.299888055425769	0.459	0.588	2.6192304490448e-60	T cell
ELOB	1.62156293160608e-64	-0.285852041085469	0.812	0.863	2.84811313307292e-60	T cell
NUCKS1	1.77049484813439e-64	-0.372858154205668	0.615	0.729	3.10969715126324e-60	T cell
ARID4B	1.95908932286919e-64	-0.427256189296493	0.515	0.687	3.44094448668744e-60	T cell
ARL6IP4	2.78237276012203e-64	-0.341918720109042	0.62	0.731	4.88695951587834e-60	T cell
SMCHD1	3.92143627496088e-64	-0.445595273469762	0.45	0.625	6.88761067334129e-60	T cell
GIMAP5	5.06952728163906e-64	-0.445555487142773	0.433	0.611	8.90411771747085e-60	T cell
TYMP	5.42053282497863e-64	-0.377299354710279	0.216	0.374	9.52062385379246e-60	T cell
EIF4G2	5.57485795673779e-64	-0.277574543340579	0.578	0.655	9.79168051521425e-60	T cell
GPBP1	8.38493150542538e-64	-0.332080761628001	0.473	0.62	1.47272936961291e-59	T cell
TPI1	8.90736398863172e-64	-0.45000768992574	0.481	0.653	1.56448941096328e-59	T cell
CELF2	1.25221188297255e-63	-0.269002519935075	0.464	0.551	2.19938495125299e-59	T cell
DNAJA1	2.26306561519687e-63	-0.35645410118507	0.451	0.607	3.97484844653178e-59	T cell
TRA2B	6.73009245590284e-63	-0.358534503662692	0.536	0.685	1.18207343895477e-58	T cell
SRGN	1.22461237795694e-62	-0.503529887369439	0.662	0.803	2.15090918064356e-58	T cell
ARF6	1.62129413042591e-62	-0.29409025110411	0.477	0.579	2.84764101068006e-58	T cell
LY75	1.69446241259635e-62	-0.214732405957393	0.198	0.268	2.97615378148423e-58	T cell
RBM25	2.18945213614146e-62	-0.330315534142795	0.509	0.637	3.84555373191885e-58	T cell
NSD3	3.95089874715631e-62	-0.387088526284393	0.43	0.6	6.93935855950534e-58	T cell
SRSF9	4.00470996213859e-62	-0.310778854920593	0.531	0.642	7.03387257750021e-58	T cell
SESN3	6.9638385128169e-62	-0.215742254339368	0.255	0.326	1.22312859639116e-57	T cell
IGLC2	1.30207230596986e-61	-1.14277253063337	0.291	0.648	2.28695979820546e-57	T cell
ASH1L	1.31067523622456e-61	-0.237536512777355	0.392	0.49	2.30206998490482e-57	T cell
PSMA7	1.62409386993755e-61	-0.380625745719924	0.724	0.831	2.85255847315831e-57	T cell
SHOC2	2.57810077023857e-61	-0.21005008898075	0.316	0.417	4.52817619284703e-57	T cell
BST2	2.60166566488012e-61	-0.410316104996749	0.401	0.569	4.56956557379545e-57	T cell
NDUFA4	2.76064774852139e-61	-0.260976767035132	0.797	0.839	4.84880170550296e-57	T cell
MT-ND4L	2.81465923469892e-61	-0.231864750976091	0.806	0.795	4.94366747982518e-57	T cell
DDX3X	3.10607941094425e-61	-0.354041202469632	0.476	0.601	5.45551787738249e-57	T cell
SP100	3.26661288071795e-61	-0.475355302315933	0.515	0.676	5.737478863693e-57	T cell
YWHAZ	3.4545728482062e-61	-0.245816449424523	0.786	0.805	6.06761175058938e-57	T cell
GABARAP	4.13047273350697e-61	-0.328359625947927	0.757	0.831	7.25476230913165e-57	T cell
MYL6	4.37497226079698e-61	-0.422767237061374	0.862	0.933	7.68420127886381e-57	T cell
LCP1	5.89497034834263e-61	-0.293279426209245	0.656	0.702	1.0353925919829e-56	T cell
SMCO4	5.97579666738179e-61	-0.242373176114406	0.073	0.158	1.04958892665894e-56	T cell
UBE2V1	6.59884256358153e-61	-0.298991311238102	0.514	0.633	1.15902070786746e-56	T cell
TNFRSF14	7.73991038419148e-61	-0.271610971323532	0.338	0.444	1.35943785987939e-56	T cell
TBL1XR1	8.57297511861431e-61	-0.221533777198388	0.386	0.457	1.50575734983342e-56	T cell
PHF3	8.80721232509603e-61	-0.280446576819541	0.457	0.561	1.54689877277987e-56	T cell
RPLP0	1.21460012194994e-60	-0.412566208001031	0.982	0.99	2.13332365419288e-56	T cell
WDR83OS	1.30480518436462e-60	-0.235744953840057	0.539	0.627	2.29175982581803e-56	T cell
GPRIN3	1.49176716175346e-60	-0.241154652958306	0.267	0.345	2.62013984290378e-56	T cell
SKAP1	1.58397142905711e-60	-0.307871959062486	0.341	0.456	2.78208741799591e-56	T cell
UBB	2.7740495091308e-60	-0.403712902439719	0.737	0.857	4.87234055783733e-56	T cell
HP1BP3	2.79101704802576e-60	-0.323264753618787	0.58	0.688	4.90214234315244e-56	T cell
CYLD	4.0142694876494e-60	-0.33947465268693	0.443	0.558	7.05066292810741e-56	T cell
PRPF38B	4.06581323236129e-60	-0.362230298097885	0.471	0.625	7.14119436131938e-56	T cell
EIF3A	4.56457586151245e-60	-0.320238265311748	0.503	0.585	8.01722104316047e-56	T cell
EIF3K	4.67749949296411e-60	-0.355236254769577	0.799	0.862	8.21556010944217e-56	T cell
PET100	6.48329104880394e-60	-0.262587387316786	0.618	0.725	1.13872523981192e-55	T cell
PRPF4B	1.1838839305612e-59	-0.321724615759014	0.521	0.631	2.07937373563769e-55	T cell
IGLC1	1.20582821853463e-59	-1.24682696464132	0.165	0.448	2.11791668303422e-55	T cell
IGFLR1	1.23955005529368e-59	-0.240304139707174	0.241	0.343	2.17714571711781e-55	T cell
PTPN2	1.25321207619196e-59	-0.321904246283653	0.357	0.494	2.20114169062355e-55	T cell
HNRNPA3	1.29499206136418e-59	-0.374482377532654	0.686	0.771	2.27452405658005e-55	T cell
RTF1	1.57360169450802e-59	-0.297095799443645	0.501	0.624	2.76387401623388e-55	T cell
GUK1	1.75781712999971e-59	-0.314724776550005	0.602	0.713	3.08743000713148e-55	T cell
HIST1H1E	2.07019869021968e-59	-0.523439932702431	0.204	0.401	3.63609697950185e-55	T cell
SRSF2	2.58451985458585e-59	-0.268969263526809	0.55	0.641	4.5394506725946e-55	T cell
SOD1	3.9988439210755e-59	-0.429576438140355	0.737	0.845	7.02356946297701e-55	T cell
POLD4	4.50374197329031e-59	-0.292187814556473	0.378	0.496	7.9103724018871e-55	T cell
ANKRD11	4.82759452681107e-59	-0.385202591945192	0.542	0.669	8.47918702689096e-55	T cell
ERH	6.13031848980485e-59	-0.323740120617939	0.511	0.639	1.07672913954932e-54	T cell
RPL7	1.10997241639406e-58	-0.470430888984731	0.98	0.986	1.94955555215453e-54	T cell
SPTAN1	1.18369134203005e-58	-0.255491657410521	0.347	0.451	2.07903547314158e-54	T cell
CALM3	1.83069143407639e-58	-0.299768592190479	0.497	0.605	3.21542643481176e-54	T cell
PTP4A2	2.3725728152424e-58	-0.330515775745221	0.633	0.737	4.16718689269176e-54	T cell
GALM	2.45198355111265e-58	-0.277324114983983	0.18	0.283	4.30666390917427e-54	T cell
TRIP12	4.38429144101223e-58	-0.232004636546498	0.329	0.43	7.70056948699389e-54	T cell
YPEL3	5.17369014125516e-58	-0.374831248488695	0.582	0.682	9.08706936410056e-54	T cell
ELF1	5.83212936856764e-58	-0.383275492279723	0.529	0.68	1.02435520229522e-53	T cell
COX7A2L	7.24631109793335e-58	-0.222419148502087	0.552	0.611	1.27274208124101e-53	T cell
UQCR11	7.92497022786691e-58	-0.253517138320894	0.813	0.849	1.39194177082254e-53	T cell
COX4I1	8.37204809045735e-58	-0.311481006162085	0.94	0.962	1.47046652660793e-53	T cell
PPA1	9.618442124154e-58	-0.278315773311081	0.469	0.551	1.68938317468641e-53	T cell
SSR4	1.16824361035449e-57	-0.361779100586401	0.679	0.792	2.05190307722663e-53	T cell
RPL19	1.26117804608492e-57	-0.343037827947846	0.999	0.998	2.21513312014355e-53	T cell
PHACTR2	1.36911414563403e-57	-0.315037111712837	0.254	0.369	2.40471208539161e-53	T cell
ATP5MF	1.6874814115416e-57	-0.255259910826686	0.671	0.74	2.96389235123167e-53	T cell
MT-ND6	2.53417035971841e-57	-0.227479275092246	0.605	0.635	4.45101681980941e-53	T cell
MORF4L1	2.66910922024788e-57	-0.36726989611849	0.638	0.764	4.68802343444337e-53	T cell
MRPS34	3.23617195106775e-57	-0.275965571439376	0.352	0.476	5.68401241485539e-53	T cell
AAK1	3.29077663928923e-57	-0.301464992663514	0.641	0.75	5.77992008924761e-53	T cell
NDUFA1	6.2196486603967e-57	-0.264427050494691	0.728	0.789	1.09241909071208e-52	T cell
MT-CYB	7.72641448856676e-57	-0.282338963451704	0.998	0.998	1.35706744077187e-52	T cell
CALR	7.87952402318475e-57	-0.433578108103843	0.531	0.664	1.38395959943217e-52	T cell
TRAF3IP3	8.17179388975724e-57	-0.397606787036798	0.485	0.618	1.43529387879696e-52	T cell
EEF1D	8.73428381417776e-57	-0.417795829183694	0.967	0.983	1.53408960912218e-52	T cell
MT-ND5	9.0967813671763e-57	-0.344741091776949	0.938	0.926	1.59775867933085e-52	T cell
CCNL1	1.0433469871694e-56	-0.384302880252139	0.45	0.614	1.83253464826434e-52	T cell
RPL26	1.15254889978139e-56	-0.280064397105177	0.999	0.997	2.02433688757603e-52	T cell
C9orf16	1.48705318233011e-56	-0.243269648236172	0.585	0.651	2.6118602094446e-52	T cell
EIF3H	1.63615828506354e-56	-0.443090473152659	0.635	0.771	2.87374841188561e-52	T cell
RAC2	1.76114874043887e-56	-0.402570744254698	0.553	0.649	3.09328164770682e-52	T cell
ILF3	1.81698756685138e-56	-0.271777901682235	0.326	0.458	3.19135696241777e-52	T cell
PSMD8	2.34057664079565e-56	-0.313556188566807	0.457	0.585	4.11098881189348e-52	T cell
IK	2.82736053003595e-56	-0.310657603734862	0.525	0.653	4.96597603495515e-52	T cell
RORA	3.08144254677037e-56	-0.352675386546188	0.367	0.456	5.41224568914747e-52	T cell
CLEC2D	3.13731869282877e-56	-0.36987762152994	0.478	0.595	5.51038655208446e-52	T cell
RPS3A	3.29877602646964e-56	-0.394912095560132	0.999	0.998	5.79397021289127e-52	T cell
HNRNPM	3.58332782284679e-56	-0.382372071700323	0.551	0.696	6.29375698804811e-52	T cell
GABARAPL2	3.72890076237096e-56	-0.235430211190901	0.521	0.594	6.54944129902836e-52	T cell
TMEM123	5.92518043518831e-56	-0.328645695909758	0.636	0.701	1.04069869163647e-51	T cell
PSME1	7.3246632223051e-56	-0.469854551484642	0.78	0.891	1.28650384836567e-51	T cell
PDAP1	7.51648229819862e-56	-0.309440471402551	0.403	0.535	1.32019495085561e-51	T cell
COX5B	1.47297220814146e-55	-0.322366047996642	0.698	0.794	2.58712838637967e-51	T cell
MALT1	1.62759376887423e-55	-0.242577810873761	0.234	0.34	2.8587056956507e-51	T cell
SEPHS2	1.64378146845303e-55	-0.269066323957428	0.286	0.402	2.8871377711909e-51	T cell
ZC3H15	2.50282923043152e-55	-0.288078230813772	0.465	0.59	4.39596926032992e-51	T cell
HSPA8	2.54675298605877e-55	-0.49780662934928	0.695	0.843	4.47311694471362e-51	T cell
UBL5	2.75617565747798e-55	-0.222530979614341	0.817	0.854	4.84094692479432e-51	T cell
VDAC1	3.73811313801689e-55	-0.273928676025141	0.397	0.492	6.56562191561286e-51	T cell
MYCBP2	4.23786477945392e-55	-0.34886406124527	0.503	0.631	7.44338569863286e-51	T cell
MRPS6	5.55368091064042e-55	-0.231191722143954	0.398	0.49	9.75448515144883e-51	T cell
CD247	6.33901884596547e-55	-0.354450096021055	0.504	0.621	1.11338527010538e-50	T cell
ATP6V0E1	7.23742844362276e-55	-0.294867869572679	0.706	0.788	1.2711819318379e-50	T cell
ARPC5	7.90892692347354e-55	-0.327033432892515	0.594	0.69	1.38912392483889e-50	T cell
PSMB1	9.06362948781492e-55	-0.326781924648678	0.588	0.702	1.59193588323981e-50	T cell
TRBC2	1.11998649474085e-54	-0.559894224652886	0.758	0.841	1.96714427936283e-50	T cell
IKZF3	1.32129877226719e-54	-0.380251190953976	0.481	0.604	2.32072916361009e-50	T cell
CLTA	1.45901050379764e-54	-0.275260707106543	0.466	0.555	2.56260604887018e-50	T cell
LCK	1.82258991474978e-54	-0.499245589035667	0.599	0.737	3.20119692626651e-50	T cell
UBE2D2	1.88066882016802e-54	-0.372536100544479	0.529	0.681	3.3032067157431e-50	T cell
ARF1	2.22225643627901e-54	-0.359488905199727	0.467	0.632	3.90317120468045e-50	T cell
UBE2I	3.3125211522774e-54	-0.28865292461193	0.478	0.61	5.81811215186003e-50	T cell
BUD31	3.45132734323021e-54	-0.211617784227888	0.374	0.468	6.06191134564954e-50	T cell
PSMA5	4.70787091959188e-54	-0.300444761788138	0.444	0.551	8.26890448317117e-50	T cell
SEPTIN2	5.0703513525239e-54	-0.221574865483101	0.427	0.497	8.90556511557297e-50	T cell
KMT2A	6.38585113410243e-54	-0.330676454018631	0.519	0.627	1.12161089319375e-49	T cell
WIPF1	7.59168328148129e-54	-0.285812022556629	0.569	0.662	1.33340325155937e-49	T cell
MIER1	8.29152149108342e-54	-0.220879849385082	0.425	0.522	1.45632283469389e-49	T cell
BCL11B	8.71097999159919e-54	-0.235927313039012	0.676	0.736	1.52999652572448e-49	T cell
RPL11	9.63215378550026e-54	-0.315453361945748	1	0.998	1.69179149088527e-49	T cell
EIF3G	9.8094393257595e-54	-0.374812104522543	0.589	0.724	1.7229299231764e-49	T cell
SLC4A7	1.27379232643703e-53	-0.216971255468404	0.209	0.287	2.23728884215399e-49	T cell
RHOG	1.39634927250097e-53	-0.297559179170446	0.317	0.464	2.4525478622207e-49	T cell
JTB	1.88418081398214e-53	-0.286474476113275	0.553	0.675	3.30937518167824e-49	T cell
PCBP2	2.14577392432511e-53	-0.202212218756221	0.674	0.704	3.76883732068462e-49	T cell
RPL24	2.1668820000433e-53	-0.275719804480904	0.997	0.994	3.80591154487605e-49	T cell
TRAPPC1	3.27220924487177e-53	-0.301683342162683	0.489	0.6	5.74730831769277e-49	T cell
NDUFA10	4.10477700319787e-53	-0.201581054070075	0.294	0.394	7.20963032841675e-49	T cell
TTC39C	5.03502755330836e-53	-0.222449421672026	0.357	0.434	8.8435223946308e-49	T cell
HIST1H1D	8.36657467682311e-53	-0.58588262126331	0.192	0.35	1.46950517623721e-48	T cell
TMEM258	8.76599123493926e-53	-0.275142749623424	0.724	0.791	1.53965870050473e-48	T cell
GCC2	1.06802452046925e-52	-0.401448956657718	0.607	0.728	1.87587826775219e-48	T cell
LUC7L3	1.10503479187039e-52	-0.270732228229605	0.566	0.646	1.94088310844116e-48	T cell
ATP5F1C	1.31161407215453e-52	-0.290758130727611	0.428	0.547	2.30371895633221e-48	T cell
SAMD9	1.63947909187252e-52	-0.342784973283792	0.375	0.499	2.8795810769649e-48	T cell
SUMO1	1.81983631692087e-52	-0.272585743325086	0.451	0.557	3.19636050703982e-48	T cell
RPL14	2.20541723631391e-52	-0.282185696841064	0.998	0.996	3.87359483386175e-48	T cell
SEC61B	2.29669082818187e-52	-0.281782062456397	0.656	0.742	4.03390777061863e-48	T cell
GRB2	2.49745674378419e-52	-0.317506770813281	0.434	0.569	4.38653302478256e-48	T cell
AC004687.1	2.64563446797034e-52	-0.315671584414988	0.445	0.556	4.6467923795431e-48	T cell
DDT	2.78083320345445e-52	-0.296266620596314	0.427	0.551	4.8842554385474e-48	T cell
EIF3E	3.18899694841939e-52	-0.377420300140559	0.779	0.856	5.60115424020381e-48	T cell
RPL38	3.36118530885163e-52	-0.228632187976521	0.998	0.995	5.90358587646701e-48	T cell
PSME2	3.45285170191396e-52	-0.447466711291089	0.486	0.667	6.06458872924168e-48	T cell
HIST1H4C	4.7980950653119e-52	-0.600071081219025	0.643	0.774	8.42737417271382e-48	T cell
HSPD1	5.41977192413471e-52	-0.348918959349297	0.447	0.573	9.5192874075502e-48	T cell
SNRPB	6.22737603422854e-52	-0.337567134569057	0.481	0.624	1.0937763266519e-47	T cell
ITM2A	6.85568056710887e-52	-0.272258501828842	0.414	0.508	1.204131734807e-47	T cell
NME3	6.91495069657743e-52	-0.23189529302658	0.258	0.367	1.21454194034686e-47	T cell
LINC01943	7.27041565655326e-52	-0.26960295418526	0.054	0.116	1.27697580591702e-47	T cell
GIMAP6	9.220883065186e-52	-0.204310583031134	0.2	0.297	1.61955590156927e-47	T cell
MIF	1.30819253912426e-51	-0.361699079284953	0.868	0.92	2.29770937571785e-47	T cell
LSP1	1.36200383969199e-51	-0.420154269026266	0.546	0.655	2.39222354403502e-47	T cell
ATRX	1.62188531288199e-51	-0.379359520306763	0.472	0.604	2.84867936354593e-47	T cell
KIF2A	1.64640669949823e-51	-0.327732009577411	0.432	0.569	2.89174872699869e-47	T cell
MBP	1.89016527340318e-51	-0.282671808291978	0.632	0.704	3.31988628620534e-47	T cell
PPM1G	2.4259485963171e-51	-0.289463743387726	0.368	0.49	4.26093611457136e-47	T cell
MICOS10	2.49197668709624e-51	-0.292101959849138	0.496	0.614	4.37690785321583e-47	T cell
ATF4	2.4967764533586e-51	-0.271517838205886	0.436	0.553	4.38533816267904e-47	T cell
CYTOR	3.14386408674505e-51	-0.490402501192964	0.205	0.344	5.52188288195901e-47	T cell
FUS	3.42956499100416e-51	-0.343819817455024	0.68	0.795	6.0236879501997e-47	T cell
GPSM3	3.54739969495922e-51	-0.428933830977012	0.365	0.554	6.23065282422637e-47	T cell
HNRNPA1	4.03100091444609e-51	-0.427331116855673	0.916	0.959	7.08005000613311e-47	T cell
CDC37	5.5737955854911e-51	-0.276819482608919	0.398	0.528	9.78981456635657e-47	T cell
GTF3A	6.02553094060229e-51	-0.333027887492165	0.501	0.625	1.05832425440739e-46	T cell
DGKA	7.35557702852568e-51	-0.238948692856032	0.306	0.424	1.29193354929025e-46	T cell
LINC01578	7.60152716341702e-51	-0.329333172026612	0.495	0.643	1.33513223098256e-46	T cell
RPS15A	7.74518241909711e-51	-0.260873876837812	0.999	0.997	1.36036384009022e-46	T cell
PLAAT4	8.23243139853277e-51	-0.477560669321674	0.681	0.784	1.44594425083829e-46	T cell
ATP6V1G1	8.23969624751092e-51	-0.297707272995032	0.763	0.83	1.44722024891282e-46	T cell
RHOA	8.32701049186937e-51	-0.354979612987883	0.575	0.689	1.46255612279194e-46	T cell
ARL6IP5	1.05790464609113e-50	-0.343899502823507	0.633	0.736	1.85810372039445e-46	T cell
MOB1A	1.0631964629437e-50	-0.203011082343928	0.462	0.536	1.86739826751431e-46	T cell
UQCRH	1.10801470956915e-50	-0.263852015644539	0.784	0.831	1.94611703588726e-46	T cell
KMT2E	1.11317512928843e-50	-0.38707553025704	0.553	0.718	1.9551807970822e-46	T cell
ERP29	1.2396813011751e-50	-0.384270559874169	0.645	0.771	2.17737623738394e-46	T cell
PKM	1.32873299888935e-50	-0.400394422964891	0.369	0.517	2.33378663924926e-46	T cell
GIMAP7	1.35428631341589e-50	-0.582370314868268	0.658	0.802	2.37866848088367e-46	T cell
NR3C1	1.54905567845793e-50	-0.294273805283742	0.433	0.547	2.7207613936435e-46	T cell
PNRC2	1.57603710615283e-50	-0.205123953587708	0.46	0.54	2.76815157324683e-46	T cell
PRELID1	1.64299662449941e-50	-0.32435181350127	0.477	0.605	2.88575927127076e-46	T cell
PGLS	1.67517611074771e-50	-0.248375153729584	0.303	0.411	2.94227932091727e-46	T cell
ZNF292	1.68878112368594e-50	-0.231937064994936	0.427	0.505	2.96617516564199e-46	T cell
XRN2	1.69777411417214e-50	-0.265042115723012	0.443	0.542	2.98197045413194e-46	T cell
CSK	2.13333440389665e-50	-0.306098769700017	0.359	0.473	3.74698854700407e-46	T cell
ACTR2	2.1512799337377e-50	-0.272660631474898	0.602	0.678	3.7785080756169e-46	T cell
NDUFB9	2.37843874347816e-50	-0.283125535739573	0.453	0.573	4.17748980904504e-46	T cell
TIFA	2.75402711722999e-50	-0.213569330482637	0.181	0.278	4.83717322870275e-46	T cell
BRD4	2.79382135875173e-50	-0.250051205511892	0.412	0.521	4.90706783451153e-46	T cell
RPL34	2.96101098601128e-50	-0.271013040399182	0.999	0.998	5.20071969583022e-46	T cell
CSNK1A1	3.58825856747878e-50	-0.293848459174466	0.478	0.609	6.30241734791974e-46	T cell
CTSC	3.70880240854649e-50	-0.345719816390722	0.32	0.408	6.51414055037106e-46	T cell
ASXL1	3.71086854030894e-50	-0.230286863560707	0.289	0.402	6.51776950419863e-46	T cell
SRSF11	3.73178397436703e-50	-0.302529723576572	0.536	0.654	6.55450537257825e-46	T cell
CMTM7	3.99092256856829e-50	-0.28073309576691	0.208	0.34	7.00965639943334e-46	T cell
TNFAIP8	4.16937186510932e-50	-0.293818081937045	0.457	0.572	7.32308474387802e-46	T cell
SNRNP70	5.39225474991153e-50	-0.250834600787633	0.353	0.475	9.47095624274462e-46	T cell
RTRAF	5.86695638391812e-50	-0.297852924597837	0.519	0.637	1.03047221927138e-45	T cell
MSL3	6.5011056688598e-50	-0.256571598871507	0.347	0.454	1.14185419967853e-45	T cell
ZNRF1	6.94975546118302e-50	-0.334666008303009	0.239	0.338	1.22065504920219e-45	T cell
CLIC1	9.98601615255881e-50	-0.486735266353875	0.427	0.58	1.75394387703543e-45	T cell
MRPL34	1.0343865833788e-49	-0.244350604100065	0.361	0.46	1.81679659504653e-45	T cell
SRPK2	1.31283535734993e-49	-0.260961557364003	0.271	0.377	2.30586402164942e-45	T cell
TAX1BP1	1.46507854754499e-49	-0.297050288652718	0.535	0.652	2.57326396090803e-45	T cell
RPS21	1.58169690583705e-49	-0.213741795635578	0.999	0.998	2.7780924454122e-45	T cell
RILPL2	1.64214667858146e-49	-0.231042166001223	0.213	0.326	2.88426642626048e-45	T cell
OGA	1.80685046465821e-49	-0.21670747653796	0.413	0.495	3.17355215612568e-45	T cell
RPL36A	2.04575458424863e-49	-0.304279554079612	0.997	0.994	3.59316335177429e-45	T cell
EIF3J	2.10964433842151e-49	-0.265109712689975	0.4	0.519	3.70537931600355e-45	T cell
RPL13	2.44415696659974e-49	-0.342596284501794	1	0.999	4.29291729613579e-45	T cell
GADD45GIP1	2.77985937975395e-49	-0.275970524312051	0.407	0.54	4.88254501459983e-45	T cell
NME2	3.8648405992378e-49	-0.2993936996294	0.77	0.776	6.78820602850127e-45	T cell
RAD21	4.25102769766163e-49	-0.266907719238287	0.479	0.573	7.46650504817289e-45	T cell
NOL7	4.46326210498345e-49	-0.284801528361647	0.509	0.627	7.83927356119293e-45	T cell
CDC42SE2	5.93613022207744e-49	-0.27354694652761	0.63	0.708	1.04262191220568e-44	T cell
NDUFB10	6.31499145839287e-49	-0.264624246979674	0.48	0.583	1.10916509975212e-44	T cell
SETD2	6.50880811253699e-49	-0.211397541390104	0.308	0.399	1.143207056886e-44	T cell
FXR1	6.83161705090357e-49	-0.286501908003877	0.446	0.562	1.1999052188207e-44	T cell
PPP1R7	7.0149722373724e-49	-0.237405696368443	0.304	0.409	1.23210972377209e-44	T cell
TIPARP	8.24530968824001e-49	-0.209194292865035	0.222	0.311	1.44820619364247e-44	T cell
POLR1D	8.45418527578372e-49	-0.283381308970681	0.527	0.633	1.48489310183865e-44	T cell
DDX6	8.68613675035773e-49	-0.269888080185566	0.531	0.646	1.52563305883283e-44	T cell
BCLAF1	1.04167334058535e-48	-0.311711347017709	0.469	0.595	1.82959505540411e-44	T cell
SUPT16H	1.49545781286989e-48	-0.240811479670888	0.384	0.483	2.62662210252468e-44	T cell
TUT4	1.65833479856908e-48	-0.301749599565557	0.426	0.547	2.91269924020673e-44	T cell
SEPTIN7	1.81517414172877e-48	-0.355166716541445	0.741	0.82	3.18817186253242e-44	T cell
VPS13C	1.82388118494822e-48	-0.28090318950231	0.43	0.513	3.20346491324306e-44	T cell
SCAF11	1.93130692449214e-48	-0.333068418176488	0.661	0.748	3.392147482178e-44	T cell
NFKBIA	1.96967504529373e-48	-0.415707343370989	0.515	0.646	3.4595372495539e-44	T cell
NKTR	1.98603107605093e-48	-0.275997554253231	0.462	0.573	3.48826498197585e-44	T cell
BRK1	2.44444611844378e-48	-0.301032702240222	0.53	0.636	4.29342516243466e-44	T cell
GOLGB1	2.97427863149039e-48	-0.300951494484606	0.322	0.44	5.22402298834973e-44	T cell
TCF25	3.06480931180089e-48	-0.317306609466515	0.553	0.69	5.38303107524709e-44	T cell
SEC11A	4.20700847258323e-48	-0.250287749381441	0.459	0.555	7.38918968124518e-44	T cell
CD81	5.39951086116506e-48	-0.346873201226722	0.446	0.547	9.48370087655031e-44	T cell
SRSF3	5.90583797014213e-48	-0.34737583678541	0.659	0.781	1.03730138107576e-43	T cell
ICOS	6.14286596556684e-48	-0.257398569025069	0.248	0.346	1.07893297819216e-43	T cell
SH3BGRL	6.45964642813187e-48	-0.284124306185166	0.45	0.553	1.13457229863708e-43	T cell
MIS18BP1	8.45616252444906e-48	-0.268715528288683	0.25	0.348	1.48524038579423e-43	T cell
COX6B1	8.63064789687007e-48	-0.285173239426258	0.764	0.826	1.51588699660626e-43	T cell
UBE2D3	1.0368649526851e-47	-0.344406245599381	0.645	0.788	1.8211496028961e-43	T cell
DNAJA2	1.11225706364613e-47	-0.200244530415267	0.381	0.46	1.95356830658807e-43	T cell
APEX1	1.40400472793685e-47	-0.213873213343246	0.333	0.409	2.46599390414829e-43	T cell
COX5A	1.61005148512288e-47	-0.324870174708832	0.441	0.561	2.82789442846982e-43	T cell
PSMA1	2.09575350185692e-47	-0.310613798212312	0.439	0.558	3.68098145066149e-43	T cell
NHP2	2.82970398545278e-47	-0.210022993048296	0.367	0.452	4.97009208004926e-43	T cell
DEK	3.02892493713913e-47	-0.383673743330011	0.596	0.721	5.32000375959117e-43	T cell
ATP5MG	3.07184965010865e-47	-0.24207586104046	0.918	0.925	5.39539672545083e-43	T cell
FKBP5	3.29478412969557e-47	-0.205093378192783	0.308	0.373	5.7869588453973e-43	T cell
NMT1	3.47903449619884e-47	-0.239909016192578	0.389	0.518	6.11057618912365e-43	T cell
BIRC6	3.551044016254e-47	-0.208427880504008	0.341	0.428	6.23705371014852e-43	T cell
TANK	3.57650188111714e-47	-0.217131332185053	0.312	0.394	6.28176790399414e-43	T cell
GTF2I	3.68611787705409e-47	-0.209263452893065	0.434	0.508	6.4742974392578e-43	T cell
RPL9	4.67428084497986e-47	-0.349088524662043	0.999	0.996	8.20990687612262e-43	T cell
XRN1	4.76920708438649e-47	-0.223557879630363	0.34	0.432	8.37663532301642e-43	T cell
BZW1	6.25702954124586e-47	-0.302410550260333	0.485	0.592	1.09898466862442e-42	T cell
HNRNPD	6.41562166192271e-47	-0.356778456480945	0.553	0.678	1.1268397887001e-42	T cell
YY1	6.51687141704247e-47	-0.273822600908225	0.501	0.609	1.14462329568934e-42	T cell
ORMDL1	7.04147662581541e-47	-0.224977306554801	0.482	0.574	1.23676495455822e-42	T cell
KPNB1	7.35178027470921e-47	-0.301839734653552	0.418	0.538	1.29126668744993e-42	T cell
SSR3	8.40925681637519e-47	-0.241996857426985	0.412	0.501	1.47700186722814e-42	T cell
H2AFV	1.04062331984788e-46	-0.284473651057215	0.565	0.653	1.82775079898081e-42	T cell
RPL35A	1.06960065347579e-46	-0.316234435580736	0.999	0.997	1.87864658776488e-42	T cell
DYNLRB1	1.76714090782112e-46	-0.291726346859722	0.507	0.608	3.10380629049701e-42	T cell
PAFAH1B1	1.82647179104492e-46	-0.220018871236645	0.36	0.465	3.20801505379129e-42	T cell
MED4	2.01888122366907e-46	-0.223658632215617	0.384	0.5	3.54596298125235e-42	T cell
PPP1R2	2.0405220128721e-46	-0.290568972287142	0.535	0.658	3.58397286340856e-42	T cell
TNFRSF1B	2.04057287727015e-46	-0.524796494409316	0.218	0.327	3.58406220163728e-42	T cell
DNAJC8	2.98551478129786e-46	-0.254251054735968	0.566	0.656	5.24375816187155e-42	T cell
DYNLL1	3.04323901525143e-46	-0.353429655275059	0.473	0.582	5.34514500638761e-42	T cell
TOMM22	3.71268953779086e-46	-0.218281323870554	0.301	0.401	6.52096790417586e-42	T cell
EMB	3.77974719582495e-46	-0.235545603228176	0.555	0.61	6.63874797474695e-42	T cell
GSTK1	5.0640420074816e-46	-0.394389425430897	0.519	0.668	8.89448338194068e-42	T cell
AKAP13	5.59765910520963e-46	-0.395948188668471	0.555	0.684	9.8317284523902e-42	T cell
BRD7	6.93604397983519e-46	-0.336105541482775	0.387	0.543	1.21824676461825e-41	T cell
CD4	7.32050848743606e-46	-0.218059253549093	0.232	0.329	1.28577411073327e-41	T cell
EIF5A	7.44531284057397e-46	-0.396487048816604	0.462	0.618	1.30769474731841e-41	T cell
RPL22	9.56549482289664e-46	-0.301487016093322	0.995	0.992	1.68008351069357e-41	T cell
CHD4	1.30876949909243e-45	-0.267741123370937	0.398	0.501	2.29872274820594e-41	T cell
UBE2B	1.3230505956317e-45	-0.256656907691068	0.561	0.662	2.32380606616753e-41	T cell
GDI2	1.66134798327303e-45	-0.295558390605922	0.346	0.477	2.91799159782076e-41	T cell
UBXN4	1.67208634314752e-45	-0.300065733521003	0.53	0.644	2.9368524531043e-41	T cell
ZFAS1	1.70162809226937e-45	-0.206858096553922	0.878	0.9	2.98873958126192e-41	T cell
HNRNPL	1.79429333068018e-45	-0.220247635122632	0.346	0.454	3.15149680600667e-41	T cell
CAPZA1	2.15081115595432e-45	-0.232244186351554	0.439	0.521	3.77768471431816e-41	T cell
NDUFB8	4.80620797018628e-45	-0.302021184325881	0.553	0.654	8.44162367883519e-41	T cell
WNK1	5.48826203194892e-45	-0.208961918348544	0.458	0.529	9.63958343291508e-41	T cell
MTERF4	5.95691641039976e-45	-0.220903654804488	0.373	0.475	1.04627279832261e-40	T cell
BOD1L1	5.98324614136696e-45	-0.324032933920085	0.436	0.561	1.05089735226969e-40	T cell
EID1	6.95666605213891e-45	-0.311509377351594	0.602	0.711	1.22186882539768e-40	T cell
SMARCE1	7.61624708509981e-45	-0.224588784182468	0.43	0.516	1.33771763802693e-40	T cell
H1FX	8.08839285200707e-45	-0.51447117719897	0.523	0.678	1.42064532052652e-40	T cell
RSL24D1	1.00925075677543e-44	-0.292462802362181	0.615	0.717	1.77264802920037e-40	T cell
NUB1	1.04040935872958e-44	-0.332701680063793	0.361	0.511	1.82737499767264e-40	T cell
SNRPG	1.14295864191389e-44	-0.255256106632442	0.64	0.718	2.00749255865756e-40	T cell
SLC9A3R1	1.18822000797175e-44	-0.203081690826879	0.354	0.442	2.08698962200159e-40	T cell
SERPINB1	1.21163229024745e-44	-0.295125764755402	0.391	0.509	2.12811095459062e-40	T cell
CREBRF	1.25150253548704e-44	-0.201491590975163	0.49	0.562	2.19813905332945e-40	T cell
CD3G	1.25894760981073e-44	-0.419817444762061	0.695	0.772	2.21121558187157e-40	T cell
AP2B1	1.262492791533e-44	-0.260405891095384	0.399	0.523	2.21744233904856e-40	T cell
RPL29	1.45412189015638e-44	-0.392308348232326	0.998	0.997	2.55401968787067e-40	T cell
GPS2	1.46961592803143e-44	-0.245009305053864	0.402	0.53	2.58123341599441e-40	T cell
KTN1	1.61445295700454e-44	-0.290490762568328	0.672	0.75	2.83562517368278e-40	T cell
UQCRFS1	1.62225128927525e-44	-0.25236667869159	0.401	0.518	2.84932216448305e-40	T cell
RPS17	1.97029595597122e-44	-0.3348814256043	0.971	0.979	3.46062781706786e-40	T cell
DDX21	2.38990545241924e-44	-0.348092914617596	0.441	0.565	4.19762993662915e-40	T cell
ATP5F1D	2.64773973656053e-44	-0.307664018254915	0.638	0.738	4.65049007329491e-40	T cell
AP2S1	2.87242423666881e-44	-0.218017418694712	0.406	0.496	5.04512592928509e-40	T cell
RCSD1	3.13087134193015e-44	-0.322653969209853	0.442	0.553	5.49906242496612e-40	T cell
TIGIT	3.29540200910513e-44	-0.367539739552351	0.149	0.273	5.78804408879225e-40	T cell
TOMM20	3.57077749769346e-44	-0.220365800935871	0.659	0.716	6.27171359694879e-40	T cell
TNRC6B	3.69644076954287e-44	-0.264229405960817	0.607	0.688	6.49242856762509e-40	T cell
MYL12B	4.17843521715939e-44	-0.329660419195956	0.794	0.848	7.33900361541874e-40	T cell
CD28	4.81511375275516e-44	-0.201635404886279	0.239	0.333	8.45726579533917e-40	T cell
PTPN7	5.11078815394309e-44	-0.284831213603279	0.259	0.39	8.97658831358565e-40	T cell
ENSA	8.54414602544937e-44	-0.282864692158513	0.386	0.519	1.50069380790993e-39	T cell
PRDX1	8.82493746911534e-44	-0.316165570222699	0.596	0.671	1.55001201707542e-39	T cell
ROCK1	8.88960570190027e-44	-0.268694594268894	0.442	0.547	1.56137034548176e-39	T cell
GNAS	8.95812256037546e-44	-0.428054348292971	0.805	0.848	1.57340464650435e-39	T cell
TIAL1	1.03325533574798e-43	-0.236193780368619	0.315	0.43	1.81480967170775e-39	T cell
ACTR3	1.07137189363272e-43	-0.349207036396709	0.541	0.636	1.88175759397652e-39	T cell
PCM1	1.12360995732912e-43	-0.27790619122289	0.476	0.576	1.97350852905286e-39	T cell
MCUB	1.15834607745422e-43	-0.269391273333813	0.42	0.53	2.03451905044058e-39	T cell
SRI	1.23723383459303e-43	-0.233081979153564	0.389	0.492	2.17307750707919e-39	T cell
LGMN	1.27500897914839e-43	-0.28523455808014	0.067	0.124	2.23942577097623e-39	T cell
TNIP1	1.37967728238767e-43	-0.209386044217825	0.268	0.364	2.4232651787857e-39	T cell
SQSTM1	1.44052270326253e-43	-0.264009983553652	0.678	0.713	2.5301340760103e-39	T cell
JUND	1.44481734817663e-43	-0.295312246613057	0.657	0.747	2.53767719033743e-39	T cell
SLFN5	1.47683659085732e-43	-0.372744167195752	0.493	0.593	2.5939157881818e-39	T cell
CD74	1.68742000801312e-43	-0.637721402110024	0.568	0.764	2.96378450207425e-39	T cell
SNRPD1	1.77883248779798e-43	-0.258108590321329	0.426	0.528	3.12434138156837e-39	T cell
TCF7	2.01858895144471e-43	-0.251896008715996	0.681	0.691	3.54544963431748e-39	T cell
ADAR	2.02381142871285e-43	-0.315463638454634	0.523	0.656	3.55462239339125e-39	T cell
ARPC4	2.63394907310126e-43	-0.257940764847916	0.376	0.484	4.62626815199505e-39	T cell
PARP14	3.95246530497568e-43	-0.317243016677676	0.276	0.402	6.94211006165929e-39	T cell
DNAJB6	4.665527733784e-43	-0.240614730659037	0.491	0.609	8.19453291161822e-39	T cell
NSD1	4.761951668091e-43	-0.234755807246807	0.282	0.397	8.36389190983503e-39	T cell
PLCG2	5.16653249254729e-43	-0.339773374906909	0.429	0.566	9.07449766991006e-39	T cell
CSDE1	5.21207962766144e-43	-0.27741833525208	0.554	0.643	9.15449665802455e-39	T cell
SRSF4	5.80608938193054e-43	-0.23273239213175	0.4	0.497	1.01978153904228e-38	T cell
NASP	6.00999917750909e-43	-0.271479770303863	0.396	0.514	1.0555962555377e-38	T cell
EIF5B	1.03345025272248e-42	-0.28096948479073	0.546	0.651	1.81515202388176e-38	T cell
CD52	1.17608347177857e-42	-0.512817461643831	0.709	0.805	2.06567300983187e-38	T cell
ABHD17A	1.24286536086963e-42	-0.279942989908373	0.374	0.498	2.18296871983142e-38	T cell
SUZ12	1.35961322673722e-42	-0.237463301691214	0.332	0.436	2.38802467144125e-38	T cell
SCAND1	1.59760373196068e-42	-0.30027143430512	0.497	0.611	2.80603119481573e-38	T cell
PRR13	1.60616019982753e-42	-0.301255627860288	0.538	0.668	2.82105977497707e-38	T cell
MTPN	1.74718439852126e-42	-0.241605465035206	0.451	0.552	3.06875467756274e-38	T cell
COX7A2	1.78235809857345e-42	-0.208625126727066	0.795	0.85	3.13053376433441e-38	T cell
PA2G4	2.07710808675957e-42	-0.334291578169043	0.582	0.696	3.6482326435845e-38	T cell
NIPBL	2.47065113181162e-42	-0.23995194559525	0.385	0.485	4.33945164791393e-38	T cell
TXN	2.52386170120533e-42	-0.412023796301208	0.615	0.685	4.43291069199705e-38	T cell
TAF1D	2.54913811084513e-42	-0.340403842624156	0.506	0.645	4.47730617788839e-38	T cell
SPCS3	2.71351390313269e-42	-0.204314637498628	0.449	0.537	4.76601581946225e-38	T cell
UGP2	3.68663960957197e-42	-0.354435258111799	0.292	0.428	6.47521381025221e-38	T cell
ATP5MC3	3.77173694757916e-42	-0.250232149825982	0.622	0.679	6.62467877472803e-38	T cell
TNFRSF25	3.96687619394782e-42	-0.228329972529778	0.31	0.375	6.96742134704996e-38	T cell
ANP32A	4.66962753335836e-42	-0.261190853677939	0.436	0.545	8.20173379959063e-38	T cell
MZT2A	4.96881713448059e-42	-0.29293295320846	0.503	0.628	8.72723041500171e-38	T cell
PSMA3-AS1	5.04567809413224e-42	-0.228894576917737	0.369	0.475	8.86222900453387e-38	T cell
PJA2	5.27031547249292e-42	-0.229521589309287	0.367	0.475	9.25678209588656e-38	T cell
N4BP1	5.89412983153149e-42	-0.234000554029715	0.27	0.383	1.03524496361019e-37	T cell
CAST	8.98223403308304e-42	-0.314065065164636	0.472	0.59	1.5776395855707e-37	T cell
PRDM2	9.45553485348647e-42	-0.250763312583004	0.352	0.462	1.66077014166636e-37	T cell
IGBP1	1.11922487388345e-41	-0.284526519112684	0.343	0.471	1.9658065684889e-37	T cell
TBCB	1.20222306768492e-41	-0.227973754516055	0.289	0.402	2.11158459608179e-37	T cell
PPP1CA	1.2935740478756e-41	-0.299980632554164	0.433	0.56	2.27203345768871e-37	T cell
SLTM	1.3145368278282e-41	-0.304972310527207	0.428	0.551	2.30885248439745e-37	T cell
SRSF10	1.40874269598576e-41	-0.28402252483831	0.493	0.613	2.47431567122938e-37	T cell
RPLP2	1.45841578630801e-41	-0.313057696926921	0.999	0.998	2.56156148707139e-37	T cell
ZMAT2	1.6851686925112e-41	-0.240633856880306	0.394	0.5	2.95983029152667e-37	T cell
WAC	1.91284509220147e-41	-0.225481184823985	0.474	0.569	3.35972111994265e-37	T cell
ZBTB38	2.04482084760709e-41	-0.293239381843236	0.308	0.426	3.59152333673709e-37	T cell
LAPTM5	2.88109589782643e-41	-0.453468070176369	0.609	0.769	5.06035683494235e-37	T cell
PFDN1	3.25203136881228e-41	-0.216406289208202	0.314	0.422	5.71186789618189e-37	T cell
VDAC2	3.6102612271208e-41	-0.275648118629094	0.414	0.544	6.34106281931496e-37	T cell
SSNA1	4.32382059050533e-41	-0.204760151630021	0.329	0.432	7.59435848516356e-37	T cell
CD37	4.88666508494681e-41	-0.510751695894202	0.618	0.787	8.58293855520057e-37	T cell
RBM4	6.43442003637553e-41	-0.248504967847376	0.42	0.549	1.130141535189e-36	T cell
ITM2B	6.45220982669051e-41	-0.462504164206	0.86	0.902	1.13326613395992e-36	T cell
SP140	7.5183392822757e-41	-0.221836690024784	0.189	0.296	1.3205211115389e-36	T cell
PSMA2	1.01048007318911e-40	-0.265387739952729	0.519	0.611	1.77480720054935e-36	T cell
USP15	1.14293776477831e-40	-0.303418289643372	0.39	0.525	2.00745589005663e-36	T cell
MYL12A	1.42292864603447e-40	-0.490741072560687	0.759	0.838	2.49923187389495e-36	T cell
SYNCRIP	1.8083164862732e-40	-0.210462433316728	0.308	0.404	3.17612707649024e-36	T cell
PYHIN1	3.69567703012216e-40	-0.252122929587388	0.222	0.347	6.49108713570655e-36	T cell
DRAP1	3.80911061424133e-40	-0.27513946198807	0.583	0.68	6.69032188285348e-36	T cell
PRDX5	5.00654344363109e-40	-0.303282843765998	0.472	0.585	8.79349290439365e-36	T cell
STAG2	5.08074525763674e-40	-0.242293954510624	0.464	0.563	8.92382097051318e-36	T cell
PNN	5.18954021728631e-40	-0.306607564888521	0.522	0.629	9.11490843764168e-36	T cell
SEM1	5.44218114992287e-40	-0.241147826378818	0.586	0.646	9.55864697172454e-36	T cell
HIF1A	5.51837576718351e-40	-0.264643127552027	0.363	0.474	9.69247519748112e-36	T cell
TMEM50A	5.53753678845431e-40	-0.265337249495803	0.497	0.592	9.72612961524115e-36	T cell
ISG15	5.91269908741393e-40	-0.725313004164799	0.331	0.554	1.03850646771338e-35	T cell
RPL35	6.68116521745724e-40	-0.225737893631105	0.998	0.996	1.17347985879419e-35	T cell
RBPJ	8.9853409635213e-40	-0.232306514389574	0.388	0.458	1.57818528683288e-35	T cell
NOP58	9.67844409323749e-40	-0.235975069608357	0.32	0.432	1.69992192053623e-35	T cell
LSM2	1.02651218272723e-39	-0.200334743654066	0.334	0.436	1.8029659977421e-35	T cell
HINT1	1.02797526887239e-39	-0.295546415581739	0.919	0.937	1.80553576224747e-35	T cell
THRAP3	1.14402837855522e-39	-0.349245068188859	0.473	0.632	2.0093714440944e-35	T cell
CHD2	1.46006895608415e-39	-0.309281593297326	0.45	0.592	2.5644651144662e-35	T cell
CYBA	1.58385420164298e-39	-0.46344787327981	0.798	0.882	2.78188151976573e-35	T cell
KDM5B	1.72906151487726e-39	-0.24049980093487	0.251	0.346	3.03692364473042e-35	T cell
PRPF40A	3.66027280688374e-39	-0.268773451491901	0.464	0.571	6.4289031580106e-35	T cell
RBM8A	3.72040148662251e-39	-0.266476348696131	0.566	0.66	6.53451317110378e-35	T cell
RNF7	3.83743939214075e-39	-0.202129029976408	0.431	0.53	6.74007854835601e-35	T cell
PSMB9	3.98024308472363e-39	-0.419836274322102	0.603	0.745	6.99089895400858e-35	T cell
STK4	4.02771977454252e-39	-0.305732519164634	0.661	0.759	7.07428701200648e-35	T cell
AURKAIP1	4.03353649372374e-39	-0.257120395903097	0.392	0.516	7.08450349757637e-35	T cell
RPS5	4.41621247009481e-39	-0.295747840845844	0.994	0.991	7.75663558247452e-35	T cell
RPL28	4.82787047415366e-39	-0.270691325734732	1	0.999	8.47967170080348e-35	T cell
ANAPC16	5.06665425773932e-39	-0.30092176465025	0.708	0.814	8.89907153829334e-35	T cell
AIMP1	6.05865706743874e-39	-0.242176149919509	0.395	0.513	1.06414252732494e-34	T cell
AKAP9	6.2115152846944e-39	-0.353225470041549	0.433	0.58	1.09099054460373e-34	T cell
COX7B	6.83224066749095e-39	-0.20690440165747	0.685	0.741	1.20001475083811e-34	T cell
S1PR4	6.93804552519035e-39	-0.312828788404831	0.295	0.426	1.21859831604443e-34	T cell
ARHGAP30	7.2846802534654e-39	-0.25030757661829	0.344	0.454	1.27948123971866e-34	T cell
CCDC85B	8.57776499345356e-39	-0.289878337187368	0.39	0.52	1.50659864345018e-34	T cell
STX16	1.07070066500839e-38	-0.22936295073483	0.306	0.42	1.88057864802074e-34	T cell
RANBP1	1.07657371314118e-38	-0.226760261654839	0.358	0.441	1.89089406976116e-34	T cell
TBCA	1.90184617523216e-38	-0.341442804673036	0.628	0.685	3.34040262217776e-34	T cell
SMARCA5	2.29344069952793e-38	-0.223126605556007	0.411	0.501	4.02819924465086e-34	T cell
UQCRQ	2.43731756058555e-38	-0.218039950294525	0.582	0.656	4.28090456341247e-34	T cell
GTF3C6	2.63030699629979e-38	-0.223366621534779	0.296	0.391	4.61987120830095e-34	T cell
GBP5	2.8936496253375e-38	-0.51747471841324	0.258	0.419	5.08240620194279e-34	T cell
SF1	3.03877289708988e-38	-0.322015222961939	0.645	0.76	5.33730071644866e-34	T cell
PIM3	5.29685789818285e-38	-0.219775241774853	0.226	0.326	9.30340121236835e-34	T cell
CCR7	6.29634089073429e-38	-0.402270664131626	0.585	0.7	1.10588931404857e-33	T cell
NONO	6.80580629007702e-38	-0.215372329596607	0.43	0.521	1.19537181678913e-33	T cell
C17orf49	8.36893354652765e-38	-0.240934749542956	0.405	0.453	1.46991948811212e-33	T cell
TMEM173	9.43898593083067e-38	-0.232006505409735	0.158	0.251	1.6578634888911e-33	T cell
XAF1	1.00287455604109e-37	-0.743856680202818	0.282	0.456	1.76144887023057e-33	T cell
YWHAH	1.08779914468054e-37	-0.272350981937022	0.25	0.362	1.9106104177169e-33	T cell
CCDC50	1.12460754039385e-37	-0.224779982579867	0.137	0.232	1.97526068394776e-33	T cell
KAT6B	1.16190698136954e-37	-0.221678302217239	0.281	0.385	2.04077342207746e-33	T cell
SELENOS	1.19042421679488e-37	-0.215125613835268	0.326	0.436	2.09086109437853e-33	T cell
USP34	1.41982589551885e-37	-0.229779388919712	0.352	0.465	2.49378220288931e-33	T cell
MZB1	1.44973572556104e-37	-0.214144877090935	0.039	0.148	2.54631582837541e-33	T cell
CFDP1	1.72221819318963e-37	-0.231503095416201	0.379	0.491	3.02490403451826e-33	T cell
EVL	1.73556449084054e-37	-0.381981296375076	0.655	0.783	3.04834547171232e-33	T cell
ACIN1	1.80466392775742e-37	-0.231523923277283	0.297	0.407	3.16971172271314e-33	T cell
REST	1.86062014201686e-37	-0.217243650178266	0.391	0.483	3.26799321743842e-33	T cell
BAX	1.96058433631401e-37	-0.332263204333404	0.416	0.535	3.44357032830193e-33	T cell
STAT1	2.12374500319245e-37	-0.318027311757303	0.568	0.632	3.73014572360721e-33	T cell
HNRNPR	2.13031560965759e-37	-0.280513683688433	0.507	0.617	3.74168633680259e-33	T cell
ATP5F1A	2.22587903367212e-37	-0.273249078264968	0.481	0.593	3.90953393474171e-33	T cell
SETX	2.23189630114874e-37	-0.229090277755302	0.357	0.451	3.92010266333765e-33	T cell
GHITM	2.59491344218698e-37	-0.232068886137722	0.43	0.524	4.55770596985722e-33	T cell
KHDRBS1	2.90823233568614e-37	-0.237502198433849	0.538	0.622	5.10801927439913e-33	T cell
PSMB6	3.08394854561252e-37	-0.25727056795965	0.37	0.492	5.41664722551383e-33	T cell
CCT8	3.17391961202788e-37	-0.281163688907631	0.386	0.517	5.57467240656577e-33	T cell
AMD1	3.21859040441805e-37	-0.251102495977748	0.323	0.43	5.65313218631986e-33	T cell
WTAP	3.22317419825848e-37	-0.224730848135354	0.385	0.501	5.66118316182119e-33	T cell
PABPC1	4.20102980839015e-37	-0.375541192362896	0.936	0.962	7.37868875545646e-33	T cell
CHD3	4.41189749491432e-37	-0.263810864085555	0.302	0.436	7.7490567600675e-33	T cell
LSM14A	4.66805207999608e-37	-0.246469584853848	0.395	0.515	8.19896667330512e-33	T cell
TMBIM6	5.28077573121732e-37	-0.345235344165182	0.684	0.783	9.27515449431011e-33	T cell
GSPT1	5.37843914158491e-37	-0.251314810785803	0.332	0.457	9.44669050827974e-33	T cell
ATP5PD	5.58526580769034e-37	-0.243978573549395	0.567	0.654	9.80996086462731e-33	T cell
CEP350	5.73045232405868e-37	-0.213831037642395	0.354	0.431	1.00649664619767e-32	T cell
PHB2	6.65701172999791e-37	-0.253349420596388	0.362	0.466	1.16923754025683e-32	T cell
WAS	7.57432514755458e-37	-0.223225243894539	0.285	0.389	1.33035446891649e-32	T cell
MED10	8.06474808647217e-37	-0.227711244242045	0.363	0.486	1.41649235390797e-32	T cell
CDK2AP2	8.28956353186545e-37	-0.300014972520277	0.255	0.396	1.45597893873685e-32	T cell
FKBP1A	1.06141509405546e-36	-0.29878871033216	0.346	0.466	1.86426947119901e-32	T cell
URI1	1.11585775400366e-36	-0.269393073197076	0.358	0.489	1.95989255913202e-32	T cell
SSR2	1.65046020694306e-36	-0.373343763095551	0.596	0.75	2.89886830747479e-32	T cell
YTHDC1	1.7420606711193e-36	-0.263222754876082	0.475	0.588	3.05975536275394e-32	T cell
PSMB4	1.82056327601637e-36	-0.240611456830109	0.409	0.5	3.19763733799515e-32	T cell
CCSER2	2.02148650502555e-36	-0.202421242239033	0.374	0.477	3.55053889742687e-32	T cell
USP48	2.04546748762453e-36	-0.209702466292359	0.232	0.33	3.59265909526372e-32	T cell
PBXIP1	2.04576374252664e-36	-0.348449680822324	0.264	0.411	3.5931794373738e-32	T cell
HNRNPA0	2.05574095313623e-36	-0.317437434131322	0.441	0.603	3.61070341008847e-32	T cell
METAP2	2.47782675102989e-36	-0.245035197647518	0.485	0.588	4.3520549055089e-32	T cell
ZRANB2	3.13457188296616e-36	-0.236045200036127	0.591	0.665	5.50556205524175e-32	T cell
DPP7	3.14969074653961e-36	-0.322420575319488	0.369	0.49	5.53211682722216e-32	T cell
RPL21	3.57385463118833e-36	-0.324161753796319	0.999	0.997	6.27711827421919e-32	T cell
JPT1	3.76801526904552e-36	-0.256079824342022	0.36	0.47	6.61814201855155e-32	T cell
PSIP1	4.51006888942686e-36	-0.384822832054759	0.524	0.672	7.92148499738933e-32	T cell
COX6A1	4.54652427056006e-36	-0.245454841490579	0.691	0.769	7.98551522881169e-32	T cell
UTRN	6.24969837182292e-36	-0.228539100095547	0.26	0.366	1.09769702202698e-31	T cell
STUB1	6.5738657848114e-36	-0.230824254732144	0.364	0.494	1.15463378644427e-31	T cell
CFAP97	9.19397713033314e-36	-0.204931752849763	0.291	0.383	1.61483014317171e-31	T cell
HADHA	9.46940973239959e-36	-0.239225024299143	0.409	0.52	1.66320712539866e-31	T cell
MAZ	1.08674507790885e-35	-0.239120966828812	0.291	0.392	1.9087590548391e-31	T cell
EIF2AK2	1.13502018717014e-35	-0.364755645332203	0.291	0.417	1.99354945674563e-31	T cell
POLR2J3	1.15475227851252e-35	-0.237694049775845	0.426	0.55	2.02820690197939e-31	T cell
SMC3	1.20101775675114e-35	-0.26167844695928	0.37	0.49	2.10946758795771e-31	T cell
PAPOLA	1.25347541178707e-35	-0.249781000331189	0.483	0.6	2.20160421326281e-31	T cell
ABCF1	1.37558771620434e-35	-0.235000350895421	0.422	0.513	2.4160822647413e-31	T cell
NCBP2	1.42269257819608e-35	-0.211766062925732	0.33	0.433	2.4988172443436e-31	T cell
RPL18	1.52460821980487e-35	-0.271800318842775	0.998	0.997	2.67782187726528e-31	T cell
HDGF	1.59377927931977e-35	-0.210785083087764	0.214	0.321	2.79931392619724e-31	T cell
PSMA4	1.6929192360083e-35	-0.247563869926061	0.425	0.532	2.97344334612498e-31	T cell
FIS1	1.80701014785983e-35	-0.227999058322171	0.412	0.503	3.17383262370101e-31	T cell
NDUFB4	1.86474314845198e-35	-0.204083228029806	0.594	0.656	3.27523486594106e-31	T cell
CD3D	2.15724166437124e-35	-0.217093165590772	0.88	0.894	3.78897925930164e-31	T cell
CIB1	2.34576070052751e-35	-0.239306116426323	0.646	0.729	4.12009409440653e-31	T cell
MRPS21	2.69541821764113e-35	-0.210124201933555	0.536	0.613	4.73423255746488e-31	T cell
VMP1	2.72928217809268e-35	-0.388107383925	0.399	0.52	4.79371121760198e-31	T cell
UPF2	3.52729130782233e-35	-0.324646424005854	0.334	0.499	6.19533445305914e-31	T cell
PSMB2	3.8030881414191e-35	-0.237421947408528	0.322	0.428	6.67974401158851e-31	T cell
CCT6A	3.90009197916586e-35	-0.241266343731175	0.351	0.456	6.85012155220691e-31	T cell
SLA	4.21863853958716e-35	-0.20958966336468	0.184	0.29	7.40961673093089e-31	T cell
CHMP2A	4.43214908955794e-35	-0.271605129063011	0.348	0.468	7.78462666089956e-31	T cell
ARPC5L	4.46328574237112e-35	-0.233152350905253	0.339	0.453	7.83931507790064e-31	T cell
TRADD	4.62782101431813e-35	-0.280664068624899	0.221	0.364	8.12830482954837e-31	T cell
CLNS1A	4.84769991436747e-35	-0.226648736339263	0.329	0.429	8.51450012959502e-31	T cell
FGD3	5.22358882510176e-35	-0.20485550115223	0.335	0.434	9.17471141240873e-31	T cell
CCT3	5.53406833363162e-35	-0.278463846738448	0.446	0.565	9.72003762119058e-31	T cell
DENR	5.87634015101918e-35	-0.229554603311594	0.358	0.462	1.03212038412501e-30	T cell
PPIG	6.1029499563062e-35	-0.299825506073863	0.469	0.596	1.07192213032562e-30	T cell
XRCC5	6.35191355964408e-35	-0.300719309958301	0.55	0.666	1.11565009761589e-30	T cell
JCHAIN	6.40000650660915e-35	-0.36113239192979	0.046	0.106	1.12409714282083e-30	T cell
NOP53	6.9895661761842e-35	-0.496173608002998	0.804	0.9	1.22764740318499e-30	T cell
HNRNPH3	7.70035729705711e-35	-0.23064048618251	0.454	0.547	1.35249075565511e-30	T cell
TAGLN2	8.29920595799703e-35	-0.291572322317355	0.389	0.521	1.4576725344626e-30	T cell
POMP	8.61819054466064e-35	-0.245191312172116	0.564	0.653	1.5136989872642e-30	T cell
SSBP1	8.88311043610173e-35	-0.234763785773431	0.614	0.7	1.56022951699691e-30	T cell
IKZF1	8.97331917454552e-35	-0.38137789264228	0.597	0.752	1.57607377981717e-30	T cell
MRFAP1	9.54577339406434e-35	-0.24819495108585	0.354	0.491	1.67661963893346e-30	T cell
LINC01871	1.16127224747533e-34	-0.442886541146644	0.178	0.242	2.03965857546567e-30	T cell
POLR2J	1.20568951694791e-34	-0.202961215790243	0.406	0.507	2.11767306756731e-30	T cell
KIF5B	1.25530134670944e-34	-0.272470587528037	0.349	0.486	2.20481128536047e-30	T cell
TRAC	1.47912905656825e-34	-0.517801172040577	0.7	0.841	2.59794227495647e-30	T cell
TMPO	1.59595266502689e-34	-0.23435331008105	0.385	0.485	2.80313126085324e-30	T cell
SERP1	1.68959302484974e-34	-0.313501525138804	0.68	0.773	2.96760118884609e-30	T cell
EVI2B	2.62447714546338e-34	-0.293881068428359	0.427	0.538	4.60963165829189e-30	T cell
AP2M1	2.68170235286577e-34	-0.264273177565097	0.365	0.489	4.71014201257344e-30	T cell
SEPTIN9	2.92574893964168e-34	-0.249880151955045	0.538	0.617	5.13878543758664e-30	T cell
EPSTI1	3.04029434747561e-34	-0.395700241098581	0.23	0.385	5.33997299190617e-30	T cell
CANX	3.28171416968007e-34	-0.26127916154909	0.42	0.522	5.76400276762608e-30	T cell
CHMP4A	3.56355370451412e-34	-0.302893266053641	0.425	0.573	6.25902572660859e-30	T cell
RPS18	3.618938218127e-34	-0.224250171514487	1	0.999	6.35630308631826e-30	T cell
MAF1	3.70841545085528e-34	-0.242508625865697	0.306	0.439	6.51346089788222e-30	T cell
SNRPD2	3.73479758042866e-34	-0.263265203412391	0.754	0.83	6.5597984702649e-30	T cell
KDM5A	3.80580476117994e-34	-0.200326967539225	0.383	0.462	6.68451548253645e-30	T cell
LRRFIP1	4.19902728969407e-34	-0.310339648537193	0.511	0.634	7.37517153161866e-30	T cell
PARP1	4.23903780793349e-34	-0.299817266266419	0.436	0.558	7.44544600585438e-30	T cell
CGGBP1	4.69795133750066e-34	-0.203417012998218	0.382	0.484	8.25148172918616e-30	T cell
SNW1	4.76823176702564e-34	-0.246001218657654	0.353	0.48	8.37492227560383e-30	T cell
ZC3HAV1	4.78431268173236e-34	-0.211366323388274	0.43	0.513	8.40316679419472e-30	T cell
UPF3A	5.76475278559809e-34	-0.211536184911761	0.346	0.44	1.01252117926245e-29	T cell
CLTB	5.92671635418242e-34	-0.206418163506055	0.271	0.375	1.0409684604486e-29	T cell
DDIT4	6.97694338181321e-34	-0.391879985540345	0.363	0.504	1.22543033558167e-29	T cell
UFC1	7.09077644512785e-34	-0.240750520767269	0.419	0.522	1.24542397482226e-29	T cell
ODF2L	7.23986225731426e-34	-0.284083705188812	0.284	0.43	1.27160940687468e-29	T cell
U2SURP	8.90030922868567e-34	-0.252485310865381	0.504	0.594	1.56325031292635e-29	T cell
VPS4B	8.9838972383331e-34	-0.230002422373285	0.369	0.481	1.57793171094083e-29	T cell
RFC1	9.19555959921102e-34	-0.241721582758033	0.362	0.473	1.61510808800542e-29	T cell
FKBP8	9.55658142239067e-34	-0.344095850326401	0.372	0.534	1.6785179610287e-29	T cell
TXNL1	9.7717133996243e-34	-0.221251567933138	0.298	0.411	1.71630374151001e-29	T cell
PDCD6	9.89201269539805e-34	-0.210779766534374	0.454	0.541	1.73743310981971e-29	T cell
CHURC1	1.00974080809314e-33	-0.229725428804416	0.658	0.714	1.77350875533478e-29	T cell
TRABD	1.06666469667556e-33	-0.218562901251911	0.296	0.389	1.87348987324096e-29	T cell
DDX46	1.22198791879809e-33	-0.267919629517867	0.487	0.603	2.14629958057696e-29	T cell
TAOK3	1.3022784074737e-33	-0.22111354514833	0.417	0.513	2.2873217948868e-29	T cell
RNASET2	1.38341014455417e-33	-0.419146422900429	0.452	0.629	2.42982157789494e-29	T cell
LDHA	1.38994891110796e-33	-0.49025846231797	0.504	0.7	2.44130626747002e-29	T cell
JPX	1.52349170665755e-33	-0.291088739639318	0.404	0.528	2.67586083357332e-29	T cell
ATP5F1B	1.56135771754458e-33	-0.306180122032121	0.419	0.547	2.7423686950953e-29	T cell
DSTN	1.61339482719598e-33	-0.214434260916864	0.36	0.453	2.83376667448702e-29	T cell
RAP1B	2.03323507102293e-33	-0.292818798588927	0.561	0.662	3.57117407874468e-29	T cell
CD27	2.126454928008e-33	-0.311706118800372	0.292	0.411	3.73490543555325e-29	T cell
NOL8	2.12862693236059e-33	-0.203268407227153	0.222	0.322	3.73872034399814e-29	T cell
SRP9	2.44682469271377e-33	-0.234861067286853	0.488	0.576	4.29760289028247e-29	T cell
PRPF6	2.78213161174884e-33	-0.237195830142823	0.367	0.47	4.88653596287566e-29	T cell
PPP4C	2.86114616041396e-33	-0.213321707946374	0.336	0.428	5.02531711615108e-29	T cell
RABGAP1L	3.09967815146538e-33	-0.263536167627281	0.337	0.447	5.44427470523379e-29	T cell
NCK2	3.31686854022741e-33	-0.200217264703742	0.229	0.336	5.82574790405542e-29	T cell
EIF4B	3.39873052915043e-33	-0.355943040461536	0.625	0.723	5.96953030139981e-29	T cell
ZNF638	3.53452334748321e-33	-0.202100010146904	0.349	0.439	6.20803680751952e-29	T cell
IFIT3	3.60810362344071e-33	-0.761419552426239	0.138	0.312	6.33727320421125e-29	T cell
MYH9	4.5069988009626e-33	-0.255611356924477	0.437	0.526	7.91609269401071e-29	T cell
SPCS1	5.55483289939638e-33	-0.257572806632189	0.616	0.711	9.7565085044998e-29	T cell
ZFP36L1	5.78882526025908e-33	-0.316145928531308	0.608	0.689	1.01674926871191e-28	T cell
PSMD13	6.39529206973628e-33	-0.221197301712785	0.306	0.408	1.12326909912848e-28	T cell
LY6E	6.69680329455516e-33	-0.473368491940616	0.352	0.532	1.17622653065567e-28	T cell
XPO1	6.72337216468577e-33	-0.224663837923934	0.335	0.44	1.18089308700541e-28	T cell
SLIRP	7.03698057934027e-33	-0.253936869671237	0.497	0.617	1.23597526895532e-28	T cell
CAP1	7.16985992330245e-33	-0.278796973510283	0.464	0.568	1.25931419692884e-28	T cell
AIP	7.28564052524063e-33	-0.209099573011199	0.306	0.405	1.27964990185326e-28	T cell
GNG5	7.98510216113219e-33	-0.210149806244525	0.585	0.644	1.40250334358126e-28	T cell
C19orf53	8.87816419534143e-33	-0.244832156190815	0.652	0.737	1.55936075926977e-28	T cell
DYNC1H1	9.96651978103188e-33	-0.214650455710098	0.388	0.482	1.75051953434044e-28	T cell
WAPL	1.10837342160159e-32	-0.212039678903565	0.289	0.396	1.94674707770102e-28	T cell
IQGAP2	1.26846308495772e-32	-0.283099545546351	0.259	0.389	2.22792856241973e-28	T cell
CDC42SE1	1.52961817137788e-32	-0.230258027870882	0.332	0.424	2.6866213562081e-28	T cell
STAT3	1.94750811891382e-32	-0.230278036137625	0.456	0.553	3.42060326006023e-28	T cell
TMCO1	2.04807161009927e-32	-0.235662275405707	0.502	0.602	3.59723297597835e-28	T cell
YWHAQ	2.22463050798598e-32	-0.259425876630048	0.347	0.467	3.90734102422658e-28	T cell
UQCRB	2.72229430964053e-32	-0.216697379512015	0.951	0.957	4.78143772545262e-28	T cell
HNRNPF	3.20650813966913e-32	-0.332866938905064	0.553	0.658	5.63191089651486e-28	T cell
WDR1	3.26801781392957e-32	-0.227396931150151	0.299	0.404	5.7399464883859e-28	T cell
NDUFA3	4.36171243726512e-32	-0.221840333025869	0.654	0.733	7.66091172481245e-28	T cell
ANP32E	4.47527753501573e-32	-0.300000027011148	0.316	0.419	7.86037746250163e-28	T cell
ANXA11	4.62883619876911e-32	-0.27510151299166	0.384	0.509	8.13008789951806e-28	T cell
HMGB2	4.71548722604479e-32	-0.308592615030969	0.485	0.566	8.28228176382506e-28	T cell
ARL6IP1	5.05388172881927e-32	-0.294815103744358	0.485	0.602	8.87663786849816e-28	T cell
PDIA6	6.77261262888522e-32	-0.282803513670922	0.341	0.47	1.1895416821374e-27	T cell
CNPY2	6.82629803994606e-32	-0.213926898869998	0.385	0.491	1.19897098773613e-27	T cell
MRPL20	8.0193563785552e-32	-0.227190172487296	0.524	0.607	1.40851975432944e-27	T cell
DDX39B	8.42791602487332e-32	-0.235702226554301	0.353	0.461	1.48027917060875e-27	T cell
VAPA	9.66482547763458e-32	-0.231372269856919	0.435	0.549	1.69752994689174e-27	T cell
HIST2H2AC	1.01694521055715e-31	-0.280605342247725	0.173	0.314	1.78616256782258e-27	T cell
PSMA6	1.05766747502243e-31	-0.272795332445779	0.445	0.561	1.8576871531294e-27	T cell
GBP2	1.17707548257388e-31	-0.414257312667191	0.371	0.554	2.06741537759276e-27	T cell
PTPN1	1.25336111751594e-31	-0.234054993548059	0.258	0.375	2.201403466805e-27	T cell
BDP1	1.28587935453171e-31	-0.247577798304731	0.292	0.408	2.2585184982995e-27	T cell
SNU13	1.29024474595407e-31	-0.249496576472299	0.602	0.699	2.26618587179373e-27	T cell
UQCRC2	1.38720835095638e-31	-0.246871945740942	0.297	0.412	2.43649274761979e-27	T cell
NEDD8	1.41277606245e-31	-0.248095674463039	0.625	0.712	2.48139987608717e-27	T cell
PSMD14	1.4224581328696e-31	-0.217340244980027	0.243	0.344	2.49840546457217e-27	T cell
CHD1	1.46483830076447e-31	-0.214753233617633	0.283	0.387	2.57284199146272e-27	T cell
SNHG32	1.48304318172227e-31	-0.251683333457247	0.535	0.65	2.60481704437699e-27	T cell
ATP5IF1	1.54096770407977e-31	-0.247657391132846	0.657	0.73	2.7065556754457e-27	T cell
IRF1	1.8782280886643e-31	-0.70321306563134	0.547	0.742	3.29891981492997e-27	T cell
TRBC1	2.01713422921874e-31	-0.555757727275999	0.54	0.638	3.5428945601998e-27	T cell
RNPS1	2.1257186725197e-31	-0.22387352669722	0.411	0.518	3.7336122764136e-27	T cell
RBM17	2.13766091449929e-31	-0.239867570770497	0.39	0.487	3.75458763022656e-27	T cell
OPTN	2.80971542957229e-31	-0.325189249967048	0.314	0.451	4.93498418050077e-27	T cell
RALY	3.06704104780263e-31	-0.219251099740799	0.31	0.428	5.38695089636053e-27	T cell
RSL1D1	3.17733472233442e-31	-0.317204048970889	0.461	0.598	5.58067070630818e-27	T cell
ITSN2	3.21082465349255e-31	-0.216616054704565	0.29	0.397	5.63949242139432e-27	T cell
NDUFA13	3.48670189090885e-31	-0.23869240522025	0.748	0.816	6.1240432011923e-27	T cell
RAC1	4.07437403970549e-31	-0.343892966307601	0.49	0.66	7.15623056333873e-27	T cell
EIF3L	4.71238096276437e-31	-0.26882239398514	0.507	0.612	8.27682592299933e-27	T cell
FURIN	4.86891884955066e-31	-0.272469939559982	0.229	0.315	8.55176906735079e-27	T cell
MDH2	6.57788006206185e-31	-0.250000848509453	0.336	0.452	1.15533885410054e-26	T cell
MSN	6.85344512761248e-31	-0.281068510066052	0.458	0.554	1.20373910221386e-26	T cell
MAP1LC3B	7.8809727790112e-31	-0.224285127181961	0.479	0.567	1.38421405890553e-26	T cell
CAPNS1	8.31238382279488e-31	-0.200879448807078	0.281	0.378	1.45998709463569e-26	T cell
SAP18	9.09849823309088e-31	-0.265867311202526	0.658	0.759	1.59806022966008e-26	T cell
RPL18A	9.90272862347396e-31	-0.339963602618168	0.999	0.998	1.73931525542697e-26	T cell
TTC3	1.07485083079638e-30	-0.229879622539172	0.494	0.572	1.88786799921076e-26	T cell
EAPP	1.36790157277431e-30	-0.204064555395813	0.426	0.529	2.4025823224208e-26	T cell
METTL26	1.42970787626339e-30	-0.211389430639669	0.265	0.377	2.51113891386902e-26	T cell
ATF7IP	1.57388403886781e-30	-0.204541178499827	0.347	0.444	2.76436992586742e-26	T cell
RAP1A	1.68784863892457e-30	-0.319034279006965	0.411	0.548	2.96453734940712e-26	T cell
PRDX6	1.7265929524043e-30	-0.221923522638297	0.449	0.56	3.03258786160292e-26	T cell
RAB14	1.98918216503907e-30	-0.222312914723926	0.348	0.452	3.49379955467462e-26	T cell
FAM32A	2.13074076456443e-30	-0.225962798490071	0.282	0.393	3.74243307888096e-26	T cell
RABAC1	2.1730829100931e-30	-0.298494427393088	0.494	0.64	3.81680282328752e-26	T cell
CMTM6	2.33372680037324e-30	-0.285946216555623	0.321	0.424	4.09895775217557e-26	T cell
NCOR1	2.52624255302149e-30	-0.303338488462827	0.439	0.581	4.43709242012694e-26	T cell
PSMC3	2.60082017123505e-30	-0.217286192262413	0.266	0.372	4.56808054875724e-26	T cell
WDR43	3.09202194187091e-30	-0.204454056189039	0.251	0.346	5.43082733870206e-26	T cell
DNAJC21	4.30773165371582e-30	-0.21747424439979	0.339	0.445	7.56609987658646e-26	T cell
MTIF3	4.40686330563903e-30	-0.215523164828425	0.32	0.406	7.7402147100244e-26	T cell
RALBP1	7.20345920988272e-30	-0.247567596348443	0.345	0.464	1.2652155756238e-25	T cell
FNBP4	8.35289017050381e-30	-0.263484134594028	0.328	0.469	1.46710162954729e-25	T cell
DNMT1	8.45149538999771e-30	-0.254866012760522	0.278	0.4	1.4844206502992e-25	T cell
PCBP1	9.02541446951657e-30	-0.285842240739949	0.645	0.73	1.58522379742589e-25	T cell
BANF1	9.25873442668461e-30	-0.217856520708476	0.336	0.443	1.62620411470288e-25	T cell
REXO2	9.49707391544737e-30	-0.249596316874073	0.267	0.387	1.66806606250918e-25	T cell
H2AFY	1.07102034964772e-29	-0.245767339927525	0.344	0.453	1.88114014212125e-25	T cell
CD47	1.10903574477432e-29	-0.242186309392387	0.423	0.532	1.94791038212162e-25	T cell
NECAP2	1.25287755069088e-29	-0.216603491262915	0.265	0.371	2.20055413003347e-25	T cell
RBM6	1.27660081556144e-29	-0.227344325870206	0.293	0.408	2.24222167245211e-25	T cell
EIF4H	1.44910639263813e-29	-0.22783127099911	0.315	0.435	2.54521046802962e-25	T cell
CNOT6L	1.58307682250612e-29	-0.210256263905166	0.398	0.492	2.78051613104976e-25	T cell
SNRPB2	1.67302659205947e-29	-0.248254107776014	0.513	0.627	2.93850390629325e-25	T cell
LPIN2	2.11413698303956e-29	-0.202910169667722	0.317	0.413	3.71327019701067e-25	T cell
VCP	2.14087666406571e-29	-0.218926499142397	0.341	0.437	3.76023577276501e-25	T cell
HERC5	2.42119706750604e-29	-0.331505506442256	0.191	0.294	4.2525905293676e-25	T cell
RNASEH2B	2.66850448969931e-29	-0.206644811487689	0.329	0.411	4.68696128570786e-25	T cell
SPOCK2	2.74959283147112e-29	-0.328870193884607	0.645	0.717	4.82938484919588e-25	T cell
MT-CO3	3.59747475830909e-29	-0.286221655794877	0.999	0.999	6.31860466549409e-25	T cell
TRAPPC5	3.63691245536518e-29	-0.211694481709607	0.466	0.541	6.3878730366034e-25	T cell
THOC7	3.70934824539835e-29	-0.210219201651286	0.37	0.464	6.51509925821766e-25	T cell
SELENOT	4.28919098463613e-29	-0.207272594641204	0.353	0.454	7.5335350454149e-25	T cell
EPC1	4.46183447337236e-29	-0.255858702640145	0.501	0.616	7.83676606903121e-25	T cell
UBE2L3	4.92775762968573e-29	-0.228021504424687	0.441	0.551	8.65511350078001e-25	T cell
GOLGA4	5.2379744322148e-29	-0.249171980911843	0.357	0.457	9.19997829274208e-25	T cell
ILF2	5.47321407131503e-29	-0.215412622415319	0.259	0.351	9.61315319485772e-25	T cell
CUTA	5.85153952056256e-29	-0.321265847011369	0.518	0.627	1.02776440139161e-24	T cell
CCT2	6.5981325411197e-29	-0.215355973498409	0.313	0.409	1.15889599952226e-24	T cell
ORAI2	7.67064518148187e-29	-0.250411803545777	0.262	0.355	1.34727211967548e-24	T cell
IER2	9.48011605939279e-29	-0.385374279018116	0.412	0.524	1.66508758467175e-24	T cell
ARHGDIA	9.82350214247422e-29	-0.267849409626033	0.394	0.524	1.72539991630417e-24	T cell
TAP1	9.89463397932158e-29	-0.229176892784088	0.33	0.428	1.73789351212804e-24	T cell
RBBP6	1.04412289811915e-28	-0.2099208686671	0.384	0.478	1.83389745825648e-24	T cell
ARHGEF1	1.2352075167642e-28	-0.228268692951588	0.368	0.47	2.16951848244464e-24	T cell
TRIM38	1.33454170427286e-28	-0.218207860124568	0.275	0.381	2.34398904938485e-24	T cell
CDK13	1.33923637848164e-28	-0.20916199227857	0.359	0.464	2.35223477516516e-24	T cell
CNTRL	1.50013299120839e-28	-0.207931475883949	0.229	0.329	2.63483358575841e-24	T cell
ETFB	2.04955965283865e-28	-0.204314407430859	0.359	0.454	3.59984657424581e-24	T cell
VAMP8	2.72880856509321e-28	-0.234864095844422	0.513	0.622	4.79287936372972e-24	T cell
SOCS1	3.33126203558019e-28	-0.319112742084843	0.318	0.457	5.85102863929305e-24	T cell
NUDC	3.7097316068401e-28	-0.239760786129966	0.385	0.508	6.51577259425396e-24	T cell
LAG3	6.55210398261202e-28	-0.292781619080078	0.065	0.124	1.15081154350598e-23	T cell
FTL	6.76331389489922e-28	-0.378441432968766	0.996	0.996	1.1879084525001e-23	T cell
LAMTOR1	6.77258862195963e-28	-0.229355468865845	0.39	0.502	1.18953746556099e-23	T cell
RPS25	6.92113482795117e-28	-0.212856962047903	0.999	0.996	1.21562812118134e-23	T cell
RPL13A	7.43361016640517e-28	-0.424825634439499	0.999	0.997	1.3056392896274e-23	T cell
IRF2	7.92330195179382e-28	-0.209422396454651	0.367	0.464	1.39164875481307e-23	T cell
SINHCAF	8.96764412422874e-28	-0.203380464929164	0.234	0.339	1.57507701397954e-23	T cell
MESD	9.20659415173594e-28	-0.213171212875557	0.307	0.422	1.6170461968109e-23	T cell
WASF2	1.01274148404143e-27	-0.258804688841967	0.367	0.505	1.77877914257037e-23	T cell
TLN1	1.04118064025161e-27	-0.315848143825537	0.392	0.542	1.82872967653793e-23	T cell
BTG1	1.26400056891199e-27	-0.605830222726435	0.914	0.981	2.22009059923702e-23	T cell
MTDH	1.27717517888757e-27	-0.318249584001823	0.601	0.719	2.24323048419814e-23	T cell
PSMD4	1.30964837507126e-27	-0.234477559624349	0.356	0.479	2.30026640597516e-23	T cell
DYNC1I2	1.69138442844608e-27	-0.210752216728576	0.333	0.446	2.9707476101227e-23	T cell
LBR	2.15988362959878e-27	-0.235060383653464	0.37	0.463	3.7936196070273e-23	T cell
PRMT2	2.39791158773423e-27	-0.403879386886153	0.561	0.686	4.21169191269641e-23	T cell
TGOLN2	2.76661634998008e-27	-0.258218770082316	0.48	0.587	4.85928495710501e-23	T cell
CNBP	3.18355620295153e-27	-0.315509060048855	0.623	0.756	5.59159811486406e-23	T cell
MACF1	3.59189307130933e-27	-0.244495396113092	0.315	0.411	6.3088009904477e-23	T cell
MLEC	3.63222808212714e-27	-0.227823536227993	0.266	0.372	6.3796454034481e-23	T cell
TKT	3.69883593165634e-27	-0.269588859182392	0.292	0.409	6.49663543036119e-23	T cell
CLDND1	3.95462152190962e-27	-0.262891889641573	0.41	0.488	6.94589724108206e-23	T cell
PYURF	4.75229182112029e-27	-0.217140183023431	0.433	0.54	8.34692535461567e-23	T cell
UBE2N	4.80095706847912e-27	-0.221972769628116	0.311	0.406	8.43240099507673e-23	T cell
IFI6	4.90413382843807e-27	-0.513443172326253	0.237	0.38	8.61362065626863e-23	T cell
GRAMD1A	7.98620610584966e-27	-0.203500228500403	0.231	0.339	1.40269724043143e-22	T cell
MYDGF	8.52095972523827e-27	-0.212793253915799	0.237	0.354	1.49662136614085e-22	T cell
GSTO1	9.48151537030835e-27	-0.227222489162584	0.292	0.414	1.66533335964096e-22	T cell
TCEAL8	9.48853819143705e-27	-0.201025600856744	0.249	0.341	1.666566847944e-22	T cell
TMBIM4	9.93439631715001e-27	-0.249796728384835	0.492	0.6	1.74487736914423e-22	T cell
TNFRSF4	1.03329256542821e-26	-0.370610233849286	0.099	0.157	1.8148750619181e-22	T cell
SF3B2	1.27810566829009e-26	-0.295631314997011	0.438	0.586	2.24486479578471e-22	T cell
IRF3	1.34399666346334e-26	-0.272604054901676	0.351	0.499	2.36059573970701e-22	T cell
TSC22D3	1.57644547977128e-26	-0.250863553133294	0.342	0.471	2.76886884067028e-22	T cell
RSF1	1.60564000079165e-26	-0.235726820371377	0.363	0.476	2.82014609739045e-22	T cell
RPL17	1.90156604807607e-26	-0.335052083469136	0.999	0.996	3.33991060684082e-22	T cell
GAS5	1.99967642915596e-26	-0.364146813871384	0.876	0.922	3.51223168016953e-22	T cell
RIPOR2	2.01735615475387e-26	-0.282908097171452	0.383	0.465	3.5432843502097e-22	T cell
NDUFS8	2.09867934139582e-26	-0.207119738919054	0.372	0.473	3.68612039522762e-22	T cell
DBNL	2.35996989727706e-26	-0.234127618928283	0.234	0.351	4.14505112757744e-22	T cell
RNF145	2.49426462677893e-26	-0.254730221437029	0.313	0.456	4.38092639047451e-22	T cell
OIP5-AS1	2.65550655141831e-26	-0.206078152396885	0.363	0.456	4.66413170691113e-22	T cell
NDUFB7	3.67603324685525e-26	-0.20420121334221	0.472	0.567	6.45658479477656e-22	T cell
PTGES3	3.82407236373193e-26	-0.361517385731659	0.651	0.772	6.71660069965875e-22	T cell
ATP6V0C	4.51610585429293e-26	-0.238097016740381	0.473	0.599	7.9320883224801e-22	T cell
SRP72	6.70984408437461e-26	-0.219462134355684	0.297	0.409	1.17851701497956e-21	T cell
HLA-DRA	6.87877559856629e-26	-0.621481935122527	0.262	0.447	1.20818814613218e-21	T cell
RBCK1	6.97701013602739e-26	-0.225014900795592	0.312	0.43	1.22544206029185e-21	T cell
PRMT1	7.60988388776195e-26	-0.223387398326627	0.262	0.37	1.33660000604651e-21	T cell
RAB5IF	7.85282168297688e-26	-0.226103816761242	0.371	0.493	1.37926960039806e-21	T cell
ARID4A	1.00867222572877e-25	-0.230214353875085	0.274	0.383	1.77163189727001e-21	T cell
TOP1	1.20362928059968e-25	-0.269348304929647	0.445	0.556	2.11405446844528e-21	T cell
ZC3H13	1.22136972052422e-25	-0.237609708508703	0.374	0.473	2.14521377712874e-21	T cell
CSNK1G2	1.35668338642437e-25	-0.22183434439743	0.222	0.335	2.38287869991576e-21	T cell
UBALD2	1.39732018150299e-25	-0.272886544604193	0.293	0.415	2.45425316679185e-21	T cell
HLA-DPA1	1.51858402896005e-25	-0.437734476732394	0.222	0.347	2.66724098846543e-21	T cell
LSM4	1.52227813431857e-25	-0.204765288686817	0.301	0.417	2.67372931511714e-21	T cell
UBTF	1.6072979999574e-25	-0.223877691058108	0.374	0.463	2.82305820712517e-21	T cell
HIGD2A	1.64008965193734e-25	-0.203841482602365	0.519	0.586	2.88065346466274e-21	T cell
RNASEK	1.88229170132904e-25	-0.264007740731592	0.736	0.79	3.30605714421433e-21	T cell
PPP1R12A	2.0341365741156e-25	-0.302947711107448	0.417	0.552	3.57275747877664e-21	T cell
CASP8	2.455454519667e-25	-0.207094741502831	0.388	0.467	4.31276031834311e-21	T cell
CYBC1	2.64518897545304e-25	-0.23551692629227	0.261	0.389	4.64600991648572e-21	T cell
RBM27	3.05901488984962e-25	-0.201984167907484	0.324	0.43	5.37285375253187e-21	T cell
GYPC	3.2714944964984e-25	-0.341821688987762	0.593	0.708	5.74605293364979e-21	T cell
SNX17	3.37090436067826e-25	-0.204142253941868	0.226	0.341	5.92065641909529e-21	T cell
EML4	3.66791392789929e-25	-0.35150550963272	0.43	0.586	6.44232402296232e-21	T cell
SSU72	4.01945086660027e-25	-0.219761075383896	0.479	0.589	7.05976350209672e-21	T cell
NDUFB11	4.84532308084804e-25	-0.302840191926573	0.597	0.709	8.51032545920149e-21	T cell
IMP3	5.6361383387742e-25	-0.233856883775771	0.381	0.505	9.899313378223e-21	T cell
TRAM1	5.74764708110897e-25	-0.205533696292453	0.447	0.539	1.00951673332598e-20	T cell
HERPUD1	7.13461101902018e-25	-0.271247323276071	0.359	0.477	1.25312307938071e-20	T cell
CDKN1B	7.88461098808058e-25	-0.219359401665655	0.311	0.423	1.38485307394647e-20	T cell
CCM2	8.1267146580018e-25	-0.274511322254133	0.295	0.429	1.42737616253144e-20	T cell
FOXP1	8.81918696287467e-25	-0.302460855662627	0.642	0.738	1.54900199815931e-20	T cell
RPAP2	8.99184739973377e-25	-0.210936780623636	0.252	0.34	1.57932807728924e-20	T cell
ARID5A	9.48154833965886e-25	-0.255129669799266	0.33	0.464	1.66533915037768e-20	T cell
OFD1	1.06713834912057e-24	-0.246450885182527	0.258	0.388	1.87432179639537e-20	T cell
BSG	1.06869586339235e-24	-0.234521921353501	0.289	0.411	1.87705741446232e-20	T cell
YTHDF2	1.0698806540999e-24	-0.200187710640489	0.308	0.418	1.87913838086106e-20	T cell
TNFRSF18	1.08770174687079e-24	-0.287388897695715	0.136	0.193	1.91043934820386e-20	T cell
GPATCH8	1.3135461821589e-24	-0.203605626087542	0.318	0.432	2.3071125143439e-20	T cell
PHIP	1.37544272994206e-24	-0.21595026225165	0.353	0.448	2.41582761087023e-20	T cell
RAB7A	1.4033521387122e-24	-0.221144522247234	0.328	0.437	2.46484769643411e-20	T cell
REX1BD	1.46528696648267e-24	-0.217153187592425	0.437	0.535	2.57363002793016e-20	T cell
CASP4	1.70971646107194e-24	-0.294550098331492	0.331	0.473	3.00294599222676e-20	T cell
JUNB	1.88346529110555e-24	-0.43362711466967	0.476	0.631	3.3081184372978e-20	T cell
CEBPZ	2.03613905457597e-24	-0.226743239726144	0.395	0.507	3.57627463545724e-20	T cell
TSPO	2.43763149431321e-24	-0.282896262394083	0.463	0.583	4.28145595661172e-20	T cell
RPS23	2.97801822284103e-24	-0.261814460638759	0.999	0.998	5.23059120659799e-20	T cell
STK17A	2.98311429647355e-24	-0.351139085783854	0.775	0.853	5.23954195032615e-20	T cell
SP110	3.34193911383538e-24	-0.43231778674253	0.38	0.564	5.86978185954046e-20	T cell
EIF3D	3.38298152015339e-24	-0.293367304904123	0.482	0.602	5.94186874199741e-20	T cell
CSNK2B	4.94747428119891e-24	-0.250351241424623	0.349	0.473	8.68974382749777e-20	T cell
DUSP2	5.77330177762655e-24	-0.270411384862817	0.177	0.263	1.01402272422233e-19	T cell
CD6	6.39950976527278e-24	-0.213278616057922	0.467	0.552	1.12400989517251e-19	T cell
IDH2	6.50878951375206e-24	-0.227215211406485	0.211	0.32	1.14320379019541e-19	T cell
DHX36	7.44574632197758e-24	-0.226470131580468	0.403	0.511	1.30777088399214e-19	T cell
EIF2S3	8.11630121722441e-24	-0.303217378681501	0.513	0.62	1.4255471457933e-19	T cell
FAM133B	8.76726199507283e-24	-0.290487777065698	0.482	0.599	1.53988189681459e-19	T cell
FMNL1	1.13577484265892e-23	-0.20905912615427	0.358	0.461	1.99487493364613e-19	T cell
NDUFA11	1.15666388856508e-23	-0.226151876839822	0.598	0.683	2.03156445387571e-19	T cell
CARS	1.21518813200254e-23	-0.205378643070483	0.192	0.247	2.13435643504927e-19	T cell
DDX18	1.37192657478679e-23	-0.258626776488867	0.603	0.7	2.40965183595551e-19	T cell
USP16	1.49599688852902e-23	-0.200108504089545	0.36	0.456	2.62756893501238e-19	T cell
LAP3	1.4997618429213e-23	-0.203166892076609	0.204	0.305	2.63418170090697e-19	T cell
CIR1	1.59847385200399e-23	-0.229912734479513	0.408	0.515	2.8075594736598e-19	T cell
HMOX2	1.605162514303e-23	-0.20950648690801	0.227	0.331	2.81930744012179e-19	T cell
OSTF1	1.78433893002767e-23	-0.219473260006617	0.299	0.378	3.1340128967006e-19	T cell
DNAJC7	1.89322416335527e-23	-0.227982838532012	0.353	0.472	3.3252589205172e-19	T cell
SP140L	2.09418422627792e-23	-0.216301755745744	0.245	0.356	3.67822517503454e-19	T cell
HNRNPC	2.13712113417791e-23	-0.212309337372535	0.699	0.771	3.75363956007007e-19	T cell
CCNDBP1	2.22366996314254e-23	-0.239625885139803	0.307	0.443	3.90565392326355e-19	T cell
BAZ1B	2.37868679248026e-23	-0.233903822891409	0.283	0.388	4.17792548231233e-19	T cell
GIMAP1	2.39618897022784e-23	-0.306936874995265	0.376	0.497	4.20866630730818e-19	T cell
GBP4	2.80415419108412e-23	-0.287412166477983	0.279	0.395	4.92521642122014e-19	T cell
TBC1D4	2.86117522210397e-23	-0.308527957811049	0.214	0.336	5.02536816010341e-19	T cell
ZNF106	3.25665248358603e-23	-0.203048184843664	0.321	0.417	5.71998442217051e-19	T cell
RAPGEF6	3.2813118297646e-23	-0.243490789256908	0.37	0.483	5.76329609779855e-19	T cell
TTC1	3.79656470436627e-23	-0.207355810737688	0.341	0.453	6.66828624674891e-19	T cell
NDUFAF3	4.31552676493594e-23	-0.219762041664379	0.281	0.394	7.57979120993349e-19	T cell
PLEKHO1	4.41205476295274e-23	-0.21888772480651	0.454	0.531	7.74933298565019e-19	T cell
CPNE1	5.62290343000181e-23	-0.2195107372122	0.276	0.391	9.87606758445517e-19	T cell
TBC1D10C	6.77022414742482e-23	-0.299224609521337	0.321	0.449	1.1891221692537e-18	T cell
MX2	7.16426276909026e-23	-0.422447778205827	0.203	0.326	1.25833111276301e-18	T cell
PTMS	7.7807302454658e-23	-0.287499611473545	0.144	0.203	1.36660746031361e-18	T cell
ECH1	8.17735483949518e-23	-0.287568401144072	0.335	0.477	1.43627060400893e-18	T cell
MAP2K2	8.26139991740361e-23	-0.261419638199171	0.355	0.473	1.45103228149277e-18	T cell
SEPTIN1	8.46794991101592e-23	-0.261290494650109	0.342	0.455	1.48731072237084e-18	T cell
FDPS	9.49790075053641e-23	-0.209412772259147	0.24	0.354	1.66821128782421e-18	T cell
TUBB4B	1.19551354416128e-22	-0.230634940553205	0.221	0.321	2.09979998896488e-18	T cell
DUT	1.26404816291831e-22	-0.21632698670087	0.368	0.456	2.22017419334972e-18	T cell
NRDC	1.42600366660499e-22	-0.215629805506025	0.302	0.408	2.50463284002501e-18	T cell
BCAP31	1.46748516418209e-22	-0.223211621430584	0.316	0.434	2.57749094236942e-18	T cell
NEMF	1.49043193228005e-22	-0.227368835963263	0.293	0.413	2.61779464585668e-18	T cell
MPHOSPH8	1.54925768030781e-22	-0.373176258971471	0.582	0.726	2.72111618969263e-18	T cell
CCT4	1.60803915458616e-22	-0.230767851863636	0.395	0.505	2.82435997111514e-18	T cell
IRF9	1.90422561901336e-22	-0.414905706074589	0.362	0.571	3.34458187723507e-18	T cell
CTCF	1.90786596806236e-22	-0.207161511325541	0.312	0.422	3.35097578630474e-18	T cell
DNTTIP2	2.07138563856391e-22	-0.231105844076455	0.27	0.399	3.63818173557364e-18	T cell
TXNIP	2.93151916991475e-22	-0.438613969512364	0.563	0.673	5.14892027003827e-18	T cell
CST7	2.96080721767919e-22	-0.337005939937605	0.142	0.245	5.20036179713174e-18	T cell
SHFL	3.11098225980782e-22	-0.241347908429533	0.217	0.348	5.46412924112646e-18	T cell
CYCS	5.2854816359832e-22	-0.238149719911646	0.379	0.499	9.28341994544089e-18	T cell
LARS	5.5403273118287e-22	-0.223335698844621	0.32	0.424	9.73103089049593e-18	T cell
TAF15	5.95460087138004e-22	-0.207465366857561	0.326	0.425	1.04586609704919e-17	T cell
FAM49B	6.16595559790454e-22	-0.204771726787533	0.391	0.487	1.08298844121595e-17	T cell
SNHG7	6.18783606194364e-22	-0.253517393750958	0.302	0.435	1.08683152591978e-17	T cell
ALKBH7	7.01868963536588e-22	-0.225702131529577	0.483	0.582	1.23276264755566e-17	T cell
PDCD2	7.62796348891675e-22	-0.202272120157585	0.296	0.406	1.33977550719334e-17	T cell
PSMC5	9.47794453636947e-22	-0.26197807758432	0.38	0.514	1.66470617836793e-17	T cell
TUBA1B	9.62040956235588e-22	-0.383735972608459	0.392	0.558	1.68972873553219e-17	T cell
STMN1	1.22242441847828e-21	-0.277053594770504	0.287	0.358	2.14706624861525e-17	T cell
SLPI	1.22543277106592e-21	-0.219603504855986	0.038	0.127	2.15235011910019e-17	T cell
HLA-DPB1	1.36565468586713e-21	-0.412349154490546	0.265	0.399	2.39863589025702e-17	T cell
CCT5	1.62697569543782e-21	-0.229257093092427	0.27	0.382	2.85762011146699e-17	T cell
CWF19L2	1.64861509986632e-21	-0.238537340558345	0.324	0.451	2.8956275614052e-17	T cell
TMEM219	2.14197948151378e-21	-0.211732816204531	0.299	0.417	3.76217276133081e-17	T cell
PSMD7	2.65407039583843e-21	-0.233965945732949	0.362	0.482	4.66160924325063e-17	T cell
CHCHD10	2.9268934284914e-21	-0.274056740358386	0.349	0.468	5.1407956178023e-17	T cell
IL16	3.08127657189723e-21	-0.301564887920868	0.407	0.527	5.4119541708803e-17	T cell
PCSK7	3.53066344971584e-21	-0.251852634204909	0.405	0.534	6.20125728308091e-17	T cell
RPL7L1	3.59175742703321e-21	-0.256057926388403	0.35	0.495	6.30856274484112e-17	T cell
PSMB10	3.77259444663524e-21	-0.36046618740128	0.401	0.574	6.62618488607013e-17	T cell
STK17B	3.81064311112388e-21	-0.290073953342555	0.672	0.718	6.69301356037797e-17	T cell
SAMD9L	3.90577508968711e-21	-0.338030615284469	0.228	0.355	6.86010336752643e-17	T cell
PSMC1	5.03999802104614e-21	-0.243891830366031	0.312	0.434	8.85225252416544e-17	T cell
TMED9	5.38591921669265e-21	-0.283061335290356	0.292	0.463	9.45982851219896e-17	T cell
ERICH1	6.94042994746109e-21	-0.208084695889001	0.269	0.384	1.21901711597207e-16	T cell
NMI	9.14524508271202e-21	-0.200636505050216	0.253	0.355	1.60627084632754e-16	T cell
MDH1	9.45098270558055e-21	-0.205855304419345	0.34	0.424	1.65997060240817e-16	T cell
KLF13	9.86236706095849e-21	-0.250955521109962	0.48	0.579	1.73222615058675e-16	T cell
CLEC2B	1.56387535100892e-20	-0.219434230516816	0.467	0.54	2.74679066651207e-16	T cell
EIF6	2.22413807469853e-20	-0.214772818502781	0.249	0.364	3.9064761144005e-16	T cell
PVT1	2.61963610734508e-20	-0.273056749414267	0.204	0.33	4.6011288589409e-16	T cell
HLA-F	2.95321509526313e-20	-0.267086551227738	0.456	0.569	5.18702699332015e-16	T cell
ACADVL	3.37507459365974e-20	-0.208725071698734	0.191	0.288	5.92798101630397e-16	T cell
FBL	5.39072996801415e-20	-0.220740905827722	0.427	0.532	9.46827811582006e-16	T cell
C4orf3	5.71932621024472e-20	-0.207476979347799	0.633	0.704	1.00454245556738e-15	T cell
TPM4	6.93138301578658e-20	-0.305170993699919	0.243	0.367	1.21742811289275e-15	T cell
EIF3M	7.67622379491404e-20	-0.202731643819558	0.504	0.584	1.3482519473387e-15	T cell
RPS20	1.0158617564474e-19	-0.313272208423884	0.985	0.984	1.78425958902421e-15	T cell
SELENOW	1.0873426897763e-19	-0.214004771005659	0.319	0.423	1.90980870032309e-15	T cell
NSRP1	1.09181960895128e-19	-0.213196579637442	0.321	0.414	1.91767196116203e-15	T cell
GGNBP2	1.28361879457462e-19	-0.201149597102442	0.335	0.446	2.25454805079087e-15	T cell
EIF3I	1.41820463904882e-19	-0.276357638029021	0.374	0.519	2.49093462802535e-15	T cell
HLA-DMA	1.60303879934112e-19	-0.209376474246588	0.137	0.225	2.81557734716274e-15	T cell
PHF11	1.676901013884e-19	-0.222110138580339	0.36	0.456	2.94530894078585e-15	T cell
TUBB	1.81941501347787e-19	-0.255022511291536	0.491	0.571	3.19562052967252e-15	T cell
CCDC12	1.93656865934596e-19	-0.222546775615449	0.366	0.488	3.40138919327524e-15	T cell
SEC62	2.18920161003972e-19	-0.292851929559561	0.652	0.765	3.84511370787377e-15	T cell
UBE2M	2.50541843691963e-19	-0.208370020355532	0.248	0.353	4.40051694260565e-15	T cell
PSMB3	2.59751161652104e-19	-0.267943824794979	0.472	0.588	4.56226940325756e-15	T cell
PPP1R18	2.85630522996816e-19	-0.231707030956026	0.295	0.386	5.01681450591607e-15	T cell
TUFM	3.85936333819298e-19	-0.267335293134257	0.35	0.472	6.77858576720215e-15	T cell
HDAC1	3.91696577115701e-19	-0.245033606372907	0.305	0.412	6.87975868046017e-15	T cell
MDM4	4.72827534094868e-19	-0.203996023655066	0.38	0.47	8.30474280884226e-15	T cell
IQGAP1	5.68343756522932e-19	-0.232896837274592	0.463	0.548	9.98238973956878e-15	T cell
ELOC	5.72073237205518e-19	-0.20260404567163	0.354	0.447	1.00478943382777e-14	T cell
MZT2B	6.84017560724887e-19	-0.224160915381568	0.769	0.82	1.20140844365719e-14	T cell
RSBN1L	6.9851438114671e-19	-0.201267782827642	0.39	0.504	1.22687065904608e-14	T cell
C9orf78	1.14893509880581e-18	-0.237152756326007	0.56	0.671	2.01798960754253e-14	T cell
SMDT1	1.21128554588374e-18	-0.217639628330281	0.584	0.648	2.1275019327902e-14	T cell
SYNRG	1.84005308685233e-18	-0.254761388590354	0.391	0.52	3.23186924174744e-14	T cell
G3BP2	2.3543597227567e-18	-0.225176712349921	0.373	0.478	4.13519741704987e-14	T cell
LARP7	2.89299137620457e-18	-0.250906682018307	0.335	0.449	5.0812500531657e-14	T cell
GSDMD	3.14818048559154e-18	-0.235811304336539	0.235	0.364	5.52946420489298e-14	T cell
FXYD5	3.52566118871278e-18	-0.499855754048948	0.646	0.812	6.19247131185513e-14	T cell
PGK1	3.68766416143248e-18	-0.326259115436395	0.517	0.648	6.47701333314001e-14	T cell
SPCS2	4.9473680836013e-18	-0.265806369510874	0.567	0.672	8.68955730203732e-14	T cell
TMEM59	5.89133913230685e-18	-0.253643125060268	0.504	0.636	1.03475480519838e-13	T cell
PSMA3	5.98965967053995e-18	-0.225657152545119	0.426	0.537	1.05202382453364e-13	T cell
VAMP2	6.75044224876156e-18	-0.285617807901127	0.536	0.683	1.18564767657248e-13	T cell
CTLA4	7.45723212806809e-18	-0.203089512439051	0.118	0.169	1.30978825097388e-13	T cell
CD79B	7.93248577823985e-18	-0.268244887064311	0.142	0.25	1.39326180209005e-13	T cell
RPS16	7.93336991286911e-18	-0.247816646111206	0.999	0.996	1.39341709149633e-13	T cell
P4HB	9.00333941602947e-18	-0.252080268132724	0.284	0.422	1.58134653503142e-13	T cell
FCMR	9.39685246430105e-18	-0.275309963396027	0.406	0.498	1.65046316682984e-13	T cell
EIF1AX	1.22800423938729e-17	-0.292342209328901	0.499	0.628	2.15686664605984e-13	T cell
NUCB1	1.82479687329979e-17	-0.223368242754426	0.224	0.341	3.20507322826375e-13	T cell
CRIP1	2.23494098080082e-17	-0.436129863019209	0.508	0.637	3.92545033867856e-13	T cell
IFITM2	2.42761869790316e-17	-0.352448875823646	0.458	0.577	4.26386948099711e-13	T cell
RPL32	2.45556590029192e-17	-0.212495042215941	0.999	0.998	4.31295594727273e-13	T cell
DCXR	2.58634470996348e-17	-0.206557672795351	0.315	0.428	4.54265584857985e-13	T cell
CCND2	2.86504771866233e-17	-0.213386394722035	0.236	0.306	5.03216981305851e-13	T cell
RAD23A	3.05115876831488e-17	-0.216659246798586	0.339	0.447	5.35905526066825e-13	T cell
UBE2L6	4.3099089450833e-17	-0.28174788619608	0.28	0.426	7.56992407114431e-13	T cell
KDELR1	4.49404989947215e-17	-0.213697555739402	0.245	0.366	7.89334924343289e-13	T cell
PDIA3	6.56059787653802e-17	-0.3358799016645	0.465	0.62	1.15230341103514e-12	T cell
BAZ1A	9.8431210135013e-17	-0.230336275744104	0.3	0.423	1.72884577481137e-12	T cell
DOCK8	1.09048570761148e-16	-0.212376730734449	0.383	0.491	1.91532909684881e-12	T cell
PPDPF	1.15309060668026e-16	-0.302327051177473	0.82	0.91	2.02528834157322e-12	T cell
CD7	1.19672325204229e-16	-0.504632276117217	0.518	0.637	2.10192471988709e-12	T cell
HLA-DQB1	1.31574201140279e-16	-0.290728577471211	0.168	0.248	2.31096926882786e-12	T cell
SAMHD1	1.35161743418537e-16	-0.250192453328656	0.271	0.372	2.37398086140318e-12	T cell
ACAP1	1.56729167981765e-16	-0.347413420554549	0.403	0.562	2.75279110643171e-12	T cell
PLIN2	1.68713291249093e-16	-0.206871413126446	0.221	0.321	2.96328024749907e-12	T cell
CD3E	2.28541308641887e-16	-0.260579801328643	0.743	0.813	4.0140995449861e-12	T cell
ATM	2.7712727982651e-16	-0.214817990995877	0.579	0.643	4.86746354287282e-12	T cell
HLA-DRB1	3.38765391799505e-16	-0.45731451679485	0.231	0.353	5.9500753415665e-12	T cell
TRIM22	3.79274660298516e-16	-0.244037888654301	0.424	0.504	6.66158013348313e-12	T cell
HSPA5	4.11803197368969e-16	-0.347441261266412	0.416	0.562	7.23291135858857e-12	T cell
COPS6	4.34796692713509e-16	-0.211777011630326	0.293	0.415	7.63676911082007e-12	T cell
XRCC6	4.86707056392375e-16	-0.256106243075132	0.422	0.546	8.54852273847567e-12	T cell
MT-ND2	5.15324393864079e-16	-0.223263215463609	0.991	0.994	9.05115765382868e-12	T cell
OCIAD1	9.06226188181337e-16	-0.218254068099251	0.429	0.532	1.5916956769217e-11	T cell
SELENOK	9.76862993977584e-16	-0.205524089298083	0.483	0.582	1.71576216262223e-11	T cell
IFIT2	1.12129499386356e-15	-0.211456319577246	0.061	0.131	1.96944252722196e-11	T cell
ITGB1	2.35729050216767e-15	-0.269360744777948	0.279	0.4	4.1403450380073e-11	T cell
PARP9	2.77039748413647e-15	-0.24914647370899	0.236	0.348	4.8659261411373e-11	T cell
R3HDM2	5.5571842388079e-15	-0.219164824711997	0.278	0.388	9.7606383970422e-11	T cell
IL2RA	6.25595894572874e-15	-0.478549130219668	0.105	0.161	1.0987966292278e-10	T cell
RPS13	1.89096383815598e-14	-0.258921640172199	0.998	0.996	3.32128888533716e-10	T cell
FOXP3	2.01442110422597e-14	-0.208471173264445	0.067	0.111	3.53812922746249e-10	T cell
KLRB1	2.18085787982017e-14	-0.55257556955212	0.243	0.317	3.83045878011614e-10	T cell
LMAN2	2.1941175170447e-14	-0.223639888664567	0.34	0.462	3.85374800693731e-10	T cell
TAF7	2.82983374318854e-14	-0.295139133797203	0.439	0.591	4.97031998653636e-10	T cell
TNFSF10	2.93981625099421e-14	-0.203099150121996	0.186	0.276	5.16349326324624e-10	T cell
RPL31	3.91116174565236e-14	-0.285402288771552	0.984	0.985	6.86956449006381e-10	T cell
IFI35	1.12744058886966e-13	-0.201352159072978	0.159	0.269	1.98023665029067e-09	T cell
KRTCAP2	1.444213028851e-13	-0.200396240589636	0.658	0.732	2.5366157638739e-09	T cell
RSAD2	1.76920181361856e-13	-0.267046468626405	0.098	0.174	3.10742606543964e-09	T cell
POU2F2	2.96458525184329e-13	-0.284302351947313	0.17	0.267	5.20699753633755e-09	T cell
RPS12	3.16941530363815e-13	-0.228943493552302	1	0.999	5.56676103931005e-09	T cell
SELL	3.2751087298803e-13	-0.329129718393927	0.399	0.537	5.75240097316177e-09	T cell
ATP5PO	3.77184169070973e-13	-0.259427590508734	0.535	0.652	6.62486274556257e-09	T cell
SARAF	4.09737830852643e-13	-0.472515284953627	0.81	0.927	7.19663526109582e-09	T cell
TALDO1	7.27868405664987e-13	-0.289967325913064	0.375	0.502	1.27842806770998e-08	T cell
ENTPD1	1.20134996086691e-12	-0.212324691574997	0.089	0.146	2.11005107126664e-08	T cell
SNRPN	1.21342847198485e-12	-0.25322688519637	0.378	0.523	2.13126576819419e-08	T cell
KLF6	1.26994895265258e-12	-0.365942112644129	0.48	0.638	2.23053834043899e-08	T cell
PRDX2	2.42124444645468e-12	-0.353113563554242	0.423	0.575	4.25267374575299e-08	T cell
DNPH1	4.00638926350996e-12	-0.224839482724191	0.491	0.525	7.03682210242889e-08	T cell
PYCARD	5.43252896873718e-12	-0.209408250097403	0.188	0.279	9.54169388068998e-08	T cell
EIF4A2	5.45105182099911e-12	-0.306332733800953	0.628	0.755	9.57422741840283e-08	T cell
AC008875.3	5.58346874344516e-12	-0.306997444729117	0.371	0.523	9.80680450098708e-08	T cell
RPN2	7.95123182094646e-12	-0.20070017056709	0.315	0.422	1.39655435703104e-07	T cell
IRF7	9.76540051573564e-12	-0.217464839037031	0.127	0.239	1.71519494658381e-07	T cell
DAD1	1.39929923889606e-11	-0.21238520348575	0.574	0.639	2.45772918319703e-07	T cell
SSB	1.82713695355899e-11	-0.298937458480486	0.463	0.6	3.209183345231e-07	T cell
IFIT1	2.90485519044998e-11	-0.224801989420783	0.033	0.109	5.10208765650634e-07	T cell
CSTB	4.30919053395673e-11	-0.290758241426034	0.609	0.631	7.5686622538416e-07	T cell
FRG1	8.29286029971855e-11	-0.226899917744125	0.33	0.459	1.45655798304257e-06	T cell
BUB3	1.01251714754668e-10	-0.252292780438134	0.367	0.499	1.77838511795099e-06	T cell
APOL6	1.05716732544364e-10	-0.224655428724569	0.344	0.433	1.85680869040922e-06	T cell
PIM1	1.12507829585411e-10	-0.264773134554121	0.244	0.37	1.97608751883815e-06	T cell
ARL4C	2.1075447119512e-10	-0.262961028765492	0.605	0.69	3.70169153207108e-06	T cell
CMTM8	2.35670857685938e-10	-0.219357081293432	0.149	0.255	4.13932294439581e-06	T cell
RGS1	2.74899489629293e-10	-0.310822684299588	0.294	0.398	4.8283346358489e-06	T cell
S100A11	3.71934703791902e-10	-0.309391722605152	0.659	0.738	6.53266113740097e-06	T cell
RNH1	7.80087672165647e-10	-0.203641036417051	0.265	0.375	1.37014598739174e-05	T cell
ARHGAP45	8.48681188090668e-10	-0.204635373588991	0.353	0.445	1.49062363876245e-05	T cell
ATF6B	9.85393040456327e-10	-0.215920258597407	0.248	0.387	1.73074433625749e-05	T cell
CD53	1.43060334426631e-09	-0.261939644823245	0.471	0.581	2.51271171386935e-05	T cell
TECR	1.66656076240055e-09	-0.246542429791003	0.31	0.452	2.92714732308033e-05	T cell
SUSD3	2.20427186861091e-09	-0.218496328315278	0.204	0.317	3.87158311002821e-05	T cell
CD63	2.44313468617804e-09	-0.250992991368799	0.325	0.446	4.29112176280312e-05	T cell
XBP1	3.08766509212287e-09	-0.212633685304293	0.262	0.383	5.42317496780461e-05	T cell
MX1	4.18136110277716e-09	-0.397386293657985	0.209	0.319	7.34414264091781e-05	T cell
LCN2	4.94793600211795e-09	-0.251537059384132	0.067	0.202	8.69055479411996e-05	T cell
CD79A	6.18090011876353e-09	-0.278202812805588	0.12	0.215	0.000108561329685963	T cell
BIN2	1.50020283151604e-08	-0.247922604982712	0.267	0.391	0.000263495625327477	T cell
RHOH	1.6443805894764e-08	-0.222050137495654	0.365	0.475	0.000288819006735635	T cell
PABPC4	5.55412333517286e-08	-0.250994324097214	0.354	0.473	0.000975526222589762	T cell
MAL	6.70152398719031e-08	-0.20548297539082	0.256	0.322	0.00117705567311011	T cell
GZMM	6.70708228795989e-08	-0.229732105749775	0.256	0.341	0.00117803193305727	T cell
LGALS3	9.27410266631492e-08	-0.294417235343878	0.14	0.2	0.00162890339231155	T cell
CD59	1.08141304107805e-07	-0.225262244054341	0.205	0.288	0.00189939386534948	T cell
PGAM1	1.1630719356983e-07	-0.226419728713049	0.272	0.372	0.00204281954786049	T cell
RPL23A	1.51739069000062e-07	-0.208823020521266	0.998	0.996	0.00266514500791708	T cell
SNX3	2.57287199143429e-07	-0.207747668242711	0.393	0.491	0.00451899236575519	T cell
CYTIP	3.02756699349513e-07	-0.255361180322828	0.554	0.665	0.00531761866737484	T cell
CCT7	6.44354842370412e-07	-0.206256998889619	0.335	0.447	0.0113174484513939	T cell
MS4A1	1.1304018813469e-06	-0.28751538960287	0.092	0.152	0.0198543786439769	T cell
BIN1	1.39093201353673e-06	-0.210521214434849	0.223	0.328	0.0244303298857592	T cell
MYC	1.47231531347277e-06	-0.222308924707066	0.217	0.307	0.0258597461658357	T cell
S100A6	2.51583788173225e-06	-0.384427444832383	0.758	0.832	0.0441881765547453	T cell
KLF2	3.09092075058904e-06	-0.352283249734794	0.338	0.415	0.0542889320633458	T cell
ANXA5	3.50312728804193e-06	-0.210324934017143	0.28	0.382	0.0615289276871685	T cell
CD48	3.59641453124323e-06	-0.209318856967903	0.652	0.719	0.0631674248267561	T cell
S100A9	1.20508236615824e-05	-0.548220248308528	0.17	0.411	0.211660666792034	T cell
ICAM3	3.06245239938994e-05	-0.313914426724804	0.329	0.481	0.53788913942885	T cell
PIK3IP1	5.92185771230032e-05	-0.266318711966595	0.554	0.678	1	T cell
S100A4	9.15565198826526e-05	-0.416797219165468	0.515	0.557	1	T cell
SLC3A2	9.74572367545807e-05	-0.207879494526369	0.513	0.606	1	T cell
CDK11A	0.000111903671568441	-0.203621544295464	0.196	0.32	1	T cell
VIM	0.000115587942225021	-0.285994910040664	0.69	0.73	1	T cell
S100A2	0.000328681056087305	-0.730001383608723	0.066	0.133	1	T cell
GPR183	0.000369075679259438	-0.34160252032733	0.359	0.501	1	T cell
CTSS	0.000388971083177818	-0.2042385979113	0.343	0.442	1	T cell
HCST	0.00089533242829417	-0.27660246991213	0.417	0.515	1	T cell
VPREB3	0.000957771372382619	-0.238681813366818	0.066	0.135	1	T cell
PCED1B-AS1	0.00098779246232839	-0.259376770874192	0.539	0.613	1	T cell
TNFSF13B	0.00111215235869411	-0.207156588472785	0.215	0.267	1	T cell
ZNF101	0.00125956026473105	-0.269025206742311	0.361	0.496	1	T cell
HEBP2	0.00266137535952881	-0.220507671855215	0.204	0.321	1	T cell
LTB	0.0027370922553885	-0.585909177552889	0.625	0.724	1	T cell
PRKCQ-AS1	0.00403112519875623	-0.207330908968183	0.265	0.358	1	T cell
ZFP36L2	0.00465915523655435	-0.359878229650357	0.561	0.72	1	T cell
IFI44L	0.00594011622565784	-0.318949628942593	0.173	0.247	1	T cell
LIME1	0.00659758308005033	-0.256145547767677	0.213	0.317	1	T cell
NUCB2	0.0093851117381367	-0.227774416662437	0.385	0.479	1	T cell
TUBA4A	0.0112380626362201	-0.253351674038032	0.269	0.401	1	T cell
JUN	0.011275524799227	-0.363832938956373	0.304	0.454	1	T cell
BTG2	0.0132726928182307	-0.321136565108477	0.471	0.602	1	T cell
AQP3	0.0140623970947709	-0.201048878085515	0.223	0.285	1	T cell
LEPROTL1	0.0217122300124602	-0.275329286061989	0.603	0.708	1	T cell
EMP3	0.0354756933061362	-0.249009914378416	0.415	0.496	1	T cell
ANXA2	0.0918885585024875	-0.230226722719164	0.15	0.238	1	T cell
SNHG25	0.10183769257404	-0.330756814448373	0.447	0.571	1	T cell
GSTP1	0.19615885761256	-0.229229997768579	0.554	0.651	1	T cell
RPS27L	0.213330092250909	-0.24838158370292	0.647	0.729	1	T cell
CXCR4	0.269854463976354	-0.352010394177692	0.625	0.765	1	T cell
S100A8	0.369321853698678	-0.570571503326039	0.088	0.192	1	T cell
S100A10	0.674780768208522	-0.264200081558724	0.519	0.603	1	T cell
IL7R	0.692562723689718	-0.570854066100172	0.558	0.665	1	T cell
CTSD	0.741326591585016	-0.226167566016762	0.319	0.436	1	T cell
XIST	0.745363872578237	-0.639332379215865	0.246	0.503	1	T cell
SOCS3	0.770256667892402	-0.317585609533715	0.29	0.43	1	T cell
CD69	0.85806811381433	-0.236792912127175	0.25	0.351	1	T cell
HIV-NL-CI	0.985358531791848	3.14846461323077	0.735	0	1	T cell
