# Supplementary material for: HIV-1 activates oxidative phosphorylation in infected CD4 T cells in a human tonsil explant model
Source: Front Immunol. 2023 May 30;14:1172938. doi: 10.3389/fimmu.2023.1172938 (PMC10266353; doi:10.3389/fimmu.2023.1172938)
Supplement: Supplementary file 6 [file Table_6.csv]

	p_val	avg_log2FC	pct.1	pct.2	p_val_adj	celltype
CA12	5.09623693058073e-13	1.56622435788408	0.314	0.018	8.95103054487199e-09	Macrophage
INHBA	4.30993814177941e-10	1.70570089459879	0.314	0.035	7.56997535222135e-06	Macrophage
CD163	5.93084152721941e-09	1.32527554193892	0.255	0.061	0.000104169300584082	Macrophage
SERPINH1	3.11917961087985e-08	0.666200481763827	0.373	0.114	0.000547852706854937	Macrophage
C1QC	4.09674594108152e-08	-0.522821662410017	0.176	0.447	0.000719552457091558	Macrophage
LCN2	6.15790102918826e-08	-1.98001655135658	0.176	0.684	0.00108157373676663	Macrophage
ALDH3B1	7.38746286750942e-08	0.502570649018239	0.294	0.184	0.00129753397804935	Macrophage
AXL	9.66118933228579e-08	0.779642888252315	0.196	0.035	0.00169689129432268	Macrophage
TAF13	1.29852769478486e-07	0.694288323922601	0.51	0.149	0.00228073404312013	Macrophage
CTNS	1.5066541086548e-07	0.42349907802704	0.275	0.132	0.00264628727644128	Macrophage
FCGR2A	2.44639731989424e-07	1.4105463553225	0.549	0.526	0.00429685225266224	Macrophage
TGFA	3.43763668610383e-07	0.397164930213578	0.294	0.114	0.00603786507547276	Macrophage
LEMD2	3.52329881798707e-07	0.464245420370349	0.373	0.123	0.00618832204391249	Macrophage
ZBTB33	5.13409625737083e-07	0.441201079760499	0.353	0.14	0.00901752666644612	Macrophage
MFSD8	5.3759651361506e-07	0.542335307536891	0.431	0.132	0.00944234516513491	Macrophage
RNF31	1.15601384936067e-06	0.486965496870433	0.314	0.105	0.0203042272501707	Macrophage
ACVR1B	1.17852938494375e-06	0.373868310302439	0.353	0.167	0.020699690117152	Macrophage
SEMA4D	2.00124389763438e-06	0.691695188976613	0.49	0.281	0.0351498478180502	Macrophage
APBB2	2.55338293693098e-06	0.40332119608941	0.176	0.044	0.0448476179042557	Macrophage
CD226	2.66260183565645e-06	0.987997476188481	0.333	0.132	0.04676593864147	Macrophage
IL1B	3.01154168146997e-06	1.99347695383049	0.471	0.377	0.0528947180933385	Macrophage
STOM	3.20191754322297e-06	1.1344694636603	0.745	0.386	0.0562384797291682	Macrophage
SCARF1	3.60850855951058e-06	0.775800821957921	0.294	0.114	0.0633798443392438	Macrophage
ZFP36L1	4.42564655587441e-06	1.3901518208386	0.824	0.754	0.0777320561073782	Macrophage
FAM200A	4.81369938520867e-06	0.451054800547601	0.333	0.061	0.084547816001805	Macrophage
EREG	5.17398323972862e-06	0.59526542629352	0.118	0.079	0.0908758416225935	Macrophage
SLPI	5.8713187517499e-06	-1.69825864095476	0.157	0.649	0.103123842555735	Macrophage
ZNF710	6.55410538646991e-06	0.620945142233257	0.373	0.079	0.115116307007957	Macrophage
ZFYVE27	7.3209209468879e-06	0.367697286358688	0.314	0.07	0.128584655511139	Macrophage
WWP2	7.79722483754849e-06	0.463856815643181	0.471	0.184	0.136950457046702	Macrophage
NF1	8.68420785846115e-06	0.799065136516476	0.608	0.325	0.152529426826012	Macrophage
IFI27	1.04815697161283e-05	2.0411657438209	0.255	0.307	0.184098290494077	Macrophage
CYB5R1	1.08388979821569e-05	0.626128244542058	0.647	0.333	0.190374404158603	Macrophage
TRIM56	1.14175064517843e-05	0.868109692689231	0.529	0.298	0.20053708331914	Macrophage
RREB1	1.14999792725691e-05	0.693071767853266	0.529	0.254	0.201985635943404	Macrophage
FPR3	1.45315391918543e-05	-1.00946032924907	0.098	0.474	0.25523195436573	Macrophage
SMG8	1.57243937736283e-05	0.288014721913757	0.255	0.044	0.276183252240007	Macrophage
EML3	1.5760338462781e-05	0.407774725734023	0.333	0.079	0.276814584760285	Macrophage
FCGR2B	1.61402463586016e-05	1.82125858587405	0.647	0.5	0.283487287042478	Macrophage
AC067852.3	1.78994948631059e-05	0.255101546331321	0.157	0.035	0.314386727775592	Macrophage
HELLPAR	1.80178326489304e-05	0.511937042694624	0.216	0.018	0.316465212645814	Macrophage
MON1B	1.90761655854678e-05	0.565721150679504	0.471	0.237	0.335053772343156	Macrophage
SEL1L3	1.93566201175365e-05	0.541208993918212	0.353	0.219	0.33997967574441	Macrophage
S100A7	2.24772393668032e-05	-2.22390399747002	0.02	0.509	0.394790232238532	Macrophage
DAZAP1	2.37837568481513e-05	0.566940157968666	0.588	0.289	0.41773790528093	Macrophage
KBTBD2	2.47778024587467e-05	0.656233443584947	0.471	0.184	0.435197322385427	Macrophage
ZC3H7B	2.74947022671251e-05	0.287843978669474	0.255	0.132	0.482916950619786	Macrophage
KANSL1	2.87998421679824e-05	0.852730458888638	0.608	0.342	0.505840427838442	Macrophage
BMF	2.89477976375064e-05	0.452645423686556	0.373	0.175	0.508439117705162	Macrophage
STAC	2.89702717544436e-05	0.42349907802704	0.176	0.07	0.508833853095047	Macrophage
SLC36A1	2.90415422725155e-05	0.666650059530285	0.431	0.132	0.510085648474462	Macrophage
FBXL5	2.94319712646737e-05	0.970242256517706	0.549	0.219	0.516943143292729	Macrophage
CCNT2	2.97106669110299e-05	0.451927486353557	0.373	0.149	0.521838153625328	Macrophage
ZNF791	3.06571570892005e-05	0.699912513662034	0.529	0.281	0.538462307114718	Macrophage
SEH1L	3.11486611019844e-05	0.453018164947095	0.353	0.114	0.547095083595255	Macrophage
PVR	3.79157650923501e-05	0.29373120305671	0.275	0.053	0.665952498082037	Macrophage
SH3TC1	3.84304771886977e-05	0.39263811432228	0.314	0.079	0.674992901342286	Macrophage
RASSF5	3.84615164908176e-05	0.880356753000511	0.608	0.281	0.67553807564472	Macrophage
MICAL1	4.27650780713719e-05	0.608560460051386	0.373	0.228	0.751125831245576	Macrophage
XPR1	4.53634250203439e-05	0.270647589943669	0.275	0.079	0.796763197057319	Macrophage
RCAN1	5.52481728516856e-05	1.01873656258159	0.49	0.281	0.970378907967007	Macrophage
SLC37A1	5.59788486848936e-05	0.272357552264143	0.196	0.07	0.983212498301472	Macrophage
VPS11	5.69848754614621e-05	0.440572591385981	0.431	0.202	1	Macrophage
KRT17	5.80822003002544e-05	-1.30830481102339	0.059	0.518	1	Macrophage
WDR7	6.13620449421833e-05	0.675037845023005	0.529	0.219	1	Macrophage
LPCAT2	6.47805591156307e-05	0.831628207963706	0.49	0.158	1	Macrophage
GAS2L3	6.57845729370881e-05	0.334494071968295	0.137	0.018	1	Macrophage
SLC12A6	7.04667337817033e-05	0.625427396803772	0.451	0.211	1	Macrophage
ERC1	7.06650059975528e-05	0.480454962839116	0.49	0.228	1	Macrophage
UMAD1	7.23838035550214e-05	0.436982307390662	0.471	0.175	1	Macrophage
FICD	7.24732322570965e-05	0.31479281858454	0.255	0.079	1	Macrophage
INTS3	7.34309359037662e-05	0.312467765638296	0.294	0.105	1	Macrophage
PDE4B	7.40893554568963e-05	0.778131337987108	0.608	0.272	1	Macrophage
IFFO1	7.95852632587238e-05	0.416023957464893	0.314	0.123	1	Macrophage
HPS4	8.09269480992869e-05	0.417240087555358	0.431	0.272	1	Macrophage
OAT	8.12427439278615e-05	0.902666914725599	0.588	0.272	1	Macrophage
SLC25A40	8.17180079623346e-05	0.580573161019512	0.451	0.158	1	Macrophage
PRNP	8.24040649774374e-05	0.829013803187377	0.549	0.386	1	Macrophage
ANKRD42	8.47933342684589e-05	0.40332119608941	0.333	0.044	1	Macrophage
PPP4R1	8.50154762605098e-05	0.493708080308443	0.294	0.114	1	Macrophage
SCAPER	8.68266250618536e-05	0.378056107265873	0.294	0.123	1	Macrophage
AL021155.5	9.00847067098614e-05	0.529331990039164	0.255	0.105	1	Macrophage
TAB2	9.10043852129535e-05	0.713781546297937	0.588	0.272	1	Macrophage
NFKBIZ	9.35613952318956e-05	0.912117709686991	0.549	0.342	1	Macrophage
NDC1	9.48193811144974e-05	0.218881358418568	0.176	0.053	1	Macrophage
MAT2B	9.55215986525451e-05	0.840527875124975	0.569	0.307	1	Macrophage
MEGF9	9.89101361892381e-05	0.817162926513317	0.529	0.237	1	Macrophage
MAN2C1	0.000101500650314735	0.494883711263806	0.373	0.184	1	Macrophage
NR4A2	0.000105324165298081	0.640074172768174	0.353	0.158	1	Macrophage
AC018647.2	0.000107216456467764	0.242926832385219	0.157	0.044	1	Macrophage
RNF40	0.000108517321717396	0.528707959993149	0.451	0.193	1	Macrophage
LCP2	0.000110592437016726	0.989765485038291	0.784	0.395	1	Macrophage
TDRD9	0.000112528011760061	0.307690625376424	0.118	0.053	1	Macrophage
KCTD17	0.000114692112794988	0.412003439189211	0.275	0.088	1	Macrophage
TNPO1	0.000119963703980627	0.901862512674713	0.608	0.325	1	Macrophage
KMT2C	0.000125986810431184	0.840205397666502	0.608	0.395	1	Macrophage
HK1	0.000126964341819497	0.671965010973381	0.608	0.368	1	Macrophage
NIBAN2	0.000129111517953304	0.726707975567813	0.431	0.289	1	Macrophage
TRAF3IP2	0.000129587314096241	0.327921418044809	0.294	0.132	1	Macrophage
DIP2B	0.000131396732090202	0.528707959993149	0.392	0.202	1	Macrophage
ARNT	0.000134111319463076	0.361162022430375	0.353	0.149	1	Macrophage
CBFB	0.00013450046033445	0.499050111034217	0.569	0.254	1	Macrophage
PAG1	0.000142914879104819	0.694443244195597	0.569	0.342	1	Macrophage
KLHL36	0.000147066378732563	0.478434753511925	0.49	0.228	1	Macrophage
GBP1	0.000148813989009008	0.788905809581283	0.471	0.281	1	Macrophage
AC016831.5	0.0001489580826708	0.463856815643181	0.431	0.184	1	Macrophage
MEF2D	0.000154788265446844	0.506915086214677	0.412	0.175	1	Macrophage
PFKFB3	0.000164571047937128	0.802652041607352	0.549	0.289	1	Macrophage
IVNS1ABP	0.000168387120055281	0.841935153767749	0.549	0.404	1	Macrophage
ATP10D	0.00017574230350272	0.430304255932154	0.431	0.211	1	Macrophage
RASA1	0.000175882520862276	0.314635602321006	0.314	0.14	1	Macrophage
AC027097.1	0.000176508452328149	0.275941889613182	0.255	0.053	1	Macrophage
MAP2K1	0.000178698969349341	0.799065136516476	0.647	0.307	1	Macrophage
SELENON	0.000178834065657406	0.465756765488747	0.431	0.228	1	Macrophage
TBC1D22A	0.000182492384673721	0.469302767640165	0.51	0.263	1	Macrophage
ZNF146	0.000194199489859802	0.398156229912576	0.373	0.167	1	Macrophage
TAGAP	0.000197362953109758	0.61372149370258	0.451	0.202	1	Macrophage
FUT11	0.000199612826127642	0.426979646762002	0.314	0.202	1	Macrophage
MGA	0.00019972130671896	0.545128522428571	0.373	0.211	1	Macrophage
YBX3	0.000203711264075041	0.959870841135359	0.647	0.342	1	Macrophage
CALHM6	0.000204670269174624	0.716858020717631	0.549	0.202	1	Macrophage
SECTM1	0.000207979213211669	0.416303576622836	0.275	0.123	1	Macrophage
ADPRH	0.000212523094156116	0.30589511171481	0.275	0.123	1	Macrophage
PER3	0.000213835803616387	0.438566526115982	0.275	0.079	1	Macrophage
CXCL5	0.000214835762664041	-2.30924573321827	0.118	0.272	1	Macrophage
TFPI	0.0002271901452842	0.473622557452876	0.176	0.123	1	Macrophage
YTHDC2	0.000228655946405401	0.345304347646842	0.431	0.175	1	Macrophage
CDK2AP1	0.000233586812426468	0.605249514866142	0.431	0.202	1	Macrophage
STARD3NL	0.000241767779191315	0.518227366120341	0.588	0.281	1	Macrophage
SNX18	0.000243116334646066	0.718759222452322	0.51	0.254	1	Macrophage
MOB3B	0.000243833941380988	0.683650975327713	0.49	0.211	1	Macrophage
NFE2L3	0.000246598303329374	0.230854000084644	0.176	0.035	1	Macrophage
TNFAIP8L2	0.000247873518814502	0.465319253721667	0.333	0.14	1	Macrophage
GCH1	0.000257795229922591	0.535504103540171	0.353	0.105	1	Macrophage
FEM1B	0.000266855323041559	0.691695188976613	0.49	0.193	1	Macrophage
EPG5	0.000280176206073582	0.496748060057679	0.529	0.219	1	Macrophage
MTHFR	0.000281234734869748	0.529987512219721	0.431	0.289	1	Macrophage
SAMHD1	0.000294463549134189	0.901377450876115	0.843	0.561	1	Macrophage
FAM221A	0.000306480144132218	0.241601434918652	0.196	0.061	1	Macrophage
TBC1D1	0.000312214045885372	0.669717513089741	0.471	0.219	1	Macrophage
ERO1A	0.000314985701903947	1.02122887482207	0.745	0.386	1	Macrophage
CLUH	0.000319341342447141	0.326474623632175	0.294	0.07	1	Macrophage
HSPBAP1	0.000322433063332096	0.225559700415131	0.216	0.14	1	Macrophage
TRPM2	0.000326388299567312	0.57209557002884	0.373	0.307	1	Macrophage
MAPRE3	0.000326393435422454	0.347233183798973	0.235	0.07	1	Macrophage
RAB31	0.00033479567168787	0.975495790526484	0.745	0.526	1	Macrophage
SLC27A1	0.000336098455866564	0.382857093529694	0.314	0.167	1	Macrophage
C18orf25	0.000336837023566524	0.412003439189211	0.333	0.096	1	Macrophage
CYB5D2	0.000343338715792672	0.430822418832899	0.353	0.123	1	Macrophage
DNM1L	0.000346635309393539	0.719274885058434	0.569	0.263	1	Macrophage
STK26	0.000352401989091307	0.387429823319518	0.392	0.158	1	Macrophage
TLNRD1	0.000370822779002628	0.549506962939146	0.608	0.281	1	Macrophage
MED13	0.000370844764523661	0.797894592808538	0.667	0.246	1	Macrophage
CXCL8	0.000373147606752614	1.28425521529733	0.863	0.965	1	Macrophage
SLC2A3	0.000373818722080108	0.998193243294369	0.667	0.43	1	Macrophage
ZNF333	0.000373999917446378	0.205552561721784	0.275	0.079	1	Macrophage
MT-ND2	0.000376925086227677	1.04754678672158	0.961	1	1	Macrophage
IMMP2L	0.000378559475729333	0.23201793321828	0.216	0.026	1	Macrophage
FHIT	0.000384548726300007	0.298984536274674	0.294	0.123	1	Macrophage
TBXAS1	0.000385677397323609	0.832537836684441	0.608	0.386	1	Macrophage
FOXRED1	0.000385847118246909	0.376193363248683	0.275	0.079	1	Macrophage
XAB2	0.000386674178877907	0.342302995179059	0.333	0.158	1	Macrophage
HNRNPLL	0.000393952430976095	0.490613273885577	0.412	0.167	1	Macrophage
IGLC7	0.000400984180379988	0.639118270768061	0.137	0.061	1	Macrophage
FUBP3	0.000410813277675632	0.342841414681815	0.373	0.193	1	Macrophage
NIFK-AS1	0.000414954977803567	0.3196632670425	0.255	0.053	1	Macrophage
TGFB1	0.000415828339473274	0.712449850468129	0.647	0.465	1	Macrophage
HIPK3	0.00042051498905959	0.712260308979203	0.569	0.298	1	Macrophage
NCAPD2	0.000421460857609638	0.396092920686388	0.333	0.061	1	Macrophage
EIF4G3	0.000422587825514258	0.643673674113669	0.549	0.307	1	Macrophage
FSD1L	0.000427317057262176	0.227578868051783	0.157	0.088	1	Macrophage
NCKAP5L	0.000427485703945402	0.312467765638296	0.216	0.088	1	Macrophage
CIPC	0.000428398387746567	0.257761873548161	0.235	0.105	1	Macrophage
LIX1L	0.000431519178090165	0.426979646762002	0.392	0.184	1	Macrophage
AFDN	0.000433129127428894	0.686022885716807	0.471	0.228	1	Macrophage
TLE3	0.000435333383713174	0.601497380005034	0.608	0.263	1	Macrophage
TMEM62	0.000438271368757293	0.240317979882461	0.196	0.07	1	Macrophage
EFCAB14	0.000444626460413145	0.768147249414486	0.529	0.263	1	Macrophage
TTL	0.000445846516974507	0.570340466356311	0.471	0.175	1	Macrophage
ZFAND2B	0.00044725222801921	0.384239647579813	0.392	0.211	1	Macrophage
TRAK2	0.000448099653311481	0.475966497921176	0.373	0.132	1	Macrophage
MARCH1	0.000452184165459716	0.875735195260133	0.471	0.325	1	Macrophage
TSR1	0.000453727909216461	0.373009307573347	0.333	0.096	1	Macrophage
DOCK4	0.000467837717992706	0.90701631518865	0.529	0.246	1	Macrophage
PMP22	0.000468688433226346	-0.515010121433352	0.176	0.465	1	Macrophage
DDX19A	0.000470155875683816	0.543793311744752	0.373	0.132	1	Macrophage
PPP2CA	0.000480658524377942	0.692185151637423	0.647	0.333	1	Macrophage
LAT2	0.000483779228045563	0.650515525888936	0.529	0.281	1	Macrophage
TUT7	0.000487635366334029	0.591621836835367	0.549	0.289	1	Macrophage
ATG4C	0.000487791194254166	0.368269557306648	0.333	0.175	1	Macrophage
PCBP2	0.000488079058437218	1.08153420297153	0.863	0.719	1	Macrophage
CSF3R	0.00048959672809137	0.405577170029778	0.255	0.237	1	Macrophage
SOD2	0.000493559204084953	1.23748555140634	0.961	0.956	1	Macrophage
DLL1	0.000498184187655574	0.300189435859859	0.196	0.018	1	Macrophage
VAV2	0.000502748423588342	0.316866229535813	0.314	0.123	1	Macrophage
NUCB1	0.000508795776448794	0.859383362211488	0.745	0.518	1	Macrophage
KLF6	0.000508896602154604	1.17591832459976	0.843	0.605	1	Macrophage
POLR2J3	0.000525325686909116	0.851711966053617	0.647	0.421	1	Macrophage
CLEC4A	0.00053362756830874	0.703749141664532	0.471	0.193	1	Macrophage
ITPK1	0.000533746566289882	0.384239647579813	0.333	0.193	1	Macrophage
SAE1	0.000536958060555365	0.476648784545805	0.471	0.246	1	Macrophage
PDK1	0.000539248224832602	0.473622557452876	0.275	0.132	1	Macrophage
MTFMT	0.000544031733978003	0.316866229535813	0.275	0.149	1	Macrophage
KATNAL1	0.000545418749697643	0.23201793321828	0.157	0.035	1	Macrophage
PTBP3	0.000547019184653353	0.871604278991547	0.706	0.386	1	Macrophage
DYNC1LI2	0.000551688853253732	0.630915291790696	0.51	0.263	1	Macrophage
STRN4	0.000558364276595047	0.375632766761781	0.392	0.202	1	Macrophage
PAPSS2	0.000563195389814255	0.294601344844782	0.353	0.342	1	Macrophage
UBR3	0.000568364828597225	0.409492220033161	0.353	0.158	1	Macrophage
TCF4	0.000577896787499837	0.998062629465944	0.529	0.491	1	Macrophage
ACSL5	0.00058334119400918	0.570840794102227	0.49	0.228	1	Macrophage
TNK2	0.000586999214965097	0.396092920686388	0.235	0.07	1	Macrophage
ATG2A	0.00059073149672784	0.44717807449655	0.431	0.158	1	Macrophage
KCTD12	0.000597426732124973	1.06006277523541	0.608	0.342	1	Macrophage
KDM5C	0.000597518988975693	0.520866914895244	0.51	0.167	1	Macrophage
ZNF564	0.000597661706287735	0.220837290172728	0.176	0.026	1	Macrophage
GLS	0.00059768623424224	0.671965010973381	0.706	0.351	1	Macrophage
CXCL16	0.00059837895229192	1.21838464812243	0.824	0.719	1	Macrophage
NOP58	0.000604418022136087	0.584962500721156	0.49	0.272	1	Macrophage
SFT2D2	0.000609143021969029	0.805931911873956	0.627	0.289	1	Macrophage
PPTC7	0.000612712623128543	0.504419073410607	0.49	0.254	1	Macrophage
BRAF	0.00061395345425191	0.419984593850803	0.373	0.167	1	Macrophage
AC104695.4	0.000621770874521669	0.220837290172728	0.137	0.018	1	Macrophage
PCSK5	0.000622537231131609	0.317190175880699	0.255	0.053	1	Macrophage
NFATC1	0.000636681459438682	0.386024372608377	0.314	0.114	1	Macrophage
CCL4	0.000638834612190752	0.712512550441667	0.412	0.202	1	Macrophage
XYLT2	0.000646452141731672	0.207770386971603	0.157	0.044	1	Macrophage
TMEM106A	0.000647233561941824	0.45091453560744	0.353	0.158	1	Macrophage
DBP	0.000654887410061321	0.297099364215092	0.333	0.246	1	Macrophage
GPI	0.000665872767331175	0.694801099844434	0.529	0.368	1	Macrophage
SLC35B4	0.000669812833279559	0.76869695223725	0.412	0.175	1	Macrophage
MLLT6	0.000683770267223928	0.563011227288893	0.549	0.307	1	Macrophage
SLC12A7	0.000689323203841358	0.630845205315865	0.51	0.316	1	Macrophage
MED24	0.000692491301311979	0.331576588586001	0.255	0.175	1	Macrophage
AKAP1	0.000698138419740391	0.296966672098108	0.294	0.132	1	Macrophage
HELZ	0.000706114806496282	0.620731425465088	0.49	0.246	1	Macrophage
CTBP2	0.000707588969172149	0.464470859083346	0.51	0.228	1	Macrophage
PBDC1	0.000707671571778123	0.687876150352244	0.686	0.307	1	Macrophage
MT-ND1	0.00070802647374368	1.06648852398423	0.98	0.965	1	Macrophage
MT-ATP8	0.00071459996281003	0.923731227789777	0.824	0.561	1	Macrophage
BNIP2	0.00071686279427682	0.905584398107893	0.765	0.456	1	Macrophage
GPR183	0.000721375750230438	1.36565500345476	0.745	0.649	1	Macrophage
ABI1	0.000724784526073061	0.686533483860833	0.627	0.325	1	Macrophage
ITGB5	0.000728156834785559	0.365783580170752	0.255	0.289	1	Macrophage
PLEKHM1	0.000729264818336645	0.446373544279627	0.451	0.246	1	Macrophage
DHX32	0.000730616715867047	0.287699860489354	0.353	0.175	1	Macrophage
SERINC3	0.000732212697778859	0.758847688676724	0.588	0.404	1	Macrophage
ZKSCAN5	0.000741286527649332	0.285995554277105	0.216	0.061	1	Macrophage
CDK12	0.000745490669234228	0.643547558895189	0.569	0.298	1	Macrophage
TRG-AS1	0.000751921660767831	0.419707498864666	0.294	0.079	1	Macrophage
MTR	0.000754165255907742	0.508387975613553	0.412	0.184	1	Macrophage
CASP10	0.000759000429404907	0.22972733463036	0.176	0.061	1	Macrophage
BAIAP2	0.000759389043907417	0.491437906683615	0.412	0.281	1	Macrophage
ZNF561	0.000766089352745764	0.230854000084644	0.196	0.053	1	Macrophage
ZNF639	0.00077119960002466	0.437998647722155	0.294	0.14	1	Macrophage
BLOC1S3	0.000771853398180231	0.300189435859859	0.196	0.035	1	Macrophage
DNAJB2	0.000779600926298575	0.324694067971555	0.431	0.184	1	Macrophage
STK40	0.000787554564381767	0.461218743976199	0.51	0.237	1	Macrophage
ETS2	0.000791801053826753	1.00494709457196	0.725	0.351	1	Macrophage
TRPM7	0.000793392788391286	0.471393768131351	0.451	0.272	1	Macrophage
RRN3	0.000794366496234732	0.296119771550812	0.412	0.175	1	Macrophage
HVCN1	0.000800924561905287	0.604502043194642	0.529	0.421	1	Macrophage
SLC9A8	0.000813820148627617	0.219843219272178	0.176	0.044	1	Macrophage
ARHGAP5	0.000824084358840879	0.558726458721263	0.51	0.289	1	Macrophage
PPP2R5E	0.000835076445142029	0.579482022384635	0.647	0.325	1	Macrophage
USP25	0.000840930766913185	0.544475275851465	0.392	0.132	1	Macrophage
NRIP1	0.000841644920344881	0.758366228621901	0.627	0.351	1	Macrophage
PALM2-AKAP2	0.000847108403207438	0.893525811903536	0.333	0.219	1	Macrophage
COL8A2	0.000849029006473878	0.216174104779534	0.137	0.088	1	Macrophage
HCFC1	0.000849751582184722	0.565721150679504	0.451	0.193	1	Macrophage
DNMT1	0.000850946587284953	0.716162578409208	0.706	0.404	1	Macrophage
CDK5RAP3	0.000874924260522338	0.420432774979256	0.471	0.193	1	Macrophage
ATP6V1C1	0.00087658007750863	0.705669463676668	0.588	0.465	1	Macrophage
CAMK1D	0.000880263481571688	0.493040011280117	0.333	0.158	1	Macrophage
TMX4	0.000884642371493425	0.494582176088522	0.49	0.316	1	Macrophage
AZI2	0.000885135018704073	0.535609444348577	0.471	0.246	1	Macrophage
CXorf21	0.000889389360515624	0.378056107265873	0.294	0.088	1	Macrophage
ICAM1	0.000894385447873093	1.33075477424257	0.725	0.509	1	Macrophage
KBTBD7	0.000905273618270865	0.40332119608941	0.255	0.044	1	Macrophage
HNRNPH2	0.000909395079505199	0.532433449580204	0.647	0.377	1	Macrophage
EDEM2	0.000918615509214358	0.768955708410643	0.608	0.377	1	Macrophage
MIEF1	0.000920405095304104	0.439987200815609	0.373	0.211	1	Macrophage
TM9SF4	0.00092201433212847	0.348091675369018	0.392	0.175	1	Macrophage
RFT1	0.000929572254001022	0.390584455554305	0.353	0.132	1	Macrophage
AKR1B1	0.000932243812000952	0.590693278502747	0.804	0.904	1	Macrophage
DUSP6	0.000944432640656248	1.04358337189763	0.608	0.325	1	Macrophage
TCERG1	0.000964459873601537	0.634395860525659	0.451	0.167	1	Macrophage
PPA2	0.000972090740219563	0.61916340026823	0.608	0.307	1	Macrophage
SVIL	0.00097826756282981	0.361162022430375	0.255	0.132	1	Macrophage
STXBP5	0.000987888660560203	0.267379876109758	0.255	0.132	1	Macrophage
LINC00685	0.000996637045076351	0.37678257912001	0.294	0.158	1	Macrophage
PFKL	0.00100315582772745	0.662965012722429	0.647	0.333	1	Macrophage
INPP4A	0.0010098224971059	0.433149248060759	0.412	0.202	1	Macrophage
NCOA5	0.00101363826172871	0.28030444219925	0.216	0.088	1	Macrophage
ACER3	0.00101540506386812	0.740925780679461	0.588	0.395	1	Macrophage
TMEM30A	0.00102628098646548	0.914304084923849	0.686	0.36	1	Macrophage
RNASE6	0.0010322909691332	0.713005695222025	0.412	0.368	1	Macrophage
DUSP1	0.00104030262460745	1.14791941887413	0.608	0.579	1	Macrophage
PIK3AP1	0.00104086260528607	1.03445678728114	0.647	0.36	1	Macrophage
KIFC3	0.00105226603180716	0.38003104945093	0.314	0.193	1	Macrophage
TLR6	0.00106255403458013	0.347550224793741	0.294	0.105	1	Macrophage
PTGS2	0.0010764576210187	0.684885630979351	0.176	0.088	1	Macrophage
DSE	0.00107799406852469	0.702099741250302	0.529	0.228	1	Macrophage
PPP2R1A	0.00108171449049393	0.534439514850204	0.647	0.412	1	Macrophage
TMEM94	0.00109603709939807	0.339061975650009	0.294	0.132	1	Macrophage
CLEC7A	0.00109673535448093	1.12569925403257	0.627	0.412	1	Macrophage
VWA5A	0.00110890682438046	0.31479281858454	0.216	0.07	1	Macrophage
TMEM214	0.00112687986988892	0.297968195943181	0.392	0.193	1	Macrophage
P4HA1	0.00113036477891245	0.697837714396142	0.667	0.316	1	Macrophage
CHSY1	0.00115984816573098	0.268989128971415	0.235	0.105	1	Macrophage
MFNG	0.00116520644389566	0.285995554277105	0.314	0.211	1	Macrophage
AGO2	0.00116634337899168	0.57550217147209	0.529	0.167	1	Macrophage
DPP9	0.0011713323233251	0.564695416515507	0.549	0.368	1	Macrophage
TM2D3	0.00117389331834222	0.478826152060416	0.588	0.281	1	Macrophage
RFFL	0.00118094020307386	0.545754828078038	0.51	0.211	1	Macrophage
SKI	0.00118196906114903	0.704519229334196	0.49	0.246	1	Macrophage
AMPD2	0.00118956838257934	0.382857093529694	0.314	0.114	1	Macrophage
PLA2G15	0.001200019279839	0.482392767080608	0.451	0.14	1	Macrophage
P2RX4	0.00120044666301234	0.7102989495108	0.549	0.298	1	Macrophage
NAB2	0.00120774709420189	0.427110331579419	0.333	0.132	1	Macrophage
LINC00174	0.00121710524808145	0.208558960394291	0.196	0.026	1	Macrophage
ADA2	0.00122592621753706	0.979501399298486	0.51	0.36	1	Macrophage
FOSL2	0.00122599866084404	0.867857150976105	0.608	0.36	1	Macrophage
ATM	0.00123575349143687	0.624411771953036	0.667	0.447	1	Macrophage
SLC6A6	0.00123650686634628	0.967819594250851	0.686	0.474	1	Macrophage
DCAF6	0.00124254216953547	0.318005949179726	0.451	0.263	1	Macrophage
LATS1	0.00124367011654161	0.382857093529694	0.392	0.114	1	Macrophage
GYS1	0.00125619867141435	0.289747689138213	0.216	0.105	1	Macrophage
TRIM38	0.00125836218902803	0.733650005138049	0.608	0.465	1	Macrophage
DAZAP2	0.00127242349594929	0.858497319036772	0.863	0.561	1	Macrophage
AC048341.1	0.00128637023359441	0.295816525088132	0.137	0.061	1	Macrophage
MILR1	0.00128744050451398	0.296966672098108	0.275	0.114	1	Macrophage
WDR20	0.00129011732002034	0.45475001201148	0.49	0.158	1	Macrophage
ZNF354B	0.00129149531291193	0.379474454135042	0.216	0.061	1	Macrophage
PRKCSH	0.00129536267205029	0.648014671256458	0.647	0.351	1	Macrophage
LSP1	0.00129635968285735	0.849605903023204	0.804	0.772	1	Macrophage
PLTP	0.00130043486260913	0.553807100372771	0.157	0.114	1	Macrophage
SDHC	0.00131337344221637	0.652578394490731	0.647	0.456	1	Macrophage
EPB41L2	0.0013281324140588	0.512176236103261	0.431	0.254	1	Macrophage
EVI2A	0.00133121556385443	0.77388361896363	0.667	0.439	1	Macrophage
STAT3	0.00133266831681431	0.687711675058115	0.725	0.509	1	Macrophage
ICE1	0.00133647519490987	0.470804792805396	0.431	0.219	1	Macrophage
H2AFY	0.00135148885819834	0.807448899521787	0.804	0.693	1	Macrophage
ZNF672	0.00136628155635309	0.295006795572074	0.275	0.14	1	Macrophage
ANKRD10	0.00137163711471247	0.533273936082792	0.529	0.298	1	Macrophage
ITM2B	0.00138000177700032	1.03838471994906	0.961	0.956	1	Macrophage
SBF2	0.00138338435271933	0.493590973685472	0.451	0.228	1	Macrophage
GFOD2	0.00139109219188373	0.265646908885303	0.216	0.044	1	Macrophage
TMEM63B	0.00140238646337855	0.373009307573347	0.216	0.088	1	Macrophage
CTNND1	0.00140286958005372	0.852730458888638	0.549	0.254	1	Macrophage
TNFSF10	0.00141097095426482	0.549506962939146	0.373	0.237	1	Macrophage
ARID5A	0.00141459408606962	0.670498685407837	0.608	0.377	1	Macrophage
TOR4A	0.00141758108768657	0.467788354171837	0.333	0.167	1	Macrophage
MARF1	0.00142702116823843	0.518918643105722	0.51	0.272	1	Macrophage
PSMD5	0.00142834952995	0.268840833238038	0.412	0.175	1	Macrophage
SLC38A7	0.00142850649002101	0.358404049805155	0.275	0.167	1	Macrophage
RELA	0.00143132950148207	0.495200543381229	0.549	0.202	1	Macrophage
ISG15	0.00143254485529014	0.54788994026423	0.549	0.57	1	Macrophage
BTK	0.00143758447683636	0.359773480416653	0.373	0.272	1	Macrophage
HINT3	0.00144398116071693	0.504680834282393	0.51	0.254	1	Macrophage
STAT6	0.0014484302569221	0.538349173054624	0.608	0.289	1	Macrophage
RANGAP1	0.00145425436518563	0.276788790160478	0.314	0.132	1	Macrophage
UBQLN2	0.00145458376063912	0.426744737530694	0.392	0.193	1	Macrophage
CPSF7	0.00148323080391488	0.462493209642904	0.49	0.202	1	Macrophage
FOSB	0.00149240980278528	1.06834647020481	0.373	0.167	1	Macrophage
CRELD1	0.00149361823902476	0.257761873548161	0.235	0.088	1	Macrophage
IL2RA	0.00149543853434706	1.47014917132586	0.471	0.219	1	Macrophage
ATXN2L	0.0014971009677178	0.681543808882414	0.569	0.298	1	Macrophage
CDS2	0.00150381350616036	0.560551830006118	0.569	0.377	1	Macrophage
NAGK	0.00151079351449915	0.736089308335066	0.627	0.5	1	Macrophage
FLCN	0.00151227514903899	0.216317906926764	0.353	0.272	1	Macrophage
EMP2	0.00152735797372546	0.498160082938925	0.275	0.281	1	Macrophage
ARID3B	0.00153056875250141	0.369918037822196	0.275	0.096	1	Macrophage
PACS2	0.00155978658272043	0.355860361151677	0.314	0.105	1	Macrophage
ALOX5	0.00156392964188486	0.899937121970027	0.51	0.421	1	Macrophage
LUCAT1	0.00156554461474401	0.639892758742045	0.49	0.325	1	Macrophage
DCTN5	0.00156723946265617	0.467788354171837	0.314	0.167	1	Macrophage
CARD6	0.00157068338016409	0.260769577988931	0.275	0.07	1	Macrophage
XRN1	0.00157111165845706	0.697290651870132	0.588	0.307	1	Macrophage
MIR193BHG	0.00157288317987033	0.252095147658814	0.196	0.053	1	Macrophage
ATP6V1A	0.00157847873103317	0.915842303473333	0.745	0.544	1	Macrophage
ZNF430	0.00157903590420067	0.444918061661946	0.451	0.237	1	Macrophage
AHR	0.00159746827981112	0.74035618336698	0.706	0.447	1	Macrophage
EGLN1	0.00160506104745657	0.512176236103261	0.51	0.237	1	Macrophage
KMT2D	0.00160605084856969	0.38705708205898	0.373	0.219	1	Macrophage
VASP	0.00162478842835221	0.683347126687707	0.745	0.447	1	Macrophage
GATC	0.00162807020216614	0.289451112913324	0.373	0.175	1	Macrophage
CLIP4	0.00162811700278936	0.57550217147209	0.412	0.272	1	Macrophage
CD55	0.00163201562871236	0.659066888111221	0.627	0.351	1	Macrophage
SLC8A1	0.0016368277875741	0.772803611845707	0.275	0.149	1	Macrophage
ARL15	0.00163949538831656	0.267379876109758	0.275	0.123	1	Macrophage
LDB1	0.00165396295690153	0.224595009612962	0.314	0.114	1	Macrophage
GPBP1L1	0.00166878196727913	0.596201164139926	0.569	0.289	1	Macrophage
LTN1	0.00167229108138319	0.507022433589323	0.451	0.228	1	Macrophage
POLR2B	0.00167571627781634	0.553134358443635	0.725	0.333	1	Macrophage
SOGA1	0.00168132952217783	0.314635602321006	0.255	0.132	1	Macrophage
NADK2	0.00168519374738676	0.208558960394291	0.176	0.026	1	Macrophage
LILRB2	0.00169566637072809	0.55337936057395	0.275	0.07	1	Macrophage
CITED2	0.00169669902016131	0.489926439766016	0.49	0.377	1	Macrophage
TMBIM6	0.00169852320920083	0.878544549470068	0.941	0.895	1	Macrophage
WIPF2	0.00170408314341115	0.580003563707031	0.549	0.246	1	Macrophage
AC073111.4	0.00170480783359841	0.22972733463036	0.235	0.07	1	Macrophage
SLC26A2	0.00171159135952769	0.45868850648934	0.353	0.14	1	Macrophage
MTG2	0.00172325606710333	0.341704986863393	0.294	0.096	1	Macrophage
POGZ	0.00172468264056999	0.446768857349887	0.529	0.298	1	Macrophage
SAMD9	0.00172739516706653	0.555324289534459	0.627	0.316	1	Macrophage
DDX39B	0.00173372808258224	0.602254899077775	0.608	0.342	1	Macrophage
CD53	0.00175067282312081	0.840603969645656	0.824	0.737	1	Macrophage
NFU1	0.00175526760372141	0.396904868015327	0.431	0.202	1	Macrophage
PGD	0.00176333635465916	1.10582045614104	0.765	0.623	1	Macrophage
MRPL4	0.00178710644217466	0.472848994409738	0.608	0.342	1	Macrophage
SLC39A6	0.00178772732172308	0.350687087868786	0.451	0.228	1	Macrophage
UNC50	0.00178788526309659	0.564006532634261	0.745	0.368	1	Macrophage
YWHAH	0.00180402696103058	1.08357107265309	0.745	0.482	1	Macrophage
NQO2	0.00180905094197578	0.843075736921051	0.667	0.404	1	Macrophage
OTUD4	0.00181289407211993	0.430553835560991	0.373	0.158	1	Macrophage
GOT2	0.00181342845687125	0.486450983654962	0.314	0.175	1	Macrophage
RB1	0.00181438066566834	0.770721193078312	0.627	0.395	1	Macrophage
TBL2	0.00181855405559908	0.416563030816663	0.314	0.132	1	Macrophage
ZNF100	0.00181985171413383	0.321527104925762	0.275	0.105	1	Macrophage
IVD	0.00182316750618641	0.46273424131014	0.333	0.132	1	Macrophage
CBL	0.00185090665613446	0.54853512387182	0.529	0.246	1	Macrophage
SZRD1	0.00185445541225956	0.57550217147209	0.647	0.421	1	Macrophage
MAGED1	0.00186110573577997	0.28030444219925	0.235	0.114	1	Macrophage
ZNF664	0.00186938219457013	0.482392767080608	0.333	0.149	1	Macrophage
WSB1	0.00187221513528985	0.762144567859336	0.784	0.491	1	Macrophage
TSC22D4	0.00187273263471227	0.57550217147209	0.627	0.36	1	Macrophage
MAN1A2	0.00187638735551491	0.62309162999035	0.549	0.263	1	Macrophage
GNG2	0.0018812901049552	0.524739057790203	0.51	0.36	1	Macrophage
RPIA	0.00188254192830033	0.46273424131014	0.275	0.132	1	Macrophage
UBE2Z	0.00188467239176407	0.651712738092209	0.647	0.404	1	Macrophage
VDR	0.0018881976892593	0.644764833909204	0.51	0.254	1	Macrophage
PROCR	0.00189421459454018	0.463609291401193	0.373	0.281	1	Macrophage
SLC17A5	0.00189447845195918	0.582919643034573	0.529	0.342	1	Macrophage
SPTSSA	0.00189448273563327	0.508387975613553	0.529	0.228	1	Macrophage
GAPT	0.00189660982361365	0.38123335105003	0.255	0.079	1	Macrophage
UBXN2A	0.00189996851569043	0.45475001201148	0.412	0.132	1	Macrophage
MPEG1	0.00190839157637225	1.22981271888398	0.647	0.377	1	Macrophage
KREMEN1	0.00191328027003323	0.580003563707031	0.333	0.184	1	Macrophage
PPP3R1	0.00191808795424637	0.590148947436491	0.49	0.14	1	Macrophage
FBRS	0.00191887318656996	0.332417354982541	0.471	0.281	1	Macrophage
FBXO11	0.0019288634047357	0.465319253721667	0.51	0.237	1	Macrophage
CXorf38	0.00193707505709302	0.538269265273115	0.431	0.237	1	Macrophage
GLMP	0.00194446066753802	0.671717486731393	0.569	0.456	1	Macrophage
ACAP2	0.00195441495027282	0.772694038683395	0.784	0.482	1	Macrophage
SNAPC3	0.00195690315486448	0.403034975467324	0.333	0.202	1	Macrophage
ZNF720	0.00196333103227373	0.401472771697041	0.471	0.219	1	Macrophage
SPN	0.00196507802413294	0.807793053874776	0.412	0.211	1	Macrophage
HMGXB3	0.00197777766230595	0.663449870747792	0.529	0.289	1	Macrophage
SLC29A3	0.00198865042980839	0.270089163367744	0.255	0.158	1	Macrophage
DOP1B	0.0020060272382185	0.49833431094963	0.333	0.14	1	Macrophage
UBR5	0.00200615755570528	0.554001102261168	0.49	0.316	1	Macrophage
KDM5A	0.00201228108273243	0.709595067059373	0.686	0.43	1	Macrophage
DCAF7	0.00201492670635854	0.818996390910239	0.569	0.395	1	Macrophage
PPWD1	0.00201592035228335	0.316583874110528	0.373	0.175	1	Macrophage
SLC41A2	0.00202221189948624	0.539752146522888	0.373	0.158	1	Macrophage
IL3RA	0.00202295331540545	0.818157496701043	0.647	0.43	1	Macrophage
NFKB1	0.00202308972671726	0.881864008969984	0.686	0.377	1	Macrophage
GBP5	0.00202798567084425	0.808753108283232	0.471	0.298	1	Macrophage
WDR73	0.00203811710667955	0.353109750135642	0.373	0.175	1	Macrophage
LPXN	0.00204355909001622	0.83462506553549	0.745	0.491	1	Macrophage
FRYL	0.00204415998175146	0.579841107196427	0.49	0.254	1	Macrophage
FAM126B	0.00204723662111849	0.363451694357101	0.392	0.193	1	Macrophage
FDX1	0.00204908122908191	0.734795621184515	0.647	0.465	1	Macrophage
UBL7	0.00205579027390905	0.337342434277325	0.373	0.175	1	Macrophage
ATAD2B	0.00206265987578479	0.430822418832899	0.314	0.123	1	Macrophage
BSDC1	0.00207780900720147	0.353109750135642	0.471	0.219	1	Macrophage
FAM49B	0.0020805490535749	0.805171758507464	0.784	0.588	1	Macrophage
CLN6	0.00208162110435413	0.342302995179059	0.373	0.149	1	Macrophage
ABCA1	0.00210139983890062	0.985254187586871	0.686	0.561	1	Macrophage
PTPRC	0.00210313591092883	0.943992794034958	0.843	0.833	1	Macrophage
SYVN1	0.00211378205876684	0.529109265987639	0.49	0.228	1	Macrophage
LENG8	0.00211885291548691	0.475666903892295	0.627	0.316	1	Macrophage
TNRC6A	0.00212555640906721	0.666817338218036	0.569	0.281	1	Macrophage
SLC38A9	0.00213016634552704	0.310211791697928	0.294	0.096	1	Macrophage
TP53I13	0.00213334461598983	0.54189377882927	0.569	0.228	1	Macrophage
AMFR	0.00213474220575761	0.428397877439879	0.451	0.412	1	Macrophage
CASP8AP2	0.00214934712214623	0.461331151552779	0.353	0.132	1	Macrophage
ZNF274	0.00217545301707051	0.303828847364423	0.392	0.149	1	Macrophage
NOTCH2	0.00217775304285208	0.671846040533295	0.569	0.263	1	Macrophage
MBIP	0.0021867906132554	0.312467765638296	0.294	0.149	1	Macrophage
CSF2RB	0.00218736532904499	1.22757886805178	0.608	0.289	1	Macrophage
SMG9	0.0022015876234655	0.272357552264143	0.235	0.088	1	Macrophage
CYP4V2	0.00220352987251853	0.203533394085132	0.216	0.114	1	Macrophage
PI4KB	0.0022196497251055	0.429651305008635	0.529	0.219	1	Macrophage
SLCO2B1	0.0022197144608107	0.939865532679849	0.255	0.281	1	Macrophage
TRIM4	0.00222412086149271	0.497499659470817	0.333	0.149	1	Macrophage
KMO	0.00222614885646704	0.556005995846293	0.353	0.114	1	Macrophage
EDEM1	0.00222681405629141	0.593424079469352	0.549	0.281	1	Macrophage
CINP	0.00223118177021059	0.451695969857692	0.412	0.228	1	Macrophage
ATP6V1B2	0.00223135676643717	1.02260576106847	0.725	0.535	1	Macrophage
LARP4B	0.00223401906231907	0.57550217147209	0.49	0.246	1	Macrophage
OSBPL2	0.00223661784770608	0.318726756109978	0.314	0.184	1	Macrophage
WAS	0.00223905706766479	0.667424660913129	0.647	0.404	1	Macrophage
SIDT2	0.00224333708688802	0.289747689138213	0.275	0.105	1	Macrophage
RPA1	0.00225536356478405	0.488697343934817	0.353	0.123	1	Macrophage
HMGN4	0.00225733192697609	0.426054782930796	0.667	0.395	1	Macrophage
METTL16	0.00227120688876847	0.386024372608377	0.314	0.105	1	Macrophage
PCNX1	0.00228679067345232	0.533791919587253	0.549	0.342	1	Macrophage
ICAM3	0.00230875885500286	0.353109750135642	0.314	0.351	1	Macrophage
ETV6	0.00231183443689387	0.586071413182277	0.588	0.342	1	Macrophage
CHM	0.00231791256854337	0.532433449580204	0.431	0.211	1	Macrophage
PPP6R3	0.00232123214953403	0.381491551505465	0.412	0.237	1	Macrophage
ADM	0.00233226525151907	0.855344864992438	0.549	0.491	1	Macrophage
SERPING1	0.00234604977167411	0.852342376830915	0.353	0.36	1	Macrophage
PTAR1	0.00235098792305573	0.451927486353557	0.392	0.149	1	Macrophage
TRA2B	0.00237108452063594	0.693801484324873	0.804	0.561	1	Macrophage
WNK1	0.00237147954760063	0.975185423873898	0.725	0.456	1	Macrophage
SGK1	0.00237299869120402	1.02964546174853	0.627	0.509	1	Macrophage
ZNF207	0.0023914201931224	0.866881202999845	0.804	0.5	1	Macrophage
TLR2	0.00239453951174348	0.748204257584976	0.314	0.263	1	Macrophage
USP34	0.00240395374556931	0.533066905151693	0.549	0.447	1	Macrophage
BCL2L1	0.00241656733193537	0.410871469699291	0.431	0.246	1	Macrophage
BCL6	0.002430937937518	0.551416552947777	0.333	0.184	1	Macrophage
KDSR	0.00243284524850522	0.62204475740912	0.608	0.316	1	Macrophage
ATP2B1	0.00245556651444734	0.685306180476831	0.529	0.404	1	Macrophage
ADTRP	0.00246068702598441	0.441484823500403	0.412	0.237	1	Macrophage
N4BP1	0.00246479206750706	0.789716449059199	0.647	0.421	1	Macrophage
NUP98	0.00247944880880702	0.596939342134382	0.51	0.254	1	Macrophage
UBE2K	0.00249785815936153	0.749531571247139	0.765	0.491	1	Macrophage
PATL1	0.00251853182020435	0.473403983853354	0.549	0.254	1	Macrophage
ARHGAP25	0.00252531897995046	0.509538909093731	0.51	0.307	1	Macrophage
CEMIP2	0.00253776271255244	0.558120093243854	0.51	0.228	1	Macrophage
HLA-E	0.00254909840798975	0.73196491310784	0.961	0.965	1	Macrophage
PIK3CD	0.00255900750175126	0.334962403425383	0.294	0.184	1	Macrophage
CD44	0.00256621174885562	1.00590865689078	0.882	0.746	1	Macrophage
NECAP1	0.0025744661721752	0.236413525426544	0.333	0.228	1	Macrophage
MMP14	0.00257447716786294	1.21711168688676	0.765	0.737	1	Macrophage
MBNL1	0.00258781818305921	1.03130619191726	0.784	0.623	1	Macrophage
RNASET2	0.00258791750011142	0.744397044315912	0.843	0.684	1	Macrophage
PPP3CB	0.00259084069754175	0.341036917835067	0.431	0.184	1	Macrophage
BMI1	0.00259822918389003	0.535144433855949	0.471	0.202	1	Macrophage
NFAT5	0.00260512706212713	0.527769560687988	0.451	0.263	1	Macrophage
AASDHPPT	0.00261104629223912	0.528196456693733	0.49	0.237	1	Macrophage
UBA1	0.00263779170966492	0.63078460697328	0.588	0.36	1	Macrophage
TAZ	0.00264249085894613	0.393828211350697	0.353	0.114	1	Macrophage
HSP90B1	0.00267984288616957	0.755043488390613	0.843	0.789	1	Macrophage
LMF2	0.0026918761776092	0.389946518316013	0.373	0.211	1	Macrophage
PLEKHA2	0.00270588382377929	0.821440583482576	0.549	0.316	1	Macrophage
RTN2	0.00270951721895126	0.204186049622564	0.196	0.105	1	Macrophage
ADAM10	0.0027351063325492	0.716656934224743	0.647	0.474	1	Macrophage
PGAP2	0.00273578756965184	0.217048200559613	0.216	0.079	1	Macrophage
ID3	0.00273685697872384	1.07696467651958	0.725	0.553	1	Macrophage
CD14	0.00273812197381945	0.465010688852372	0.588	0.702	1	Macrophage
AKAP8	0.0027606950595696	0.434225484620098	0.314	0.158	1	Macrophage
MARK3	0.00277779612913488	0.522138945873365	0.51	0.325	1	Macrophage
HSPA9	0.00278107226830735	0.66962434883664	0.725	0.482	1	Macrophage
FAR1	0.00278283390346159	0.58367610291779	0.471	0.263	1	Macrophage
IPO13	0.00280619260947772	0.260769577988931	0.216	0.088	1	Macrophage
RENBP	0.00281064343726145	0.370387741567477	0.333	0.289	1	Macrophage
AC015912.3	0.00281593877303986	0.374589477546094	0.255	0.184	1	Macrophage
ACO1	0.00286291950865622	0.585918787417428	0.588	0.351	1	Macrophage
HNRNPK	0.00287046660474172	0.727637859470874	0.843	0.781	1	Macrophage
CASC3	0.00287330273760405	0.472932437831542	0.451	0.202	1	Macrophage
CYLD	0.00287480235204877	0.723512396485962	0.706	0.333	1	Macrophage
AKNA	0.00287571636013736	0.449971289388231	0.51	0.289	1	Macrophage
RPS6KB1	0.00287779975223588	0.331576588586001	0.333	0.158	1	Macrophage
IKZF4	0.00288248200486872	0.448969765543158	0.275	0.105	1	Macrophage
NOL11	0.00288348554134605	0.474125151097008	0.373	0.175	1	Macrophage
ANKIB1	0.00289337318550712	0.60672090208281	0.569	0.246	1	Macrophage
ZFYVE26	0.00289880152208098	0.393828211350697	0.314	0.096	1	Macrophage
NDRG1	0.00290474296119213	1.02553509210714	0.569	0.351	1	Macrophage
RBM22	0.00291534574879557	0.460024954052154	0.471	0.237	1	Macrophage
DDX60	0.00292972776110029	0.534279508745577	0.373	0.123	1	Macrophage
GPD2	0.00294209204319217	0.50711519649184	0.412	0.228	1	Macrophage
EVI5	0.00295017136620528	0.57550217147209	0.471	0.228	1	Macrophage
HAVCR2	0.00296330084278848	0.595850816863892	0.471	0.307	1	Macrophage
FLI1	0.00296430569212021	0.342841414681815	0.353	0.202	1	Macrophage
TESK1	0.00297091281951858	0.314498300865667	0.294	0.167	1	Macrophage
DMXL1	0.00297248159653178	0.451766803049845	0.608	0.395	1	Macrophage
WDR81	0.00298169413391345	0.396904868015327	0.314	0.175	1	Macrophage
BRF2	0.00298223556060491	0.284039357311779	0.235	0.07	1	Macrophage
TMCC3	0.00299176854313608	0.645891499363488	0.353	0.237	1	Macrophage
MT-ND4	0.00299722622427296	1.10477536312201	0.98	1	1	Macrophage
PLAUR	0.00300636495589935	1.02735233636866	0.843	0.798	1	Macrophage
GYG1	0.00300733378635246	0.390470277639569	0.49	0.254	1	Macrophage
NPAT	0.00302589806541276	0.375632766761781	0.412	0.184	1	Macrophage
SPRR3	0.00302599167806917	-0.760925493110387	0.196	0.535	1	Macrophage
OPA1	0.0030463718186338	0.548021435049983	0.529	0.202	1	Macrophage
NFKBIA	0.00305125103247013	0.534983594445919	0.824	0.623	1	Macrophage
PCMT1	0.00307242949654	0.668184173981942	0.647	0.377	1	Macrophage
FAM135A	0.0030845961112731	0.207007258130276	0.196	0.07	1	Macrophage
PIP4K2B	0.00308960320934021	0.392910758193617	0.392	0.184	1	Macrophage
BX890604.2	0.0030917715949555	0.256679987452549	0.176	0.018	1	Macrophage
TOR1AIP1	0.00310268008824604	0.63272704016504	0.529	0.272	1	Macrophage
SLC15A4	0.00310719348174802	0.482392767080609	0.431	0.237	1	Macrophage
TRIM25	0.00311187873560687	0.562791119722536	0.569	0.281	1	Macrophage
PIGT	0.00311214124285218	0.587676885418192	0.588	0.289	1	Macrophage
TRAP1	0.0031174217119065	0.312467765638296	0.235	0.088	1	Macrophage
MSL1	0.00313271207296374	0.472848994409738	0.569	0.351	1	Macrophage
PKP4	0.00313987726952439	0.216174104779534	0.176	0.105	1	Macrophage
WDFY1	0.00314892664663044	0.525982035628291	0.471	0.246	1	Macrophage
RNASE4	0.00316312925895355	0.216174104779534	0.137	0.096	1	Macrophage
CD74	0.00319819940897455	0.825537641905857	0.961	1	1	Macrophage
MFSD14B	0.00319903570138803	0.616842966852989	0.49	0.254	1	Macrophage
HLTF	0.00321043161822862	0.35572096359218	0.314	0.167	1	Macrophage
TAF6	0.00321426686895315	0.341704986863393	0.294	0.105	1	Macrophage
TMEM41A	0.00322037370277618	0.296966672098108	0.255	0.132	1	Macrophage
QTRT1	0.00322412376225506	0.252095147658814	0.176	0.07	1	Macrophage
PGGHG	0.0032386714547885	0.338251791408529	0.294	0.061	1	Macrophage
XPO7	0.00324347952865503	0.399930606888635	0.333	0.184	1	Macrophage
ACTR2	0.00324448894108536	0.996426513827848	0.882	0.737	1	Macrophage
DPYD	0.00324729242298609	0.615834265507308	0.471	0.272	1	Macrophage
CCL3L1	0.00325538899838401	0.769365227571158	0.392	0.237	1	Macrophage
EXOC5	0.00326324547336314	0.536331574191412	0.49	0.263	1	Macrophage
PTGS1	0.00327048513767928	0.279109168691865	0.235	0.132	1	Macrophage
NEDD1	0.00327088519644656	0.389283362689127	0.353	0.114	1	Macrophage
ANKH	0.00329117063763677	0.913952722272114	0.412	0.237	1	Macrophage
MXD1	0.00335081581607066	0.905003486064253	0.569	0.333	1	Macrophage
C1orf174	0.00336582929025973	0.323194172231354	0.294	0.149	1	Macrophage
UBQLN4	0.00337168352683025	0.257761873548161	0.255	0.123	1	Macrophage
CCDC97	0.00337665747434013	0.386024372608377	0.353	0.123	1	Macrophage
PTPN11	0.00338264372185015	0.449262174092122	0.569	0.333	1	Macrophage
FGD4	0.00338727966520075	0.406221086595204	0.216	0.105	1	Macrophage
STX3	0.00338787617564563	0.468586967555578	0.529	0.263	1	Macrophage
NPC1	0.00338973146912104	0.758991900496205	0.588	0.412	1	Macrophage
ARHGAP18	0.0034074134407164	0.862687476756954	0.647	0.386	1	Macrophage
NSUN3	0.00340895333223399	0.332645647575927	0.412	0.158	1	Macrophage
ANKRD12	0.00342838564792852	0.740356183366981	0.824	0.719	1	Macrophage
IFIT3	0.00342894741800447	0.466273101717332	0.431	0.246	1	Macrophage
RNF139	0.00345741641774785	0.408962984869159	0.333	0.123	1	Macrophage
SREK1	0.0034615486546202	0.496067703977685	0.549	0.298	1	Macrophage
SIRT5	0.00346932419249078	0.207007258130276	0.176	0.07	1	Macrophage
PDS5B	0.00347196837628982	0.42349907802704	0.451	0.281	1	Macrophage
MKLN1	0.00348395783882125	0.562326782724357	0.51	0.246	1	Macrophage
SMARCE1	0.0034989152086029	0.667948420236685	0.647	0.404	1	Macrophage
BBS9	0.00350195034261488	0.242926832385219	0.176	0.035	1	Macrophage
TMEM43	0.00350293106694015	0.312467765638296	0.294	0.132	1	Macrophage
TNFSF13	0.00350841284660956	1	0.451	0.333	1	Macrophage
PLEK	0.00351571621306344	0.75280670328	0.725	0.491	1	Macrophage
LYPLA1	0.0035263255465306	0.719389312012879	0.686	0.395	1	Macrophage
RAB22A	0.00353093750653884	0.462120372054347	0.608	0.351	1	Macrophage
IFIT2	0.0035328223943277	0.460024954052154	0.118	0.114	1	Macrophage
SYMPK	0.0035333748895732	0.368269557306648	0.431	0.202	1	Macrophage
GPN2	0.00353452821685497	0.45091453560744	0.431	0.132	1	Macrophage
SLC48A1	0.00353761323773735	0.604071323668861	0.471	0.342	1	Macrophage
SOAT1	0.00354459759499562	0.722778433969202	0.725	0.605	1	Macrophage
NRP1	0.00355335974523298	0.730320280524194	0.373	0.368	1	Macrophage
BAG3	0.00356501462064523	0.279109168691865	0.294	0.211	1	Macrophage
TMEM109	0.00357162993741329	0.381678902332413	0.373	0.342	1	Macrophage
CPNE2	0.0035936200898815	0.303828847364423	0.255	0.123	1	Macrophage
CD37	0.00360897053974933	0.454393085972823	0.765	0.693	1	Macrophage
DMXL2	0.00363199191463023	0.907408077555029	0.588	0.412	1	Macrophage
C5orf22	0.00363320950910786	0.341704986863393	0.255	0.105	1	Macrophage
GALNT2	0.0036351429072082	0.369411562464742	0.431	0.246	1	Macrophage
KIF1C	0.00364292922802973	0.253574076584727	0.314	0.246	1	Macrophage
MCL1	0.00365643935666981	0.83469451101149	0.863	0.509	1	Macrophage
RHOH	0.00368386095107199	0.525378692046253	0.51	0.43	1	Macrophage
ANKFY1	0.00368631720776044	0.474125151097008	0.373	0.149	1	Macrophage
SMYD2	0.00369675305878657	0.26234428621246	0.275	0.079	1	Macrophage
EXOSC2	0.00370642278484785	0.228636174834825	0.216	0.088	1	Macrophage
PDE12	0.00370867280305465	0.310360102676305	0.333	0.149	1	Macrophage
ARHGEF2	0.00372016278220834	0.468586967555578	0.51	0.298	1	Macrophage
ZNFX1	0.00372156608505551	0.748204257584976	0.569	0.237	1	Macrophage
TCOF1	0.00373336668029546	0.520866914895244	0.412	0.202	1	Macrophage
RAD23B	0.00375519176499604	0.555038068912374	0.549	0.421	1	Macrophage
TMEM87B	0.00375659226434446	0.469948000713963	0.471	0.254	1	Macrophage
ZBTB7B	0.00378342589671946	0.256042332175477	0.353	0.237	1	Macrophage
P4HA2	0.00379221749360597	0.390584455554305	0.294	0.088	1	Macrophage
EXOSC4	0.00380483450036888	0.292568208200591	0.392	0.193	1	Macrophage
KCTD7	0.00381059503037955	0.638043637540803	0.471	0.211	1	Macrophage
WARS	0.00382697472139268	0.865873661926529	0.745	0.509	1	Macrophage
SIGLEC10	0.00383280531559052	0.560072130902484	0.333	0.158	1	Macrophage
DHX9	0.00383372888180722	0.586729426895344	0.569	0.377	1	Macrophage
IRS2	0.00383537762866719	0.560072130902484	0.392	0.132	1	Macrophage
TXNRD2	0.00385857125567155	0.206268361806371	0.196	0.07	1	Macrophage
HEATR5A	0.00386352804917521	0.275941889613182	0.392	0.202	1	Macrophage
RBPJ	0.00387259952723564	0.746702201756464	0.706	0.623	1	Macrophage
SLC35E4	0.00388479294518548	0.241601434918652	0.216	0.061	1	Macrophage
CTNNB1	0.00391121722947358	0.830963357601083	0.745	0.702	1	Macrophage
MRPL20-AS1	0.00391467714840661	0.242926832385219	0.176	0.044	1	Macrophage
PIK3R1	0.00391643348463738	0.560072130902484	0.588	0.342	1	Macrophage
TBC1D5	0.00393807633028227	0.559291944290831	0.49	0.272	1	Macrophage
STRN3	0.00394448374030647	0.362957536091989	0.353	0.211	1	Macrophage
BLCAP	0.00395196156085439	0.454195875249956	0.471	0.193	1	Macrophage
XRCC6	0.00395831580856087	0.613398779230619	0.765	0.474	1	Macrophage
B4GALT1	0.00396298451599023	0.60707225047296	0.608	0.439	1	Macrophage
PDCD11	0.00397076000269797	0.396092920686388	0.314	0.079	1	Macrophage
STK24	0.0039708022904496	0.430224941215353	0.608	0.474	1	Macrophage
SMAD7	0.0039737509552645	0.697730430883106	0.49	0.254	1	Macrophage
CAVIN3	0.00398627590513682	0.482392767080608	0.275	0.114	1	Macrophage
SLC31A1	0.00400186233686535	0.891003997200019	0.667	0.404	1	Macrophage
SLC35F6	0.00402142780896511	0.557468248641828	0.451	0.272	1	Macrophage
USP4	0.0040244003787367	0.389405879358632	0.529	0.228	1	Macrophage
CAMTA2	0.00406445254654013	0.293102440771365	0.294	0.132	1	Macrophage
ZSWIM8	0.00407761515435797	0.444918061661946	0.431	0.246	1	Macrophage
SMIM25	0.00408374076689154	-0.63951071949876	0.078	0.263	1	Macrophage
TSPAN14	0.00409346221630356	0.639037828322425	0.529	0.377	1	Macrophage
DIDO1	0.00411308602488921	0.512766416124127	0.412	0.184	1	Macrophage
PPIP5K2	0.00412549043279036	0.645891499363488	0.569	0.325	1	Macrophage
CAMKK2	0.00414472005207974	0.336495036284746	0.294	0.123	1	Macrophage
MAPK14	0.00414687105859101	0.402170568586528	0.471	0.298	1	Macrophage
SGSM3	0.00415785452705758	0.331576588586001	0.353	0.167	1	Macrophage
CCL20	0.00416276743502657	0.676785507309271	0.196	0.123	1	Macrophage
HK2	0.00421201678119309	0.611302892899937	0.529	0.289	1	Macrophage
SBF1	0.00421420077814001	0.337342434277325	0.333	0.175	1	Macrophage
MT-ND5	0.00421857431120969	0.856733684990224	0.941	0.947	1	Macrophage
HIC2	0.00421970754874498	0.219843219272178	0.196	0.044	1	Macrophage
AL627171.2	0.00422177981867518	0.564531053651087	0.627	0.368	1	Macrophage
POLG	0.00422250778382629	0.433841022248499	0.412	0.149	1	Macrophage
NRROS	0.00423961297929267	0.275941889613182	0.255	0.149	1	Macrophage
CAD	0.00425378400960769	0.240317979882461	0.216	0.07	1	Macrophage
TYK2	0.00426106370687901	0.371968777386958	0.392	0.254	1	Macrophage
MANF	0.00428194935030446	0.7413803398517	0.765	0.333	1	Macrophage
TTC17	0.00428795631223007	0.476648784545805	0.529	0.211	1	Macrophage
TMED2	0.00428895082402564	0.600739462971113	0.706	0.491	1	Macrophage
AP5Z1	0.00429222200260508	0.306315538656701	0.412	0.184	1	Macrophage
IGFBP4	0.00431834602926572	0.551416552947777	0.275	0.175	1	Macrophage
PSEN1	0.00432284105917462	0.399251531780362	0.569	0.439	1	Macrophage
AC103591.3	0.00433651684619752	0.478640632219501	0.196	0.211	1	Macrophage
SYNJ1	0.00433730311686713	0.445866891055494	0.333	0.079	1	Macrophage
PHLDA2	0.00434301082923908	-0.611583381128405	0.176	0.447	1	Macrophage
RSU1	0.00436194374264577	0.629017680799091	0.549	0.281	1	Macrophage
HIC1	0.00437488756055775	0.641090513099667	0.353	0.202	1	Macrophage
TBCEL	0.00437720991562819	0.217950166854006	0.196	0.061	1	Macrophage
SLC66A1	0.00438630959215044	0.233396194647097	0.294	0.096	1	Macrophage
JAML	0.00445109524426063	0.938072250856798	0.588	0.193	1	Macrophage
TNIK	0.0044698856187925	0.491437906683615	0.471	0.193	1	Macrophage
KDM4B	0.00447138567829181	0.385756984035489	0.314	0.167	1	Macrophage
MED19	0.00447367494210919	0.246621315942961	0.255	0.123	1	Macrophage
CLPTM1L	0.00447398892475199	0.571890917919711	0.588	0.404	1	Macrophage
NUP62	0.00448036303568388	0.623290070426355	0.529	0.316	1	Macrophage
PTPDC1	0.0044837403623061	0.207770386971603	0.176	0.053	1	Macrophage
KAT7	0.00449080981112129	0.361162022430375	0.294	0.158	1	Macrophage
BAZ2B	0.00449326331405268	0.571996227970555	0.549	0.307	1	Macrophage
CHML	0.00449596530498519	0.245353569779759	0.196	0.14	1	Macrophage
MAN2B1	0.00453285117088805	0.732371020088956	0.784	0.535	1	Macrophage
SAV1	0.00453770012872238	0.485705501121444	0.412	0.316	1	Macrophage
ST6GAL1	0.00454521495296179	0.329219129927621	0.275	0.14	1	Macrophage
ERP44	0.00454674408002115	0.765708203963068	0.784	0.456	1	Macrophage
TRAPPC8	0.00454792388864887	0.449090791929781	0.471	0.158	1	Macrophage
BAG6	0.00456410077754754	0.509412981014318	0.588	0.351	1	Macrophage
TAMM41	0.00458389921434514	0.22972733463036	0.176	0.07	1	Macrophage
ICOSLG	0.00458590814062125	0.469414913082398	0.275	0.123	1	Macrophage
MDM4	0.00458883432091806	0.421228904402213	0.627	0.491	1	Macrophage
CREB3L2	0.00459479724154954	0.634395860525659	0.49	0.272	1	Macrophage
KIAA2013	0.00460058963831201	0.500693583823552	0.451	0.342	1	Macrophage
EAF1	0.00460884179457175	0.41233697173974	0.49	0.298	1	Macrophage
GSE1	0.00461773085417742	0.310490116197854	0.373	0.219	1	Macrophage
SEC24B	0.00462085465146094	0.390584455554305	0.353	0.132	1	Macrophage
LSM14A	0.00462805842668552	0.519436109051331	0.706	0.412	1	Macrophage
KIF16B	0.00463281700224522	0.419851301011896	0.255	0.114	1	Macrophage
PRIM1	0.00464174525781418	0.255101546331321	0.196	0.035	1	Macrophage
SERINC2	0.00465804312368108	0.626128244542058	0.49	0.377	1	Macrophage
SLC38A2	0.00465922098547861	0.789442027777714	0.725	0.518	1	Macrophage
UBE2H	0.00466675384008072	0.634741374846766	0.627	0.307	1	Macrophage
PFKP	0.00467073859877063	0.710661754753726	0.471	0.237	1	Macrophage
SLFN11	0.00467791729906568	0.395952751141377	0.353	0.184	1	Macrophage
ZHX2	0.00468207108764118	0.252095147658814	0.235	0.061	1	Macrophage
ARL11	0.00468583418837068	0.488039330221751	0.451	0.237	1	Macrophage
SNRNP70	0.00468759462843608	0.52226015019511	0.549	0.456	1	Macrophage
API5	0.0046879489152026	0.477200097860286	0.569	0.237	1	Macrophage
NIPBL	0.00469070090219694	0.808992301691868	0.667	0.351	1	Macrophage
ZNF562	0.00470632120886667	0.393828211350697	0.294	0.123	1	Macrophage
MMS19	0.00471373652274889	0.29373120305671	0.275	0.061	1	Macrophage
SSR1	0.00471409315199432	0.617474441947406	0.706	0.447	1	Macrophage
BTAF1	0.00471794864943394	0.293102440771365	0.314	0.158	1	Macrophage
WDFY2	0.00472369520917544	0.284200040615491	0.294	0.132	1	Macrophage
ELF1	0.00473811191387681	0.739972742822294	0.725	0.509	1	Macrophage
CRK	0.00475446997716426	0.533191366614126	0.549	0.316	1	Macrophage
CDC23	0.00475673316975551	0.247927513443586	0.255	0.105	1	Macrophage
MCCC1	0.00475843596430406	0.252095147658814	0.275	0.061	1	Macrophage
SNAP47	0.00477820846857713	0.270647589943669	0.294	0.105	1	Macrophage
AHCY	0.00478056483214606	0.342841414681815	0.392	0.193	1	Macrophage
DENND10	0.00481682895217695	0.493508799274782	0.549	0.325	1	Macrophage
ZNF267	0.0048169045176799	0.672363710724679	0.647	0.377	1	Macrophage
ITGB2	0.00481841586550317	1.0492857619691	0.882	0.781	1	Macrophage
TOLLIP	0.0048185314355051	0.418401210387361	0.49	0.342	1	Macrophage
EMC1	0.00481945998686504	0.339061975650009	0.294	0.114	1	Macrophage
TMED7	0.00482186979657431	0.57550217147209	0.667	0.351	1	Macrophage
TMEM203	0.00485125910216291	0.253574076584727	0.373	0.263	1	Macrophage
ZNF800	0.00485276199996385	0.534082244092109	0.51	0.246	1	Macrophage
RGS2	0.00485599936589429	0.57550217147209	0.275	0.175	1	Macrophage
MAP3K5	0.0048655439176885	0.484253109106136	0.471	0.219	1	Macrophage
NADK	0.00486722257904484	0.708668622904284	0.549	0.36	1	Macrophage
MGAT4A	0.00488033062824717	0.720932610993654	0.569	0.36	1	Macrophage
WDR61	0.00488132678613149	0.392134907117705	0.471	0.228	1	Macrophage
LANCL2	0.00489020764482531	0.253574076584728	0.216	0.044	1	Macrophage
RNF19B	0.00491061774270599	0.714400277293778	0.51	0.289	1	Macrophage
NACC1	0.00491131895305858	0.407379412663763	0.431	0.167	1	Macrophage
LCOR	0.00491536127490773	0.594117849639437	0.569	0.211	1	Macrophage
GTF2F1	0.00492109269288052	0.426446362077377	0.49	0.281	1	Macrophage
GBP2	0.00493118323452538	0.477654848073945	0.451	0.342	1	Macrophage
ERI1	0.00494516252638684	0.224595009612962	0.275	0.132	1	Macrophage
C3AR1	0.00495533694120307	0.463199201847298	0.451	0.254	1	Macrophage
DDX17	0.00495811683791587	0.731621373389372	0.784	0.614	1	Macrophage
HMOX1	0.00497188191890456	1.53256381555335	0.725	0.649	1	Macrophage
ARPIN	0.00499352092252299	0.357910736399463	0.235	0.184	1	Macrophage
GRINA	0.00501935341652368	1.01607476285807	0.725	0.772	1	Macrophage
TGFBR2	0.00502067042893925	0.652777884948728	0.51	0.377	1	Macrophage
MRC2	0.00502207525383179	0.339061975650009	0.216	0.061	1	Macrophage
SYAP1	0.00503491578596459	0.487629415446756	0.627	0.368	1	Macrophage
SCAMP2	0.00503566301527067	0.652861054178329	0.686	0.456	1	Macrophage
TMEM91	0.00506650027107107	0.204186049622564	0.216	0.105	1	Macrophage
BIVM	0.00507301113384499	0.252095147658814	0.196	0.061	1	Macrophage
BCOR	0.00510230222952304	0.374969184099381	0.314	0.123	1	Macrophage
CDC42SE2	0.00510759785966676	0.616374452887618	0.725	0.535	1	Macrophage
EPM2AIP1	0.00511313173336626	0.378465324412536	0.373	0.193	1	Macrophage
MB21D2	0.00512365354021958	0.457446409950378	0.294	0.114	1	Macrophage
ATG13	0.00512390331217134	0.375632766761781	0.451	0.167	1	Macrophage
SSBP4	0.00512981170536742	0.362508448137892	0.451	0.246	1	Macrophage
HLA-B	0.0051355419569801	0.902567029307144	1	1	1	Macrophage
SMOX	0.00514474962056628	0.57550217147209	0.588	0.228	1	Macrophage
MTREX	0.00514808378904864	0.398624409388011	0.392	0.237	1	Macrophage
ACO2	0.00516035326814082	0.458988162745665	0.588	0.307	1	Macrophage
SKAP2	0.00518998687689901	0.569855608330948	0.627	0.421	1	Macrophage
MASTL	0.00519463861405803	0.26234428621246	0.235	0.07	1	Macrophage
PSMA3-AS1	0.00519871606298118	0.436099114806674	0.588	0.333	1	Macrophage
ALG8	0.0052022515948796	0.256324687600762	0.275	0.132	1	Macrophage
EXT2	0.00520353275596155	0.396904868015327	0.353	0.211	1	Macrophage
PAN2	0.00520863357336522	0.207770386971603	0.157	0.053	1	Macrophage
TGFBI	0.00521358006678212	0.586052090813	0.392	0.588	1	Macrophage
TMEM184B	0.00525021917264501	0.42349907802704	0.392	0.211	1	Macrophage
ZMIZ1	0.00525520372358682	0.729535800144511	0.588	0.368	1	Macrophage
FNBP1	0.00525712655863281	0.777607578663552	0.804	0.456	1	Macrophage
ITPR2	0.00525719655832974	0.672178190883764	0.608	0.465	1	Macrophage
AKT1S1	0.00528114103489561	0.282455196571857	0.314	0.175	1	Macrophage
NSMCE2	0.00529385585809972	0.380245880073156	0.451	0.237	1	Macrophage
CCR6	0.00529827156901308	0.970242256517706	0.373	0.228	1	Macrophage
PSMD1	0.00530569182861501	0.670809131567817	0.608	0.325	1	Macrophage
AL390728.6	0.00531423568468	0.217048200559613	0.216	0.096	1	Macrophage
HCP5	0.00531743318164876	0.318344331974965	0.373	0.202	1	Macrophage
TPP1	0.00532223730057517	0.824784964527686	0.843	0.667	1	Macrophage
LRRK1	0.00534612217433261	0.275107238134369	0.294	0.123	1	Macrophage
MBP	0.00534786344900037	0.695887712113087	0.745	0.553	1	Macrophage
ALOX5AP	0.00536375884313656	0.902753870336999	0.882	0.64	1	Macrophage
PGM3	0.00537722769601171	0.221865216857389	0.255	0.167	1	Macrophage
UFL1	0.00537880286910236	0.551655429517722	0.627	0.281	1	Macrophage
ELL2	0.00541936919236628	0.502989671687722	0.471	0.175	1	Macrophage
MARCH9	0.00543059851102339	0.411272775693781	0.392	0.202	1	Macrophage
CCDC85B	0.00544958404237561	0.688159972241552	0.686	0.342	1	Macrophage
SP1	0.00545874164833283	0.448266983175982	0.412	0.219	1	Macrophage
MGAT2	0.00548703774965086	0.420331798948357	0.412	0.254	1	Macrophage
PCID2	0.00549454478320775	0.413583609161957	0.451	0.184	1	Macrophage
FHOD1	0.00553915860681691	0.334000927187937	0.255	0.105	1	Macrophage
TMX1	0.00554425254136049	0.543793311744752	0.627	0.377	1	Macrophage
SH3GL1	0.00554901698832232	0.420432774979256	0.431	0.246	1	Macrophage
IMPDH1	0.00556153462386265	0.346020325349323	0.412	0.237	1	Macrophage
ANXA11	0.00557695205408663	0.686767137605112	0.706	0.474	1	Macrophage
LONP2	0.00558535369496859	0.499670758512444	0.451	0.246	1	Macrophage
MT-CO3	0.00558956789105039	0.805468447624372	1	1	1	Macrophage
CXCL1	0.00562875143186097	1.29264510887175	0.373	0.342	1	Macrophage
CNDP2	0.00563478066458513	0.662965012722429	0.608	0.447	1	Macrophage
ATXN2	0.00564151290182988	0.387875168296319	0.431	0.254	1	Macrophage
MBTPS1	0.00567779958194361	0.619091440019773	0.49	0.254	1	Macrophage
GIMAP4	0.00568312479787338	0.581843698345917	0.608	0.412	1	Macrophage
TAP1	0.00569327596368085	0.680995300319404	0.725	0.544	1	Macrophage
LILRB1	0.00569553044521598	0.636902716136233	0.569	0.298	1	Macrophage
ZC3HAV1	0.00572544181599937	0.622807886250447	0.549	0.333	1	Macrophage
DUSP10	0.00573405523761948	0.528707959993149	0.373	0.149	1	Macrophage
RAB29	0.00580177875675574	0.484161859933664	0.529	0.316	1	Macrophage
ERMAP	0.00581805268035964	0.27976360056559	0.137	0.018	1	Macrophage
MCMBP	0.00582457551441349	0.478994190618743	0.569	0.237	1	Macrophage
HIP1	0.00582871162468662	0.465756765488747	0.373	0.202	1	Macrophage
CELF2	0.00583020472764719	0.779248840011138	0.608	0.553	1	Macrophage
GOLGA3	0.00583330773200703	0.448445435157271	0.529	0.289	1	Macrophage
RHOT1	0.0058587919248427	0.388270589716058	0.431	0.211	1	Macrophage
MORC3	0.0058652854030515	0.500214044167853	0.569	0.289	1	Macrophage
ARHGEF11	0.00590345544747198	0.292568208200591	0.255	0.175	1	Macrophage
QSOX1	0.0059041175380542	0.947001122743296	0.686	0.535	1	Macrophage
MYO1F	0.00590856642762329	0.713459444255766	0.627	0.482	1	Macrophage
COLEC12	0.00592699197065752	0.714063002005067	0.118	0.053	1	Macrophage
CIAO1	0.00593935572010753	0.64699321384306	0.608	0.325	1	Macrophage
TMX3	0.00594064215098634	0.447494559096018	0.451	0.228	1	Macrophage
PSAP	0.00595463845169484	0.996665972128667	0.922	0.974	1	Macrophage
ZNF385A	0.00596083582548256	0.636128530423591	0.549	0.439	1	Macrophage
C2CD2L	0.00596645416256649	0.217950166854006	0.196	0.07	1	Macrophage
C12orf4	0.00597082264935907	0.231348158349756	0.275	0.175	1	Macrophage
KIAA0232	0.00597791001732317	0.565916122642892	0.451	0.219	1	Macrophage
TNRC6C	0.00598321490071399	0.524276848116917	0.392	0.088	1	Macrophage
CD48	0.00598950378198486	0.732205342246116	0.902	0.623	1	Macrophage
RHOT2	0.00599740163626074	0.360763322679077	0.353	0.184	1	Macrophage
BCL11A	0.00600113378196726	0.279611937486251	0.275	0.219	1	Macrophage
STAT5B	0.00601313821245725	0.281146154615709	0.373	0.219	1	Macrophage
ARSB	0.00602706713595458	0.55041119050926	0.431	0.289	1	Macrophage
SEC22C	0.0060286098620083	0.449971289388231	0.49	0.193	1	Macrophage
SPRED1	0.00603309740879435	0.587090145747302	0.294	0.254	1	Macrophage
ITSN2	0.0060500179923794	0.579177829615488	0.569	0.36	1	Macrophage
ZNF384	0.00605913960482952	0.316866229535813	0.255	0.132	1	Macrophage
UNC45A	0.00607023886271785	0.454195875249956	0.49	0.246	1	Macrophage
CIZ1	0.00608100261692759	0.274420861490332	0.373	0.211	1	Macrophage
FBXO34	0.00608459222816129	0.437472020579644	0.353	0.167	1	Macrophage
CAP1	0.0060852441714332	0.871300534534799	0.765	0.561	1	Macrophage
FOXJ2	0.00608525115210867	0.344427507035841	0.275	0.088	1	Macrophage
ELMO1	0.00610357441473427	0.488350222377008	0.451	0.202	1	Macrophage
JMJD1C	0.00612204500357708	0.511371834052374	0.608	0.439	1	Macrophage
ATP11B	0.00612435854958644	0.456596766203271	0.412	0.246	1	Macrophage
RNF149	0.00615691280913999	0.683232411307058	0.765	0.509	1	Macrophage
TXNIP	0.00615962473198676	0.789526268644317	0.843	0.57	1	Macrophage
LCP1	0.00616545856969242	0.955644880304748	0.843	0.632	1	Macrophage
TAPBP	0.00617425878478043	0.83974435890919	0.902	0.719	1	Macrophage
MRPL19	0.00621870425011654	0.444918061661946	0.412	0.246	1	Macrophage
EEPD1	0.00623887238698511	0.365003428716896	0.255	0.211	1	Macrophage
ITGA4	0.00624051205784411	0.571397773139353	0.392	0.307	1	Macrophage
MACC1	0.0062478870570039	0.272357552264143	0.137	0.07	1	Macrophage
RABGEF1	0.00625058476607163	0.410871469699291	0.451	0.211	1	Macrophage
KMT2B	0.00628334063913564	0.486450983654962	0.431	0.193	1	Macrophage
PTPN1	0.00628394525183253	0.681630522333433	0.725	0.447	1	Macrophage
MRTFA	0.00631580263277011	0.278520433714958	0.294	0.123	1	Macrophage
SF1	0.00632811914658433	0.591443715341112	0.706	0.526	1	Macrophage
LACC1	0.00632952385628664	0.602558469902348	0.686	0.588	1	Macrophage
ARAP1	0.0063508105619618	0.629273427913071	0.51	0.412	1	Macrophage
CTSB	0.00635313417869788	0.968985408488745	0.98	0.982	1	Macrophage
SYK	0.00636457292463459	0.743677390964443	0.529	0.404	1	Macrophage
TLR1	0.006407982913667	0.53753432127307	0.373	0.219	1	Macrophage
GABPB1-IT1	0.00642361155019457	0.342302995179059	0.373	0.14	1	Macrophage
PANX1	0.00642457839315503	0.240317979882461	0.235	0.061	1	Macrophage
NFATC2IP	0.00646792226154437	0.641735869872177	0.471	0.202	1	Macrophage
CLMN	0.00647096862834751	0.224595009612962	0.196	0.114	1	Macrophage
PGK1	0.00647676478463301	0.749768720099631	0.882	0.658	1	Macrophage
HLA-A	0.00647812383062543	0.800994927454628	1	1	1	Macrophage
RETREG3	0.00648536700945097	0.455207937754378	0.451	0.246	1	Macrophage
SCRN1	0.0064933694552548	0.301820521438788	0.255	0.14	1	Macrophage
INPP5B	0.00649432378682839	0.226553862651019	0.275	0.096	1	Macrophage
CNOT8	0.00649482805419116	0.480553767416827	0.49	0.263	1	Macrophage
CMTR1	0.00649778352677472	0.221006214128297	0.255	0.175	1	Macrophage
DENND11	0.00651083178340626	0.361604544301098	0.333	0.105	1	Macrophage
SBF2-AS1	0.00652187900365341	0.308021860607104	0.294	0.132	1	Macrophage
ERAP2	0.00652601833745822	0.494582176088522	0.569	0.228	1	Macrophage
CTSC	0.0065689734242287	0.820480083269913	0.824	0.833	1	Macrophage
NUP85	0.00658493316203388	0.303828847364423	0.294	0.14	1	Macrophage
PTPRJ	0.00661091789326618	0.612976876890753	0.51	0.272	1	Macrophage
ACSF2	0.00662259651585055	0.237869175878853	0.216	0.096	1	Macrophage
SH3KBP1	0.0066488433232101	0.646799140186687	0.647	0.395	1	Macrophage
ZNF655	0.00666108044566627	0.480797747525229	0.529	0.333	1	Macrophage
SPEN	0.00667388186624822	0.587885895927922	0.627	0.404	1	Macrophage
RHBDD3	0.00672563181773109	0.236700258020331	0.294	0.123	1	Macrophage
PIGM	0.00675041443297556	0.303204844309328	0.255	0.088	1	Macrophage
PXDC1	0.00675288987795118	0.525228964990866	0.275	0.184	1	Macrophage
WASHC4	0.00675362274722224	0.655000091786459	0.569	0.342	1	Macrophage
DIAPH1	0.00677505795234768	0.597869984500544	0.569	0.342	1	Macrophage
HUWE1	0.00684001218872281	0.579293750634464	0.549	0.342	1	Macrophage
LETM1	0.00684205040780079	0.336495036284746	0.333	0.114	1	Macrophage
HDAC2	0.00684654034920779	0.57550217147209	0.627	0.316	1	Macrophage
PRPF38A	0.00684732567369857	0.493590973685472	0.529	0.263	1	Macrophage
CLTC	0.00688301860044586	0.79726610443402	0.765	0.465	1	Macrophage
GNL1	0.00688787059328243	0.388270589716058	0.471	0.263	1	Macrophage
CSNK1E	0.00689334432504785	0.401472771697041	0.431	0.237	1	Macrophage
MFSD4B	0.00691385677715618	0.275107238134369	0.275	0.132	1	Macrophage
DTX3L	0.00692119084910332	0.512524738421763	0.569	0.368	1	Macrophage
ZNF646	0.00692230244769388	0.239074506889612	0.235	0.088	1	Macrophage
DDI2	0.00693860910765358	0.466273101717332	0.392	0.158	1	Macrophage
GNPTAB	0.00694937586768379	0.753500473450084	0.588	0.535	1	Macrophage
PRKAR1A	0.00695972340350195	0.821813219714757	0.706	0.404	1	Macrophage
HCG18	0.00700428743144961	0.247342122873213	0.314	0.219	1	Macrophage
ACVR1	0.00700765549096049	0.256324687600762	0.333	0.132	1	Macrophage
LPCAT1	0.0070283023806072	0.477200097860286	0.529	0.202	1	Macrophage
TP53I11	0.00702953789981768	0.38123335105003	0.294	0.079	1	Macrophage
TMEM51	0.00703641280779812	0.463027442213678	0.49	0.272	1	Macrophage
PCGF5	0.00704166493298409	0.50711519649184	0.549	0.316	1	Macrophage
SNX1	0.00704877482455129	0.54548960240565	0.529	0.281	1	Macrophage
SARS	0.00706651171582034	0.507330668830511	0.549	0.386	1	Macrophage
GMDS-DT	0.00707345452927783	0.215326607227764	0.235	0.105	1	Macrophage
CCL2	0.00715065182006226	0.414569902497446	0.529	0.711	1	Macrophage
TRAF3	0.00716801652264082	0.563223841693653	0.49	0.316	1	Macrophage
PI3	0.00716983940550375	-0.718443510889392	0.098	0.482	1	Macrophage
WFDC2	0.00718488690498389	-0.8268242760572	0.078	0.412	1	Macrophage
UBE2G2	0.00719996158672452	0.612338939652461	0.549	0.298	1	Macrophage
CBX6	0.00720050943078249	0.702991906594006	0.569	0.272	1	Macrophage
NAGLU	0.00722651853562976	0.446219154527123	0.49	0.368	1	Macrophage
MFSD2A	0.00724280500275568	0.204186049622564	0.196	0.114	1	Macrophage
ELK4	0.00727819573011949	0.609650393883936	0.588	0.263	1	Macrophage
PHC3	0.00729934456352208	0.439987200815609	0.431	0.219	1	Macrophage
NCOA7	0.00730092275940292	0.415278571222071	0.471	0.281	1	Macrophage
RBM25	0.00734491635022845	0.710808976044826	0.765	0.368	1	Macrophage
SELPLG	0.00735365091072928	0.706746704750343	0.627	0.228	1	Macrophage
APOL6	0.00736660882340287	0.691401291231892	0.647	0.456	1	Macrophage
SURF4	0.00739901293164868	0.673905875533084	0.627	0.474	1	Macrophage
BTN3A2	0.00739924642825495	0.502745829036776	0.549	0.307	1	Macrophage
CDC25B	0.00740887788903964	0.250662481164824	0.255	0.079	1	Macrophage
MMP12	0.00742478686037894	0.750110339530431	0.451	0.728	1	Macrophage
SNX2	0.00742766168438625	0.615766041685817	0.765	0.518	1	Macrophage
PARP14	0.0074500612877814	0.582919643034573	0.706	0.447	1	Macrophage
ADORA2B	0.00745377992479274	0.318726756109978	0.137	0.132	1	Macrophage
SF3A2	0.00747084909247344	0.318726756109978	0.353	0.175	1	Macrophage
ARHGAP45	0.0074933064740237	0.379359649293467	0.471	0.351	1	Macrophage
TCP1	0.00749570175891832	0.600285272401978	0.627	0.404	1	Macrophage
ERCC8	0.00752902977680506	0.208558960394291	0.176	0.035	1	Macrophage
ZBTB44	0.00753688679737087	0.439440621896061	0.471	0.219	1	Macrophage
AK2	0.00753889124943728	0.400135084961529	0.51	0.298	1	Macrophage
USP33	0.00754443167905669	0.469948000713963	0.529	0.289	1	Macrophage
LRRFIP1	0.00755869176269312	0.695241415746186	0.824	0.658	1	Macrophage
SNX8	0.00756284738678431	0.479533112941368	0.608	0.421	1	Macrophage
RNF125	0.00757031648072741	0.353109750135642	0.255	0.088	1	Macrophage
LYN	0.00758066866599087	0.878157336064322	0.725	0.526	1	Macrophage
TMC6	0.00758217680182267	0.579234890348419	0.608	0.351	1	Macrophage
SLC30A1	0.00758584412401261	0.629949955494466	0.51	0.237	1	Macrophage
EGR1	0.00759029531160887	0.870958054998261	0.353	0.149	1	Macrophage
CHUK	0.00761102544339344	0.326050737911221	0.431	0.202	1	Macrophage
THEMIS2	0.0076341556961478	0.679982820013018	0.608	0.342	1	Macrophage
CD276	0.00764733385672793	0.486040544095753	0.392	0.219	1	Macrophage
SH3D21	0.00764806476038644	0.233396194647097	0.235	0.105	1	Macrophage
MTAP	0.00766139988591827	0.350289231073263	0.235	0.114	1	Macrophage
RASA2	0.00767820200810741	0.417029582697482	0.431	0.184	1	Macrophage
VPS9D1	0.00768173541058648	0.228636174834825	0.216	0.088	1	Macrophage
CRLS1	0.0076896988097823	0.294320418928037	0.353	0.211	1	Macrophage
UNC13D	0.00769617794263918	0.389405879358632	0.392	0.228	1	Macrophage
ADD3	0.0076969721731192	0.504680834282393	0.431	0.254	1	Macrophage
CYB5B	0.00771429501922819	0.413913029197842	0.392	0.202	1	Macrophage
CAPZA2	0.00771634920538428	0.668212545286864	0.824	0.509	1	Macrophage
CYB5R4	0.00771854808448682	0.612453307644981	0.667	0.395	1	Macrophage
MSL2	0.00772187590387115	0.299867728858663	0.314	0.184	1	Macrophage
RRP7A	0.00774864956419251	0.429651305008635	0.49	0.272	1	Macrophage
POLDIP3	0.00775850318886625	0.310605021621107	0.373	0.237	1	Macrophage
ZC3H14	0.00776039508731479	0.472932437831542	0.451	0.211	1	Macrophage
MAP3K3	0.00777714297971462	0.430304255932154	0.431	0.184	1	Macrophage
UHMK1	0.00777854530999695	0.770758462871024	0.647	0.272	1	Macrophage
PIP5K1A	0.00778186364884915	0.295006795572074	0.314	0.14	1	Macrophage
DOCK2	0.00779756328354306	0.671625872504285	0.745	0.447	1	Macrophage
CNP	0.00780807768813205	0.373638563500315	0.412	0.254	1	Macrophage
ERO1B	0.00781919243761858	0.293102440771365	0.333	0.132	1	Macrophage
PTOV1	0.00782132845935778	0.363998066278378	0.373	0.307	1	Macrophage
ADD1	0.00783351731135408	0.455369593314062	0.608	0.342	1	Macrophage
TFE3	0.00785750332842346	0.454195875249956	0.412	0.228	1	Macrophage
EIF2B3	0.00789105139665889	0.353109750135642	0.294	0.088	1	Macrophage
UBE2R2	0.00789268023513684	0.506061672974241	0.745	0.5	1	Macrophage
NLN	0.00789470476923551	0.369051294004664	0.353	0.167	1	Macrophage
ILF3	0.0079062854936927	0.455662401466087	0.608	0.456	1	Macrophage
AC090114.2	0.00791589883061029	0.207007258130276	0.176	0.07	1	Macrophage
ZDHHC5	0.00793114753725204	0.495448919906055	0.471	0.307	1	Macrophage
PEX26	0.00795153290389505	0.358404049805155	0.353	0.149	1	Macrophage
PICALM	0.007952673842833	0.796501357508671	0.686	0.439	1	Macrophage
SPRR2A	0.00796350479962919	-0.566516833400338	0.098	0.447	1	Macrophage
ATF5	0.0079777558280777	0.572278270597804	0.608	0.351	1	Macrophage
CD82	0.0080872043837167	0.625951194159448	0.608	0.465	1	Macrophage
IFNGR2	0.00809207069159247	0.690979388892026	0.647	0.447	1	Macrophage
DSN1	0.00809835227270359	0.240317979882461	0.196	0.061	1	Macrophage
SKIL	0.0081190052029858	0.851833399919342	0.647	0.465	1	Macrophage
PELO	0.0081568988189892	0.244122601240156	0.275	0.149	1	Macrophage
GLUL	0.008164004552282	0.829000551709328	0.765	0.728	1	Macrophage
SECISBP2L	0.00818906611735194	0.644699681831116	0.529	0.307	1	Macrophage
ARL8A	0.00819801939834811	0.553946028105642	0.647	0.43	1	Macrophage
ZNF136	0.00821538019514916	0.225559700415131	0.294	0.105	1	Macrophage
NFXL1	0.00824839796007763	0.241601434918652	0.216	0.035	1	Macrophage
ATG3	0.00825110501938626	0.517399216908522	0.745	0.421	1	Macrophage
DCLRE1C	0.00828866127184411	0.38705708205898	0.353	0.202	1	Macrophage
VTI1A	0.00829034750585888	0.304374083591959	0.392	0.219	1	Macrophage
ARRDC3	0.00829192454484837	0.616842966852989	0.49	0.211	1	Macrophage
RSPRY1	0.00830038300973065	0.348091675369018	0.412	0.202	1	Macrophage
SCAF1	0.0083029255158373	0.266074860153845	0.392	0.237	1	Macrophage
SDHAF4	0.00833062526716803	0.203533394085132	0.255	0.149	1	Macrophage
ZMYND15	0.00833985706600536	0.254792054741399	0.216	0.123	1	Macrophage
WAPL	0.00837844603112865	0.553475865142091	0.627	0.377	1	Macrophage
MGAT1	0.00837950281881903	1.00206380755005	0.784	0.561	1	Macrophage
NEK9	0.00840086394436867	0.385756984035489	0.314	0.193	1	Macrophage
C15orf39	0.00840289967677109	0.2912512797286	0.314	0.167	1	Macrophage
AC005332.6	0.00840418328545708	0.373009307573347	0.314	0.079	1	Macrophage
WDR55	0.00841343096177117	0.2912512797286	0.314	0.167	1	Macrophage
CERT1	0.00848720916080569	0.732471517810489	0.647	0.36	1	Macrophage
SP4	0.008488759616914	0.256324687600762	0.255	0.114	1	Macrophage
DDX23	0.00851717294668132	0.285995554277105	0.392	0.254	1	Macrophage
SERINC1	0.00852283379905681	0.899302680692223	0.706	0.491	1	Macrophage
CD2AP	0.00854375304307225	0.384047927308316	0.412	0.289	1	Macrophage
SEC23A	0.00854558906698157	0.389405879358632	0.392	0.237	1	Macrophage
MYO9B	0.00856043617768858	0.599996733392838	0.647	0.509	1	Macrophage
HLA-DRB1	0.00857645017637271	0.906916041985055	0.941	0.991	1	Macrophage
METAP1	0.00860122239571314	0.396092920686388	0.294	0.088	1	Macrophage
PIP5K1C	0.00860202802692173	0.552782094972006	0.451	0.254	1	Macrophage
KCTD5	0.00861945947244112	0.285995554277105	0.314	0.193	1	Macrophage
TAOK1	0.00863424748352143	0.676588296586404	0.549	0.298	1	Macrophage
STXBP1	0.00866098840724964	0.342302995179059	0.333	0.123	1	Macrophage
INPP5D	0.00866349801343727	0.493590973685472	0.49	0.254	1	Macrophage
SPINT1	0.00867883808483743	0.558428658113148	0.373	0.211	1	Macrophage
RC3H1	0.00871272665236073	0.601037263579228	0.569	0.254	1	Macrophage
ZNF264	0.00871571053392589	0.324694067971555	0.373	0.193	1	Macrophage
GNAI3	0.00871838515372139	0.709085325850682	0.627	0.316	1	Macrophage
WAC-AS1	0.00871891386490271	0.663526919269314	0.549	0.237	1	Macrophage
DRG1	0.00874347545668378	0.334000927187937	0.431	0.123	1	Macrophage
POLR2D	0.00876297938170976	0.379777700597722	0.333	0.149	1	Macrophage
AKAP9	0.00878704944546946	0.732881919595289	0.667	0.456	1	Macrophage
PITPNA	0.00878876806617387	0.531212895327293	0.608	0.368	1	Macrophage
ZNF292	0.00879850771923544	0.663391404048391	0.588	0.351	1	Macrophage
MRPL35	0.00882259107181159	0.27149598458199	0.314	0.228	1	Macrophage
WDR36	0.00885300532718941	0.441201079760499	0.353	0.149	1	Macrophage
VPS13B	0.0088931195768232	0.445032239576681	0.373	0.14	1	Macrophage
RDH11	0.00890309290137271	0.430553835560991	0.608	0.351	1	Macrophage
ARID1B	0.0089108660234558	0.678931761127496	0.608	0.447	1	Macrophage
TTC3	0.00893107094606019	0.6184953892404	0.725	0.57	1	Macrophage
AACS	0.00896346164184447	0.275941889613182	0.216	0.044	1	Macrophage
SPCS3	0.00897946884031949	0.846251542433889	0.804	0.553	1	Macrophage
UBE2E2	0.00903213184410821	0.484079143708495	0.51	0.298	1	Macrophage
TBPL1	0.00903886314555671	0.257761873548161	0.275	0.114	1	Macrophage
TBK1	0.00904521336679602	0.361377366119243	0.529	0.307	1	Macrophage
MTRNR2L12	0.00905165354870438	0.943808620405943	0.745	0.535	1	Macrophage
NFIA	0.00907873158052791	0.275941889613182	0.137	0.053	1	Macrophage
DDHD1	0.00909020563331343	0.591730633263976	0.569	0.439	1	Macrophage
RNF20	0.00909179746712689	0.320405585062936	0.333	0.211	1	Macrophage
PHC2	0.00910799728208788	0.466567799918926	0.49	0.368	1	Macrophage
TMEM165	0.0091216504238941	0.521259126688103	0.667	0.491	1	Macrophage
SLC33A1	0.00913462456546161	0.426744737530694	0.431	0.202	1	Macrophage
ICMT	0.00914861932291109	0.385756984035489	0.333	0.184	1	Macrophage
UBXN6	0.00915792846122507	0.474573262621309	0.608	0.342	1	Macrophage
BCKDHA	0.00918830105598352	0.256972653046592	0.392	0.211	1	Macrophage
IL7R	0.00923690263762046	1.26360866996353	0.765	0.711	1	Macrophage
SRGN	0.00928515852271646	0.940506806232382	0.961	0.93	1	Macrophage
PIK3CA	0.00932147194172681	0.413583609161957	0.412	0.219	1	Macrophage
ABCC10	0.00933017598257938	0.25924282667142	0.176	0.096	1	Macrophage
CD40	0.00934238183943436	0.712412115686439	0.588	0.325	1	Macrophage
CYTH4	0.00938929512744157	0.488350222377008	0.412	0.158	1	Macrophage
ZMYND8	0.00938966371529514	0.320929344386492	0.471	0.246	1	Macrophage
PAXBP1	0.00939351508385251	0.332645647575927	0.294	0.175	1	Macrophage
ERBIN	0.00940451052850336	0.592656892511157	0.706	0.342	1	Macrophage
BCCIP	0.0094086833777561	0.464141062524386	0.529	0.307	1	Macrophage
AREL1	0.00941912339437337	0.282143228781498	0.216	0.096	1	Macrophage
ATP5F1B	0.0094811825575979	0.695719253659481	0.863	0.518	1	Macrophage
DPM1	0.0094833337003143	0.400135084961529	0.569	0.289	1	Macrophage
ATF7IP	0.00949252440815218	0.473403983853354	0.451	0.237	1	Macrophage
HLA-DQB1	0.00952793185410124	0.737967863488596	0.882	0.921	1	Macrophage
OCEL1	0.00959353150064427	0.295394252279355	0.392	0.237	1	Macrophage
ARL6IP5	0.00962690537416391	0.796190286596289	0.882	0.658	1	Macrophage
HIST2H2BE	0.00963907052173444	0.295006795572074	0.216	0.088	1	Macrophage
DHRS3	0.00964302829286304	0.684800813962902	0.608	0.5	1	Macrophage
TMED4	0.00967434474509773	0.545957895858075	0.549	0.412	1	Macrophage
EDC4	0.00967663347332772	0.293102440771365	0.275	0.14	1	Macrophage
TTYH3	0.00968715459758479	0.804702982230008	0.647	0.5	1	Macrophage
CHERP	0.0097033616472289	0.344889243330674	0.314	0.14	1	Macrophage
BRD4	0.00972011943539278	0.612496378954292	0.667	0.439	1	Macrophage
RAC2	0.00972301843982933	0.710237744452102	0.706	0.5	1	Macrophage
GNAI2	0.00973526814798122	0.83420776746776	0.882	0.693	1	Macrophage
RPRD1B	0.00973885210982922	0.318726756109978	0.275	0.167	1	Macrophage
PPIL3	0.00976303590851367	0.274420861490332	0.373	0.193	1	Macrophage
SCAMP1	0.00977571886788595	0.292568208200591	0.314	0.211	1	Macrophage
ATP2A3	0.00979119985867497	0.482392767080609	0.412	0.158	1	Macrophage
MT-ND3	0.00980027754128172	1.20045570009861	1	1	1	Macrophage
RCBTB2	0.00983174187532014	0.438929118596646	0.353	0.193	1	Macrophage
NOB1	0.00985731587649353	0.453018164947095	0.373	0.114	1	Macrophage
CTDNEP1	0.00986013399867078	0.698121458136046	0.667	0.465	1	Macrophage
AIP	0.00986381812176178	0.41233697173974	0.588	0.333	1	Macrophage
EHBP1L1	0.00989221420763522	0.459060263249985	0.471	0.281	1	Macrophage
TAF9	0.00993541552067489	0.479147107576955	0.529	0.281	1	Macrophage
PDCL	0.00994436901349399	0.314498300865667	0.353	0.193	1	Macrophage
WDR26	0.00996078760398576	0.598585784585131	0.608	0.298	1	Macrophage
SHPRH	0.009962937237749	0.40373582320561	0.431	0.193	1	Macrophage
RUNX3	0.00998288156609066	0.860904390334338	0.667	0.439	1	Macrophage
CTCF	0.0100084006323938	0.52574913627499	0.549	0.289	1	Macrophage
GNA12	0.0100268568737242	0.557535624942641	0.549	0.342	1	Macrophage
SMCHD1	0.0100280562707058	0.613431627104412	0.647	0.474	1	Macrophage
SLA	0.0100300198398441	0.551947443493193	0.549	0.333	1	Macrophage
NECAP2	0.0100566920059192	0.557800169738631	0.588	0.412	1	Macrophage
MAPKAPK2	0.0100684478687012	0.494202069370242	0.686	0.404	1	Macrophage
MAPK1IP1L	0.0101508162866757	0.540736753311413	0.529	0.395	1	Macrophage
KRT19	0.0101779882624954	-0.566516833400338	0.118	0.395	1	Macrophage
VCP	0.0101829909281845	0.750820431684621	0.725	0.482	1	Macrophage
ACTB	0.0101849233078721	0.80410677368787	1	0.947	1	Macrophage
METTL17	0.0101872094369658	0.301063002366047	0.216	0.105	1	Macrophage
BTN3A1	0.0102031045459435	0.27034228996562	0.275	0.175	1	Macrophage
SRSF1	0.0102385117408635	0.383970713840403	0.51	0.386	1	Macrophage
PTPN22	0.0102408725495103	0.478826152060416	0.451	0.228	1	Macrophage
TSPAN3	0.0102751038005504	0.600248833807776	0.706	0.509	1	Macrophage
NAV1	0.0103244616733973	0.446373544279627	0.294	0.158	1	Macrophage
DHRS4	0.010327240935428	0.42349907802704	0.451	0.193	1	Macrophage
DNM2	0.0103288791350498	0.521462331759201	0.647	0.351	1	Macrophage
KCTD13	0.0103532339810496	0.225559700415131	0.275	0.105	1	Macrophage
GAB3	0.0103720608620672	0.336495036284746	0.294	0.132	1	Macrophage
UCK1	0.010373052408497	0.241764774295094	0.275	0.175	1	Macrophage
TACC1	0.0104030565854143	0.732716121164848	0.725	0.509	1	Macrophage
MYL5	0.010404041662969	0.26234428621246	0.216	0.079	1	Macrophage
SAFB2	0.010409480605282	0.405577170029778	0.451	0.272	1	Macrophage
AVL9	0.0104194475531547	0.374589477546094	0.373	0.237	1	Macrophage
M6PR	0.0104237467905279	0.921629961230782	0.863	0.64	1	Macrophage
PPHLN1	0.0104354276157646	0.46679591202959	0.549	0.325	1	Macrophage
ARHGAP17	0.0104393402113166	0.229412025910738	0.333	0.211	1	Macrophage
ATRX	0.0104456033362129	0.606529067092714	0.627	0.526	1	Macrophage
ZFP91	0.0104475306224119	0.572278270597804	0.667	0.386	1	Macrophage
GPSM3	0.0104619848292343	0.545489602405651	0.745	0.596	1	Macrophage
LAPTM5	0.0104719109415742	0.927454226577453	0.98	0.842	1	Macrophage
PANK3	0.010474850325737	0.461218743976199	0.373	0.184	1	Macrophage
JKAMP	0.0104989580941609	0.386468347082073	0.529	0.316	1	Macrophage
TNF	0.0105539443765263	0.670325717673683	0.392	0.158	1	Macrophage
ATP13A2	0.0105997791430156	0.444257638193837	0.392	0.114	1	Macrophage
TMEM192	0.0106064240339551	0.436525758323279	0.451	0.219	1	Macrophage
STAT1	0.0106092120831493	0.915438215510215	0.843	0.702	1	Macrophage
MCOLN1	0.0106130238317376	0.501501590028313	0.49	0.421	1	Macrophage
HNRNPA3	0.0106488389644573	0.656159834817315	0.863	0.579	1	Macrophage
GOLT1B	0.010697888315962	0.420432774979256	0.471	0.228	1	Macrophage
ARHGEF3	0.0107053709754046	0.312467765638296	0.314	0.158	1	Macrophage
CHMP4B	0.0107077759235206	0.530833122138362	0.686	0.5	1	Macrophage
KPNA4	0.0107470256675107	0.51801667681133	0.627	0.342	1	Macrophage
PPP2CB	0.0108297771688631	0.523034751577955	0.529	0.272	1	Macrophage
ZEB2	0.0108352997862855	0.618570893363976	0.824	0.518	1	Macrophage
ATIC	0.0108783371082999	0.267379876109758	0.333	0.219	1	Macrophage
RHBDD2	0.0108846196037628	0.426198227627995	0.549	0.281	1	Macrophage
STAT2	0.0108893552719916	0.438317792738585	0.51	0.395	1	Macrophage
MAPK3	0.0109119014019492	0.323315147875288	0.412	0.237	1	Macrophage
UNC93B1	0.0109285182547639	0.467646181711422	0.588	0.421	1	Macrophage
MS4A4A	0.010946595638236	0.520194799792993	0.294	0.272	1	Macrophage
ETV5	0.0109509519310632	0.353109750135642	0.196	0.149	1	Macrophage
PPP1R9B	0.0109679703385408	0.404021703527736	0.49	0.298	1	Macrophage
GRAMD4	0.0109960656992855	0.413583609161957	0.353	0.158	1	Macrophage
GCLM	0.0110003372238068	0.781953048939516	0.647	0.307	1	Macrophage
PPP1CB	0.0110129356558913	0.655229363942824	0.667	0.474	1	Macrophage
MACF1	0.011054740041865	0.705193248111727	0.608	0.491	1	Macrophage
IFNAR1	0.0110592899070848	0.740750685704929	0.686	0.526	1	Macrophage
GAPDH	0.0110633531270802	0.566640943532394	0.98	0.991	1	Macrophage
METTL7A	0.0110905885550315	0.374969184099381	0.275	0.123	1	Macrophage
BMT2	0.0111132784072278	0.265817672339475	0.255	0.123	1	Macrophage
LIPA	0.0111179659048619	0.786754035203338	0.627	0.579	1	Macrophage
LILRB4	0.0111343303553228	0.713005695222025	0.49	0.719	1	Macrophage
RAB42	0.0111790185649573	-0.55694812455156	0.02	0.272	1	Macrophage
CALM1	0.0111889340221724	0.957356488120591	0.922	0.781	1	Macrophage
APMAP	0.0112160129688524	0.61437506311638	0.647	0.421	1	Macrophage
ZNF319	0.0112200252729891	0.240317979882461	0.235	0.061	1	Macrophage
NSUN4	0.0112437850339819	0.228636174834825	0.196	0.079	1	Macrophage
CUL2	0.0112555071388181	0.369560270916236	0.627	0.43	1	Macrophage
SDC4	0.0112746471081055	0.390390766215101	0.471	0.263	1	Macrophage
DNTTIP2	0.0112796490237693	0.613570212305609	0.608	0.351	1	Macrophage
DR1	0.0112849973769798	0.39653203042677	0.529	0.342	1	Macrophage
PIP4P2	0.0112954189954161	0.261393581044027	0.235	0.149	1	Macrophage
BCLAF1	0.0113119346393246	0.834149260064944	0.745	0.43	1	Macrophage
ZC3H7A	0.0113876551786534	0.517158185241285	0.392	0.246	1	Macrophage
EDEM3	0.0115178730843913	0.482392767080608	0.549	0.298	1	Macrophage
CLUAP1	0.0115249012071318	0.204186049622564	0.216	0.105	1	Macrophage
ANKRD40	0.0115523972213058	0.316583874110528	0.333	0.158	1	Macrophage
CRAMP1	0.011556599236757	0.284039357311779	0.176	0.079	1	Macrophage
SMIM30	0.0115768996846177	0.681296835494687	0.588	0.36	1	Macrophage
ZBTB7A	0.0115974783252478	0.788189492545205	0.686	0.482	1	Macrophage
THBS1	0.0116160565871209	0.277382423972397	0.314	0.228	1	Macrophage
KIF1B	0.0116288952632927	0.420779576673447	0.431	0.333	1	Macrophage
AHCTF1	0.0116656141233499	0.480553767416827	0.471	0.237	1	Macrophage
LAPTM4A	0.0117067897594836	0.705898808727765	0.804	0.675	1	Macrophage
PPP1R8	0.0117172623337593	0.312467765638296	0.353	0.158	1	Macrophage
OCIAD1	0.011746034523952	0.569649445226652	0.667	0.526	1	Macrophage
NFATC3	0.0117569790162351	0.440572591385981	0.353	0.202	1	Macrophage
CHMP7	0.0117691330005583	0.318726756109978	0.353	0.149	1	Macrophage
SCARB1	0.0117964463949806	0.43876583468035	0.451	0.246	1	Macrophage
YWHAB	0.0118406751686437	0.726954512842923	0.882	0.763	1	Macrophage
MTOR	0.0118547303031817	0.254929356196738	0.314	0.149	1	Macrophage
PPP1R3B	0.0118613394432189	0.312467765638296	0.196	0.079	1	Macrophage
NCF2	0.0118788491863458	0.859598192833713	0.784	0.412	1	Macrophage
GNS	0.0118789288570181	0.790787706314278	0.765	0.579	1	Macrophage
WDR37	0.0118805212729707	0.361162022430375	0.353	0.114	1	Macrophage
PSMD11	0.0119006690288457	0.505293169190687	0.627	0.368	1	Macrophage
AGTRAP	0.0119059337999476	0.665699980443668	0.608	0.342	1	Macrophage
WDR82	0.0119374267230045	0.606980402945258	0.608	0.368	1	Macrophage
TXNDC15	0.0119540717364226	0.327283762767737	0.412	0.263	1	Macrophage
PDPR	0.0119821442273598	0.361604544301098	0.255	0.096	1	Macrophage
CCL3	0.0120063314164355	0.715652842828725	0.569	0.342	1	Macrophage
SNX4	0.0120330301668684	0.447494559096018	0.51	0.237	1	Macrophage
ZFYVE16	0.0120620697836403	0.89802262729608	0.745	0.57	1	Macrophage
PLEKHA1	0.0120742777233456	0.264300483177786	0.294	0.167	1	Macrophage
HEXB	0.0120871839017649	0.846529368059414	0.765	0.772	1	Macrophage
ZKSCAN1	0.012089584775492	0.605604203261509	0.549	0.263	1	Macrophage
PRKCD	0.0120939252210588	0.544307549868496	0.49	0.254	1	Macrophage
ISOC1	0.0121010653167836	0.245353569779759	0.235	0.114	1	Macrophage
CARD8	0.0121035043279107	0.51334569540952	0.588	0.254	1	Macrophage
GFER	0.0121429787658608	0.253574076584727	0.353	0.237	1	Macrophage
CNNM3	0.0121471334505086	0.344427507035841	0.275	0.079	1	Macrophage
ATP6V1H	0.0121523131843356	0.615185872944572	0.667	0.491	1	Macrophage
MED23	0.0121806885003706	0.231348158349756	0.275	0.158	1	Macrophage
ESYT1	0.0122001782996161	0.487759276830424	0.49	0.246	1	Macrophage
SOCS3	0.0122459259521648	0.850780173060631	0.706	0.675	1	Macrophage
CCDC88A	0.0122511300673455	0.675037845023004	0.627	0.439	1	Macrophage
CSNK2A1	0.0122729798461222	0.619896290830543	0.706	0.395	1	Macrophage
CERS5	0.0123008216079614	0.211448600912051	0.333	0.158	1	Macrophage
IRF2BP2	0.0123146455748896	0.618699860873192	0.588	0.474	1	Macrophage
AQR	0.0123406931784532	0.420432774979256	0.333	0.254	1	Macrophage
TBC1D31	0.012356708345135	0.267379876109758	0.137	0.026	1	Macrophage
ATP1B1	0.0123700938285799	0.357910736399463	0.333	0.228	1	Macrophage
GNB4	0.0123775444390514	0.54332176572294	0.51	0.342	1	Macrophage
PSMB10	0.0123835705379551	0.516608482418521	0.745	0.456	1	Macrophage
LEPROTL1	0.0125104132718516	0.53392306772069	0.745	0.5	1	Macrophage
UNKL	0.0125139630747429	0.319162418212304	0.314	0.114	1	Macrophage
PCYOX1	0.012517576101557	0.414781860925931	0.431	0.254	1	Macrophage
SIRPA	0.0125396361332978	0.924620451388191	0.745	0.544	1	Macrophage
ATP6V0A2	0.0125478040059079	0.249732010290333	0.314	0.184	1	Macrophage
OGFOD1	0.0125502958640587	0.334962403425383	0.333	0.158	1	Macrophage
ZC3H12C	0.0125510271712466	0.225559700415131	0.255	0.07	1	Macrophage
PDIA3	0.0125757328333414	0.653812688393595	0.843	0.64	1	Macrophage
PREB	0.0126322209349927	0.280758905910958	0.333	0.184	1	Macrophage
NPIPB5	0.0126543361764388	0.314635602321006	0.275	0.123	1	Macrophage
CD4	0.012668059568848	0.772648641649426	0.569	0.43	1	Macrophage
NSD2	0.0126748545512238	0.301063002366047	0.176	0.088	1	Macrophage
TRAM1	0.0126760915484695	0.648481616829195	0.784	0.544	1	Macrophage
CEP164	0.012688421616792	0.250662481164824	0.196	0.079	1	Macrophage
BCL7B	0.01269962976971	0.207770386971603	0.471	0.36	1	Macrophage
IL4R	0.0127032662179358	0.594560507287775	0.471	0.316	1	Macrophage
EMILIN1	0.0127181375581303	0.439987200815609	0.157	0.088	1	Macrophage
APOBEC3C	0.0127248629397509	0.381491551505465	0.373	0.211	1	Macrophage
NAB1	0.01272663089376	0.330389673635559	0.392	0.158	1	Macrophage
MAZ	0.012749754208202	0.435471719693116	0.549	0.281	1	Macrophage
FARSA	0.0127550544372387	0.325275541938916	0.392	0.237	1	Macrophage
RNF19A	0.0127562342630459	0.59815091041729	0.51	0.246	1	Macrophage
SFPQ	0.0127889355394322	0.661554615659382	0.765	0.509	1	Macrophage
PNRC1	0.0128141615659952	0.774520084434729	0.941	0.825	1	Macrophage
CTSH	0.0128718291018881	0.860383279604132	0.922	0.798	1	Macrophage
LHPP	0.0128749514789417	0.247342122873213	0.333	0.175	1	Macrophage
WDR12	0.0128822113699647	0.370183263494583	0.314	0.202	1	Macrophage
ARFIP1	0.0128875260123975	0.372873004957072	0.373	0.202	1	Macrophage
LARP1	0.0129001109172707	0.676265148407007	0.686	0.43	1	Macrophage
CASP1	0.0129150887877334	0.509311891777623	0.588	0.351	1	Macrophage
LMBRD2	0.0129182471319992	0.267379876109758	0.275	0.088	1	Macrophage
ARID1A	0.0129260632063989	0.57550217147209	0.647	0.377	1	Macrophage
OGFOD2	0.0129273020306554	0.228636174834825	0.196	0.079	1	Macrophage
OTUD1	0.0129518872538355	0.503948910447056	0.451	0.298	1	Macrophage
RUVBL1	0.0129770817590324	0.314635602321006	0.275	0.14	1	Macrophage
SCFD1	0.013003097505557	0.398624409388011	0.549	0.228	1	Macrophage
CEP250	0.0130092831627813	0.306315538656701	0.333	0.184	1	Macrophage
SUPT5H	0.0130179482848119	0.640855909466189	0.745	0.36	1	Macrophage
GAB2	0.0130237028384318	0.345304347646842	0.314	0.167	1	Macrophage
SPPL3	0.0131438192395605	0.400823640059143	0.471	0.298	1	Macrophage
SNX5	0.0131498237266196	0.561002601776975	0.569	0.342	1	Macrophage
UBE2D3	0.0131723496032641	0.714838853080979	0.882	0.64	1	Macrophage
PKD2	0.0131750945762666	0.385531227828019	0.353	0.175	1	Macrophage
LSM14B	0.0132018883890059	0.202899938513643	0.294	0.132	1	Macrophage
HADHB	0.0132127320277209	0.479837062176852	0.569	0.412	1	Macrophage
HLA-DQA1	0.0132239079457458	1.05997034104671	0.863	0.868	1	Macrophage
CETN2	0.0132272870946349	0.310490116197854	0.275	0.211	1	Macrophage
DDX56	0.0132280492632484	0.324694067971555	0.392	0.14	1	Macrophage
PEX13	0.0132420557419156	0.27034228996562	0.294	0.158	1	Macrophage
DHX36	0.0132739802174135	0.562902134692457	0.667	0.404	1	Macrophage
TM9SF2	0.0132966634012192	0.605249514866142	0.647	0.518	1	Macrophage
MINDY2	0.0133069353437871	0.396904868015327	0.275	0.211	1	Macrophage
DCUN1D4	0.0133215403387756	0.253574076584728	0.176	0.053	1	Macrophage
CARM1	0.0133502951927772	0.269875888913828	0.412	0.298	1	Macrophage
PPAT	0.0133736714259163	0.22972733463036	0.176	0.061	1	Macrophage
FAM50A	0.0133743307430299	0.435087052302252	0.647	0.509	1	Macrophage
COPB1	0.0133897128370143	0.556607859719619	0.725	0.482	1	Macrophage
EML4	0.0133924231365088	0.736905618068549	0.765	0.439	1	Macrophage
SLC4A8	0.0134488372715664	0.220837290172728	0.118	0.026	1	Macrophage
MED13L	0.0134524951269367	0.642616367330627	0.549	0.298	1	Macrophage
RHOG	0.0134938411804709	0.616144155969436	0.784	0.535	1	Macrophage
POR	0.013500724672783	0.466003806541575	0.627	0.456	1	Macrophage
VPS37C	0.013501089165058	0.214504511906135	0.294	0.123	1	Macrophage
GNA15	0.013503404801014	0.465319253721667	0.451	0.263	1	Macrophage
KLHL12	0.0135055471308854	0.221865216857389	0.353	0.193	1	Macrophage
TNFRSF1A	0.0135143538798322	0.57209557002884	0.549	0.412	1	Macrophage
CD86	0.0135267860459608	0.907223358853193	0.627	0.518	1	Macrophage
DVL3	0.0135500491033574	0.390894412595112	0.471	0.307	1	Macrophage
TBC1D9	0.0135583259075937	0.463856815643181	0.49	0.351	1	Macrophage
GALNT7	0.0135673764229375	0.353109750135642	0.373	0.114	1	Macrophage
PARP10	0.0135754110760514	0.501052222312209	0.412	0.211	1	Macrophage
IMPAD1	0.0136348054567888	0.408392185636832	0.471	0.263	1	Macrophage
RASGRP3	0.0136381128318757	0.497499659470817	0.333	0.202	1	Macrophage
FMNL1	0.0136408164071204	0.600059275716069	0.569	0.351	1	Macrophage
PKM	0.0136488000072737	0.740704762671999	0.902	0.868	1	Macrophage
HLA-DRA	0.0136656886239321	0.74194507677533	0.902	1	1	Macrophage
GIGYF1	0.0136820447853618	0.245076899908187	0.431	0.254	1	Macrophage
LRCH3	0.0137037477396716	0.439440621896061	0.49	0.219	1	Macrophage
DOK1	0.0137196742596914	0.34633121750458	0.412	0.272	1	Macrophage
IRF1	0.0137210248777301	0.523787134927935	0.745	0.702	1	Macrophage
VPS41	0.0137308880347571	0.496892336775724	0.627	0.333	1	Macrophage
SLC11A2	0.0137578583075588	0.624797467728863	0.549	0.281	1	Macrophage
NCOA2	0.0137616984311667	0.358404049805155	0.294	0.14	1	Macrophage
PRKCH	0.0137632514570238	0.374589477546094	0.353	0.202	1	Macrophage
ACAT1	0.0137837900866504	0.409984271552558	0.353	0.167	1	Macrophage
TIA1	0.0138081948196851	0.512450000936788	0.471	0.228	1	Macrophage
IRAK3	0.0138230890183259	0.589800554524659	0.627	0.377	1	Macrophage
ACE	0.0138611466878098	0.275941889613182	0.216	0.149	1	Macrophage
KIAA1328	0.0138641155415921	0.209374272674192	0.157	0.018	1	Macrophage
AMPD3	0.0139012954621771	0.579016655648327	0.549	0.298	1	Macrophage
POLR2G	0.0139166750415272	0.425561544483932	0.706	0.412	1	Macrophage
LRRC25	0.0139177502036711	0.428160455396903	0.275	0.237	1	Macrophage
BICRAL	0.0139340823786603	0.319162418212304	0.255	0.096	1	Macrophage
BABAM2	0.0139374261832314	0.277504093383466	0.373	0.175	1	Macrophage
CASD1	0.0139811278433921	0.237869175878853	0.235	0.105	1	Macrophage
C2orf69	0.0140078126013391	0.241764774295094	0.235	0.167	1	Macrophage
ZNF675	0.0140089636061647	0.291709205471499	0.275	0.088	1	Macrophage
LAMP1	0.0140479425740151	0.925248210499214	0.843	0.816	1	Macrophage
NASP	0.0140885111839561	0.665699980443668	0.647	0.36	1	Macrophage
GIPC1	0.0140917593670178	0.314270008272282	0.353	0.263	1	Macrophage
MIDN	0.0140997261715428	0.779516063493683	0.627	0.386	1	Macrophage
GPATCH2L	0.0141107508967629	0.511937042694624	0.529	0.263	1	Macrophage
ARL1	0.0141144533754021	0.426124547433864	0.647	0.316	1	Macrophage
WDTC1	0.0141259304046888	0.302483677065674	0.412	0.228	1	Macrophage
ATXN7L3	0.0141363259676753	0.350567555573189	0.451	0.167	1	Macrophage
ORAI1	0.0141424906180139	0.521462331759201	0.706	0.342	1	Macrophage
SLC26A11	0.0141851257333563	0.603247161954994	0.373	0.254	1	Macrophage
SEC16A	0.0142141493064853	0.408392185636832	0.471	0.272	1	Macrophage
SAMSN1	0.0142565188548499	0.865972834837855	0.784	0.614	1	Macrophage
CPM	0.0142586623538627	0.440572591385981	0.471	0.325	1	Macrophage
DIS3L	0.0142821380457773	0.363998066278378	0.333	0.114	1	Macrophage
MDH2	0.0143435070402574	0.514960629537039	0.667	0.421	1	Macrophage
UGCG	0.0143746612477266	0.809843901410173	0.627	0.404	1	Macrophage
TMEM127	0.014385571713574	0.511221420139827	0.627	0.386	1	Macrophage
VNN2	0.0144029274524597	0.504117538235325	0.275	0.123	1	Macrophage
OGDH	0.0144216545966514	0.413913029197842	0.353	0.272	1	Macrophage
PPAN	0.0144450547046404	0.217048200559613	0.235	0.088	1	Macrophage
NIPAL3	0.0144534814927525	0.350289231073263	0.216	0.105	1	Macrophage
SLAMF8	0.0144612884367845	0.499266585645004	0.314	0.307	1	Macrophage
CMIP	0.0144650180800292	0.608610483284028	0.667	0.456	1	Macrophage
RTN3	0.0145102791630673	0.549600308029333	0.686	0.5	1	Macrophage
ANO6	0.0145159900602022	0.391790218299702	0.451	0.298	1	Macrophage
PTDSS1	0.0145246761476606	0.426539532347091	0.431	0.228	1	Macrophage
SMURF2	0.0145413511911465	0.38705708205898	0.392	0.193	1	Macrophage
NUS1	0.0146036233340499	0.429112684490566	0.51	0.307	1	Macrophage
TSHZ1	0.0146262549444461	0.344427507035841	0.216	0.07	1	Macrophage
ISY1	0.0146271821817341	0.477437885137844	0.549	0.298	1	Macrophage
ANKRD52	0.0146293205641158	0.312467765638296	0.353	0.088	1	Macrophage
AC020916.1	0.014646341534282	0.603247161954994	0.392	0.254	1	Macrophage
RBM12B	0.0147198054948576	0.289451112913324	0.333	0.158	1	Macrophage
P4HB	0.0147206120557078	0.548158504306154	0.804	0.623	1	Macrophage
PARP9	0.0147438753062901	0.432544217630047	0.471	0.325	1	Macrophage
MAP3K20	0.0147638771502597	0.442864402893971	0.275	0.167	1	Macrophage
LBR	0.014768542247564	0.519436109051331	0.627	0.36	1	Macrophage
MGST2	0.0147822239223786	0.57550217147209	0.471	0.202	1	Macrophage
SERPINB9	0.014803699315356	0.571326495500897	0.529	0.307	1	Macrophage
ATXN1	0.0148162906909055	0.721580430960035	0.569	0.281	1	Macrophage
TMOD2	0.0148619160498653	0.325523918463742	0.235	0.14	1	Macrophage
UBE2O	0.0149376953455678	0.270647589943669	0.275	0.096	1	Macrophage
DCAF8	0.0149571250779262	0.370387741567477	0.51	0.281	1	Macrophage
DENND3	0.0149610721833994	0.557123642157235	0.412	0.202	1	Macrophage
RAB3GAP1	0.0149939042481202	0.399403402409577	0.451	0.281	1	Macrophage
GIMAP5	0.0150007408718484	0.351148233802355	0.431	0.351	1	Macrophage
SDCBP	0.0150516767949952	0.699912513662034	0.882	0.86	1	Macrophage
SLC9A7	0.0150653399476495	0.339061975650009	0.294	0.079	1	Macrophage
APOL2	0.0150717945897934	0.343771885556306	0.373	0.211	1	Macrophage
CS	0.0150988641170027	0.376193363248683	0.412	0.202	1	Macrophage
CORO1C	0.0151044284327396	0.668311981834691	0.647	0.439	1	Macrophage
GLRX3	0.0151138986942143	0.391244879022413	0.549	0.342	1	Macrophage
FERMT3	0.015115703050515	0.671079831454321	0.667	0.509	1	Macrophage
TM7SF3	0.0151855428892492	0.410442925201594	0.49	0.272	1	Macrophage
EME2	0.0152244883198342	0.217048200559613	0.216	0.088	1	Macrophage
TMEM205	0.0152323327086567	0.615030535658727	0.667	0.368	1	Macrophage
PLEKHF2	0.0152881165098644	0.318005949179726	0.471	0.254	1	Macrophage
MEI1	0.0153229184406669	0.245076899908187	0.294	0.184	1	Macrophage
CA11	0.0153251949313505	0.272357552264143	0.196	0.079	1	Macrophage
TMEM70	0.0153366213021845	0.586729426895344	0.627	0.289	1	Macrophage
GNB2	0.0153426207053249	0.546647308799905	0.804	0.491	1	Macrophage
CRTC3	0.0153479848403619	0.439440621896061	0.471	0.202	1	Macrophage
EXOC3	0.015352412845841	0.513696886998618	0.49	0.237	1	Macrophage
TMED5	0.0153602138897073	0.550411190509259	0.647	0.412	1	Macrophage
NONO	0.0153663113592719	0.506554817754598	0.686	0.43	1	Macrophage
GLOD4	0.0153787804231053	0.381678902332413	0.529	0.272	1	Macrophage
CHST11	0.0153866408279312	0.490613273885577	0.588	0.412	1	Macrophage
EIF3J-DT	0.0153891361374591	0.29373120305671	0.275	0.07	1	Macrophage
GBP4	0.0154023257798606	0.621872134610124	0.51	0.254	1	Macrophage
LMNB2	0.0154115451237179	0.217048200559613	0.235	0.079	1	Macrophage
SCRN3	0.0154392743603323	0.247927513443586	0.235	0.088	1	Macrophage
PRMT2	0.0154530173459572	0.469181893354066	0.725	0.64	1	Macrophage
ZNHIT6	0.0154783126031469	0.300642330241506	0.333	0.219	1	Macrophage
PAN3	0.0154877370540545	0.30831014016464	0.353	0.14	1	Macrophage
RAB1A	0.0154980476343261	0.666355601923203	0.647	0.474	1	Macrophage
GPR82	0.0155159376209212	0.556005995846293	0.216	0.149	1	Macrophage
DOCK8	0.0155247065002337	0.54271223635442	0.647	0.465	1	Macrophage
TCF25	0.0155420378558319	0.634741374846766	0.784	0.57	1	Macrophage
ANAPC1	0.0155485057374951	0.271885954861669	0.314	0.14	1	Macrophage
LPP	0.0155497394339629	0.555038068912374	0.627	0.386	1	Macrophage
TEX2	0.0155641957126607	0.2912512797286	0.275	0.123	1	Macrophage
CR1	0.0155771142559335	0.446373544279627	0.176	0.158	1	Macrophage
GSAP	0.0155800957790056	0.485304362500512	0.49	0.289	1	Macrophage
SERPINA1	0.0155803917527561	0.61184401853581	0.275	0.14	1	Macrophage
QRICH1	0.0155872058426946	0.324694067971555	0.333	0.193	1	Macrophage
UGP2	0.0155919353391989	0.629140135074163	0.745	0.57	1	Macrophage
NDUFS2	0.0156356574109638	0.594610994419795	0.588	0.386	1	Macrophage
MOGS	0.0156482376902369	0.310490116197854	0.373	0.202	1	Macrophage
SYNCRIP	0.0156746299577973	0.603699063302742	0.647	0.412	1	Macrophage
ZNF615	0.0156930844680427	0.219843219272178	0.176	0.044	1	Macrophage
CLTB	0.0157009864296207	0.541150666681313	0.706	0.482	1	Macrophage
SLC15A3	0.0157174303073572	0.989700650639534	0.647	0.535	1	Macrophage
RICTOR	0.0157210234508034	0.35511210304679	0.529	0.351	1	Macrophage
IFNGR1	0.0157443227383096	0.749352876128202	0.725	0.544	1	Macrophage
APPBP2	0.0157471070534801	0.417029582697482	0.392	0.219	1	Macrophage
IGFLR1	0.0157527599019081	0.572362463941523	0.627	0.421	1	Macrophage
CALM2	0.015821584358449	0.610005018872029	0.843	0.886	1	Macrophage
SNX10	0.0158383070972713	0.704351229911486	0.784	0.509	1	Macrophage
PKN1	0.0158509060269074	0.433230616044813	0.529	0.316	1	Macrophage
GAA	0.0158602216221217	0.484662940705435	0.608	0.447	1	Macrophage
RPL22L1	0.0158761021014242	0.656159834817315	0.529	0.386	1	Macrophage
RNF38	0.0159044121521728	0.347550224793741	0.314	0.096	1	Macrophage
MKNK2	0.0159456453756259	0.37429508002627	0.431	0.289	1	Macrophage
SORT1	0.0159494748072322	0.377695388413915	0.333	0.211	1	Macrophage
PDIA4	0.0159722040262086	0.678402079056381	0.627	0.421	1	Macrophage
MEPCE	0.0159897558520131	0.394929925830269	0.333	0.175	1	Macrophage
MARCH6	0.0160257114794723	0.51801667681133	0.51	0.307	1	Macrophage
FBXO33	0.016026813665671	0.505376085081448	0.353	0.184	1	Macrophage
FAM98C	0.0160649513572631	0.226553862651019	0.255	0.079	1	Macrophage
FLVCR2	0.0160687094398059	0.388270589716058	0.294	0.219	1	Macrophage
MAPK8	0.0161314635340242	0.296966672098108	0.235	0.132	1	Macrophage
ZNF598	0.0161947275620034	0.246621315942961	0.255	0.123	1	Macrophage
SEC13	0.0162012262425725	0.388941855990671	0.49	0.237	1	Macrophage
NUDT21	0.0162257802409447	0.394055300134558	0.51	0.307	1	Macrophage
ALG11	0.0162476510142795	0.203533394085132	0.314	0.132	1	Macrophage
PPP4R2	0.0162828554501687	0.49184424242518	0.627	0.43	1	Macrophage
DDX21	0.0163078720467466	0.556817608207163	0.686	0.482	1	Macrophage
CMTM7	0.0163426258021001	0.395754087544135	0.431	0.289	1	Macrophage
CBR1	0.0163429881350921	0.506460527042439	0.608	0.395	1	Macrophage
NCOA4	0.0163526381325331	0.709928491693016	0.667	0.596	1	Macrophage
FUT4	0.0163661955111605	0.226553862651019	0.216	0.096	1	Macrophage
CD80	0.0163753731633976	0.344889243330674	0.235	0.114	1	Macrophage
GPAT4	0.0163816016440205	0.369411562464742	0.373	0.254	1	Macrophage
USP38	0.016386840587447	0.362957536091989	0.353	0.175	1	Macrophage
TPGS2	0.0163903485138572	0.304854581528421	0.412	0.228	1	Macrophage
RNPS1	0.0164253570502967	0.63851196899789	0.745	0.474	1	Macrophage
SEC24D	0.0164404926794117	0.566283641442711	0.49	0.211	1	Macrophage
ADCY3	0.0164548221454268	0.536331574191412	0.353	0.202	1	Macrophage
AKR7A2	0.0164573319365882	0.426124547433864	0.627	0.351	1	Macrophage
SLC4A7	0.0165302204848312	0.436099114806674	0.471	0.333	1	Macrophage
MAF	0.0165739904031919	0.773728281677785	0.627	0.57	1	Macrophage
MFSD5	0.0165800334662259	0.23742665400813	0.373	0.193	1	Macrophage
TK2	0.0165847108521128	0.489413194758381	0.392	0.211	1	Macrophage
HLX	0.0166336187024962	0.341036917835067	0.373	0.149	1	Macrophage
SUPT20H	0.0166350636998767	0.40500273440965	0.392	0.272	1	Macrophage
RIN3	0.0166541719952545	0.353109750135642	0.373	0.254	1	Macrophage
MCTP1	0.0167153197301364	0.434971862470989	0.314	0.202	1	Macrophage
GSN	0.0167324323980757	0.53626700818899	0.627	0.658	1	Macrophage
S100A8	0.0167338199620231	0.552329058371993	0.725	0.895	1	Macrophage
VPS33A	0.0168513890765147	0.289451112913324	0.353	0.193	1	Macrophage
RGS1	0.0168532866061815	0.96781959425085	0.431	0.395	1	Macrophage
CAMK2D	0.016858244081666	0.370183263494583	0.353	0.184	1	Macrophage
GABPA	0.0168894177385869	0.384239647579813	0.353	0.211	1	Macrophage
SASH1	0.0169296686536115	0.232614457949081	0.235	0.246	1	Macrophage
CNIH4	0.0169488918522462	0.607923649164467	0.686	0.43	1	Macrophage
EMC8	0.0169680054209828	0.489772297446206	0.49	0.211	1	Macrophage
HMGA1	0.0169681135093002	0.425518245663692	0.627	0.447	1	Macrophage
SLC40A1	0.0169765216053052	0.653504683473363	0.235	0.211	1	Macrophage
NAMPT	0.0170981972645938	0.954191916220075	0.863	0.544	1	Macrophage
SETD1A	0.0171170612536477	0.241601434918652	0.176	0.061	1	Macrophage
CC2D1B	0.0171427345489259	0.264300483177786	0.275	0.132	1	Macrophage
RUNX1	0.0171484283041594	0.760224174842483	0.471	0.325	1	Macrophage
NPTN	0.0171516333678617	0.690014052595796	0.529	0.36	1	Macrophage
VPS13D	0.0171589155926371	0.448266983175982	0.392	0.246	1	Macrophage
ITGA5	0.0171612776762835	0.527769560687988	0.471	0.193	1	Macrophage
EYA3	0.0171893754370185	0.326050737911221	0.373	0.202	1	Macrophage
RO60	0.0172253230854986	0.428953508119148	0.569	0.368	1	Macrophage
ABCB7	0.0172456881573074	0.202899938513643	0.294	0.167	1	Macrophage
COA6	0.0172605830485909	0.337769204001156	0.686	0.509	1	Macrophage
GK5	0.0173299224371528	0.319162418212304	0.314	0.105	1	Macrophage
IGF2R	0.0174053065360521	0.664355562267084	0.686	0.632	1	Macrophage
PYM1	0.0174210901717603	0.436525758323279	0.431	0.211	1	Macrophage
CSAD	0.017452673526366	0.26234428621246	0.235	0.07	1	Macrophage
PARP12	0.0174619088501138	0.314087861306458	0.353	0.272	1	Macrophage
CMAS	0.0174716091063103	0.434971862470989	0.471	0.281	1	Macrophage
AP3D1	0.0174743114832442	0.615228449787701	0.588	0.333	1	Macrophage
RNASEH2B	0.0175033167939832	0.515559631015808	0.431	0.289	1	Macrophage
AC106791.1	0.0175186435241938	0.208558960394291	0.118	0.035	1	Macrophage
BHLHE40	0.0175347219487273	0.722343559801361	0.549	0.36	1	Macrophage
IL6	0.0175369555621395	0.910945072833934	0.333	0.184	1	Macrophage
DCTN1	0.0175420626806159	0.399930606888635	0.412	0.158	1	Macrophage
TRAPPC2B	0.0175420957977133	0.347834808094968	0.392	0.167	1	Macrophage
MRRF	0.0175601214423744	0.267379876109758	0.255	0.114	1	Macrophage
TGFBR1	0.0175616263950743	0.583539490537508	0.49	0.289	1	Macrophage
ZNF3	0.0175661749595393	0.207007258130276	0.196	0.07	1	Macrophage
HS1BP3	0.0175674765637441	0.25864506613215	0.275	0.149	1	Macrophage
LSS	0.017609103079472	0.26595780104056	0.333	0.158	1	Macrophage
SPTLC2	0.0176855382891866	0.353109750135642	0.431	0.219	1	Macrophage
ZNF24	0.0177163166167004	0.460973783445703	0.588	0.395	1	Macrophage
CASP8	0.0177181357243852	0.338801913451759	0.412	0.246	1	Macrophage
MYO1E	0.0177256808139503	0.341036917835067	0.353	0.202	1	Macrophage
RAD21	0.0177334814417962	0.631211604058377	0.725	0.465	1	Macrophage
GTF2H1	0.0177363847474162	0.263224246618447	0.373	0.175	1	Macrophage
RTCA	0.0177402757921797	0.493040011280117	0.529	0.254	1	Macrophage
XIST	0.0177431080197709	0.39228034741632	0.667	0.579	1	Macrophage
TOM1L2	0.017754494628809	0.287843978669474	0.235	0.114	1	Macrophage
CREBL2	0.0177731415114471	0.568007634925165	0.588	0.307	1	Macrophage
PIK3C2A	0.0177805587778457	0.411649360149296	0.51	0.263	1	Macrophage
SYNJ2	0.0178160288201206	0.227578868051783	0.275	0.184	1	Macrophage
VPS26C	0.0178312209051233	0.310605021621107	0.412	0.254	1	Macrophage
TTBK2	0.0179013604485136	0.270647589943669	0.255	0.096	1	Macrophage
NKTR	0.0179566120787917	0.653504683473363	0.647	0.368	1	Macrophage
UBA3	0.017962175591035	0.456857674973471	0.51	0.307	1	Macrophage
KCTD10	0.0179816791911241	0.312467765638296	0.275	0.088	1	Macrophage
CCT3	0.0179877882539928	0.603336379668816	0.686	0.456	1	Macrophage
ARHGEF1	0.0180144234777349	0.392411400242943	0.49	0.272	1	Macrophage
PAK1	0.0180303596775434	0.490312430376847	0.608	0.272	1	Macrophage
AGPS	0.018093543023835	0.355480654598389	0.353	0.193	1	Macrophage
CALR	0.0180947740964802	0.521947566115134	0.843	0.895	1	Macrophage
FNDC3B	0.0181183986583428	0.746804447521044	0.608	0.412	1	Macrophage
HELZ2	0.0181358360492497	0.24619454621913	0.216	0.158	1	Macrophage
SLCO3A1	0.0181990811335249	0.571397773139353	0.49	0.298	1	Macrophage
PPARD	0.0182015773187686	0.285995554277105	0.392	0.228	1	Macrophage
CRYBG1	0.0182710845822474	0.350795884297395	0.412	0.211	1	Macrophage
C9orf72	0.0183070890331148	0.42349907802704	0.529	0.289	1	Macrophage
BMP2K	0.0183075424427737	0.47325211322414	0.51	0.325	1	Macrophage
KDM7A	0.0183874485503958	0.597328533925269	0.431	0.237	1	Macrophage
FAM91A1	0.0184704698713222	0.501501590028313	0.549	0.298	1	Macrophage
PDZD8	0.0184988086677664	0.290861309448921	0.373	0.211	1	Macrophage
ZNF701	0.0185228268995874	0.226553862651019	0.216	0.096	1	Macrophage
KTN1	0.0185266149382895	0.631816314151765	0.922	0.675	1	Macrophage
GLE1	0.0185515313220358	0.213706693470226	0.255	0.14	1	Macrophage
KRR1	0.018563911258925	0.452353940699225	0.549	0.325	1	Macrophage
CUL3	0.0185677715800175	0.447952121751579	0.627	0.395	1	Macrophage
RIT1	0.0185805700670512	0.489087419654617	0.549	0.412	1	Macrophage
SPG21	0.0186040289317449	0.552510528845861	0.667	0.465	1	Macrophage
OIP5-AS1	0.0186081169363286	0.61077764621962	0.588	0.368	1	Macrophage
MADD	0.0186314952137369	0.375632766761781	0.471	0.184	1	Macrophage
ATF6	0.0186418935224037	0.532433449580204	0.588	0.342	1	Macrophage
ECPAS	0.018682628535734	0.389405879358632	0.353	0.254	1	Macrophage
MTMR9	0.0186830243651097	0.30831014016464	0.294	0.158	1	Macrophage
TARBP1	0.0186836657122642	0.342302995179059	0.294	0.132	1	Macrophage
TUG1	0.0186851522202298	0.34633121750458	0.51	0.246	1	Macrophage
GIMAP8	0.0186932484880671	0.312467765638296	0.255	0.184	1	Macrophage
WDR83	0.0187036630003334	0.237869175878853	0.235	0.105	1	Macrophage
RALGAPA1	0.0187154223631516	0.482392767080608	0.431	0.175	1	Macrophage
NAGA	0.018741840570443	0.513773181720384	0.49	0.342	1	Macrophage
EIF3B	0.0187899166977308	0.336715311884973	0.529	0.307	1	Macrophage
SGPP1	0.018793564978397	0.452353940699225	0.373	0.298	1	Macrophage
COMMD5	0.0188064726470286	0.432010577882557	0.51	0.272	1	Macrophage
FKBP4	0.0188092231518475	0.469150190299756	0.49	0.307	1	Macrophage
MTRES1	0.0188175163267323	0.275107238134369	0.294	0.132	1	Macrophage
JUN	0.018846766766353	0.887351060263085	0.706	0.658	1	Macrophage
USP1	0.018861996629464	0.478434753511925	0.392	0.193	1	Macrophage
SPOPL	0.0188701658355238	0.388733659866363	0.275	0.175	1	Macrophage
ARHGEF12	0.0188714100813268	0.58930797099712	0.451	0.263	1	Macrophage
SIRPB1	0.018930827928406	0.297968195943181	0.216	0.158	1	Macrophage
MANEA	0.0189464798441018	0.290861309448921	0.314	0.167	1	Macrophage
RAN	0.0189543942061492	0.646485323220766	0.824	0.57	1	Macrophage
GPRIN3	0.0190139483367782	0.732130350300945	0.549	0.351	1	Macrophage
LRRC58	0.019024087797727	0.579549004534792	0.588	0.254	1	Macrophage
CPD	0.0190269518738898	0.690322573473948	0.686	0.395	1	Macrophage
CHD8	0.0190304414330097	0.546015406971709	0.549	0.289	1	Macrophage
ATP11A	0.0191006039970252	0.353109750135642	0.451	0.342	1	Macrophage
DNTTIP1	0.0191252695132056	0.341577354268017	0.569	0.281	1	Macrophage
CPOX	0.0191312841126912	0.234465253637023	0.235	0.149	1	Macrophage
CUX1	0.0191313972410231	0.499266585645004	0.627	0.368	1	Macrophage
SLC3A2	0.0191673600279047	0.796023150023235	0.882	0.675	1	Macrophage
UBE2Q2	0.0191712876397961	0.348091675369018	0.392	0.158	1	Macrophage
GPR180	0.0191724243911308	0.254929356196738	0.275	0.132	1	Macrophage
SLC35E3	0.0192914017323414	0.408392185636832	0.451	0.254	1	Macrophage
IRF3	0.0193239891091079	0.523034751577954	0.569	0.316	1	Macrophage
GON4L	0.0193330037753784	0.308787419150347	0.392	0.211	1	Macrophage
HECTD4	0.0193385477729056	0.339788371637808	0.353	0.132	1	Macrophage
OXSR1	0.0193752476647374	0.30856331118238	0.314	0.211	1	Macrophage
DNAJC17	0.0193816099561761	0.253574076584728	0.353	0.123	1	Macrophage
ATP9B	0.0193852519911056	0.338002857745434	0.353	0.307	1	Macrophage
GLIPR1	0.0194005984775063	0.530272917479092	0.706	0.5	1	Macrophage
RNPEPL1	0.0194480638675025	0.420854356771476	0.549	0.342	1	Macrophage
L3MBTL2	0.0194561264671976	0.284200040615491	0.255	0.14	1	Macrophage
EFTUD2	0.0194781880851264	0.269693741948005	0.471	0.342	1	Macrophage
ANPEP	0.0195003332554264	0.317190175880699	0.353	0.254	1	Macrophage
APOC1	0.0195150090170881	-1.38086580142475	0.275	0.816	1	Macrophage
RBL2	0.0195194996242811	0.43176669401064	0.451	0.307	1	Macrophage
RFNG	0.0195199819947204	0.216317906926764	0.294	0.228	1	Macrophage
MANBA	0.0195224291187939	0.604453545168219	0.51	0.43	1	Macrophage
TNKS1BP1	0.019535861519196	0.216174104779534	0.196	0.07	1	Macrophage
FBXO7	0.0195364041721947	0.471551207433181	0.608	0.36	1	Macrophage
ADO	0.0195395635366974	0.253574076584727	0.373	0.202	1	Macrophage
FMR1	0.0195414130049695	0.332231020459726	0.392	0.307	1	Macrophage
PI4KA	0.0195629605236381	0.298744047019093	0.412	0.281	1	Macrophage
CD164	0.0195761525434781	0.678812888714386	0.804	0.675	1	Macrophage
ASAH1	0.0195776154523961	0.939711490938724	0.902	0.886	1	Macrophage
RGS19	0.0196028712068822	0.356730065814339	0.471	0.36	1	Macrophage
SLAMF7	0.019654455519026	0.881392056267681	0.725	0.535	1	Macrophage
TBC1D20	0.019664177941577	0.246879424010719	0.412	0.246	1	Macrophage
TAF1	0.0196783465346589	0.368269557306648	0.333	0.167	1	Macrophage
LXN	0.0196940708312863	0.319162418212304	0.275	0.105	1	Macrophage
DOCK5	0.0197143993954821	0.355193064636131	0.392	0.263	1	Macrophage
NAPG	0.019770260351737	0.34633121750458	0.412	0.263	1	Macrophage
CALU	0.0197778243914303	0.529526742671703	0.647	0.482	1	Macrophage
ZNF106	0.019786313455616	0.681459346904702	0.588	0.465	1	Macrophage
CRTAP	0.0198328553125716	0.506718189500195	0.608	0.386	1	Macrophage
FAM114A2	0.0198450301697723	0.277504093383466	0.314	0.184	1	Macrophage
GGA1	0.0198650910071073	0.44330755910722	0.51	0.412	1	Macrophage
TMEM131L	0.0198714549039982	0.284039357311779	0.314	0.07	1	Macrophage
CLIC3	0.0199025834405316	0.353109750135642	0.137	0.044	1	Macrophage
NAXE	0.019904380183837	0.543261834471882	0.588	0.307	1	Macrophage
NUP58	0.0199371341846089	0.389405879358632	0.451	0.211	1	Macrophage
GK	0.0199550600144295	0.650648948162302	0.588	0.482	1	Macrophage
PSMF1	0.019979135673926	0.368781908317971	0.549	0.43	1	Macrophage
DUS1L	0.0199818701183714	0.312467765638296	0.471	0.316	1	Macrophage
FAM160B1	0.0199849153687287	0.30831014016464	0.314	0.132	1	Macrophage
TRIOBP	0.019995261966876	0.343328729343056	0.412	0.202	1	Macrophage
PDLIM5	0.0200110164375435	0.41796089448561	0.49	0.307	1	Macrophage
LIMS1	0.020035960477708	0.837087360668814	0.824	0.518	1	Macrophage
NCOA1	0.0200535334281795	0.426446362077377	0.51	0.246	1	Macrophage
ZBTB6	0.0200616348360902	0.28030444219925	0.255	0.105	1	Macrophage
ADSL	0.0200950620771829	0.355595013525236	0.412	0.202	1	Macrophage
ST3GAL5	0.02012161531724	0.461973225841676	0.529	0.272	1	Macrophage
STK17A	0.0201651059640414	0.645891499363488	0.765	0.596	1	Macrophage
RNF13	0.02017269886894	0.719892080807264	0.706	0.649	1	Macrophage
TSG101	0.0202158560934129	0.376193363248683	0.647	0.333	1	Macrophage
BAP1	0.0202270104242675	0.253574076584728	0.333	0.123	1	Macrophage
CDKN1A	0.0202661248057272	0.730051947027486	0.667	0.535	1	Macrophage
BSCL2	0.0202780883188719	0.42349907802704	0.471	0.263	1	Macrophage
C2	0.0203133792321569	0.681112359432689	0.255	0.395	1	Macrophage
SLAIN2	0.0203237743525173	0.410078562264718	0.569	0.307	1	Macrophage
DFFA	0.0203370922321453	0.353109750135642	0.412	0.246	1	Macrophage
SRCAP	0.0203406546005185	0.293102440771365	0.255	0.149	1	Macrophage
TFG	0.0203788079675872	0.441978498634701	0.529	0.333	1	Macrophage
FBXW2	0.0204254540138118	0.353109750135642	0.451	0.237	1	Macrophage
CALCOCO1	0.0204453426013937	0.316583874110528	0.353	0.202	1	Macrophage
PCNA	0.0204535390317999	0.536769776983375	0.333	0.263	1	Macrophage
PHKB	0.0204593429237678	0.591356122672927	0.529	0.272	1	Macrophage
CAPN1	0.0204731310348496	0.380730792421306	0.588	0.36	1	Macrophage
STX11	0.0205132681989873	0.738763442633392	0.667	0.342	1	Macrophage
OAS3	0.0205373346131637	0.380430356135154	0.412	0.263	1	Macrophage
USP14	0.0205790757174668	0.499951138464913	0.569	0.377	1	Macrophage
NOTCH1	0.0206036999710956	0.658583912966645	0.51	0.316	1	Macrophage
HLA-C	0.0206154743074154	0.675506683799017	0.98	0.991	1	Macrophage
HP1BP3	0.0206173920390794	0.613370357062533	0.667	0.588	1	Macrophage
FOXJ3	0.02064767791178	0.517786673615802	0.49	0.272	1	Macrophage
ASXL2	0.020681617793109	0.441646424737299	0.451	0.228	1	Macrophage
UHRF1BP1	0.0207024042032124	0.235566127433965	0.255	0.123	1	Macrophage
CORO7	0.0207223694486583	0.365003428716896	0.412	0.202	1	Macrophage
IRF5	0.0207538715549866	0.29373120305671	0.373	0.228	1	Macrophage
GUSB	0.0209007755103888	0.527247002864869	0.588	0.43	1	Macrophage
TYMP	0.0209174517023526	0.507157007073949	0.882	0.798	1	Macrophage
CASP4	0.0209305502374652	0.465319253721667	0.706	0.482	1	Macrophage
NSFL1C	0.0209789325622316	0.367465043112712	0.588	0.237	1	Macrophage
GCA	0.0210230237150509	0.593695288238059	0.569	0.281	1	Macrophage
FBXL20	0.0210389842289954	0.318344331974965	0.373	0.202	1	Macrophage
ANXA7	0.021039650569602	0.597279113867342	0.706	0.43	1	Macrophage
SREBF2	0.0210822492920781	0.348091675369018	0.314	0.158	1	Macrophage
CNOT11	0.0211164490619148	0.229412025910738	0.373	0.202	1	Macrophage
MTF2	0.0211904825323828	0.429854573066864	0.471	0.228	1	Macrophage
CXCL2	0.0212016954798909	-0.276487603514038	0.137	0.404	1	Macrophage
CBWD5	0.0212047798859962	0.30831014016464	0.392	0.193	1	Macrophage
CD300C	0.0212215723781559	0.216174104779534	0.176	0.079	1	Macrophage
POM121C	0.0212404643797354	0.296119771550812	0.353	0.193	1	Macrophage
PER1	0.021268085305026	0.250662481164824	0.176	0.061	1	Macrophage
MDM2	0.0212922989988475	0.512308344984896	0.569	0.412	1	Macrophage
ATP6V1E1	0.0213482530663357	0.57550217147209	0.843	0.561	1	Macrophage
LRRK2	0.021352347483954	0.426744737530694	0.353	0.132	1	Macrophage
SPOUT1	0.0213811483633665	0.253574076584728	0.294	0.149	1	Macrophage
SAA1	0.0213966179458726	-0.219959072004261	0.118	0.175	1	Macrophage
TNFSF12	0.0214252572911941	0.498461135708262	0.588	0.368	1	Macrophage
ITGAM	0.0214573209174398	0.491289167569005	0.314	0.193	1	Macrophage
SARAF	0.0215294582811778	0.580046096617038	0.961	0.825	1	Macrophage
CAPZB	0.0215410613759649	0.437998647722155	0.863	0.614	1	Macrophage
SEMA6B	0.0216111155540162	0.622905040702882	0.471	0.544	1	Macrophage
PPRC1	0.0216659488935679	0.307690625376424	0.216	0.053	1	Macrophage
TAX1BP3	0.0216890512729191	0.328587431001573	0.471	0.342	1	Macrophage
SCAMP3	0.0217481066680008	0.328587431001573	0.451	0.316	1	Macrophage
SELENOO	0.0217611146333764	0.304374083591959	0.353	0.158	1	Macrophage
R3HDM4	0.0217888504480309	0.3508953290702	0.431	0.289	1	Macrophage
PPP1CA	0.0218034364821745	0.650708515661264	0.804	0.509	1	Macrophage
MLH3	0.0218668100562869	0.282455196571857	0.333	0.132	1	Macrophage
DERL2	0.0218942663157141	0.443636723598116	0.588	0.281	1	Macrophage
SESN2	0.0219097987152971	0.385756984035489	0.373	0.149	1	Macrophage
SP110	0.0219219267572379	0.382857093529694	0.569	0.351	1	Macrophage
RFX7	0.0219399354258781	0.263969247947106	0.216	0.061	1	Macrophage
FAM78A	0.021972198476219	0.275234859439321	0.392	0.263	1	Macrophage
FEM1A	0.0219736158623739	0.224595009612962	0.255	0.132	1	Macrophage
TFRC	0.0220081562157685	0.740395973252595	0.745	0.868	1	Macrophage
ARPC5	0.0220593600823668	0.768995644052807	0.941	0.754	1	Macrophage
SLC43A2	0.0220782938824832	0.77693814565962	0.647	0.386	1	Macrophage
MTF1	0.0221028926252428	0.335298474019181	0.353	0.272	1	Macrophage
C5orf15	0.0221685006525346	0.457081678551421	0.471	0.316	1	Macrophage
SNAP29	0.0221772829491517	0.463609291401193	0.569	0.36	1	Macrophage
SLC7A1	0.0222621746210812	0.25924282667142	0.196	0.07	1	Macrophage
PCBP1	0.0222856211250872	0.796411101633207	0.804	0.667	1	Macrophage
ARHGAP26	0.0223587743726567	0.500540113790868	0.353	0.263	1	Macrophage
ATG12	0.0224047371318029	0.637786449726433	0.667	0.412	1	Macrophage
GMFG	0.0224462307365844	0.700572937130142	0.843	0.632	1	Macrophage
ECD	0.022461889272547	0.437998647722155	0.275	0.105	1	Macrophage
PSMD2	0.0225334186841767	0.469013737279409	0.765	0.456	1	Macrophage
ABCD4	0.0225656941169149	0.280758905910958	0.255	0.175	1	Macrophage
SLC39A8	0.022582706922323	0.487505690474261	0.412	0.175	1	Macrophage
VPS35	0.0226355985825522	0.57550217147209	0.765	0.509	1	Macrophage
GLB1	0.022638747003609	0.690979388892026	0.608	0.395	1	Macrophage
TMEM199	0.022677240330121	0.42349907802704	0.529	0.254	1	Macrophage
BTBD2	0.0227139205203484	0.257761873548161	0.176	0.114	1	Macrophage
ATP5PB	0.0227205932882697	0.557354824761831	0.706	0.439	1	Macrophage
RBM10	0.0227755827603786	0.304854581528421	0.412	0.211	1	Macrophage
BPTF	0.022783309481906	0.675037845023004	0.765	0.482	1	Macrophage
SNX27	0.0228083972570221	0.42349907802704	0.529	0.395	1	Macrophage
GTF2H2	0.0228312379148571	0.267379876109758	0.314	0.149	1	Macrophage
APP	0.0228549631566926	0.410442925201594	0.412	0.333	1	Macrophage
DESI2	0.0228963866811147	0.40500273440965	0.451	0.263	1	Macrophage
FNIP1	0.0229196581744929	0.565721150679505	0.608	0.386	1	Macrophage
NSMAF	0.0229203765746891	0.428397877439879	0.588	0.298	1	Macrophage
APOL1	0.0229534292908637	0.36447856421484	0.431	0.237	1	Macrophage
NDUFS1	0.0229848892289259	0.558726458721263	0.49	0.289	1	Macrophage
ST8SIA4	0.0229962534092326	0.546015406971709	0.49	0.254	1	Macrophage
PML	0.023003763406622	0.348537020345818	0.353	0.228	1	Macrophage
DYNC1H1	0.0230398776644941	0.756793427864347	0.686	0.43	1	Macrophage
USP47	0.0231123805086394	0.701033053555949	0.549	0.316	1	Macrophage
KDM6B	0.0231525387370562	0.467303430957668	0.51	0.281	1	Macrophage
RCSD1	0.0231836117116358	0.49512875500807	0.608	0.36	1	Macrophage
MIR181A1HG	0.0231925318225698	0.224595009612962	0.216	0.149	1	Macrophage
IFI35	0.0232041753063141	0.425988630052738	0.49	0.333	1	Macrophage
MTCH1	0.0232185934635239	0.519302032701624	0.706	0.535	1	Macrophage
ZNRF2	0.0232260790367137	0.458904414158239	0.51	0.254	1	Macrophage
ERCC6	0.0232271499839284	0.209374272674193	0.235	0.193	1	Macrophage
FCER1G	0.0232329779061469	0.802225034681822	0.941	0.939	1	Macrophage
PWWP3A	0.0232402174866327	0.300322335776207	0.353	0.289	1	Macrophage
STIM2	0.0232677624427436	0.38003104945093	0.373	0.237	1	Macrophage
CSTF1	0.0232948862821592	0.204186049622564	0.255	0.114	1	Macrophage
AGO1	0.0233325562793496	0.35814534003294	0.294	0.202	1	Macrophage
PEF1	0.0234242882138111	0.30856331118238	0.412	0.246	1	Macrophage
MT-CO1	0.0234331390438777	0.725261465669837	1	1	1	Macrophage
TFAM	0.0234427862408216	0.371302866901612	0.549	0.333	1	Macrophage
WSB2	0.0234841263043015	0.409693278502009	0.549	0.333	1	Macrophage
AAAS	0.0235005142639832	0.215326607227764	0.275	0.123	1	Macrophage
AKIRIN1	0.0235148128576585	0.494647918987251	0.627	0.395	1	Macrophage
UBE2N	0.0235457791311942	0.459122987757761	0.549	0.439	1	Macrophage
RAPGEF1	0.0235925298929324	0.706176356831908	0.765	0.518	1	Macrophage
NAA50	0.0235977776188394	0.533123569201538	0.529	0.333	1	Macrophage
TRIM37	0.0236501055901701	0.225559700415131	0.235	0.114	1	Macrophage
KLF10	0.0236555777737175	0.492446431744531	0.353	0.158	1	Macrophage
SH3BP2	0.0236873747600866	0.530221292171224	0.51	0.237	1	Macrophage
ESYT2	0.0236996732219821	0.285995554277105	0.392	0.202	1	Macrophage
ZBTB1	0.0237499942362067	0.496827857344177	0.471	0.325	1	Macrophage
FAM53C	0.0237580488022601	0.324694067971555	0.412	0.158	1	Macrophage
PRRC2A	0.0237953443722175	0.381678902332413	0.51	0.281	1	Macrophage
MX1	0.0238038044821728	0.282074119297119	0.471	0.316	1	Macrophage
MAP7D1	0.0238374482156335	0.516262968097414	0.667	0.465	1	Macrophage
CD47	0.0239578866375908	0.595323612384834	0.784	0.482	1	Macrophage
TMEM33	0.0239890460750361	0.409916105754115	0.549	0.439	1	Macrophage
HNRNPUL1	0.0240040769788818	0.634906458669685	0.627	0.395	1	Macrophage
ATP2A2	0.0240570775300871	0.625041632273405	0.627	0.412	1	Macrophage
GTF2E1	0.024072802947164	0.285995554277105	0.235	0.132	1	Macrophage
OSGEP	0.0240944952062592	0.304374083591959	0.353	0.193	1	Macrophage
YPEL5	0.0241163135330731	0.507483748043439	0.725	0.518	1	Macrophage
HGSNAT	0.0241356970022818	0.385531227828019	0.451	0.237	1	Macrophage
KIAA0319L	0.0241764090845154	0.314270008272282	0.373	0.272	1	Macrophage
CNOT6L	0.0241818331733881	0.550840117237821	0.608	0.342	1	Macrophage
TRIM8	0.0241935654368423	0.468586967555578	0.529	0.298	1	Macrophage
COPZ1	0.0242319661126646	0.393895364982142	0.706	0.491	1	Macrophage
NCLN	0.0242399452783181	0.241764774295094	0.353	0.167	1	Macrophage
ADAR	0.0242513393191803	0.620290093218928	0.784	0.535	1	Macrophage
SETX	0.0243085535902308	0.596830680912602	0.686	0.404	1	Macrophage
RPL7L1	0.0244054430885315	0.556393348524385	0.686	0.395	1	Macrophage
SHISA5	0.0244471343414919	0.478036362036473	0.569	0.289	1	Macrophage
AP1AR	0.0244484868770994	0.388270589716058	0.373	0.202	1	Macrophage
USP8	0.0244575014306308	0.639632508891806	0.667	0.368	1	Macrophage
RNF185	0.0244763533150908	0.232357590675032	0.294	0.149	1	Macrophage
WDR1	0.0245345308418138	0.487706566977076	0.667	0.474	1	Macrophage
MYADM	0.024554846293967	0.634680107406863	0.392	0.263	1	Macrophage
CLCN5	0.0245598200616071	0.235566127433965	0.216	0.105	1	Macrophage
FRS2	0.024572857641441	0.207007258130276	0.196	0.061	1	Macrophage
ATG16L2	0.0245913327889488	0.316335583078009	0.373	0.211	1	Macrophage
LHFPL2	0.0245988927632492	0.59568005340972	0.608	0.482	1	Macrophage
PHACTR2	0.0246133095700128	0.389598671408749	0.588	0.342	1	Macrophage
SLC29A1	0.0246212617746099	0.371968777386958	0.255	0.202	1	Macrophage
SLAMF1	0.0246306854176353	0.247927513443586	0.255	0.096	1	Macrophage
UBXN7	0.0246323353690088	0.336621627347073	0.471	0.263	1	Macrophage
PRRC2C	0.0246469541251353	0.716613475409666	0.784	0.605	1	Macrophage
PLXND1	0.0246987759051931	0.501119975149514	0.529	0.289	1	Macrophage
ARPC1B	0.0247038037957322	0.708868238261615	0.98	0.833	1	Macrophage
CCDC12	0.0247128194967858	0.397963985919903	0.627	0.404	1	Macrophage
ACLY	0.0247152163394103	0.381491551505465	0.51	0.202	1	Macrophage
MMP9	0.0247547350199753	0.611032742151837	0.451	0.737	1	Macrophage
ITFG1	0.0247572489411085	0.365783580170752	0.471	0.307	1	Macrophage
AGPAT4	0.0247628138036999	0.307013335546188	0.353	0.228	1	Macrophage
RBM19	0.0247637591386239	0.284336330355415	0.392	0.167	1	Macrophage
LRRC8C	0.0247984722518291	0.341704986863393	0.196	0.105	1	Macrophage
FYB1	0.0248309751008258	0.698939460036766	0.765	0.623	1	Macrophage
PSMA1	0.0248518934843388	0.573158231003791	0.706	0.535	1	Macrophage
NBPF19	0.0248585490099329	0.310707307773859	0.353	0.237	1	Macrophage
FLOT2	0.0249634483102294	0.3575015192528	0.49	0.307	1	Macrophage
ZFHX3	0.0250028580724647	0.439618743390317	0.431	0.254	1	Macrophage
DAP	0.0250915295350913	0.23201793321828	0.471	0.351	1	Macrophage
CNOT9	0.0251254014104226	0.343771885556306	0.412	0.254	1	Macrophage
TAF1D	0.025146948448764	0.462825398233109	0.529	0.351	1	Macrophage
LAMP2	0.0251871327482053	0.855953630383293	0.765	0.596	1	Macrophage
ZNF667-AS1	0.0252948771392952	0.269170931635746	0.118	0.009	1	Macrophage
TAPBPL	0.0252983189082933	0.303069067636046	0.333	0.254	1	Macrophage
ADGRE5	0.025299564585445	0.467893197385493	0.451	0.228	1	Macrophage
AZIN1	0.0253600588319277	0.611302892899937	0.549	0.325	1	Macrophage
CEP350	0.0254334326027883	0.578492214077902	0.647	0.351	1	Macrophage
CREBRF	0.0254709531502947	0.735331295178895	0.667	0.474	1	Macrophage
CEP97	0.0255344163835057	0.206268361806371	0.137	0.088	1	Macrophage
EIF4A1	0.025555104556203	0.795447910918682	0.882	0.816	1	Macrophage
GTF2F2	0.0255895146254498	0.400727770368382	0.51	0.237	1	Macrophage
CLK1	0.0256188533734071	0.529987512219721	0.412	0.272	1	Macrophage
EWSR1	0.0256622588056971	0.64388914645234	0.608	0.421	1	Macrophage
DIAPH2	0.0257090313153774	0.368269557306648	0.353	0.158	1	Macrophage
HEXA	0.0257320758069929	0.692118328748201	0.725	0.684	1	Macrophage
STX12	0.0257338267168547	0.503066335345358	0.608	0.325	1	Macrophage
SPECC1L	0.0257489119337438	0.23742665400813	0.275	0.193	1	Macrophage
RAF1	0.0257803962321328	0.332076050263445	0.51	0.316	1	Macrophage
STMN1	0.0258106905477078	-0.412114104072078	0.294	0.333	1	Macrophage
DHX30	0.0258762896172577	0.408852302062638	0.49	0.272	1	Macrophage
SLC2A5	0.0258830904177999	0.28030444219925	0.118	0.088	1	Macrophage
GRIPAP1	0.025953283915599	0.379104958668586	0.471	0.281	1	Macrophage
HPCAL1	0.0259535975038682	0.308398101329249	0.529	0.368	1	Macrophage
PDP1	0.0259569638485573	0.330389673635559	0.333	0.14	1	Macrophage
MBTPS2	0.0259764039798292	0.22972733463036	0.196	0.061	1	Macrophage
LMBR1	0.0260055987583344	0.298984536274674	0.235	0.105	1	Macrophage
KLF9	0.0260631733320914	0.445441630907717	0.49	0.298	1	Macrophage
ATP6AP2	0.0262563159344071	0.677016172437413	0.824	0.754	1	Macrophage
TTC19	0.0262677337040968	0.520866914895244	0.431	0.237	1	Macrophage
DOK3	0.0263081247735023	0.332828719086976	0.471	0.36	1	Macrophage
FAM120A	0.0263838341197805	0.803432776349968	0.667	0.43	1	Macrophage
LAIR1	0.0264405457742569	0.552510528845861	0.588	0.281	1	Macrophage
SORBS3	0.0264498231404882	0.306315538656701	0.255	0.14	1	Macrophage
VEGFA	0.0264984278021797	0.911013238632377	0.431	0.281	1	Macrophage
B4GALT5	0.0265290592364287	0.503948910447056	0.373	0.316	1	Macrophage
CCDC174	0.0265529742780233	0.426638785557607	0.451	0.202	1	Macrophage
STK4	0.0265679529316036	0.714838853080979	0.745	0.57	1	Macrophage
ENO1	0.0266230440405578	0.669894541747045	0.863	0.746	1	Macrophage
SLC22A18	0.0266438100976709	0.321928094887362	0.353	0.193	1	Macrophage
ITGB1	0.0266648348517202	0.589441362429964	0.804	0.737	1	Macrophage
CHCHD1	0.0267085695352261	0.56134410847543	0.765	0.43	1	Macrophage
SLF1	0.0267491110113295	0.217950166854006	0.216	0.07	1	Macrophage
NFAM1	0.0267627830140076	-0.219959072004261	0.059	0.175	1	Macrophage
NR3C1	0.0268041485791719	0.578384680005211	0.627	0.447	1	Macrophage
SLC39A3	0.0268133074430952	0.285995554277105	0.451	0.263	1	Macrophage
PNMA1	0.0268141030127442	0.254929356196738	0.294	0.096	1	Macrophage
SPINT2	0.0268374005978797	0.709253560360917	0.745	0.526	1	Macrophage
HS2ST1	0.0268981141324309	0.30856331118238	0.392	0.202	1	Macrophage
TGIF1	0.0269044040725724	0.529246580511217	0.667	0.386	1	Macrophage
PSMD3	0.026906542559868	0.392411400242943	0.569	0.333	1	Macrophage
C17orf80	0.0269506561629473	0.252095147658814	0.235	0.061	1	Macrophage
TLN1	0.0270016999798747	0.591099026523108	0.784	0.518	1	Macrophage
CD101	0.0270263015086902	0.236700258020331	0.157	0.079	1	Macrophage
RNF41	0.027042950514445	0.413583609161957	0.412	0.211	1	Macrophage
SSR2	0.0270514728279902	0.620945142233257	0.804	0.605	1	Macrophage
BAX	0.0270649717480076	0.665534372334563	0.804	0.623	1	Macrophage
IKBKE	0.0271788696740281	0.463533739829293	0.471	0.184	1	Macrophage
MNT	0.0271831313279442	0.285995554277105	0.294	0.202	1	Macrophage
CCR5	0.0272491572771113	0.202899938513643	0.196	0.096	1	Macrophage
N4BP2L2	0.0272634127341725	0.618852246611136	0.784	0.596	1	Macrophage
ABHD3	0.0272652376786931	0.235426729874468	0.353	0.246	1	Macrophage
A2M	0.0272782129431758	0.519545765498074	0.196	0.281	1	Macrophage
ZMIZ1-AS1	0.0273072939420305	-0.469166877861638	0.039	0.175	1	Macrophage
EIF4G2	0.0273762676383506	0.772359500701401	0.863	0.667	1	Macrophage
PHF1	0.0274248697275629	0.300322335776207	0.471	0.281	1	Macrophage
ARF4	0.0274923955444325	0.586473289293093	0.725	0.491	1	Macrophage
RHOA	0.0275066109695867	0.668491506366529	0.902	0.684	1	Macrophage
CANT1	0.0275462599032444	0.336621627347073	0.451	0.246	1	Macrophage
SEC23B	0.0275962371028917	0.413583609161957	0.49	0.175	1	Macrophage
CD38	0.0276070543729827	0.448266983175982	0.373	0.167	1	Macrophage
SLC35E1	0.0276140491969086	0.443636723598116	0.49	0.246	1	Macrophage
DZIP3	0.0276144004594506	0.272357552264143	0.275	0.061	1	Macrophage
TOR1A	0.0276486258574434	0.446768857349887	0.392	0.289	1	Macrophage
NCK2	0.0277040112071307	0.211448600912051	0.255	0.175	1	Macrophage
ELK1	0.0277223923288704	0.318005949179726	0.471	0.219	1	Macrophage
ITGA1	0.0277790464002893	0.341036917835067	0.137	0.044	1	Macrophage
USP32	0.027811190703953	0.336621627347073	0.412	0.263	1	Macrophage
RNF44	0.0278596581799076	0.273473634022433	0.294	0.167	1	Macrophage
SETD7	0.027898791671136	0.301820521438788	0.353	0.132	1	Macrophage
VRK3	0.0279673405361668	0.377276061266394	0.412	0.228	1	Macrophage
C1RL	0.0279750270506311	0.375732659096313	0.431	0.254	1	Macrophage
GNL2	0.028050153856734	0.226698370593333	0.353	0.263	1	Macrophage
SLC25A37	0.0280995599580605	0.452119755966808	0.431	0.246	1	Macrophage
NPEPPS	0.028100189533874	0.316767903071922	0.529	0.377	1	Macrophage
TARDBP	0.0281100718278484	0.437574263238763	0.51	0.263	1	Macrophage
PLXDC2	0.0281580354746294	0.756350821950639	0.51	0.421	1	Macrophage
CCSER2	0.028192658242235	0.502384242268075	0.549	0.254	1	Macrophage
ITPRIPL2	0.0282023867990188	0.572234457638179	0.51	0.307	1	Macrophage
RRM2B	0.0282206296648216	0.408392185636832	0.451	0.263	1	Macrophage
AKAP8L	0.0282380759185418	0.298848156349168	0.412	0.202	1	Macrophage
TUBB	0.0282534217840061	0.697010043863699	0.784	0.544	1	Macrophage
SRSF10	0.0282789367127828	0.498540189657206	0.647	0.447	1	Macrophage
EMP1	0.0283246625552963	0.484003816986594	0.353	0.228	1	Macrophage
CD58	0.0283473232293037	0.513217893217747	0.608	0.386	1	Macrophage
GMIP	0.0283803651944065	0.321928094887362	0.333	0.193	1	Macrophage
IGLC1	0.0284463846302682	-0.654146065867157	0.314	0.298	1	Macrophage
SEC23IP	0.0284540428442973	0.385338083033449	0.373	0.237	1	Macrophage
PDE4DIP	0.028458061998622	0.529987512219721	0.725	0.649	1	Macrophage
ARHGAP30	0.0284756288042862	0.456149864317355	0.569	0.368	1	Macrophage
ARSD	0.0285433533692475	0.229412025910738	0.353	0.202	1	Macrophage
JUND	0.028607729443769	0.987399963220366	0.843	0.719	1	Macrophage
HIBADH	0.0286199323637342	0.261393581044027	0.255	0.167	1	Macrophage
CST3	0.0286234226021804	0.746870589784071	0.863	0.833	1	Macrophage
GRHPR	0.0286764850249592	0.21404571239809	0.49	0.351	1	Macrophage
LPGAT1	0.0286999379102984	0.414510294799785	0.529	0.254	1	Macrophage
SRXN1	0.0287137773101562	0.666039717885692	0.51	0.246	1	Macrophage
LYPLA2	0.0287792603499033	0.343771885556306	0.431	0.237	1	Macrophage
TLK2	0.0287943470216887	0.357910736399463	0.373	0.193	1	Macrophage
TMEM44-AS1	0.0289473824246477	0.287843978669474	0.294	0.123	1	Macrophage
IQGAP2	0.0289871793584989	0.645232884861801	0.706	0.509	1	Macrophage
ZBTB20	0.0290234145761827	0.23742665400813	0.294	0.228	1	Macrophage
SSBP1	0.029098667611411	0.561426986260367	0.784	0.526	1	Macrophage
TCAIM	0.029181305381849	0.224595009612962	0.275	0.14	1	Macrophage
FRA10AC1	0.0291869254515426	0.285995554277105	0.333	0.254	1	Macrophage
BCAT1	0.0291938849306722	0.473622557452877	0.451	0.289	1	Macrophage
TECPR2	0.0292024320819449	0.234465253637023	0.294	0.123	1	Macrophage
CCDC43	0.0292803782489433	0.392134907117705	0.451	0.228	1	Macrophage
ARMC10	0.0293519199150558	0.435324513423829	0.451	0.254	1	Macrophage
MAPRE1	0.0293552224835968	0.437998647722155	0.706	0.439	1	Macrophage
DNAJA1	0.0293622453901082	0.559961320576312	0.784	0.649	1	Macrophage
OPN3	0.0293677751128297	0.334494071968295	0.353	0.237	1	Macrophage
CFAP97	0.0293887453558792	0.281480073154612	0.431	0.228	1	Macrophage
APH1A	0.0294116753579595	0.596830680912602	0.608	0.395	1	Macrophage
IFI16	0.0294261120224614	0.465141724029584	0.784	0.553	1	Macrophage
MTMR14	0.0294375279477766	0.477437885137844	0.569	0.307	1	Macrophage
RING1	0.0294414757171868	0.343328729343056	0.451	0.237	1	Macrophage
RNF11	0.0294425321611584	0.307306060522517	0.49	0.281	1	Macrophage
PIAS4	0.0294863597488734	0.298984536274674	0.235	0.105	1	Macrophage
MT-ATP6	0.0295118812440424	0.882831221035746	1	1	1	Macrophage
ARAF	0.0296159218217919	0.24398802775553	0.333	0.211	1	Macrophage
DDX6	0.0296233168132413	0.57550217147209	0.588	0.395	1	Macrophage
TTC14	0.0296499737864985	0.501052222312209	0.49	0.289	1	Macrophage
CFL2	0.0297426831453975	0.268989128971415	0.216	0.105	1	Macrophage
RBBP6	0.0297694937371551	0.57550217147209	0.686	0.333	1	Macrophage
PIGC	0.029781054574637	0.201687334919759	0.294	0.158	1	Macrophage
RASAL3	0.0297880482012314	0.374589477546094	0.471	0.228	1	Macrophage
DNAJC4	0.0298772923081835	0.237085953796159	0.373	0.289	1	Macrophage
TSC22D2	0.029903737548039	0.290861309448921	0.373	0.202	1	Macrophage
PCGF3	0.029933429630979	0.306315538656701	0.275	0.167	1	Macrophage
ECH1	0.0299349114016679	0.369051294004663	0.627	0.447	1	Macrophage
GALM	0.0299684064752995	0.382857093529694	0.412	0.439	1	Macrophage
TUBGCP3	0.0300017858341013	0.244122601240156	0.235	0.132	1	Macrophage
CTDSP2	0.0300172339914559	0.534860186974744	0.549	0.377	1	Macrophage
CAPNS1	0.0300540494185842	0.481433847111181	0.686	0.526	1	Macrophage
UBE2G1	0.0300542132674841	0.275234859439321	0.49	0.254	1	Macrophage
SRSF6	0.0300775741357284	0.381678902332413	0.51	0.36	1	Macrophage
ZSWIM4	0.0300997630556657	0.247927513443586	0.216	0.105	1	Macrophage
MLLT1	0.0301410106407472	0.252257148112737	0.333	0.167	1	Macrophage
SNRPG	0.0302530731205314	0.726509959571772	0.922	0.64	1	Macrophage
ENO2	0.0302594763962786	0.242926832385219	0.275	0.193	1	Macrophage
DOK2	0.0302610709326008	0.363998066278378	0.412	0.193	1	Macrophage
LIMK2	0.0302686700996053	0.358404049805155	0.235	0.14	1	Macrophage
PPIE	0.0302703560575674	0.212932092087382	0.431	0.254	1	Macrophage
LRCH4	0.0302748063783326	0.457665681178232	0.392	0.202	1	Macrophage
WIPF1	0.0302813132428867	0.603516547641687	0.725	0.5	1	Macrophage
ELL	0.0303484943341145	0.278520433714958	0.294	0.096	1	Macrophage
SPRYD3	0.030451226407798	0.245353569779759	0.275	0.14	1	Macrophage
PTBP1	0.0304950501096482	0.533018840150576	0.667	0.377	1	Macrophage
LARP4	0.0305199813933868	0.450720546762064	0.49	0.325	1	Macrophage
HPS1	0.0305535856431392	0.349942471056959	0.647	0.377	1	Macrophage
CBLL1	0.0305861081512507	0.366213337409822	0.373	0.184	1	Macrophage
POC1B	0.0305890731705798	0.237869175878853	0.196	0.114	1	Macrophage
SPPL2A	0.0307477620546829	0.657964331664063	0.706	0.518	1	Macrophage
SAFB	0.0307507546402492	0.561217945465842	0.706	0.395	1	Macrophage
SPSB3	0.0307711501856735	0.348091675369018	0.392	0.184	1	Macrophage
XRN2	0.0308648174009777	0.578568474519873	0.706	0.421	1	Macrophage
[truncated: 3,537 more rows]
