# Supplementary material for: HIV-1 activates oxidative phosphorylation in infected CD4 T cells in a human tonsil explant model
Source: Front Immunol. 2023 May 30;14:1172938. doi: 10.3389/fimmu.2023.1172938 (PMC10266353; doi:10.3389/fimmu.2023.1172938)
Supplement: Supplementary file 7 [file Table_7.csv]

	p_val	avg_log2FC	pct.1	pct.2	p_val_adj	celltype
RPS27L	7.72621069586964e-23	1.58320917806112	0.905	0.627	1.35703164662254e-18	B cell
MT-ATP8	1.55679700592547e-15	0.912637087199469	0.905	0.619	2.7343582612075e-11	B cell
IFITM1	2.54772571228413e-13	0.77192084110093	0.619	0.318	4.47482544105584e-09	B cell
NEAT1	2.12570876568324e-12	1.71976122166877	0.952	0.912	3.73359487604604e-08	B cell
NDFIP2	3.14656343026911e-12	0.464591989085372	0.238	0.016	5.52662400892467e-08	B cell
TMA7	1.09797836385947e-11	0.986664158274645	0.952	0.931	1.92848919828277e-07	B cell
HLA-DRA	1.82096406814776e-11	-1.53917221898852	0.714	0.989	3.19834128929473e-07	B cell
IGHA1	2.22399645968592e-11	2.86971406796134	0.476	0.76	3.90622738179235e-07	B cell
CKLF	2.73468874087164e-11	1.16266677617835	0.476	0.24	4.80320730446695e-07	B cell
RNASEK	3.06503493263055e-11	0.782423168699395	0.905	0.78	5.3834273556723e-07	B cell
PRDX2	3.32675196626669e-11	0.858786425804782	0.571	0.301	5.84310715355082e-07	B cell
S100A6	1.01092968334531e-10	1.06420202704969	0.69	0.566	1.77559689582771e-06	B cell
CSTB	1.84440823737338e-10	0.818912387637842	0.714	0.502	3.23951862812261e-06	B cell
FLYWCH2	2.68630352831207e-10	0.50160466229687	0.357	0.114	4.71822351712732e-06	B cell
C12orf57	2.68712571334333e-10	0.918325303552062	0.643	0.467	4.71966760291623e-06	B cell
MT1X	2.85599998458856e-10	1.28872071165275	0.405	0.098	5.01627837293135e-06	B cell
MTRNR2L12	5.68192288580208e-10	1.4819946733204	0.69	0.431	9.97972935662278e-06	B cell
FKBP2	6.21780713783216e-10	0.566194261348053	0.31	0.12	1.09209564568884e-05	B cell
RPS19	7.67397955968302e-10	0.745213846637082	1	1	1.34785776986273e-05	B cell
BTBD11	1.23389565200434e-09	0.269054424722458	0.19	0.007	2.16721432318042e-05	B cell
ANKH	1.44115430199293e-09	0.683915754627711	0.333	0.152	2.53124341602038e-05	B cell
PERP	2.81891891214339e-09	0.222466396213577	0.143	0.031	4.95114917728865e-05	B cell
RPS10-NUDT3	3.85682218538508e-09	0.236475974556671	0.19	0.048	6.77412248641036e-05	B cell
TIMP1	6.67549934478972e-09	0.653358848036675	0.238	0.128	0.000117248470491887	B cell
MT2A	7.28168932259075e-09	1.23107332488591	0.571	0.385	0.000127895591261984	B cell
NDUFA13	7.97616777179246e-09	0.81697116096764	0.833	0.716	0.000140093410743763	B cell
AC016074.2	8.5350486416265e-09	0.652607469935037	0.286	0.032	0.000149909594341528	B cell
POLR2J	9.14158925922499e-09	0.686941350200399	0.524	0.4	0.000160562873749028	B cell
IL15RA	1.33760992801576e-08	0.325867486007691	0.19	0.042	0.000234937807756689	B cell
SPOCK2	1.35400692321079e-08	1.15802088783884	0.69	0.329	0.000237817775992743	B cell
PHPT1	1.70071239701782e-08	0.951429956489066	0.5	0.291	0.000298713125412209	B cell
CTSL	2.0959146028926e-08	0.909762080033972	0.357	0.053	0.000368126440852056	B cell
TMEM185A	2.15851802631819e-08	0.319101399383281	0.214	0.064	0.000379122106142527	B cell
FXYD5	2.71862701085167e-08	0.294465153961853	0.69	0.731	0.000477499648185988	B cell
PLD3	3.05070240285428e-08	0.399854581106209	0.19	0.117	0.000535825370037326	B cell
SH3BGRL3	3.54244161872132e-08	0.780143139918936	0.952	0.845	0.000622194445912213	B cell
RPRD1B	3.66474595245642e-08	0.549511314297508	0.119	0.065	0.000643675979089446	B cell
UBL5	4.79619674106999e-08	0.983083823681076	0.905	0.772	0.000842403995601533	B cell
ELOB	4.95625392434957e-08	0.889363696836789	0.905	0.736	0.000870516439272759	B cell
NDUFC2	5.00945970552242e-08	0.744932248036679	0.69	0.468	0.000879861502677959	B cell
GLIPR1	5.41480417334744e-08	0.492452803158293	0.405	0.288	0.000951056205006744	B cell
GNAS	5.9143939513354e-08	0.736931932696946	1	0.802	0.00103880415361255	B cell
CTSF	6.18501037017486e-08	0.21646163923636	0.143	0.024	0.00108633522141751	B cell
COX7A2	6.38253726402366e-08	0.867368521173599	0.929	0.761	0.00112102884505311	B cell
RPLP1	6.84275667312582e-08	0.970457022846673	1	1	0.00120186178206782	B cell
B2M	6.87120191852068e-08	0.508263805799039	1	1	0.00120685790496897	B cell
GMFG	7.23406466111345e-08	0.667842531283559	0.69	0.645	0.00127059111707797	B cell
RPS15A	8.15931398522457e-08	0.64105953412927	1	1	0.00143310190836484	B cell
SLFN5	9.02370968399424e-08	1.11894005785065	0.548	0.172	0.00158492436889675	B cell
NOP10	1.06340995644901e-07	0.753164450910741	0.81	0.57	0.00186777324750705	B cell
PARK7	1.07088537316738e-07	0.925550384686726	0.786	0.586	0.00188090306943119	B cell
C4orf48	1.10484333373568e-07	0.816009034861563	0.5	0.233	0.00194054683137335	B cell
EIF1	1.28296662827083e-07	0.834737490946815	1	0.997	0.00225340258589488	B cell
MRPL33	1.62103253223661e-07	0.692729693637989	0.643	0.413	0.00284718153962039	B cell
TRMT112	1.64706171160694e-07	0.605788974135824	0.786	0.686	0.00289289919026643	B cell
MS4A1	1.72346725325847e-07	-1.37300030850422	0.452	0.898	0.00302709788362318	B cell
COX5B	1.94470880695792e-07	0.627106875972788	0.786	0.708	0.00341568654854089	B cell
CD7	2.01614753920708e-07	1.35117536032385	0.5	0.126	0.00354116153786331	B cell
C9orf16	2.17295380813116e-07	1.02357683561023	0.69	0.451	0.00381657606860157	B cell
S100A4	2.17338202756463e-07	1.59276153136185	0.643	0.276	0.00381732819321451	B cell
NDUFA4	2.17968674781536e-07	0.922833034312261	0.905	0.739	0.00382840180386291	B cell
ZSCAN16-AS1	2.22519783640163e-07	0.738142483077783	0.452	0.235	0.00390833747985583	B cell
SSR4	2.3117852134589e-07	1.08756445378237	0.714	0.639	0.00406041954891921	B cell
UQCR10	2.31450086189241e-07	0.850732782071865	0.833	0.689	0.00406518931382783	B cell
MCC	2.39577950237751e-07	0.235428964730484	0.143	0.011	0.00420794711797586	B cell
OST4	2.40426897926269e-07	0.854035791009222	0.952	0.817	0.00422285803517698	B cell
OCIAD2	2.85465421015854e-07	0.778129741448841	0.69	0.525	0.00501391465472246	B cell
HINT1	2.94031311627645e-07	0.862403750798062	0.881	0.856	0.00516436595742795	B cell
TMEM50A	3.10011858819354e-07	0.759516478022896	0.738	0.403	0.00544504828830313	B cell
C19orf53	3.25935858796831e-07	0.609743512896671	0.786	0.654	0.00572473742390754	B cell
GPR65	3.30000226781032e-07	0.596815439154942	0.357	0.178	0.00579612398318204	B cell
PTPRA	3.58090791297028e-07	0.602882328229839	0.381	0.317	0.00628950665834099	B cell
SNHG9	3.63356062499602e-07	0.587788994939831	0.5	0.268	0.00638198588174301	B cell
ATP5F1E	3.85570747110617e-07	0.873678361008371	1	0.971	0.00677216460225088	B cell
UBA52	3.97173905343111e-07	0.743516988553753	1	0.998	0.0069759624734464	B cell
POLR2L	4.07803908781293e-07	1.00774934370217	0.857	0.553	0.00716266785383463	B cell
NDUFA7	4.12015996558788e-07	0.6084021642078	0.5	0.294	0.00723664896355855	B cell
ZNHIT1	4.60580213422147e-07	0.644496965981185	0.571	0.388	0.00808963086854659	B cell
AL450998.2	5.0318905417858e-07	0.284269155532928	0.238	0.121	0.00883801254759257	B cell
NDUFB10	5.34917402136082e-07	0.634278634751611	0.714	0.495	0.00939528925111814	B cell
HLA-C	5.88413778397749e-07	0.321789584697096	1	0.996	0.0103348996037781	B cell
BCAP31	6.06703018588948e-07	0.447277418352668	0.524	0.337	0.0106561318184963	B cell
H2AFV	6.18753346902203e-07	0.819562652570588	0.667	0.465	0.0108677837849903	B cell
HLA-DQB1	6.35231948695153e-07	-1.33370885945719	0.476	0.931	0.0111572139468817	B cell
HLA-B	6.39066040504921e-07	0.581486598854293	1	1	0.0112245559354284	B cell
CIB1	6.51278501707638e-07	0.770516981357763	0.786	0.614	0.011439055603993	B cell
PLAAT4	6.94832097645799e-07	0.806305627139632	0.714	0.483	0.0122040309630508	B cell
DNAJC1	7.02403651013537e-07	0.491545216651886	0.238	0.183	0.0123370177264018	B cell
NDUFB2	7.25852505581784e-07	0.763226670254603	0.857	0.595	0.0127488734080385	B cell
NDUFA1	7.46358747104903e-07	0.748402235649696	0.714	0.675	0.0131090450341505	B cell
COX6B1	7.51096704653384e-07	0.732010489189346	0.857	0.726	0.013192262520532	B cell
TMSB10	7.76023835132759e-07	0.593928725894929	0.976	0.999	0.0136300826402718	B cell
IGKC	7.82987663901136e-07	2.18345188685417	0.5	0.893	0.0137523953287596	B cell
HLA-A	8.0085549115797e-07	0.491949322204861	0.929	0.995	0.0140662258466986	B cell
ATP5PD	8.01924602019464e-07	0.696356393521392	0.69	0.507	0.0140850037098699	B cell
H2AFJ	8.48975198223574e-07	0.523952320524693	0.405	0.138	0.0149114003815989	B cell
EDF1	8.62315788636481e-07	0.684063976916318	0.881	0.748	0.0151457145116111	B cell
SCMH1	8.69579010115445e-07	0.225241015832253	0.119	0.037	0.0152732857336677	B cell
ADA2	9.02286101979441e-07	0.605834436976072	0.214	0.096	0.0158477530951669	B cell
TMSB4X	9.48891475380823e-07	0.809729918553947	1	0.999	0.0166663298735888	B cell
ACAD10	9.64708388310129e-07	0.267127702894009	0.143	0.045	0.0169441381322791	B cell
COX10-AS1	9.91236435895898e-07	0.307275963986491	0.19	0.038	0.0174100767600756	B cell
NDUFB6	9.97430667296378e-07	0.580641558536744	0.548	0.266	0.0175188722403936	B cell
MYL6	1.02553064344971e-06	0.748328087783057	0.881	0.896	0.0180124202215507	B cell
ABCD2	1.0264869817706e-06	0.331179660237162	0.214	0.02	0.0180292173478188	B cell
KRT10	1.04627625338007e-06	0.583144250471194	0.762	0.607	0.0183767961143676	B cell
CCDC71L	1.04913207803632e-06	0.303141306988736	0.262	0.165	0.0184269558186299	B cell
SATB1-AS1	1.0571493659039e-06	0.360084393828514	0.214	0.049	0.0185677714627362	B cell
MICOS10	1.16864515238239e-06	0.758987464812484	0.786	0.462	0.0205260834564443	B cell
CREM	1.19346865387976e-06	0.978906733641554	0.333	0.178	0.020962083436744	B cell
KPNA1	1.20646915728282e-06	0.534694666279114	0.333	0.158	0.0211904242785155	B cell
SRGN	1.22521766847072e-06	1.57245414224334	0.667	0.427	0.0215197231290197	B cell
ILF3-DT	1.23076807190506e-06	0.402163291472796	0.31	0.271	0.0216172104149405	B cell
IGHA2	1.32701671059672e-06	2.54195832768727	0.286	0.349	0.0233077215049208	B cell
UBC	1.39028962037437e-06	0.73427698962621	0.952	0.886	0.0244190468922554	B cell
GPAA1	1.4738155489132e-06	0.30220182703036	0.286	0.137	0.0258860963011114	B cell
IL2RG	1.53615650651426e-06	0.658341899853793	0.548	0.466	0.0269810528804165	B cell
BAX	1.76646490943879e-06	0.554006432033278	0.524	0.417	0.0310261896693829	B cell
CD3D	1.76745034289489e-06	2.0631617014974	0.738	0.23	0.0310434978226058	B cell
NDUFB1	1.83533136103134e-06	0.822520690063598	0.762	0.644	0.0322357600251545	B cell
DDX42	2.04187378522336e-06	0.502027812767531	0.381	0.264	0.0358634711636631	B cell
IL17RA	2.05741534072112e-06	0.430055551473254	0.286	0.083	0.0361364430444257	B cell
PBXIP1	2.14305436499946e-06	0.52903601514885	0.286	0.216	0.0376406068668504	B cell
TUBA1A	2.17974651937554e-06	0.669726134491226	0.381	0.218	0.0382850678663121	B cell
AC124248.1	2.18287596285485e-06	0.371968777386958	0.167	0.026	0.0383400334115826	B cell
TRAC	2.2040386421338e-06	1.3678775546836	0.643	0.303	0.0387117347104381	B cell
IGHG4	2.25173335596517e-06	1.93030676057525	0.19	0.363	0.0395494446641722	B cell
NDUFS6	2.29955915118943e-06	0.73646733592647	0.69	0.39	0.0403894569314912	B cell
CYBA	2.31615062825867e-06	0.583649524267292	0.929	0.914	0.0406808696347353	B cell
PGS1	2.35808928140443e-06	0.239904795709707	0.214	0.098	0.0414174801385874	B cell
LAGE3	2.47667100059858e-06	0.541008550378633	0.595	0.259	0.0435002494545134	B cell
AC019205.1	2.5867384888117e-06	0.269881544935883	0.214	0.042	0.0454334748174887	B cell
JKAMP	2.71823660305734e-06	0.330819027874185	0.286	0.103	0.0477431076960992	B cell
RBMS1	2.93346873276468e-06	0.708854350237025	0.476	0.158	0.0515234448222788	B cell
TRBC2	3.01829418293814e-06	0.942160279462359	0.81	0.612	0.0530133190291256	B cell
COX17	3.04359073540295e-06	0.723032028786882	0.643	0.497	0.0534576276766174	B cell
SNHG25	3.2062620975608e-06	0.461112258888039	0.595	0.453	0.0563147874815579	B cell
TOMM7	3.21919380374291e-06	0.735261207547159	0.976	0.96	0.0565419199689405	B cell
SERF2	3.26453892569859e-06	0.572855639100456	1	0.959	0.0573383616909701	B cell
DYNLT1	3.30123987610975e-06	0.460516070949512	0.405	0.246	0.0579829771839916	B cell
RAB5C	3.4465420467336e-06	0.36510892978374	0.452	0.347	0.0605350645088289	B cell
TMEM173	3.6097375195195e-06	0.475457536614937	0.238	0.038	0.0634014297928405	B cell
SATB1	3.81472183493233e-06	0.71919089243823	0.452	0.186	0.0670017743087514	B cell
COPS9	3.83615071402604e-06	0.781703035235134	0.714	0.493	0.0673781511411534	B cell
CCNH	3.91747771038008e-06	0.376960349860794	0.333	0.186	0.0688065785051157	B cell
HLA-DPB1	3.97109369006221e-06	-1.21915671347078	0.619	0.968	0.0697482895722526	B cell
PVT1	4.22678377166565e-06	0.437992842367673	0.405	0.207	0.0742392301655355	B cell
CD96	4.23080945091687e-06	1.39165889878851	0.571	0.15	0.074309937195904	B cell
IFI27L2	4.34683319399149e-06	0.650334100594318	0.548	0.368	0.0763477782192666	B cell
HECTD3	4.37713570246838e-06	0.273703255888292	0.143	0.041	0.0768800114781546	B cell
DNAJC15	4.45432309708245e-06	0.431778172622262	0.476	0.362	0.0782357308771562	B cell
MR1	4.45688090834042e-06	0.450713743082366	0.381	0.138	0.0782806562740911	B cell
CALM1	4.46060729029079e-06	0.851979065610659	0.929	0.761	0.0783461064466674	B cell
DPP7	4.85900292235449e-06	0.339957660167097	0.452	0.401	0.0853435273282342	B cell
JUN	4.87295640981229e-06	1.36735875421806	0.381	0.381	0.0855886063819431	B cell
JUNB	4.90046460566325e-06	0.762162224619715	0.571	0.507	0.0860717603338693	B cell
GSS	4.99080820840473e-06	0.312265441967169	0.19	0.068	0.0876585553724207	B cell
PPP1R2	5.04618801114467e-06	0.623914453154732	0.69	0.478	0.088631246227745	B cell
VPS25	5.08997122175394e-06	0.446085395054478	0.31	0.157	0.0894002545388862	B cell
CORO1B	5.36509650429207e-06	0.45773072219515	0.31	0.178	0.094232555001386	B cell
ATP5MPL	5.48193558428381e-06	0.824448025043765	0.881	0.683	0.0962847166023609	B cell
ATP5MG	5.4902999728511e-06	0.792808956146704	0.905	0.86	0.0964316287231567	B cell
FAM174C	5.72958864488277e-06	0.401299756501184	0.429	0.265	0.100634494958721	B cell
FURIN	5.84847738348063e-06	0.604645199128761	0.333	0.154	0.102722656763454	B cell
MRPL41	5.87842766363836e-06	0.73666300916103	0.643	0.375	0.103248703484144	B cell
MTFMT	5.93912660954737e-06	0.267257039330783	0.214	0.061	0.10431481977009	B cell
RRAS	6.00671610439968e-06	0.222329615455865	0.167	0.072	0.105501961657676	B cell
NME3	6.46418176303069e-06	0.445863351911369	0.357	0.228	0.113536888485871	B cell
ITM2B	6.68732700693012e-06	0.621316128270308	0.857	0.736	0.117456211549721	B cell
SNRPN	6.85705570420805e-06	0.364026189348371	0.5	0.4	0.12043732638871	B cell
ATP6V0E2	6.90832849394256e-06	0.284429917463869	0.143	0.083	0.121337881667607	B cell
ATP5IF1	6.99137678757278e-06	0.534486872230128	0.81	0.683	0.122796541896928	B cell
TMCO1	7.00156432747273e-06	0.632532226709175	0.69	0.44	0.122975475847731	B cell
SCO2	7.09372072472892e-06	0.380637368951156	0.333	0.14	0.124594110809139	B cell
UQCRQ	7.12989575812296e-06	0.805821410380433	0.762	0.535	0.125229489095672	B cell
SEM1	7.39987056389579e-06	0.70368441288118	0.69	0.495	0.129971326584266	B cell
CUTA	7.77033496101477e-06	0.448553719779796	0.571	0.505	0.136478163255263	B cell
SLC38A2	8.60532432346285e-06	0.857054994171738	0.714	0.403	0.151143916417301	B cell
ARHGDIB	9.07268469822363e-06	0.293605237235709	0.738	0.827	0.1593526340396	B cell
YWHAH	9.24018960633776e-06	0.445682885111637	0.429	0.255	0.162294690245716	B cell
PDK1	9.32686877031928e-06	0.600491334395765	0.143	0.076	0.163817123081888	B cell
SLC35A4	9.40365212900461e-06	0.316125884510916	0.31	0.096	0.165165745993837	B cell
HIST1H2BC	9.52464944250894e-06	0.211209388468561	0.167	0.046	0.167290942808227	B cell
RPS11	9.70464940931383e-06	0.549920475639435	1	0.999	0.170452462225188	B cell
MPC2	9.86575754901663e-06	0.63567271034878	0.571	0.289	0.173282165590928	B cell
POLR3GL	9.9057756655169e-06	0.409713062783851	0.548	0.318	0.173985043789139	B cell
ABHD14A	9.99550922691179e-06	0.222063689988802	0.238	0.093	0.175561124061479	B cell
UBB	1.01778977899797e-05	0.477963060645147	0.881	0.877	0.178764596783203	B cell
SAMD9L	1.02072076869368e-05	0.289506617194985	0.31	0.335	0.179279395813358	B cell
ANKRD39	1.02103185358725e-05	0.301073178397878	0.214	0.089	0.179334034764065	B cell
NIPBL-DT	1.12900537927813e-05	0.297053070609047	0.167	0.079	0.19829850481641	B cell
ATP5PF	1.13527778436915e-05	0.64306438604884	0.786	0.603	0.199400190046597	B cell
RCAN3	1.21291509313912e-05	0.608308120744514	0.429	0.255	0.213036406958955	B cell
MTRNR2L8	1.26719686233523e-05	0.662265381183546	0.452	0.237	0.222570456900559	B cell
KDSR	1.28226624923641e-05	0.547268996714374	0.333	0.189	0.225217244015883	B cell
ANAPC11	1.31856313702226e-05	0.556694414364977	0.619	0.391	0.231592429386589	B cell
PREB	1.34856873748646e-05	0.288489847090957	0.167	0.081	0.236862613052123	B cell
GAPDH	1.35520923589926e-05	0.669722597958225	0.857	0.896	0.238028950193347	B cell
EYA3	1.40513308038787e-05	0.303896457265406	0.286	0.086	0.246797574239326	B cell
AURKAIP1	1.41802447858256e-05	0.432340736497937	0.524	0.441	0.24906181941824	B cell
ASCC3	1.43078684281612e-05	0.48799136929872	0.333	0.189	0.251303401072223	B cell
IFITM2	1.44773844841311e-05	0.412993878984415	0.5	0.616	0.254280781079278	B cell
SNRPG	1.45483918717207e-05	0.605341999165068	0.738	0.634	0.255527954834902	B cell
TMEM140	1.45947061739864e-05	0.281022213977855	0.286	0.134	0.256341419239897	B cell
RPL23A	1.46049347029856e-05	0.440138467474998	1	0.999	0.256521073123239	B cell
SLC16A3	1.46437884714565e-05	0.214433552293262	0.119	0.095	0.257203500712662	B cell
TRRAP	1.49877356552009e-05	0.495357260282861	0.357	0.159	0.263244589047949	B cell
VIM	1.54995163556876e-05	1.11751786787464	0.833	0.538	0.272233505271296	B cell
GSTO1	1.57368694939647e-05	0.378335629310881	0.429	0.405	0.276402375791996	B cell
COX7B	1.57720350595187e-05	0.695151108712079	0.786	0.615	0.277020023785387	B cell
MAN1C1	1.58177996092912e-05	0.394276603125076	0.262	0.028	0.27782383233759	B cell
HSPB1	1.59245003048266e-05	0.296682660620289	0.31	0.238	0.279697923353974	B cell
DCTN3	1.60890851163262e-05	0.469711541677344	0.476	0.267	0.282588690983153	B cell
SERPINB1	1.61898665902963e-05	0.510228764367304	0.571	0.396	0.284358816791963	B cell
S100A11	1.62868893677877e-05	0.752146095600021	0.738	0.473	0.286062924855823	B cell
CTLA4	1.63759841483532e-05	0.356349604284815	0.19	0.02	0.287627785581676	B cell
TRIM4	1.6529967463136e-05	0.349042022297305	0.333	0.176	0.29033234852252	B cell
CACYBP	1.72903531916387e-05	0.495670915263451	0.452	0.376	0.303687763457943	B cell
GALNT10	1.75605775496523e-05	0.438028052611258	0.214	0.088	0.308433984082093	B cell
COX4I1	1.8242790424547e-05	0.533371342707489	0.976	0.948	0.320416371016744	B cell
NDUFA3	1.82817527152331e-05	0.557219497573428	0.667	0.585	0.321100704690354	B cell
AAK1	1.86950032271947e-05	1.31528584079283	0.595	0.166	0.328359036682447	B cell
GADD45G	1.93400400587185e-05	0.447687752847567	0.238	0.026	0.339688463591332	B cell
RBM4	1.93508697554812e-05	0.387415802365181	0.452	0.444	0.339878676385272	B cell
RPL13	1.97185133011474e-05	0.379844338199304	1	1	0.346335967621352	B cell
RPS27A	1.98467129106148e-05	0.417901874151113	1	1	0.348587665562039	B cell
NDUFA11	1.99667232475616e-05	0.640385337890079	0.69	0.559	0.350695527120172	B cell
EVL	2.01057174167311e-05	0.460754491982079	0.69	0.576	0.353136820707465	B cell
NMT2	2.06259988602974e-05	0.401337059058125	0.286	0.146	0.362275043982264	B cell
PRPF38A	2.07533822481514e-05	0.407012379317945	0.381	0.279	0.364512405806531	B cell
ACTN4	2.14334765672422e-05	0.455622420033984	0.381	0.313	0.376457582427042	B cell
TMEM50B	2.16703492576655e-05	0.420841564727075	0.333	0.18	0.380618014361636	B cell
AP3M2	2.24633559809272e-05	0.329825914982426	0.238	0.1	0.394546384449005	B cell
ARMCX3	2.26686902445506e-05	0.487706403199269	0.429	0.205	0.398152875455286	B cell
TCTA	2.28440831372962e-05	0.222124468631361	0.19	0.076	0.401233476223471	B cell
IGHG1	2.3053465473373e-05	2.05937387963194	0.286	0.512	0.404911067574324	B cell
MRPS34	2.40650810248874e-05	0.565417913092058	0.619	0.373	0.422679083121123	B cell
FAM50A	2.40974934525725e-05	0.420778969640143	0.429	0.28	0.423248375000984	B cell
NDUFA6	2.4704155717846e-05	0.580783801084642	0.667	0.365	0.433903791028247	B cell
CLTB	2.50147580903746e-05	0.431693225759641	0.405	0.23	0.439359211099339	B cell
COX6C	2.5033168851918e-05	0.839683984624416	0.881	0.746	0.439682577715088	B cell
TMEM258	2.5353802458323e-05	0.669586188014809	0.81	0.644	0.445314186377985	B cell
ARL4C	2.53616965039779e-05	0.994255875239861	0.619	0.251	0.445452837395867	B cell
FOS	2.54392698887498e-05	2.2446653971235	0.31	0.13	0.446815336326002	B cell
GALM	2.54651601368366e-05	0.329997092577576	0.262	0.078	0.447270072643399	B cell
NDUFA12	2.55623986785234e-05	0.606819817139295	0.667	0.446	0.448977970389585	B cell
DHRS7	2.56100544257612e-05	0.53480816947963	0.5	0.299	0.44981499593407	B cell
VAMP5	2.56871461146633e-05	0.50769939198991	0.5	0.274	0.451169034357946	B cell
CD4	2.60938708954799e-05	0.577628040951272	0.262	0.05	0.458312748408209	B cell
MLEC	2.61022660955632e-05	0.612392327225461	0.429	0.22	0.458460201702472	B cell
CHMP4B	2.6768970510489e-05	0.440605879611294	0.405	0.288	0.470170198046229	B cell
GABPB1-IT1	2.71344966851335e-05	0.225201575574703	0.262	0.25	0.476590299777686	B cell
ERGIC3	2.76973620489402e-05	0.402790646303868	0.381	0.272	0.486476467027585	B cell
RAB5IF	2.77190302095766e-05	0.527821789137648	0.476	0.325	0.486857046601004	B cell
SSR2	2.80317621653795e-05	0.46185091540942	0.595	0.6	0.492349870672726	B cell
RPS16	2.8598049930863e-05	0.399531987203503	1	1	0.502296148985678	B cell
MAP3K14-AS1	2.94621733796436e-05	0.207393487304038	0.19	0.029	0.51747361324006	B cell
MIF	2.95043920431297e-05	0.787665015191628	0.952	0.842	0.518215141845531	B cell
TAX1BP1	3.0269410099152e-05	0.678171772092907	0.667	0.473	0.531651918981505	B cell
LINC01550	3.04405355588457e-05	0.234671829655478	0.167	0.028	0.534657566555565	B cell
TMBIM6	3.11957450300739e-05	0.632601132321318	0.69	0.693	0.547922065708218	B cell
AC012146.1	3.12910158792774e-05	0.330652918768081	0.31	0.13	0.549595402903628	B cell
NUTM2B-AS1	3.20913296669457e-05	0.453259599020984	0.476	0.222	0.563652114270235	B cell
ZNRF1	3.24433717361699e-05	0.562345986660673	0.286	0.056	0.569835381174089	B cell
PIGK	3.29526544093909e-05	0.361239179806108	0.19	0.066	0.578780422046542	B cell
OSTF1	3.36536071030291e-05	0.487289051096261	0.429	0.334	0.591091955157604	B cell
ZC3H12A	3.39254379678473e-05	0.250322834975697	0.214	0.071	0.59586639246727	B cell
YIPF3	3.39752945616589e-05	0.293580878702242	0.262	0.186	0.596742073680977	B cell
KRTCAP2	3.43298466115965e-05	0.606245055614895	0.714	0.542	0.602969425886081	B cell
AC092747.4	3.44088075621884e-05	0.250267560967595	0.19	0.038	0.604356296022277	B cell
SEC22C	3.4508571842579e-05	0.362398281401041	0.19	0.125	0.606108555843057	B cell
CD69	3.48378217395264e-05	0.910684585231211	0.476	0.377	0.611891501033041	B cell
SEC61B	3.5041137138926e-05	1.04197593865437	0.786	0.558	0.615462532708095	B cell
DNPH1	3.50618042235573e-05	0.562860698169842	0.571	0.347	0.615825529382561	B cell
DAD1	3.5077953095627e-05	0.74141905887023	0.762	0.495	0.616109168171593	B cell
CLDND1	3.53153931973622e-05	0.838785670185664	0.524	0.226	0.620279566118469	B cell
AC012615.1	3.53974978452603e-05	0.250480772383173	0.167	0.039	0.621721652154152	B cell
MACF1	3.6300513206996e-05	0.545791478850728	0.476	0.339	0.637582213967677	B cell
ITM2A	3.79039409132093e-05	0.755441449305974	0.429	0.146	0.665744818199608	B cell
HTRA2	3.80041864687372e-05	0.283712017736441	0.262	0.132	0.667505531136901	B cell
MVD	3.81731462002139e-05	0.246419946088578	0.262	0.108	0.670473139860556	B cell
CD3E	3.88302058838181e-05	1.39609751449619	0.643	0.163	0.682013736143381	B cell
PRPS1	3.92588803525961e-05	0.396495795988626	0.381	0.166	0.689542974512997	B cell
COQ10B	3.92800232857803e-05	0.416868688152151	0.286	0.194	0.689914328991445	B cell
GNG2	3.98255549143126e-05	0.493909723915979	0.381	0.132	0.699496046514986	B cell
AL354822.1	3.98571115899708e-05	0.272612055909025	0.119	0.023	0.700050307966247	B cell
DNAJC21	4.00554236956507e-05	0.566546728650958	0.548	0.326	0.703533461790408	B cell
ARGLU1	4.00660919421209e-05	0.400093748579596	0.738	0.691	0.703720838871412	B cell
RASA2	4.04383025470337e-05	0.510533081987249	0.476	0.228	0.7102583459361	B cell
CLSTN1	4.06959138981993e-05	0.303588893515958	0.333	0.171	0.714783031707973	B cell
BLMH	4.10819133279361e-05	0.261659164073853	0.143	0.064	0.721562725691869	B cell
KSR1	4.25166549731131e-05	0.250267560967595	0.119	0.039	0.746762527947759	B cell
COMMD6	4.33819967264294e-05	0.471708701553283	0.929	0.899	0.761961390503006	B cell
ATP6V0B	4.47172714209282e-05	0.480508619383886	0.548	0.429	0.785414155237183	B cell
DUSP23	4.47970737139475e-05	0.276462345136376	0.262	0.124	0.786815802711774	B cell
RORA	4.55963506038303e-05	1.01360096581285	0.452	0.095	0.800854302005675	B cell
SFXN1	4.56120544611694e-05	0.612746273676331	0.476	0.188	0.801130124555979	B cell
TNIK	4.67090812261637e-05	0.395566643486045	0.238	0.068	0.820398302656339	B cell
EXOC4	4.69506587651143e-05	0.400542436252356	0.31	0.144	0.824641370550468	B cell
PNISR	4.74648547779635e-05	0.373810574351037	0.81	0.839	0.833672709320151	B cell
CD40LG	4.75094411931967e-05	0.257211011873375	0.167	0.015	0.834455825117306	B cell
UQCR11	4.78783548808609e-05	0.673389624561622	0.905	0.768	0.84093542512744	B cell
SLC25A40	4.80147861686045e-05	0.309183861859424	0.238	0.052	0.843331704265369	B cell
ATP5MD	4.90845643732424e-05	0.682423608312452	0.762	0.65	0.86212128865163	B cell
NDUFS5	5.00983696893188e-05	0.842249374659099	0.81	0.57	0.879927765223195	B cell
MTG2	5.03405515991959e-05	0.217039323829249	0.214	0.092	0.884181448288276	B cell
MAF	5.11077828932886e-05	1.5367557670186	0.405	0.103	0.897657098737721	B cell
PBX4	5.22534257674213e-05	0.308557979806241	0.143	0.033	0.917779170178988	B cell
ATOX1	5.2270097778824e-05	0.785424918941376	0.524	0.286	0.918071997387264	B cell
PPP4R2	5.31247987657344e-05	0.378681098581355	0.429	0.298	0.933083965521358	B cell
STK39	5.33862791312064e-05	0.2917686751718	0.167	0.043	0.937676606660509	B cell
XPO1	5.47419969757106e-05	0.46595162355975	0.5	0.382	0.961488434881381	B cell
HLA-DQA1	5.4907243849317e-05	-0.849651277545764	0.5	0.828	0.964390830969404	B cell
TAP1	5.55362151565818e-05	0.303464303628875	0.405	0.413	0.975438083010203	B cell
TMEM41A	5.57884414783682e-05	0.220279458736137	0.119	0.076	0.97986818612606	B cell
LGALS3	5.58591861966747e-05	0.599960437745282	0.286	0.097	0.981110746358394	B cell
POMP	5.63353528746553e-05	0.724528699077533	0.738	0.586	0.989474137890445	B cell
SYTL3	5.75307635172231e-05	0.274341193126583	0.119	0.036	1	B cell
SEC61G	5.77237973187434e-05	0.890007951456153	0.762	0.521	1	B cell
PPIB	5.95041585744313e-05	0.824678427568259	0.714	0.539	1	B cell
TXNDC12	6.04782685676491e-05	0.319758564794331	0.262	0.227	1	B cell
PABPC1	6.07149260790195e-05	0.494179398409415	0.952	0.945	1	B cell
MSI2	6.09033509849902e-05	0.532488679333285	0.429	0.207	1	B cell
WBP2	6.11493633093204e-05	0.355265278761475	0.429	0.286	1	B cell
ICMT	6.15832174966536e-05	0.244947490624123	0.167	0.041	1	B cell
TRIAP1	6.18661313345629e-05	0.220750377327851	0.19	0.145	1	B cell
HERPUD1	6.18863168505156e-05	0.852523313840424	0.476	0.692	1	B cell
RPS24	6.42009955141292e-05	0.732131961606161	1	0.995	1	B cell
ENOSF1	6.5712486515324e-05	0.370350532294886	0.19	0.055	1	B cell
ZNF430	6.6062542013929e-05	0.389367808581416	0.405	0.268	1	B cell
AC243960.1	6.72400834700527e-05	0.301335983528467	0.429	0.242	1	B cell
NMRK1	6.92974158800472e-05	0.41041874419143	0.262	0.126	1	B cell
KIAA1586	6.95860507934813e-05	0.25661146142743	0.143	0.084	1	B cell
VMP1	7.04975688647809e-05	0.577305845973488	0.524	0.323	1	B cell
FAM32A	7.10514352250864e-05	0.317297428562454	0.452	0.316	1	B cell
PPP1CA	7.16327548206756e-05	0.496422931527509	0.595	0.537	1	B cell
FAM204A	7.22528223122491e-05	0.49098144522202	0.524	0.333	1	B cell
AL627171.2	7.22690097113847e-05	0.71241522992505	0.5	0.27	1	B cell
ALOX5AP	7.3209472007936e-05	0.451017543586428	0.31	0.319	1	B cell
SON	7.43390139812349e-05	0.445711978450635	0.905	0.839	1	B cell
PET100	7.54033451247281e-05	0.485221993458062	0.667	0.625	1	B cell
CORO2A	7.74409127426797e-05	0.200736699983148	0.143	0.03	1	B cell
STAT1	7.74464310941101e-05	0.585604336798003	0.548	0.564	1	B cell
MALAT1	7.74725956678782e-05	0.323357000433507	1	0.999	1	B cell
TMEM14B	7.74849028310177e-05	0.540046181806847	0.643	0.464	1	B cell
SFXN3	7.85045377686573e-05	0.26416789374149	0.167	0.047	1	B cell
HSP90B1	7.92680463987921e-05	1.72154158312675	0.643	0.558	1	B cell
TM9SF2	8.06809086160216e-05	0.417156281029463	0.405	0.236	1	B cell
BIRC2	8.15487541145087e-05	0.656744537622536	0.524	0.23	1	B cell
TOP2B	8.17735531995531e-05	0.437927841098636	0.429	0.315	1	B cell
PURA	8.32046005405103e-05	0.48044301726137	0.429	0.341	1	B cell
CD5	8.32502844961035e-05	0.425714223382189	0.238	0.05	1	B cell
DDX24	8.39807849662046e-05	0.544167955018054	0.762	0.697	1	B cell
HMGN1	8.40439540460323e-05	0.435825005684964	0.833	0.825	1	B cell
TMEM30A	8.49339404302974e-05	0.435190948768586	0.357	0.194	1	B cell
TPT1	8.69788647393786e-05	0.530502034886143	1	1	1	B cell
AC025159.1	8.73371270909147e-05	0.308729001356498	0.357	0.134	1	B cell
SNX6	8.92275821974716e-05	0.508818958157112	0.571	0.436	1	B cell
TMEM116	9.27785081327317e-05	0.216296022352811	0.143	0.042	1	B cell
STX6	9.39916063825084e-05	0.284049439747524	0.19	0.098	1	B cell
ETF1	9.4035323663178e-05	0.488766871953914	0.381	0.168	1	B cell
BORCS5	9.40560461326332e-05	0.363777974395194	0.262	0.079	1	B cell
TNFSF8	9.49277074332994e-05	0.262681989384961	0.119	0.011	1	B cell
RGS1	9.5126986909401e-05	1.05111863479681	0.524	0.295	1	B cell
CD59	9.54429565493759e-05	0.435946707939989	0.31	0.197	1	B cell
RNF19A	9.55024717313683e-05	0.396309917609075	0.476	0.439	1	B cell
PCMT1	9.79221165217374e-05	0.434025011638753	0.524	0.273	1	B cell
NUCKS1	9.88573391876264e-05	0.54723386193946	0.667	0.572	1	B cell
RPL37	9.92100348997454e-05	0.536578063364882	1	1	1	B cell
PRMT9	0.000100330218694741	0.257826703706969	0.214	0.087	1	B cell
SLC35E2B	0.000101098933279313	0.264275349469154	0.238	0.113	1	B cell
CMC2	0.000102868144840702	0.470433710210258	0.429	0.212	1	B cell
RPL34	0.000103572848129636	0.301442707938077	1	1	1	B cell
ZBP1	0.0001040127871273	0.370732540725419	0.143	0.1	1	B cell
DRAP1	0.000104067895415569	0.409360351479528	0.738	0.582	1	B cell
FDX1	0.000108378565064237	0.552503468004349	0.381	0.21	1	B cell
TFE3	0.000108444702858127	0.203402463895065	0.143	0.051	1	B cell
NSD3	0.00010943871030323	0.319493229518958	0.571	0.557	1	B cell
SMIM15	0.000110226916981302	0.356511513834492	0.381	0.203	1	B cell
ABHD13	0.000110810907347699	0.30034603677238	0.262	0.121	1	B cell
TMED4	0.000111701920315434	0.404700611447199	0.5	0.301	1	B cell
CD38	0.000112974216050598	0.731835681159241	0.381	0.146	1	B cell
RAB27A	0.00011432673767194	0.541067376325779	0.5	0.154	1	B cell
OSTM1	0.000115442286145863	0.400107748377093	0.31	0.13	1	B cell
ETFB	0.000115542314555679	0.643906451994761	0.524	0.361	1	B cell
PHF20L1	0.000117239730582903	0.524031555422753	0.452	0.234	1	B cell
IL16	0.000119414038565334	0.23377228776856	0.595	0.517	1	B cell
SIRT2	0.000119655967727195	0.260157002914104	0.238	0.118	1	B cell
MDM2	0.000120915784258577	0.593668838983049	0.381	0.18	1	B cell
NINJ1	0.000121196694416962	0.443248666667611	0.238	0.079	1	B cell
H3F3A	0.000121929284083856	0.409302981949495	0.976	0.967	1	B cell
VMA21	0.000122282866323135	0.3519376650523	0.333	0.212	1	B cell
SLC5A3	0.0001233872300307	0.553485227171796	0.381	0.161	1	B cell
MKNK1	0.000125034690805722	0.280072879785326	0.238	0.103	1	B cell
ICOS	0.000128615827016661	0.691638500994434	0.286	0.052	1	B cell
MYL12B	0.000128778346930321	0.603189066241275	0.905	0.756	1	B cell
PPP1R15A	0.00012914283919327	0.749853942014017	0.5	0.332	1	B cell
AC087239.1	0.000130386125166942	0.255607322192951	0.19	0.034	1	B cell
VDAC1	0.000130458689201131	0.605952647065931	0.524	0.402	1	B cell
MBNL1	0.000133077249203242	0.703210260707404	0.881	0.661	1	B cell
BSG	0.000134445570136904	0.490764309533405	0.429	0.302	1	B cell
CXCR4	0.00013487923408631	-0.78326548988777	0.762	0.956	1	B cell
PSMA7	0.000135773941448632	0.563222571715079	0.81	0.697	1	B cell
KDM3B	0.000140681120094242	0.328638230261322	0.31	0.162	1	B cell
JPT2	0.000144273116812351	0.223651934199088	0.143	0.056	1	B cell
CD2	0.000145857654713397	1.79361219561056	0.643	0.182	1	B cell
N4BP2L2	0.000147181232244743	0.408627208371705	0.69	0.748	1	B cell
RPS25	0.000147236948057172	0.375792483158635	1	0.999	1	B cell
SDCBP	0.000147815733220181	0.362534092978099	0.452	0.279	1	B cell
TESPA1	0.000148396442049423	0.328436704436095	0.286	0.091	1	B cell
GPR155	0.000149044923326566	0.583936490538601	0.333	0.105	1	B cell
SNRPB2	0.000149066257857717	0.454065623860366	0.69	0.516	1	B cell
CDK5RAP1	0.000149284768885991	0.262901260612815	0.19	0.101	1	B cell
ITGA4	0.000152534186093198	0.265484421626818	0.333	0.328	1	B cell
MTERF4	0.000152587517248895	0.494158161707975	0.476	0.303	1	B cell
PPM1G	0.000152802215036983	0.52514220399068	0.405	0.342	1	B cell
DENND1B	0.000154062839241164	0.358396043675744	0.262	0.111	1	B cell
EID1	0.000155522300468627	0.506351502114725	0.69	0.569	1	B cell
EBPL	0.000155661215872501	0.283871790199465	0.381	0.212	1	B cell
SNF8	0.000157262743576365	0.444679823127849	0.429	0.306	1	B cell
INPP4B	0.000157670366537064	0.386560491807514	0.143	0.031	1	B cell
USB1	0.000157801760548735	0.309762312691026	0.214	0.083	1	B cell
THAP11	0.000158501111069838	0.20293888325263	0.286	0.185	1	B cell
S100A10	0.000158761785025035	0.460224022819821	0.619	0.413	1	B cell
CYLD	0.000158966702847303	0.554689849876891	0.548	0.397	1	B cell
ATF7	0.000159089717621644	0.362908454499408	0.333	0.111	1	B cell
ZBTB8OS	0.000161985032792755	0.409723852959506	0.5	0.345	1	B cell
FAM118A	0.00016403887132139	0.247483743818158	0.238	0.12	1	B cell
DYNLL2	0.000164332220556542	0.40289569663654	0.333	0.212	1	B cell
SMIM7	0.000164554683712811	0.341972831604014	0.405	0.308	1	B cell
ZNF831	0.00016512716167002	0.243731846230536	0.19	0.023	1	B cell
SRP14-AS1	0.000166334714908221	0.237649603504535	0.214	0.079	1	B cell
DUSP1	0.000166431506431155	0.328080954116794	0.214	0.142	1	B cell
GOLGA4	0.00017107414796931	0.583184097733628	0.5	0.377	1	B cell
SLC25A44	0.000171457633424642	0.21099783409603	0.119	0.045	1	B cell
STK17B	0.000171765494088759	0.464440292503767	0.714	0.664	1	B cell
ETV6	0.000172392437125946	0.46744290275451	0.381	0.227	1	B cell
BLVRB	0.000173009319385624	0.287527964559675	0.262	0.145	1	B cell
ITCH	0.000174134835488338	0.376502244643928	0.381	0.208	1	B cell
SRP14	0.0001764902080667	0.458127890186368	0.952	0.926	1	B cell
MOB1B	0.000177984632486121	0.367652547543751	0.214	0.059	1	B cell
ZNF37A	0.000178304890166565	0.470038349933558	0.31	0.24	1	B cell
PFKFB3	0.000180437881747947	0.454875010731896	0.333	0.152	1	B cell
STAT3	0.000181533773205685	0.463784090143724	0.548	0.411	1	B cell
ARL6IP1	0.000182034264019974	0.433152037158892	0.548	0.456	1	B cell
ZSWIM8	0.000183455603874573	0.327709556240914	0.286	0.119	1	B cell
POLR1C	0.000183796394729283	0.215983589435307	0.238	0.079	1	B cell
ISCU	0.000186956585302491	0.472989025474861	0.595	0.637	1	B cell
RPL24	0.000188232166728123	0.486084535292042	1	0.996	1	B cell
FTH1	0.000189851373998929	0.396635220491357	0.976	0.997	1	B cell
TPGS2	0.000192073986255918	0.342247241549851	0.333	0.138	1	B cell
BLVRA	0.000192204687403057	0.297681557363501	0.167	0.056	1	B cell
CD6	0.000195058579025039	0.93409490576451	0.5	0.124	1	B cell
AIMP1	0.000195181604033179	0.357625623837691	0.405	0.441	1	B cell
PIK3R1	0.00019681837657674	0.438236013709804	0.405	0.279	1	B cell
ATP6AP2	0.000197056752337887	0.426388522497717	0.5	0.287	1	B cell
CDC42SE1	0.000197698355434525	0.348216983626557	0.476	0.351	1	B cell
PDK3	0.000197864975570238	0.379497279981717	0.31	0.154	1	B cell
RPLP2	0.000200885353650605	0.316812048816925	1	1	1	B cell
HCLS1	0.000201092041622558	0.604979025775482	0.667	0.539	1	B cell
MZT2B	0.000201264720016164	0.496545493256894	0.762	0.689	1	B cell
ZBTB1	0.000206430931165141	0.459292574861664	0.429	0.262	1	B cell
HNRNPH1	0.000207593326669872	0.506045230937084	0.619	0.556	1	B cell
MT-ND4	0.000208624524187688	0.660167820523257	1	1	1	B cell
UCHL3	0.000211563221099506	0.269390597029406	0.262	0.108	1	B cell
RPS14	0.00021413071181979	0.478371944894265	1	0.999	1	B cell
LUZP1	0.000215658553633385	0.310301755474699	0.262	0.108	1	B cell
TIMM17B	0.000217129033904071	0.28171855830911	0.333	0.251	1	B cell
CASC4	0.00021747815825756	0.376787234434043	0.357	0.242	1	B cell
AKTIP	0.00021918550230897	0.21260153879507	0.214	0.063	1	B cell
RPL29	0.000221152641361584	0.203081354659261	1	1	1	B cell
IKBKB	0.000223326530069521	0.308163905763987	0.238	0.182	1	B cell
TAPBP	0.000224043244717546	0.636414479154873	0.762	0.595	1	B cell
RBL2	0.000224722993197176	0.405115742238271	0.333	0.228	1	B cell
NFKBIA	0.000225244006591205	0.776904747926069	0.524	0.433	1	B cell
TNPO2	0.000226701270661769	0.273085277115139	0.19	0.059	1	B cell
LEPROT	0.000230737024541764	0.239971505304007	0.286	0.176	1	B cell
HACD3	0.000230999853243497	0.305412916364397	0.333	0.116	1	B cell
STOM	0.000232093884861483	0.394695915934298	0.238	0.085	1	B cell
ATF6	0.00023332299529939	0.389479570446417	0.381	0.172	1	B cell
RAC2	0.000233489396125554	0.492430380027829	0.714	0.599	1	B cell
IGLC2	0.00023406679233442	1.68078953982302	0.381	0.725	1	B cell
CALR	0.000234343698814097	0.673182082251369	0.643	0.599	1	B cell
MCEE	0.000235239222629643	0.248886398574231	0.143	0.072	1	B cell
ABHD17A	0.000236624381503631	0.381832121000066	0.429	0.283	1	B cell
UBL3	0.000237439949686694	0.469561411350085	0.31	0.205	1	B cell
C1orf56	0.000239380268726117	0.24935821279231	0.286	0.17	1	B cell
RFLNB	0.000243934076563932	0.832618805396035	0.333	0.054	1	B cell
TMBIM4	0.000244085299549705	0.328187836315462	0.619	0.558	1	B cell
TOMM20	0.000244087979417072	0.468669133655818	0.69	0.624	1	B cell
CELF2	0.000245248412572184	0.681850892415604	0.476	0.433	1	B cell
LDHB	0.000246141358685444	0.770069010715674	0.762	0.546	1	B cell
FDPS	0.000246901546968237	0.400245026315869	0.429	0.283	1	B cell
TXNL4A	0.000249043345876726	0.520623567922719	0.571	0.309	1	B cell
CLTA	0.000252165919057471	0.475096021615593	0.643	0.482	1	B cell
CD22	0.000253220929146142	-0.905606008664248	0.214	0.573	1	B cell
NAP1L4	0.000259596741623127	0.573688797894977	0.429	0.393	1	B cell
MCL1	0.000264666554166159	0.566105801292787	0.524	0.363	1	B cell
MDP1	0.000264875165859836	0.271165493756314	0.238	0.11	1	B cell
TMEM223	0.000266084103444318	0.254908469859285	0.262	0.166	1	B cell
RTN3	0.000269636308915001	0.307398511877063	0.238	0.137	1	B cell
TNFRSF13C	0.000270108568797944	-0.836622190282512	0.286	0.671	1	B cell
SLC35B4	0.00027016956923921	0.250714134197926	0.167	0.054	1	B cell
SAP18	0.000271156287516937	0.407209039978659	0.714	0.671	1	B cell
DGUOK	0.000271273738975275	0.440265351722531	0.452	0.4	1	B cell
SUMF2	0.000271875116887256	0.358205848773592	0.286	0.214	1	B cell
AKAP13	0.000273851622338368	0.437574977706422	0.619	0.611	1	B cell
GNAI3	0.000273936644847632	0.338163711323508	0.31	0.252	1	B cell
GPRIN3	0.000276203021302669	0.701938449200792	0.357	0.088	1	B cell
CD37	0.000276661363140291	-1.05647836265459	0.762	0.959	1	B cell
CTSB	0.000278041819025542	0.328266688914719	0.5	0.3	1	B cell
PFDN5	0.000280087450045786	0.379425129787756	1	0.983	1	B cell
TIMM8B	0.00028059800892174	0.556028614455918	0.476	0.288	1	B cell
VDAC3	0.000281707947459003	0.373516788953151	0.405	0.232	1	B cell
IRF8	0.000282569203280325	-0.685766116560698	0.214	0.551	1	B cell
TTC32	0.000283444410407991	0.315325831785081	0.262	0.096	1	B cell
TYW1	0.000285653260739515	0.225893945264132	0.19	0.086	1	B cell
NDUFA2	0.000286668910065983	0.563352023397452	0.69	0.493	1	B cell
SEPHS1	0.000287085786117701	0.337593888648058	0.214	0.066	1	B cell
LINC00342	0.000288800386725952	0.510243260864659	0.31	0.166	1	B cell
SLC9A3R1	0.000289325268422096	0.503160408358005	0.381	0.194	1	B cell
HIGD2A	0.00028988118854154	0.467601064629707	0.619	0.487	1	B cell
ITGB7	0.000290595438002574	0.498168790254	0.262	0.158	1	B cell
TOX2	0.000290865333107737	0.396130471550237	0.19	0.04	1	B cell
RDH11	0.000293465184142096	0.36930576174186	0.357	0.148	1	B cell
WDR59	0.000294568000437822	0.258912607143506	0.286	0.099	1	B cell
MT-CO1	0.000297263573864813	0.44092736626072	1	1	1	B cell
SRSF8	0.000305530925937566	0.321686436280385	0.333	0.291	1	B cell
KANSL1-AS1	0.000318096108216744	0.452771522765371	0.286	0.103	1	B cell
MAP1LC3B	0.000318329545562224	0.376223756976767	0.571	0.509	1	B cell
SELENOW	0.000322238468017687	0.406678159715144	0.31	0.212	1	B cell
RNPEPL1	0.000326355929561741	0.27324823347725	0.286	0.21	1	B cell
SPAG9	0.000326515164799839	0.413254130486061	0.381	0.231	1	B cell
YIPF5	0.000329592479518901	0.497262644777106	0.452	0.213	1	B cell
CD247	0.000330568597044871	0.690651033501502	0.333	0.113	1	B cell
MTCH2	0.000333327302613831	0.365548252023336	0.405	0.148	1	B cell
DYNLL1	0.000335943424283223	0.507599607437205	0.548	0.541	1	B cell
CD70	0.000337391489082045	0.274721851450926	0.19	0.081	1	B cell
MAFK	0.000339098907055024	0.21799556022085	0.19	0.041	1	B cell
LSM14A	0.000341119825514313	0.353676407410472	0.476	0.429	1	B cell
SEPTIN6	0.000344336658128331	0.57744524960751	0.69	0.62	1	B cell
KDM5B	0.000344974209779492	0.472743486354687	0.357	0.244	1	B cell
RNF145	0.000348108502318266	0.256082925494183	0.333	0.313	1	B cell
FKBP3	0.000352395194822832	0.516757889264949	0.5	0.284	1	B cell
DNAJC27-AS1	0.000352481289105777	0.225587150342309	0.143	0.016	1	B cell
RBM43	0.000354151714701444	0.403956476925858	0.238	0.11	1	B cell
TRAPPC1	0.000357117678909229	0.437956747551386	0.548	0.479	1	B cell
NDUFB4	0.000357268090014486	0.50113920749729	0.571	0.545	1	B cell
IQGAP2	0.000358900472813279	0.41576489392286	0.214	0.106	1	B cell
UXT	0.000360690007504745	0.401036001655837	0.69	0.691	1	B cell
KIAA0319L	0.000360908333426555	0.295322738305193	0.214	0.131	1	B cell
PSMC6	0.000362421554933317	0.347239551644929	0.476	0.348	1	B cell
RPLP0	0.000362606925183416	0.453664599336661	0.976	0.992	1	B cell
PAIP2	0.000363012023132103	0.467945088188909	0.619	0.543	1	B cell
DNM2	0.000371556014187713	0.475784622880531	0.429	0.232	1	B cell
COMMD4	0.000373693729371365	0.279146590802694	0.357	0.186	1	B cell
TNFRSF18	0.000375818750659052	1.22690359961347	0.31	0.053	1	B cell
SH3KBP1	0.00038246078757195	0.450794108912558	0.452	0.384	1	B cell
IGHM	0.000388061081329287	-1.43611270387137	0.405	0.725	1	B cell
SMC3	0.00038838123165686	0.411125564428551	0.476	0.373	1	B cell
KLF10	0.000390164955112721	0.348494198086853	0.238	0.156	1	B cell
SCRN3	0.000390178067661823	0.214810567299723	0.143	0.042	1	B cell
DERL1	0.00039219070053828	0.360805456133632	0.333	0.215	1	B cell
PPP1CB	0.000394152193851541	0.414991051875919	0.524	0.357	1	B cell
TSPYL4	0.000394725556378668	0.252171785797371	0.214	0.072	1	B cell
PPP4C	0.000395406626455394	0.404506802618796	0.476	0.353	1	B cell
AP2B1	0.000395956451457189	0.372054936725327	0.429	0.365	1	B cell
GRPEL2	0.000403991159063747	0.20202271555565	0.143	0.032	1	B cell
PIGX	0.000406122805606325	0.481653843521473	0.357	0.112	1	B cell
YY1	0.000406758086702897	0.489268073130022	0.595	0.511	1	B cell
SEC14L1	0.000408850567551961	0.494928650387785	0.31	0.213	1	B cell
CLPP	0.000409555429900378	0.263748758164585	0.357	0.242	1	B cell
NCOR1	0.000410857244601662	0.393071219410818	0.643	0.517	1	B cell
SPCS1	0.000412644368692713	0.630568800908596	0.81	0.591	1	B cell
PPDPF	0.000415532709852115	0.431456229739174	0.762	0.826	1	B cell
RPL39	0.000415780232847348	0.364346441109796	1	0.999	1	B cell
APRT	0.000416378060285273	0.577895621935566	0.667	0.61	1	B cell
RSU1	0.000416793281741585	0.239353681820067	0.214	0.127	1	B cell
ATP6V0E1	0.000418308347162278	0.490306797219983	0.881	0.724	1	B cell
SRPRA	0.000420799996957731	0.507599607437205	0.405	0.238	1	B cell
CD99	0.00042387744325945	0.470302008656126	0.571	0.444	1	B cell
BAG3	0.000429686105704037	0.248137178062921	0.167	0.036	1	B cell
C6orf226	0.000430765312100824	0.272318232721793	0.262	0.095	1	B cell
PRDX5	0.000433272387841814	0.452895765044386	0.714	0.497	1	B cell
TXNRD1	0.000434530253398536	0.75225869062565	0.667	0.275	1	B cell
CISD3	0.000435089500820573	0.299864891023323	0.238	0.09	1	B cell
PABPN1	0.000437436255874354	0.544861132945485	0.571	0.402	1	B cell
ATP5MF	0.000451102013182096	0.52754323163081	0.786	0.625	1	B cell
HACD4	0.000452466353213749	0.228520517732726	0.214	0.084	1	B cell
ECH1	0.00045368787058997	0.364092612383627	0.476	0.373	1	B cell
BANK1	0.000457028203549114	-0.980220643648252	0.286	0.75	1	B cell
NDUFB8	0.000457171211869743	0.429694052746445	0.667	0.519	1	B cell
GRAMD1B	0.000458192423111999	0.32684333283399	0.214	0.021	1	B cell
TTC14	0.000461560107347205	0.399386186294306	0.524	0.39	1	B cell
SLC27A5	0.000463217233013067	0.20256099694739	0.167	0.05	1	B cell
SLC2A3	0.000472478664923379	0.381838692819273	0.405	0.23	1	B cell
HSBP1	0.000475308184897606	0.364897781973034	0.476	0.31	1	B cell
RBX1	0.000477986069234318	0.615599643547897	0.786	0.595	1	B cell
MGST3	0.000485555500117458	0.410848776672896	0.548	0.34	1	B cell
RPL28	0.000487210737304583	0.37908575307315	1	1	1	B cell
PNN	0.00049346496046124	0.29848522917326	0.667	0.632	1	B cell
H1FX	0.000495667795475957	0.442612590727666	0.31	0.407	1	B cell
PAIP1	0.000507067253442255	0.278498115663834	0.333	0.181	1	B cell
SF3B5	0.000507223110757046	0.399984073499016	0.619	0.48	1	B cell
SRFBP1	0.000509743192994984	0.350869606834699	0.357	0.171	1	B cell
EXOC8	0.000510861512145687	0.255464671771034	0.19	0.07	1	B cell
ZBTB24	0.00051488345437532	0.256891811110766	0.31	0.234	1	B cell
SNRPD3	0.000520700589297325	0.359412943451212	0.571	0.461	1	B cell
SDHAF3	0.000523512319918909	0.20554214959612	0.214	0.133	1	B cell
RPL37A	0.000526209491500766	0.5054375656432	1	1	1	B cell
PRKACB	0.000529474850552543	0.408337976064128	0.405	0.29	1	B cell
RNF166	0.000534270383089334	0.254856811712792	0.262	0.179	1	B cell
OCIAD1	0.000535278034926272	0.394145793891068	0.5	0.431	1	B cell
PRKCA	0.000535773151583738	0.357609219229774	0.19	0.035	1	B cell
SMIM10L1	0.000547585450204072	0.288200352750488	0.405	0.223	1	B cell
SSU72	0.000548095597759461	0.363320126747718	0.595	0.47	1	B cell
ZNF493	0.000550547457808376	0.263081653866053	0.31	0.187	1	B cell
DDHD1	0.000550751432253623	0.496499590835354	0.571	0.325	1	B cell
TNFRSF10B	0.000556564145493285	0.211563404591184	0.19	0.063	1	B cell
CSTF3	0.00055751014763335	0.239504602908003	0.19	0.096	1	B cell
ZNF580	0.000560775865313618	0.250027735783159	0.286	0.218	1	B cell
TTC3	0.000562868598914637	0.422379474620012	0.619	0.494	1	B cell
VCPIP1	0.000563721439875143	0.364059009760043	0.333	0.197	1	B cell
NDUFB3	0.000564538721840735	0.568894901895296	0.69	0.404	1	B cell
SNU13	0.000565351330099454	0.473325178817243	0.857	0.633	1	B cell
ZNF428	0.000568553178849736	0.314978888028276	0.381	0.231	1	B cell
RIC3	0.000568892298264321	0.222919575121305	0.357	0.244	1	B cell
CREG1	0.000576409849058242	0.245492648075182	0.19	0.058	1	B cell
PSMD6	0.000576439050664361	0.291786785943784	0.333	0.27	1	B cell
AKR1A1	0.000577181119397336	0.284510448786519	0.476	0.297	1	B cell
PDXDC1	0.000582151231739641	0.342406067447616	0.429	0.253	1	B cell
TPM1	0.00058558358531436	0.274337254377009	0.19	0.056	1	B cell
CLCN3	0.00058709999346148	0.32050451443325	0.286	0.135	1	B cell
RHOC	0.000600614198741698	0.286440647545037	0.238	0.089	1	B cell
XBP1	0.000600702056841653	1.21509611297433	0.381	0.219	1	B cell
LSM8	0.000602094813497757	0.468017053052487	0.619	0.53	1	B cell
SOCS4	0.000604165342358745	0.374393973678558	0.262	0.139	1	B cell
CLPTM1L	0.000607820464880621	0.594909089589583	0.31	0.195	1	B cell
CTSC	0.000609588180514826	0.391655285406799	0.357	0.202	1	B cell
UPK3BL1	0.000610405120754714	0.258315259108932	0.214	0.106	1	B cell
ATP5F1D	0.000611829266725593	0.341011054132673	0.738	0.699	1	B cell
ANKRD12	0.000615605277543571	0.423536500137869	0.714	0.754	1	B cell
SPCS2	0.000622461504928334	0.381206292405478	0.595	0.624	1	B cell
TM2D3	0.00062303347708608	0.315004723285921	0.286	0.211	1	B cell
LEPROTL1	0.000631167235555254	0.542542520544663	0.548	0.281	1	B cell
CCAR1	0.00063386556478384	0.430343137447476	0.405	0.287	1	B cell
DUSP5	0.000637172229076903	0.820506549932832	0.214	0.062	1	B cell
CNPY2	0.000640145580253443	0.40987280200066	0.571	0.397	1	B cell
RPS23	0.000645935385034368	0.276866041272418	1	1	1	B cell
PPP2R5C	0.000649318068248816	0.520911766857114	0.595	0.492	1	B cell
DDB2	0.000649742165552695	0.391867586936266	0.357	0.131	1	B cell
ATF3	0.00065854788298287	0.356543319631314	0.19	0.032	1	B cell
HNRNPH2	0.000659915965768469	0.301107715768389	0.429	0.279	1	B cell
MRPS15	0.000661070697101595	0.342040340321225	0.333	0.233	1	B cell
RAB21	0.00066117306641128	0.452082389804317	0.452	0.303	1	B cell
GTF2H5	0.000671070189321561	0.428810327030177	0.452	0.22	1	B cell
ZC3H12D	0.000671457689170895	0.241907426571098	0.19	0.092	1	B cell
CCNK	0.000674420374083693	0.381217131220401	0.381	0.221	1	B cell
IL32	0.000679030175173645	1.48325264033055	0.643	0.296	1	B cell
GOSR2	0.000679130676826724	0.356590676228043	0.31	0.146	1	B cell
MAN2C1	0.000680399694692176	0.236632403264349	0.214	0.082	1	B cell
FBXO3	0.000683338432649181	0.338166470716927	0.333	0.127	1	B cell
GOPC	0.000684227673952672	0.272395548811614	0.381	0.22	1	B cell
IL2RB	0.000687905499039332	0.559689490886471	0.238	0.088	1	B cell
CLIP1	0.000691320220781799	0.407146039335479	0.333	0.216	1	B cell
TMEM35B	0.000692927053397817	0.22347695748175	0.31	0.2	1	B cell
ERH	0.000693669959173015	0.41711278544051	0.619	0.561	1	B cell
ZNF12	0.00069748326889558	0.296460510478429	0.19	0.124	1	B cell
NDUFS2	0.000701335405296627	0.212318037537382	0.333	0.232	1	B cell
SMIM19	0.000701617601998234	0.384492736221586	0.429	0.285	1	B cell
TAOK1	0.000703515562140221	0.447664771030761	0.357	0.22	1	B cell
DHCR24	0.000705008977764258	0.273911781258994	0.143	0.02	1	B cell
TNFSF10	0.000706609202535236	0.286317925043983	0.31	0.178	1	B cell
PSMB8	0.000709243970685064	0.274228263333851	0.619	0.602	1	B cell
SHARPIN	0.000710798673167747	0.345211614097552	0.405	0.186	1	B cell
SF3B6	0.000711350423501192	0.530496223572154	0.714	0.51	1	B cell
ATP5MC2	0.000714125997853066	0.248639499493533	0.81	0.868	1	B cell
AC026979.2	0.000714486402934309	0.280381380947383	0.143	0.082	1	B cell
GLS	0.000714903826751624	0.545190825371576	0.643	0.416	1	B cell
FAM89B	0.000716754771422716	0.272368487708853	0.262	0.205	1	B cell
SUB1	0.000717993015824137	0.865601912797057	0.833	0.748	1	B cell
SRPK2	0.000718800345193568	0.312777937107515	0.405	0.289	1	B cell
DDIT4	0.000718813895819334	0.553166082155366	0.524	0.283	1	B cell
TNFSF13B	0.000721378052728757	0.491558657012616	0.238	0.071	1	B cell
NDUFB7	0.000723529010285921	0.484135965877697	0.714	0.459	1	B cell
GLRX5	0.000724011354233025	0.426988727872601	0.452	0.267	1	B cell
C15orf61	0.000724282933858851	0.338506201884235	0.286	0.08	1	B cell
RNF170	0.000727159473142493	0.239739790491149	0.19	0.126	1	B cell
PSMA4	0.00073149266314242	0.588128316598767	0.69	0.447	1	B cell
NEDD8	0.000733038246234598	0.498587342654258	0.833	0.608	1	B cell
SUCO	0.000733593590897102	0.363045698365342	0.286	0.14	1	B cell
TSPAN14	0.000735614891201828	0.412859117466795	0.381	0.162	1	B cell
CAND1	0.000739686414184055	0.360766655633243	0.333	0.299	1	B cell
MXRA7	0.000741420226636232	0.274538430811064	0.238	0.074	1	B cell
PSMC2	0.000749717159000815	0.3417795286602	0.357	0.196	1	B cell
SMIM4	0.000752580564220532	0.384168316377428	0.381	0.212	1	B cell
AC023157.3	0.000756577146671601	0.214264108890779	0.143	0.059	1	B cell
MED13L	0.000757427884972786	0.549330472027603	0.381	0.338	1	B cell
RPL36	0.00075875214854928	0.441930867868079	1	1	1	B cell
BUD23	0.000763801944376645	0.349065174380297	0.31	0.248	1	B cell
GUK1	0.000767291095650803	0.529967420465659	0.762	0.579	1	B cell
SEPTIN7	0.000767565979657182	0.34481908460406	0.881	0.843	1	B cell
PPID	0.000768999577289425	0.311461987077299	0.214	0.17	1	B cell
WTAP	0.000769715572492591	0.251897717589691	0.381	0.419	1	B cell
TSEN15	0.00077091163763866	0.35944441070768	0.286	0.097	1	B cell
ARID5A	0.00077334452627177	0.268503966842192	0.405	0.301	1	B cell
SFSWAP	0.000774325324415121	0.354612106122864	0.405	0.26	1	B cell
GABPB1-AS1	0.000775516570019079	0.649869763596139	0.595	0.457	1	B cell
FXYD1	0.000781153375885335	0.238304690135016	0.143	0.082	1	B cell
ERBIN	0.000781555030998518	0.350305854692713	0.405	0.357	1	B cell
SAT1	0.000784627193384973	0.323044050224931	0.619	0.651	1	B cell
CD3G	0.000788839847609377	1.19031184846879	0.476	0.144	1	B cell
EXOSC7	0.000788902250179053	0.261953802089967	0.238	0.146	1	B cell
BLOC1S2	0.000799237111781382	0.25602362940442	0.333	0.331	1	B cell
RBPJ	0.000800291794826323	0.64446833045489	0.5	0.297	1	B cell
KHNYN	0.000809373234478375	0.260905555437899	0.19	0.102	1	B cell
RPS6KA3	0.000825901458958795	0.528556664176041	0.476	0.24	1	B cell
CDC37L1-DT	0.000831531603246633	0.216720719159201	0.19	0.04	1	B cell
HS2ST1	0.000844257454074801	0.263714848701987	0.214	0.078	1	B cell
MHENCR	0.000844342912782178	0.210307714474696	0.238	0.145	1	B cell
GADD45A	0.000845423395351043	0.338788638202257	0.262	0.08	1	B cell
MYH9	0.000845794487367968	0.569321339953187	0.595	0.425	1	B cell
RAB1B	0.000851242048962699	0.429875843748228	0.429	0.198	1	B cell
TOP1	0.000856489230053804	0.41911720536006	0.595	0.463	1	B cell
SMARCE1	0.000857524146542924	0.425288696539948	0.524	0.451	1	B cell
VCP	0.000860405689863832	0.552750276062852	0.405	0.357	1	B cell
OGDH	0.000868220429440119	0.277046392796018	0.214	0.115	1	B cell
PSAP	0.0008703677169294	0.358334481046095	0.452	0.504	1	B cell
TNFRSF25	0.000870385415234519	0.621359270419529	0.286	0.065	1	B cell
NORAD	0.000872161652547616	0.380523611177776	0.357	0.316	1	B cell
MPHOSPH8	0.000874207365665037	0.311792201010066	0.762	0.601	1	B cell
BIRC3	0.000875470160115984	0.64001298994671	0.5	0.346	1	B cell
DHX30	0.000880045278777446	0.380577942129656	0.333	0.179	1	B cell
UBE2D3	0.000880760270225852	0.357019742118752	0.69	0.691	1	B cell
RAB30-DT	0.000881353370101267	0.319763597568491	0.381	0.248	1	B cell
NAPA	0.000885375131223755	0.295264083820161	0.429	0.206	1	B cell
CMTM3	0.000890702492159812	0.264144427463447	0.214	0.057	1	B cell
ATP2B4	0.00089567511633784	0.416542401173968	0.262	0.089	1	B cell
GSTK1	0.000899431044630071	0.258410471935386	0.571	0.478	1	B cell
CD47	0.000906672560835141	0.294787010246377	0.69	0.596	1	B cell
RAB10	0.000914434290491847	0.34125762077456	0.333	0.263	1	B cell
ITK	0.000921261421303718	0.432138904359106	0.262	0.055	1	B cell
RPL22	0.000924130591131452	0.317331440037249	1	0.996	1	B cell
HLA-DPA1	0.000950486408159048	-1.1813752069434	0.762	0.956	1	B cell
SELPLG	0.000951806844693658	0.3066963784925	0.238	0.061	1	B cell
CYP51A1	0.000958559958566728	0.381483759350905	0.333	0.16	1	B cell
C21orf91	0.000959353787447654	0.362908454499408	0.357	0.112	1	B cell
HIPK1	0.000963438066124404	0.358486215905395	0.333	0.138	1	B cell
DHRS3	0.000968780436998064	0.214946316824377	0.167	0.021	1	B cell
ABCG1	0.000970895438153259	0.270108744583732	0.214	0.088	1	B cell
NPLOC4	0.000980454242464862	0.388291375938633	0.262	0.147	1	B cell
PSMC4	0.000982970202621183	0.407100280457997	0.524	0.253	1	B cell
TRAM2	0.000987374914353804	0.323885082269761	0.143	0.054	1	B cell
PTPRC	0.000990092911079547	0.493705921765463	0.81	0.741	1	B cell
SEC11A	0.000996900218889165	0.485347450655488	0.571	0.446	1	B cell
SYPL1	0.00100264637242952	0.29553310503652	0.524	0.453	1	B cell
CDKN1B	0.00101027062913435	0.405719993417991	0.381	0.329	1	B cell
G3BP2	0.00101159469062307	0.439929934851103	0.476	0.356	1	B cell
SPATA33	0.00102106355035723	0.215234826982501	0.143	0.042	1	B cell
UBE2L3	0.00103824767958517	0.407662974612348	0.619	0.442	1	B cell
GIT2	0.00104286728279849	0.287420801194905	0.381	0.261	1	B cell
SMIM12	0.00104510611231819	0.235941116536771	0.286	0.18	1	B cell
TFB1M	0.00104680568730404	0.264732479442415	0.214	0.079	1	B cell
FBL	0.00105570002880721	0.32740291208453	0.381	0.431	1	B cell
TMED2	0.0010630686198249	0.297903579815991	0.381	0.337	1	B cell
AP002387.2	0.00106333558168353	0.312265441967169	0.214	0.065	1	B cell
GNPAT	0.00106649818372816	0.257411546831737	0.286	0.183	1	B cell
RAB5B	0.00106735802037852	0.348388651698422	0.357	0.162	1	B cell
ATP6V1E1	0.00106738104641692	0.45868591716874	0.524	0.288	1	B cell
TMEM59	0.00106740742203874	0.411889686905341	0.643	0.518	1	B cell
RPS18	0.00107099313577953	0.387973890004167	1	1	1	B cell
TRAPPC10	0.00107132108708891	0.284274911405382	0.357	0.248	1	B cell
FAM177A1	0.00107318269317153	0.600000075010824	0.452	0.219	1	B cell
SELENOS	0.00107617906542924	0.801757841691274	0.548	0.26	1	B cell
CALM3	0.0010830600896316	0.50853909003008	0.524	0.353	1	B cell
PSMA3-AS1	0.00108494257204695	0.414593729653417	0.524	0.374	1	B cell
ARID3B	0.00108498810592311	0.208867746526061	0.143	0.063	1	B cell
GPATCH2L	0.00108558027729022	0.37723393609181	0.381	0.208	1	B cell
SNRPD2	0.0010953364971726	0.445193636639504	0.905	0.725	1	B cell
RBM17	0.00110075503135043	0.38290278344709	0.524	0.458	1	B cell
ZNF654	0.00110758820921791	0.258116198047438	0.262	0.099	1	B cell
ARHGAP15	0.00110822492640825	0.23265188005991	0.452	0.376	1	B cell
ROMO1	0.00110988413290529	0.666383949344087	0.738	0.456	1	B cell
COX14	0.00111196561332109	0.302709919431605	0.5	0.47	1	B cell
RRAGA	0.0011172089863264	0.246485760966941	0.286	0.22	1	B cell
RPS12	0.00112594057861539	0.399904364454201	1	1	1	B cell
RNF213	0.00112955404265872	0.334450705120606	0.643	0.606	1	B cell
NUTM2A-AS1	0.00113119853132883	0.314210556788412	0.357	0.25	1	B cell
SURF4	0.00113389921812173	0.359674384572145	0.31	0.158	1	B cell
TUBGCP5	0.00114191943683683	0.228263866475857	0.143	0.05	1	B cell
PTPN13	0.00115494100188846	0.364835430212246	0.143	0.013	1	B cell
TASOR	0.00116502800624298	0.325603431719587	0.429	0.289	1	B cell
UBE2V1	0.00116940745289464	0.414881342549026	0.571	0.501	1	B cell
FAM168B	0.00117441411719866	0.252717714678455	0.19	0.135	1	B cell
SH3GLB1	0.00117503533345712	0.459175718683269	0.548	0.38	1	B cell
HDAC1	0.00117516145016625	0.201507013080933	0.357	0.359	1	B cell
MRNIP	0.00118146393395291	0.251215019949648	0.286	0.178	1	B cell
NDUFC1	0.00118418658728326	0.457548691466359	0.667	0.455	1	B cell
AL136454.1	0.00120829870294159	0.209116365599121	0.167	0.03	1	B cell
EMC4	0.00120980062117184	0.285443829263904	0.357	0.261	1	B cell
ARPC1A	0.00121191801229939	0.256577719305391	0.286	0.167	1	B cell
ADRM1	0.00121509516649868	0.264542467206871	0.429	0.352	1	B cell
RPL23	0.00121538355668529	0.523622791595033	1	0.992	1	B cell
BCL11A	0.0012336636765948	-0.64427606758949	0.167	0.476	1	B cell
GYPC	0.00123463874674978	0.252730726978118	0.5	0.533	1	B cell
SEC11C	0.00123755437368071	0.772512450766497	0.548	0.342	1	B cell
ATP5ME	0.00124028927854806	0.549469537170007	0.833	0.739	1	B cell
RBM39	0.00124050334925438	0.303179683512155	0.833	0.79	1	B cell
DFFA	0.00124258598865641	0.31189985865962	0.381	0.192	1	B cell
TRIM27	0.0012459552088534	0.230280975597163	0.262	0.178	1	B cell
TTC17	0.00124760567947322	0.350779497694379	0.357	0.224	1	B cell
PEBP1	0.00125331060520354	0.507754527710201	0.81	0.602	1	B cell
TMEM189	0.00125707589118921	0.303525816099875	0.286	0.054	1	B cell
NTMT1	0.00126474163288252	0.306147512196784	0.286	0.183	1	B cell
DHX29	0.00126555523552012	0.416848368646783	0.333	0.198	1	B cell
DLGAP1-AS1	0.00128466455523111	0.291811650255311	0.262	0.121	1	B cell
KLF6	0.00128899008046758	0.527599840222984	0.476	0.408	1	B cell
PTAR1	0.00129738814938737	0.296121794011518	0.262	0.179	1	B cell
PNPLA8	0.00130852927557317	0.299207865410075	0.357	0.244	1	B cell
SERINC3	0.001310561094547	0.453277751494242	0.405	0.237	1	B cell
DDX17	0.00131065961706296	0.393615984410467	0.762	0.766	1	B cell
BCAS4	0.00131551315274706	-0.52746437647184	0.238	0.525	1	B cell
NBR1	0.00131619471998436	0.37094188919097	0.31	0.151	1	B cell
KANSL1	0.00131852369515471	0.353941097814093	0.476	0.414	1	B cell
SAP30	0.00131870126613391	0.209095239437106	0.19	0.045	1	B cell
CD63	0.00131952896738894	0.259798022073033	0.429	0.457	1	B cell
RDX	0.00134112506813581	0.400865362447351	0.262	0.157	1	B cell
LCP2	0.00134315567678045	0.570176215240531	0.31	0.094	1	B cell
HCST	0.00134652068507984	0.577403547883597	0.5	0.199	1	B cell
CALCOCO1	0.00134734470510433	0.33712258951948	0.214	0.168	1	B cell
RPL18	0.00135443519419902	0.269911535494664	1	0.999	1	B cell
ARMC1	0.00135704678714843	0.303771501584158	0.31	0.174	1	B cell
TNFRSF1B	0.00136583211873009	0.380785984961197	0.333	0.236	1	B cell
PDCD4	0.00136757030462427	0.533299925592411	0.714	0.632	1	B cell
UBA1	0.00136894608261512	0.316685008190322	0.31	0.226	1	B cell
PSTPIP1	0.00137022791083862	0.246952760292089	0.214	0.057	1	B cell
PSMD2	0.00137309124656018	0.338701060987234	0.405	0.267	1	B cell
C3orf62	0.00137464564056879	0.206562343323339	0.119	0.048	1	B cell
TIMMDC1	0.00137538286424646	0.305641710994159	0.357	0.191	1	B cell
SOD1	0.00137768796469695	0.428553702890742	0.81	0.673	1	B cell
SDHD	0.00139968753309284	0.209647143688415	0.286	0.295	1	B cell
XPO4	0.00140437911866988	0.21884608053488	0.286	0.115	1	B cell
FOXO3	0.00141688144121475	0.353941097814093	0.238	0.139	1	B cell
IP6K2	0.0014170153775933	0.276993849730459	0.286	0.185	1	B cell
BCCIP	0.00143420580828164	0.328048654853566	0.405	0.234	1	B cell
DUSP2	0.00144343826981438	0.976047163103075	0.286	0.183	1	B cell
RPL35	0.0014476395985257	0.325984069740508	1	1	1	B cell
MAP2K2	0.0014478401875699	0.26138328778639	0.381	0.391	1	B cell
C4orf3	0.00145124152183084	0.314780888639946	0.69	0.667	1	B cell
SAMD1	0.00145466370205715	0.308151884858013	0.262	0.121	1	B cell
PASK	0.00146777929977962	0.788522794322739	0.381	0.12	1	B cell
NDUFA5	0.00147021622523641	0.315474645214352	0.476	0.433	1	B cell
CTSD	0.00147528974707219	0.30243759040726	0.429	0.303	1	B cell
UNC50	0.00148187800823264	0.382166161954936	0.381	0.201	1	B cell
CLIC1	0.00148567179201805	0.209434207286359	0.714	0.698	1	B cell
MAPKAPK2	0.00149128868176628	0.275202349387387	0.238	0.182	1	B cell
TSPYL2	0.00150204422816855	0.331980595641221	0.333	0.167	1	B cell
PDCL3	0.00151194978019749	0.234075035172155	0.31	0.148	1	B cell
EAPP	0.00151396911404191	0.417064224546314	0.619	0.438	1	B cell
LAMP1	0.00153375317398147	0.345310081492798	0.405	0.289	1	B cell
RBAK	0.0015365164076911	0.258145686842004	0.167	0.066	1	B cell
PLEKHM1	0.00155288566735657	0.282457500230531	0.262	0.102	1	B cell
OPA3	0.00155440046571082	0.251349737318783	0.19	0.072	1	B cell
TPI1	0.00155545046094995	0.265435639904691	0.595	0.555	1	B cell
NENF	0.00156798347976024	0.301169534720565	0.381	0.259	1	B cell
SRSF4	0.00157155856841147	0.370246670299889	0.524	0.423	1	B cell
MRPL18	0.00157373421280712	0.206053053982918	0.381	0.275	1	B cell
CANT1	0.00158956375326705	0.239889971774307	0.167	0.081	1	B cell
CSGALNACT2	0.00159411658261192	0.396384266087068	0.333	0.133	1	B cell
COQ4	0.0015961053218329	0.30249073911293	0.286	0.144	1	B cell
CDC42SE2	0.0016015471976905	0.497217972034911	0.571	0.522	1	B cell
NCAPD2	0.00164167571880939	0.235508768638065	0.167	0.096	1	B cell
GABARAP	0.00164769014315213	0.226677375619679	0.81	0.857	1	B cell
TRAF3IP3	0.00165097653709774	0.270876102357959	0.5	0.434	1	B cell
RGS10	0.00165961328096437	1.07563009185106	0.643	0.376	1	B cell
AMIGO2	0.00165966462063918	0.289710057234931	0.167	0.078	1	B cell
MYD88	0.00166661738123814	0.21671692667023	0.238	0.124	1	B cell
PIGM	0.00166970186785776	0.215928597152585	0.167	0.058	1	B cell
XPO5	0.00167056179518242	0.210151926689275	0.143	0.046	1	B cell
ITGAE	0.00169348459747813	0.342877123580558	0.333	0.224	1	B cell
SCAND1	0.00169534120854331	0.239403496487632	0.595	0.511	1	B cell
CHD3	0.00170616813023903	0.408668146923683	0.381	0.16	1	B cell
COX7C	0.00171293535492252	0.477635755848977	1	0.968	1	B cell
TECR	0.00171666700255675	0.220326020867314	0.333	0.259	1	B cell
RNF115	0.00172601120448719	0.377397786647773	0.452	0.282	1	B cell
NAA38	0.00174499084557496	0.500630920284381	0.619	0.353	1	B cell
PFN1	0.00175052042975403	0.471170511115681	0.905	0.866	1	B cell
MMP24OS	0.00176807808125288	0.23338217369276	0.31	0.254	1	B cell
GSTP1	0.00177689777212676	0.559882998369947	0.619	0.567	1	B cell
PGAM1	0.00179720165014175	0.273971982097774	0.452	0.298	1	B cell
CD83	0.00180839975128605	-0.808195058954706	0.262	0.54	1	B cell
RPS8	0.00180848475715683	0.395849778888908	1	1	1	B cell
UBE2S	0.00181527157566242	0.278755211813652	0.286	0.163	1	B cell
TRBC1	0.00181933801592471	1.26052218122655	0.452	0.169	1	B cell
NFKBIZ	0.00182171619176164	0.378378478032751	0.262	0.136	1	B cell
FBLN7	0.00183181486822768	0.201165244480845	0.167	0.032	1	B cell
RSBN1	0.00183992655050837	0.241184417421154	0.381	0.293	1	B cell
TMEM123	0.00184259325842991	0.55711550271813	0.643	0.49	1	B cell
AGPAT3	0.00184290611029036	0.310693579225312	0.238	0.108	1	B cell
MYCBP2	0.00184514436558281	0.301850469288482	0.643	0.63	1	B cell
CCNY	0.00184692739568962	0.338918811320063	0.357	0.191	1	B cell
HLA-DRB1	0.00184891877336304	-0.798373031010098	0.69	0.95	1	B cell
FAM136A	0.00186524872934889	0.291225457704112	0.333	0.174	1	B cell
IKZF1	0.00186728527829882	0.34070078275772	0.571	0.475	1	B cell
LSM3	0.0018675406859351	0.411474496006471	0.571	0.439	1	B cell
PHF2	0.0018731303189074	0.243825755872544	0.19	0.058	1	B cell
CCNT1	0.00187407693435967	0.351485124519928	0.333	0.147	1	B cell
VAMP8	0.00188001336271213	0.353067546865082	0.548	0.531	1	B cell
SAP30BP	0.00188526580607738	0.322158190961914	0.405	0.237	1	B cell
SREK1	0.0018972541972479	0.369738259079199	0.405	0.289	1	B cell
H2AFZ	0.00191631650764625	0.667927218940574	0.786	0.709	1	B cell
DOK2	0.00191679644535665	0.228053913038698	0.119	0.049	1	B cell
SH2D2A	0.0019199089956456	0.352075121109654	0.19	0.037	1	B cell
RPS6KB1	0.00192121939717783	0.297036309020822	0.357	0.146	1	B cell
RPL26	0.00193610885036476	0.286109733278429	1	0.999	1	B cell
F5	0.0019790721096028	0.237405410030545	0.119	0.007	1	B cell
HDAC7	0.00198113532694834	0.380164772193596	0.357	0.221	1	B cell
XRN2	0.00198245876074683	0.448195206797638	0.571	0.368	1	B cell
VAV1	0.00198489366121285	0.207843586477408	0.238	0.117	1	B cell
TRAT1	0.00198743215823791	0.390035625867947	0.214	0.053	1	B cell
ACLY	0.00200498737616572	0.344179751895871	0.262	0.105	1	B cell
NDUFAF3	0.00200621025213146	0.312298072898262	0.31	0.328	1	B cell
CHMP5	0.00202419148178238	0.355424262181206	0.429	0.278	1	B cell
DLG1	0.00202447803691295	0.371076269638061	0.357	0.201	1	B cell
PSMD13	0.00202449302680949	0.368151307631779	0.429	0.321	1	B cell
AFG3L2	0.00203181793636746	0.372496735853228	0.429	0.218	1	B cell
UQCRB	0.00203357503409926	0.568224563636129	0.976	0.89	1	B cell
DYNC1LI2	0.00203941713038923	0.317642352835704	0.286	0.203	1	B cell
COMMD3	0.00205468213508477	0.369839715615831	0.452	0.263	1	B cell
DPY30	0.00205635820102438	0.300303398900262	0.357	0.308	1	B cell
PRR13	0.0020751246693495	0.276170409947854	0.667	0.633	1	B cell
MYO5A	0.00208190308428007	0.295684659402517	0.19	0.114	1	B cell
ST13	0.0020842798399578	0.23179505027539	0.714	0.708	1	B cell
BRD8	0.00210458670785852	0.338706186888065	0.31	0.151	1	B cell
CHD8	0.00210656195954948	0.366447185937551	0.333	0.272	1	B cell
ATP13A3	0.00210670194472731	0.371825189923203	0.286	0.125	1	B cell
HNRNPA3	0.00210712731933407	0.415481405448773	0.714	0.695	1	B cell
YWHAB	0.00210985444749135	0.345007571230714	0.81	0.758	1	B cell
MAFG	0.00211312280475708	0.292163600951035	0.333	0.156	1	B cell
SUPT5H	0.00211994240609641	0.415999468669577	0.476	0.321	1	B cell
TPR	0.00212144644634093	0.331191397719545	0.571	0.528	1	B cell
MGMT	0.00212249512391171	0.243623653569277	0.333	0.278	1	B cell
CD44	0.00212588558941069	0.482965627481051	0.714	0.598	1	B cell
HSPE1	0.00213626694082348	0.596135986733795	0.786	0.589	1	B cell
API5	0.00215491826316728	0.410032110755493	0.381	0.187	1	B cell
POLE3	0.00215958040251583	0.39473914317104	0.476	0.295	1	B cell
APPL1	0.00216140181009589	0.375180422034364	0.524	0.37	1	B cell
TBL1XR1	0.00216189066516484	0.419193837022271	0.5	0.394	1	B cell
ABCC1	0.00216657384048517	0.352089283993102	0.286	0.098	1	B cell
TMEM14C	0.00217632227522296	0.341448590602182	0.405	0.278	1	B cell
ARL6IP5	0.00218979234134961	0.33151865427121	0.69	0.578	1	B cell
NRDC	0.00219168576469962	0.266783489312678	0.476	0.328	1	B cell
TRMT6	0.00220766473424895	0.246319497588824	0.214	0.117	1	B cell
SRP19	0.00221496507274144	0.521993874265235	0.619	0.414	1	B cell
GNG5	0.00222056602112594	0.385141794849512	0.738	0.617	1	B cell
DHX36	0.00222536287779095	0.40171013768469	0.5	0.433	1	B cell
RNASEH2C	0.00222906424571493	0.262625146728549	0.524	0.403	1	B cell
RECQL	0.00224361180106823	0.345211614097552	0.429	0.315	1	B cell
MIEN1	0.00224778624075787	0.238975946916419	0.405	0.311	1	B cell
TESC	0.00225377099515214	0.473319738493239	0.238	0.115	1	B cell
TTC28-AS1	0.00226564118058713	0.319741486494856	0.357	0.127	1	B cell
NDUFS8	0.00227611890058066	0.369397413033518	0.452	0.3	1	B cell
CCDC18-AS1	0.00228731644759758	0.293622725667217	0.405	0.346	1	B cell
RRP1B	0.00231906600861689	0.346925465005295	0.381	0.193	1	B cell
BEX2	0.00233287029084966	0.329113942849893	0.429	0.289	1	B cell
CDK6	0.002355465761866	0.445595305580452	0.19	0.085	1	B cell
IREB2	0.00235814724900234	0.309872600108295	0.405	0.238	1	B cell
RAVER1	0.00236917542017327	0.261359507817528	0.262	0.133	1	B cell
ZRANB2	0.00237625538974625	0.358538225477166	0.738	0.607	1	B cell
COPS2	0.00238213220913606	0.393014555360973	0.381	0.228	1	B cell
ZNF708	0.00238457666645231	0.292423144155358	0.262	0.17	1	B cell
CAPNS1	0.00239280576355621	0.335787002636658	0.452	0.297	1	B cell
EFHD2	0.00239451749045511	0.433285938669145	0.405	0.202	1	B cell
RPL35A	0.00239985899955371	0.238029435335305	1	1	1	B cell
NEMF	0.00240004010109207	0.218289914359569	0.452	0.385	1	B cell
RPS28	0.00241766025054759	0.399622227066646	1	1	1	B cell
ENY2	0.00241988756778292	0.439044877219453	0.571	0.439	1	B cell
CGGBP1	0.00242242248512795	0.410217589818505	0.5	0.399	1	B cell
ERAP2	0.00242826075278882	0.34083660491349	0.429	0.274	1	B cell
SWAP70	0.00243111330347656	-0.584046794539421	0.357	0.591	1	B cell
CWC25	0.00243465691452996	0.323872827532759	0.381	0.221	1	B cell
NPC2	0.00245491659754719	0.244554784242955	0.548	0.588	1	B cell
SPG7	0.00246719061073198	0.311149908137114	0.31	0.257	1	B cell
KIF3A	0.00247211293048378	0.329795105172151	0.214	0.081	1	B cell
ABLIM1	0.00247231812505555	0.477012778483303	0.476	0.408	1	B cell
PCNP	0.00247277576616701	0.237268069363023	0.405	0.415	1	B cell
TNFRSF4	0.00247661829881779	1.11341669275509	0.262	0.029	1	B cell
PSMB5	0.00249686413694146	0.333080909695489	0.357	0.169	1	B cell
TMEM161B-AS1	0.00250947197396233	0.359298986698418	0.333	0.247	1	B cell
AHCYL1	0.00253675679235301	0.313795538752931	0.381	0.252	1	B cell
TPST2	0.00253745825427166	0.228542579145244	0.143	0.097	1	B cell
RNMT	0.00254463350431214	0.28748748791943	0.524	0.458	1	B cell
MRPL51	0.00255291566573252	0.438215423243542	0.738	0.397	1	B cell
PFDN4	0.00255896557563564	0.37897402847852	0.381	0.233	1	B cell
FAM102B	0.00255915856801308	0.248623271453855	0.19	0.054	1	B cell
CAP1	0.00256243123023109	0.387617001032391	0.524	0.467	1	B cell
APOL6	0.00256328535990934	0.311087959319409	0.31	0.311	1	B cell
RAB8B	0.00257274899590343	0.353352962852467	0.452	0.327	1	B cell
SAMHD1	0.00260883986651214	0.343581922843249	0.262	0.114	1	B cell
WDR37	0.00261908886969968	0.240093814238919	0.214	0.08	1	B cell
ETV3	0.00264456524424117	0.239044141013291	0.167	0.061	1	B cell
MICU2	0.00265784480684627	0.220947093101675	0.333	0.211	1	B cell
IGHG3	0.00265968738614034	0.863010157299545	0.31	0.583	1	B cell
TIFA	0.00267168699013842	0.447495291436922	0.429	0.214	1	B cell
FAS	0.00267547346614968	0.303896457265406	0.262	0.078	1	B cell
KTN1	0.00267871874372052	0.450247696887586	0.714	0.679	1	B cell
MT-CO2	0.00270757095550472	0.72330906681077	1	1	1	B cell
COX5A	0.00270834790170052	0.355511136812664	0.619	0.451	1	B cell
OSBPL9	0.00270872317014689	0.277301988015411	0.31	0.198	1	B cell
IFI44	0.00271190318214796	0.250787552858818	0.167	0.104	1	B cell
SYTL2	0.00272464800325886	0.307473433073279	0.167	0.016	1	B cell
SUMO1	0.00274144740879715	0.314699726413806	0.595	0.489	1	B cell
C11orf98	0.00275151351889389	0.232367976785693	0.238	0.083	1	B cell
TRAPPC2L	0.00275213769487713	0.359882925900539	0.5	0.285	1	B cell
PSMD14	0.00275483014004652	0.388879559366686	0.357	0.243	1	B cell
MRPS17	0.0027705570741134	0.268789432339457	0.262	0.138	1	B cell
MT-ND1	0.00277444785021336	0.432007487388381	1	0.996	1	B cell
TAB2	0.0027851938978025	0.429656000133914	0.405	0.226	1	B cell
YWHAZ	0.0027868202267425	0.543756780826618	0.905	0.794	1	B cell
ODF2L	0.00279045470550459	0.24378594560397	0.381	0.266	1	B cell
FBXW5	0.00280648939015727	0.263425590998703	0.333	0.216	1	B cell
CD79B	0.00281934458915225	-0.740992378934799	0.5	0.838	1	B cell
MT-CYB	0.00282427308481159	0.46669285933554	1	0.999	1	B cell
HNRNPC	0.00285211813002058	0.414113805266216	0.786	0.708	1	B cell
ACTB	0.00286560294451847	0.546932949467537	0.976	0.972	1	B cell
GCC2	0.0028764738719326	0.324663793990498	0.595	0.59	1	B cell
DBT	0.00287991807339109	0.319143632226506	0.31	0.102	1	B cell
AC010642.2	0.00290948526621158	0.242279649996729	0.214	0.105	1	B cell
RAB39B	0.00290976286755255	0.248623271453855	0.238	0.053	1	B cell
SKP1	0.00291276178277473	0.501735604772939	0.714	0.75	1	B cell
UQCC3	0.0029154527036659	0.23192195591538	0.262	0.181	1	B cell
UBE2W	0.00291572736844699	0.258280936276665	0.286	0.132	1	B cell
ITGAL	0.00291639084700839	0.50113920749729	0.429	0.264	1	B cell
REV3L	0.00292597153363861	0.307279249750162	0.333	0.18	1	B cell
NIPAL3	0.00292941821389081	0.251572619435106	0.262	0.154	1	B cell
ACBD6	0.00294524633445163	0.233971389564087	0.357	0.201	1	B cell
HUWE1	0.00294605798141792	0.394346380990185	0.405	0.269	1	B cell
RFK	0.0029562972800105	0.241725591639957	0.214	0.078	1	B cell
SDF2L1	0.00295799707787499	0.590176920683546	0.381	0.226	1	B cell
KIF13B	0.00296556780087119	0.204995449969464	0.119	0.081	1	B cell
ZMAT3	0.00296876424797626	0.416335973007373	0.357	0.13	1	B cell
IBTK	0.00296956255442651	0.32641041608929	0.31	0.152	1	B cell
DUT	0.00297123396379981	0.381621838590207	0.571	0.362	1	B cell
USP47	0.00298182773129907	0.610018442276577	0.571	0.247	1	B cell
FLOT1	0.00298384648616054	0.245433083035604	0.31	0.209	1	B cell
SPRTN	0.00298915282876135	0.236906052079871	0.238	0.1	1	B cell
TRAPPC5	0.0030145564730252	0.276229555442928	0.595	0.559	1	B cell
SLAIN2	0.00302181913430953	0.309943179307865	0.262	0.196	1	B cell
ATRAID	0.00302261825778561	0.275957413438262	0.429	0.337	1	B cell
DNMT1	0.00304240249930249	0.459454793902808	0.5	0.248	1	B cell
IL1R1	0.00304885100504151	0.267293698290774	0.119	0.007	1	B cell
LINC02245	0.00304929610256636	0.250068832937114	0.262	0.15	1	B cell
KDM1A	0.00305295530440718	0.292163600951035	0.214	0.152	1	B cell
JPT1	0.00306541040398831	0.484720273737864	0.571	0.321	1	B cell
SYAP1	0.00306783011902884	0.220374683179357	0.286	0.305	1	B cell
BCL11B	0.00309004848873861	1.28409399478941	0.476	0.137	1	B cell
RSL24D1	0.00310425347116601	0.370858972866987	0.69	0.626	1	B cell
AGPS	0.00311020399241786	0.223150494590893	0.19	0.072	1	B cell
FMC1	0.00311731770309201	0.202760247400293	0.286	0.152	1	B cell
TAF2	0.00311985384976167	0.312003696092497	0.286	0.123	1	B cell
DNAJB1	0.00312580973053752	0.404292352985739	0.286	0.191	1	B cell
UBE2E3	0.00314285614038489	0.267346069849549	0.31	0.199	1	B cell
SIL1	0.00316086030157772	0.310335529193074	0.238	0.088	1	B cell
FTL	0.003166627427254	0.541330556085092	1	0.999	1	B cell
RELB	0.00317146587754886	0.300969301446335	0.262	0.185	1	B cell
KPNA6	0.00321334471743627	0.25141394299131	0.333	0.218	1	B cell
RESF1	0.00321426052926948	0.538647469872117	0.643	0.568	1	B cell
CHST11	0.00323474837631872	0.262155874369993	0.214	0.155	1	B cell
RHEB	0.00324174785358818	0.285104770498327	0.429	0.251	1	B cell
TRAPPC6B	0.00326953507110179	0.268503966842191	0.214	0.127	1	B cell
CEP85L	0.00327320143992827	0.280152303663839	0.286	0.137	1	B cell
CPSF6	0.00327964708569333	0.271943250773333	0.333	0.242	1	B cell
BMPR2	0.0032800580472245	0.291406507467905	0.31	0.174	1	B cell
MT-CO3	0.00328362776974859	0.280773622052101	1	1	1	B cell
TNFAIP8	0.00330122413913022	0.398877441092639	0.524	0.594	1	B cell
PSMB4	0.00331716339279998	0.33489100254505	0.452	0.386	1	B cell
ARL3	0.00331950565517668	0.332005037949769	0.286	0.11	1	B cell
SERINC1	0.00332008266327108	0.42441066957638	0.333	0.288	1	B cell
PDE4D	0.00332470299414225	0.273940677348103	0.214	0.135	1	B cell
TMED10	0.00333465510647272	0.466773593978465	0.381	0.335	1	B cell
TXNDC17	0.00334264848993331	0.399495464815861	0.452	0.248	1	B cell
ENSA	0.00335673265342997	0.237705107786196	0.524	0.475	1	B cell
SURF2	0.00340629143354444	0.279870974357604	0.31	0.136	1	B cell
TOR1AIP2	0.0034231516436629	0.403763796452665	0.476	0.201	1	B cell
LGALS8	0.00342579631052976	0.260294091893407	0.262	0.15	1	B cell
PCYOX1	0.00342982686389479	0.283452256555462	0.262	0.094	1	B cell
SELENOK	0.00343356417950066	0.418080780884075	0.476	0.472	1	B cell
PRKCI	0.00344468313717137	0.277681181798195	0.167	0.052	1	B cell
MIA2	0.0034495759493953	0.258690612875397	0.31	0.166	1	B cell
AKT2	0.00345372567465947	0.2224069734716	0.262	0.195	1	B cell
TRPM7	0.00345916046355366	0.259067185221973	0.405	0.246	1	B cell
CNIH1	0.00346997406389389	0.230098759614491	0.19	0.182	1	B cell
RPN1	0.00348245432498546	0.460713770094279	0.381	0.16	1	B cell
PSMD9	0.00351279001609759	0.402413116385944	0.405	0.241	1	B cell
FASN	0.00353046365819853	0.212691138329023	0.167	0.041	1	B cell
EPC1	0.00353881506066207	0.356514906419412	0.643	0.526	1	B cell
SRP54	0.00355900749535077	0.342581448957125	0.429	0.264	1	B cell
PAK2	0.00357600326707174	0.407647230939893	0.667	0.561	1	B cell
DDX60	0.00357701329632731	0.202373646120442	0.19	0.109	1	B cell
CTSA	0.00359111675271917	0.296682660620289	0.31	0.233	1	B cell
ATXN7L3B	0.0036063411858375	0.268807436561629	0.452	0.309	1	B cell
ECI1	0.00360886550263458	0.220343040504091	0.238	0.152	1	B cell
TMEM208	0.00364812967003748	0.324760339655767	0.452	0.247	1	B cell
SERTAD1	0.00365312981936523	0.256127096614339	0.214	0.103	1	B cell
OSBPL8	0.00367841134694889	0.445100495252389	0.595	0.455	1	B cell
CAMLG	0.00370051233742562	0.42202865025214	0.5	0.376	1	B cell
XRCC5	0.00372258240553733	0.280346145430904	0.571	0.557	1	B cell
ZBTB38	0.00374362712910282	0.609285238446218	0.452	0.287	1	B cell
CSK	0.00375385456973766	0.248927419772741	0.476	0.445	1	B cell
USP22	0.00376119552315373	0.317510356766057	0.381	0.28	1	B cell
ITGB1BP1	0.00378227065796009	0.216358674675785	0.214	0.203	1	B cell
CAB39	0.00380104549684411	0.325053473795276	0.31	0.196	1	B cell
GRK2	0.00380933000094156	0.292196234293262	0.476	0.412	1	B cell
TFDP1	0.00381724864480936	0.288777274946064	0.286	0.103	1	B cell
CSNK1G3	0.00383381758804472	0.217889280428479	0.31	0.29	1	B cell
SLC25A46	0.00385485070990679	0.344345152614198	0.214	0.133	1	B cell
ARL14EP	0.00385685241673297	0.283476139137593	0.476	0.328	1	B cell
COPA	0.00387043731652198	0.423123170208875	0.429	0.321	1	B cell
ABHD16A	0.00391138147815572	0.214710305965675	0.167	0.113	1	B cell
VPS26B	0.00392697746409339	0.226027255346456	0.19	0.07	1	B cell
ABCF1	0.0039366653207753	0.400442482661421	0.595	0.359	1	B cell
CSNK1E	0.00393757230400285	0.370111815881661	0.262	0.176	1	B cell
CDIPT	0.00394097380278971	0.231620026328993	0.238	0.15	1	B cell
TMEM160	0.00394420218018402	0.367810532080588	0.548	0.373	1	B cell
TRIP12	0.00396270785064541	0.405215200036739	0.524	0.335	1	B cell
ZC3H6	0.00396761204034458	0.368109376232296	0.429	0.2	1	B cell
HNRNPH3	0.00397030753944355	0.332212564844273	0.619	0.485	1	B cell
PPM1B	0.00400468171281453	0.267056022883351	0.31	0.188	1	B cell
ZFP91	0.00400525005389669	0.300146182636728	0.286	0.275	1	B cell
NOP58	0.00400604911305968	0.358099797617233	0.381	0.315	1	B cell
PCNX1	0.00400714091062212	0.295576935300105	0.262	0.171	1	B cell
UBR5	0.00404732315200425	0.299235975243601	0.286	0.269	1	B cell
CCDC90B	0.00407198767226121	0.314386038161816	0.381	0.223	1	B cell
SNHG30	0.00409290215651768	0.229370125739968	0.238	0.181	1	B cell
RER1	0.00409886126382744	0.407980444667848	0.548	0.328	1	B cell
PGK1	0.00410243628704706	0.283937703005326	0.595	0.495	1	B cell
SLC12A2	0.00410861540546432	0.285244548230243	0.238	0.096	1	B cell
RANBP9	0.0041104935097778	0.279775079177211	0.262	0.116	1	B cell
APPBP2	0.00411215055994379	0.286792232497949	0.214	0.132	1	B cell
ARHGAP18	0.00412849677670129	0.331216464527081	0.238	0.092	1	B cell
GFPT1	0.00415904541996005	0.291921687123159	0.238	0.106	1	B cell
UGGT1	0.00416406862975434	0.339712560660893	0.262	0.12	1	B cell
HSPA8	0.00418065821906227	0.332117807827799	0.833	0.722	1	B cell
TOX4	0.00418590592485252	0.271749270198232	0.333	0.295	1	B cell
TMED9	0.00418701818417649	0.257320228349516	0.381	0.357	1	B cell
PHF3	0.00418754076199056	0.453144638660679	0.595	0.485	1	B cell
COX8A	0.00418923231016154	0.350485190121139	0.762	0.634	1	B cell
RPS29	0.00420235932273268	0.329599332253609	1	1	1	B cell
BICDL1	0.00421130703037751	0.28441148929793	0.119	0.058	1	B cell
WDR61	0.00421526780301847	0.269065436022615	0.31	0.155	1	B cell
COMMD1	0.00422102066929663	0.297217993393603	0.357	0.164	1	B cell
C5orf24	0.00422238305005925	0.279598289146859	0.381	0.197	1	B cell
MAP4K4	0.00422925770091325	0.30694977184362	0.476	0.436	1	B cell
GNG7	0.00425887629155504	-0.594931402188114	0.214	0.512	1	B cell
XPC	0.00426584904299669	0.343870665003124	0.476	0.266	1	B cell
TMEM167A	0.00427564807497843	0.287420801194905	0.357	0.262	1	B cell
CNNM3	0.00427679802889444	0.234034534111242	0.238	0.112	1	B cell
TBC1D17	0.00429507699704982	0.201871827215256	0.167	0.103	1	B cell
PSMB3	0.00429719930191067	0.372843405669198	0.667	0.505	1	B cell
MRPL36	0.00432384597773172	0.287819474422259	0.405	0.228	1	B cell
CUL5	0.00433558398145713	0.35060724588343	0.357	0.217	1	B cell
IZUMO4	0.0043373597424648	0.344236095065935	0.214	0.042	1	B cell
YIF1A	0.00434680907152999	0.226346461560848	0.262	0.153	1	B cell
MAPK6	0.0043512462892074	0.274919684161677	0.333	0.098	1	B cell
KDM7A-DT	0.00435137748256161	0.20382338148839	0.119	0.049	1	B cell
ABHD5	0.00435481806639958	0.227879635281088	0.119	0.065	1	B cell
SUGP2	0.00436654649471744	0.443349248467135	0.405	0.194	1	B cell
PDPR	0.00436973391189905	0.264325341005711	0.214	0.078	1	B cell
DR1	0.00446790927190568	0.367237920427551	0.429	0.255	1	B cell
PTGER4	0.00447449924559934	0.346714404914429	0.167	0.055	1	B cell
RSRP1	0.00447972663127951	0.405208658907823	0.643	0.527	1	B cell
SDHAF2	0.00448978622150527	0.23580039737697	0.262	0.245	1	B cell
TARDBP	0.00449547940424786	0.376636618429801	0.452	0.29	1	B cell
NR3C1	0.00450079564611262	0.415386271199046	0.524	0.444	1	B cell
RRM2B	0.00450338707368668	0.291515148233112	0.333	0.137	1	B cell
METTL7A	0.00450700900806797	0.276857964490149	0.19	0.163	1	B cell
CDV3	0.00450845611889908	0.401603533946376	0.786	0.665	1	B cell
MINPP1	0.00450953220591587	0.210363357046638	0.143	0.045	1	B cell
TLE5	0.00452969411811604	0.29736913919195	0.619	0.639	1	B cell
KLC1	0.00453853679285029	0.36895643765385	0.381	0.224	1	B cell
TNFAIP3	0.00454067379960199	0.693190759988424	0.405	0.152	1	B cell
SNHG5	0.00454528174030745	0.50931579999814	0.762	0.71	1	B cell
UPF3A	0.00455398517005526	0.269172407312329	0.405	0.396	1	B cell
SDHA	0.0045551394160844	0.225105071006562	0.357	0.267	1	B cell
MED13	0.00458115625506448	0.397693426831067	0.429	0.255	1	B cell
NXPE3	0.00459445113990025	0.260060749671795	0.262	0.13	1	B cell
ZKSCAN1	0.00461255967693297	0.334172648443805	0.429	0.302	1	B cell
CD226	0.0046451808828328	0.329908949141129	0.214	0.031	1	B cell
CCDC57	0.00465718168601031	0.260204273504455	0.262	0.127	1	B cell
ITGB2	0.00467179620036549	0.271943250773333	0.31	0.219	1	B cell
BOLA3	0.00473928050277994	0.526122073196774	0.357	0.133	1	B cell
MAN1A2	0.00475456758163118	0.357306199231507	0.357	0.279	1	B cell
CERS2	0.00475753745372268	0.256552122359915	0.333	0.136	1	B cell
TARSL2	0.0047683603701947	0.227516046777937	0.333	0.219	1	B cell
RPL41	0.0047893024454654	0.243110533587162	1	1	1	B cell
LPIN2	0.00480560930251751	0.311810861093761	0.333	0.243	1	B cell
ZFR	0.00481180255002055	0.293558522601968	0.286	0.291	1	B cell
SAMSN1	0.0048337167449139	0.602722926742401	0.571	0.351	1	B cell
IVNS1ABP	0.00483830838012454	0.330125353228602	0.31	0.15	1	B cell
MTFP1	0.00485267372086815	0.258029343645625	0.214	0.082	1	B cell
MRPL13	0.00485933377316085	0.27853800366977	0.31	0.202	1	B cell
TRIM28	0.00487378023090781	0.288602786166245	0.405	0.297	1	B cell
SIRPG	0.00490187273672681	0.367023249637647	0.143	0.026	1	B cell
MSN	0.00490213549814263	0.209200873340935	0.548	0.547	1	B cell
APEH	0.00490920309573281	0.243712174234069	0.214	0.092	1	B cell
TFAM	0.00491245557285607	0.330148601692331	0.405	0.341	1	B cell
CHMP2B	0.00491781098356226	0.286093106971032	0.476	0.271	1	B cell
UQCRFS1	0.00495095715133984	0.449558646862155	0.595	0.381	1	B cell
RPS6KA5	0.00495646241117984	0.226961315495339	0.214	0.211	1	B cell
TNRC6B	0.00497907864717476	0.333666033687917	0.714	0.666	1	B cell
EIF4G2	0.00499146130265603	0.447010993091884	0.619	0.594	1	B cell
MALT1	0.00499292389621833	0.258497522194644	0.357	0.289	1	B cell
FO393401.1	0.0049988068846215	0.26860603589603	0.286	0.075	1	B cell
ATP5MC3	0.00500306662041282	0.543323906496537	0.81	0.558	1	B cell
PTPRJ	0.00500751935957938	0.239251708101036	0.19	0.056	1	B cell
ELOC	0.00503467240558514	0.32612187708015	0.429	0.371	1	B cell
SS18L2	0.0050622965814112	0.338271198585281	0.524	0.397	1	B cell
B4GALT3	0.00509491733545754	0.204454988229258	0.214	0.098	1	B cell
SAR1B	0.00512200258640281	0.435825005684963	0.405	0.171	1	B cell
PPIE	0.00513449413337668	0.213084023090263	0.333	0.22	1	B cell
ATP5F1A	0.00514005981078657	0.423138465169136	0.619	0.49	1	B cell
RPL26L1	0.00515497252189516	0.383606992834562	0.262	0.148	1	B cell
PPP2R2D	0.00516591444534354	0.257228915647128	0.31	0.176	1	B cell
ABRACL	0.00517037465515705	0.611685103898117	0.429	0.252	1	B cell
MRPL20	0.00519540125758757	0.428286774103671	0.643	0.49	1	B cell
MTDH	0.00520492719820819	0.308510306548667	0.667	0.646	1	B cell
APBB1IP	0.00522702873519165	0.228095901281862	0.5	0.384	1	B cell
DDX52	0.00526696271057	0.38983421887935	0.429	0.237	1	B cell
RBBP6	0.0052851490423985	0.410733033645398	0.5	0.39	1	B cell
ALKBH5	0.00529565586335247	0.314210556788412	0.333	0.248	1	B cell
YAF2	0.00531555494872469	0.372758763988561	0.452	0.233	1	B cell
EMC6	0.00532362937537297	0.472096900331141	0.548	0.283	1	B cell
TWISTNB	0.00534684873182405	0.2282778644581	0.286	0.167	1	B cell
MRPS11	0.00535426279838068	0.258398744503075	0.286	0.19	1	B cell
BUD31	0.00536514839742352	0.451286331511475	0.524	0.387	1	B cell
LTV1	0.00536926979653515	0.227286756869432	0.238	0.144	1	B cell
UBE2A	0.00538923634698838	0.257562433510982	0.429	0.285	1	B cell
NUP62	0.00540304753030746	0.284927566942814	0.238	0.221	1	B cell
EIF4E	0.00540785724361296	0.243544973093372	0.357	0.257	1	B cell
MRPL17	0.00541489188195041	0.220750377327851	0.262	0.139	1	B cell
TXNDC11	0.00543643922530088	0.405884698331433	0.214	0.107	1	B cell
COX20	0.00549078600955532	0.418608099954429	0.619	0.337	1	B cell
ME2	0.00549714570271229	0.393634918167078	0.381	0.237	1	B cell
AC079922.2	0.00550887867789379	0.226023141594007	0.119	0.016	1	B cell
EIF1B	0.00552862238186276	0.223554264839376	0.595	0.512	1	B cell
UBALD2	0.00553819843283301	0.324968297775598	0.357	0.319	1	B cell
CENPK	0.00555197523273701	0.235209526743767	0.143	0.043	1	B cell
NAA50	0.00555234578409373	0.279201231098149	0.262	0.258	1	B cell
UBXN4	0.0055711172764014	0.369206574416296	0.595	0.521	1	B cell
MBIP	0.00562938784915532	0.224576949817947	0.238	0.106	1	B cell
CLEC2B	0.00563755792722128	0.306995848143994	0.429	0.297	1	B cell
AKAP11	0.0056522697545912	0.305301752220207	0.31	0.277	1	B cell
ZC3H13	0.00568158638677876	0.334409390453179	0.381	0.347	1	B cell
SRM	0.0057049855016966	0.348396486052735	0.262	0.219	1	B cell
USP16	0.00574331183591688	0.392172497041462	0.476	0.393	1	B cell
BRK1	0.00575665540926495	0.335562857362958	0.762	0.611	1	B cell
YPEL3	0.00576205638769154	0.227514660508898	0.643	0.653	1	B cell
PCBP2	0.00577261902237991	0.553426906365459	0.786	0.688	1	B cell
CHURC1	0.00577627462081465	0.328557452263491	0.595	0.591	1	B cell
SYNRG	0.00578038872130044	0.34924777247375	0.476	0.387	1	B cell
PSMG3	0.00580190694595503	0.210926063767259	0.286	0.129	1	B cell
ZCCHC8	0.00581668230061775	0.250687136017068	0.262	0.188	1	B cell
TMEM170A	0.00590833162959906	0.232204463389899	0.262	0.207	1	B cell
MIB1	0.00591331391185461	0.260157002914104	0.143	0.108	1	B cell
VPREB3	0.00591484682276977	-1.07493150838952	0.333	0.704	1	B cell
DUSP11	0.00593127997624407	0.213157863783867	0.357	0.181	1	B cell
CYTOR	0.00593518150408952	0.444014918491292	0.333	0.148	1	B cell
SLTM	0.00595659443145525	0.318678035147025	0.619	0.502	1	B cell
KHSRP	0.00602485067743444	0.333825559450348	0.31	0.235	1	B cell
CALCOCO2	0.00604454847618915	0.272758362884173	0.452	0.322	1	B cell
INSIG1	0.0060484370759747	0.250256720550961	0.262	0.141	1	B cell
CAPN7	0.0060775862812643	0.200879534005431	0.214	0.192	1	B cell
HNRNPUL1	0.00616359773904636	0.358618357575025	0.5	0.409	1	B cell
MIER1	0.00618422254788904	0.373858836320094	0.571	0.411	1	B cell
FPGS	0.00618870519780982	0.217269149058419	0.262	0.112	1	B cell
DPM3	0.00619197105971488	0.382636085630315	0.476	0.243	1	B cell
GATAD2B	0.00619558760175326	0.315218612057716	0.381	0.24	1	B cell
DGKA	0.00624457727358785	0.257762379519389	0.381	0.187	1	B cell
TXLNA	0.00626210064847601	0.268595995996746	0.31	0.162	1	B cell
EMC8	0.00628782555261708	0.234426092002338	0.19	0.116	1	B cell
TMEM230	0.00630580004546642	0.253611498695557	0.476	0.32	1	B cell
PRPF40A	0.00631296391635992	0.434924727939126	0.595	0.469	1	B cell
CD164	0.006365905882157	0.503018899205167	0.738	0.487	1	B cell
ZGPAT	0.0063872341256823	0.23918728753305	0.333	0.147	1	B cell
RBBP4	0.00639402796244523	0.295144286323904	0.524	0.45	1	B cell
EBF1	0.00641791862276435	-0.375548088423136	0.119	0.298	1	B cell
WDR33	0.00642717567129392	0.203054841964402	0.333	0.308	1	B cell
GLCCI1	0.00646208938714371	0.342137517505931	0.31	0.165	1	B cell
NOP56	0.00646277966780895	0.326554707237171	0.357	0.344	1	B cell
GABARAPL2	0.00652745106073512	0.420804384347952	0.595	0.519	1	B cell
TATDN2	0.00654317968650415	0.211832478773825	0.19	0.096	1	B cell
EIF2B5	0.00654695183241082	0.200315797740014	0.214	0.155	1	B cell
DOCK8	0.00657087978041484	0.23606308424542	0.476	0.471	1	B cell
SLC20A2	0.00657929378775031	0.217178224810523	0.214	0.058	1	B cell
SRSF2	0.00658652674593796	0.313505936489761	0.595	0.595	1	B cell
AHR	0.00660005047091531	0.302584962085298	0.167	0.066	1	B cell
RAPGEF1	0.00662420167588406	0.487077690433554	0.381	0.338	1	B cell
CEP120	0.00664079550237726	0.235797382116609	0.238	0.112	1	B cell
CFL1	0.00667162049989738	0.338754665943937	0.833	0.88	1	B cell
POLR2A	0.0067022002905696	0.355112426608883	0.405	0.305	1	B cell
DENND4A	0.00670894364041449	0.273776338555768	0.286	0.203	1	B cell
EMB	0.00671197369569123	0.480684734311902	0.619	0.433	1	B cell
ZNRD1	0.00671872617775383	0.20855210150013	0.357	0.242	1	B cell
ATF2	0.00675491732092565	0.279496862024505	0.262	0.159	1	B cell
SMC6	0.00680669175561982	0.24159873197069	0.31	0.313	1	B cell
LCK	0.0068315856416957	0.43318000622161	0.429	0.267	1	B cell
USP14	0.0068475069921051	0.516668217754485	0.452	0.255	1	B cell
SCAMP2	0.0068690903630947	0.277147871191888	0.381	0.284	1	B cell
ASAP1	0.00689968624748134	0.331969485637864	0.238	0.188	1	B cell
HSP90AA1	0.00692647351308179	0.414923181929017	0.881	0.813	1	B cell
HTATSF1	0.00694932547853538	0.288378373964258	0.262	0.163	1	B cell
CDK2AP1	0.00697992461164393	0.306037763990813	0.238	0.05	1	B cell
SLC35D1	0.00703008239517586	0.21884608053488	0.19	0.058	1	B cell
ERCC4	0.00705670528492098	0.23378805217086	0.238	0.076	1	B cell
ATP5F1C	0.00707875353499281	0.294425930269297	0.548	0.412	1	B cell
CUX1	0.00711084083892778	0.231588045963702	0.238	0.152	1	B cell
HM13	0.00712442174457101	0.34018500067816	0.31	0.208	1	B cell
SEC63	0.00714047056593078	0.255243272186346	0.238	0.24	1	B cell
TPM3	0.00716461753982802	0.484295484275117	0.81	0.737	1	B cell
NAAA	0.0071847452158891	0.20190018848089	0.19	0.133	1	B cell
SMIM26	0.00722139052310751	0.328811918273656	0.571	0.472	1	B cell
RIPK1	0.00722582459412275	0.273122522660889	0.214	0.087	1	B cell
RILPL2	0.00727983478540923	0.231136296545861	0.357	0.355	1	B cell
ANXA5	0.00728470245882821	0.273978243129221	0.357	0.315	1	B cell
GLRX2	0.00731901435768617	0.313243030786821	0.238	0.109	1	B cell
CD27	0.00733487720282602	0.498126770622024	0.381	0.328	1	B cell
ID2	0.00735346137955735	0.855985105889404	0.381	0.069	1	B cell
BRD4	0.00737217929216364	0.312877448115244	0.524	0.511	1	B cell
NECAP2	0.00737917517767128	0.24783917533863	0.286	0.235	1	B cell
BATF	0.00739247785310268	0.484954822278677	0.405	0.178	1	B cell
SSR3	0.00744970814201898	0.486162579086656	0.452	0.376	1	B cell
TFRC	0.00745179771401373	0.430052698794835	0.31	0.158	1	B cell
C17orf49	0.0074860282348494	0.615033750578588	0.619	0.307	1	B cell
SEPTIN11	0.00749332972020169	0.303774650201826	0.262	0.093	1	B cell
ARFGAP3	0.00749693267413763	0.280305579290153	0.333	0.181	1	B cell
RAP1GDS1	0.00750287133062333	0.226158476018737	0.238	0.146	1	B cell
BCL2L1	0.00753500018171025	0.363925186386715	0.143	0.052	1	B cell
HHEX	0.00760474407822427	-0.431296523006658	0.167	0.377	1	B cell
UBE2H	0.00760930302492271	0.282483441684332	0.429	0.251	1	B cell
ST8SIA1	0.00762448663544683	0.285023157139363	0.119	0.039	1	B cell
LAT	0.00763332468936534	0.441238501871328	0.333	0.114	1	B cell
PANK3	0.00765036051784235	0.270751155833749	0.286	0.146	1	B cell
FLII	0.00766738316615852	0.294035772302381	0.19	0.149	1	B cell
MRPS21	0.00769063425625749	0.264271341476363	0.595	0.521	1	B cell
DCP2	0.00772219503835776	0.242723378675185	0.429	0.302	1	B cell
PSMA5	0.00775172987180855	0.32089067057186	0.5	0.385	1	B cell
LRRFIP1	0.00776583745434469	0.291488227635044	0.619	0.556	1	B cell
BCL6	0.00779513438673667	0.291921687123159	0.19	0.102	1	B cell
LY86	0.00779764835562714	-0.53728108293438	0.071	0.373	1	B cell
RAP1A	0.00780274854499011	0.226183388357292	0.429	0.422	1	B cell
IL6ST	0.00781213721190526	0.408781871219289	0.262	0.101	1	B cell
TCAF1	0.00782077354793867	0.228173882689999	0.19	0.109	1	B cell
FBXW2	0.00783222656752911	0.220559834497106	0.238	0.142	1	B cell
ZCCHC17	0.0078654833464301	0.305374463939761	0.262	0.206	1	B cell
REEP5	0.0078817925566662	0.339708402283318	0.452	0.437	1	B cell
PHAX	0.00788417891769222	0.242974667934901	0.381	0.277	1	B cell
ZFC3H1	0.0078994354113705	0.248174745800463	0.333	0.264	1	B cell
GBP2	0.00793322882517269	0.285580700858417	0.429	0.325	1	B cell
CDC37	0.0079523857422402	0.292380820371844	0.452	0.425	1	B cell
URI1	0.00795309484071694	0.250873163735766	0.429	0.335	1	B cell
SMARCA4	0.00795502172169586	0.259550051113177	0.214	0.15	1	B cell
SAMD9	0.00796914958938963	0.259178174570098	0.405	0.378	1	B cell
NAA10	0.0079749325748166	0.251098308578674	0.333	0.251	1	B cell
P4HB	0.00802012758798619	0.390416068066866	0.429	0.285	1	B cell
RBM47	0.00804050347245112	0.315041709302123	0.143	0.066	1	B cell
OXNAD1	0.00805554475448988	0.312885555899299	0.238	0.06	1	B cell
TSG101	0.00806626580728673	0.269306132579226	0.333	0.2	1	B cell
GLB1	0.0080673988363445	0.323346394713229	0.214	0.091	1	B cell
EIF3I	0.00808599864410405	0.241885955072499	0.524	0.431	1	B cell
TRAF3	0.00815753812438908	0.277774537094346	0.357	0.208	1	B cell
RPL27A	0.00820689452188256	0.265776033873632	1	0.999	1	B cell
PIM2	0.00823977479583027	0.365209581205043	0.286	0.236	1	B cell
SYNE1	0.00828235834616613	0.337917346757329	0.357	0.211	1	B cell
RASGRP1	0.00829782678890146	0.656513672115483	0.405	0.137	1	B cell
ACIN1	0.00829976912485032	0.488942413339562	0.5	0.331	1	B cell
EIF5B	0.00836955084291026	0.432826262055128	0.667	0.533	1	B cell
UQCRC1	0.00839370958048136	0.206066838110535	0.286	0.191	1	B cell
FAM104A	0.00840792472808389	0.247065954182338	0.238	0.15	1	B cell
LY96	0.00843494594371545	0.267209102096279	0.357	0.214	1	B cell
CDC26	0.00844705807293933	0.278381843877345	0.405	0.276	1	B cell
MRPS24	0.00845675928322494	0.230554342730314	0.476	0.416	1	B cell
RPS21	0.00846587554950086	0.320232535292166	1	0.999	1	B cell
NANS	0.0084889896608683	0.21884608053488	0.238	0.127	1	B cell
ATP6AP1	0.00850450089082302	0.216416828548238	0.286	0.159	1	B cell
SACS	0.00850522993469029	0.302282478586781	0.262	0.08	1	B cell
FKBP11	0.00850674039400226	0.450559723154054	0.238	0.185	1	B cell
ZCCHC9	0.00854281333910791	0.202666153479445	0.214	0.158	1	B cell
THOC7	0.00863272862017953	0.37916469400455	0.548	0.347	1	B cell
SLC16A1	0.00864945515405135	0.217570488019516	0.19	0.036	1	B cell
NDUFAF8	0.00870350735514464	0.252064780370083	0.476	0.331	1	B cell
ARIH1	0.00877711869369592	0.308344231373982	0.357	0.23	1	B cell
UBE2G2	0.00885124406925685	0.275224729417031	0.429	0.281	1	B cell
OTUD5	0.0088703351978467	0.30293335499713	0.476	0.218	1	B cell
TMEM184B	0.00887727793173966	0.200950956319903	0.119	0.031	1	B cell
RUNX1	0.00894505551500666	0.400492159528018	0.31	0.115	1	B cell
ATP6V1F	0.00895628997718004	0.372464670405419	0.643	0.544	1	B cell
MPPE1	0.00896826236231833	0.220978381285795	0.214	0.125	1	B cell
MINCR	0.00901090305949678	0.205297560915429	0.143	0.046	1	B cell
EIF5	0.00901727245612338	0.335914148130455	0.69	0.565	1	B cell
LPAR6	0.00905436966254239	0.207828235514143	0.143	0.041	1	B cell
ABHD2	0.00907116962124077	0.20724203622897	0.167	0.094	1	B cell
JAK3	0.00908241323902847	0.458269261743301	0.357	0.198	1	B cell
CD58	0.00911050035604616	0.335902477304055	0.214	0.136	1	B cell
CYSTM1	0.00911537209542714	0.223420622745414	0.262	0.136	1	B cell
TUFM	0.00914117259523477	0.315339782392016	0.524	0.413	1	B cell
VPS53	0.0091456028012111	0.250281774081702	0.286	0.156	1	B cell
PAM16	0.00915812237780954	0.207850454066489	0.238	0.147	1	B cell
ARHGEF3	0.00923914927321647	0.229542663666384	0.262	0.124	1	B cell
CBX6	0.00923936957569899	0.255059086704958	0.381	0.213	1	B cell
PCF11	0.00930447979759356	0.268722695086333	0.429	0.356	1	B cell
GPX4	0.00941466937107501	0.389316760988161	0.833	0.741	1	B cell
COTL1	0.00941491065042558	0.400907327179663	0.643	0.588	1	B cell
NUCB2	0.00942201843463072	0.417977655672366	0.286	0.113	1	B cell
PRRC2B	0.00942569662647109	0.324846739228444	0.405	0.356	1	B cell
SPG11	0.00944517751524605	0.224774972608854	0.31	0.257	1	B cell
COA5	0.00948784714849242	0.236980139436425	0.31	0.198	1	B cell
ATAD1	0.00954498678249262	0.263659675686603	0.31	0.142	1	B cell
SEC16A	0.00954908252104869	0.251186800577098	0.238	0.134	1	B cell
GSPT1	0.00957299539707884	0.252344908336873	0.429	0.336	1	B cell
NFIA	0.00970753781381794	0.258391828369733	0.119	0.028	1	B cell
GOLT1B	0.00977477960339068	0.240312248845131	0.214	0.111	1	B cell
RNF149	0.00980602415414193	0.246988078009429	0.262	0.231	1	B cell
MCUR1	0.0098134737515767	0.222142784126154	0.238	0.12	1	B cell
RAPGEF6	0.00982249800287295	0.303077713854494	0.357	0.25	1	B cell
STK40	0.00984273603449705	0.256936124236254	0.333	0.134	1	B cell
NDUFV2	0.00984883282173343	0.417451036168212	0.667	0.493	1	B cell
SLC35A3	0.00985340145679953	0.25722582040256	0.238	0.146	1	B cell
VPS37B	0.00986231004147985	0.201372173600755	0.214	0.162	1	B cell
CHMP2A	0.0098805958893317	0.36872293861414	0.548	0.337	1	B cell
TMEM134	0.00989900508465883	0.245915465077266	0.405	0.33	1	B cell
BTG3	0.00990285240378318	0.33278741055077	0.286	0.105	1	B cell
PTMS	0.00995562666811591	0.556158394660196	0.286	0.08	1	B cell
ASAH1	0.00995790023275289	0.241113458808107	0.357	0.38	1	B cell
ANXA6	0.0100111557337459	0.268285271754601	0.452	0.331	1	B cell
PTPN2	0.0100120764330454	0.23338217369276	0.405	0.374	1	B cell
RBM25	0.010029428337025	0.371317408416063	0.667	0.582	1	B cell
PPP1R16B	0.0100544787641372	0.352211308440513	0.405	0.3	1	B cell
SASH3	0.0100651626114596	0.273484599470642	0.333	0.27	1	B cell
SYF2	0.0100726402920826	0.270911803352526	0.738	0.701	1	B cell
CCDC124	0.0100873086655102	0.22482448255381	0.333	0.185	1	B cell
BAZ1B	0.010089192506249	0.226386568313537	0.333	0.337	1	B cell
CSRNP1	0.0101056417199215	0.242870393896701	0.238	0.111	1	B cell
CCPG1	0.0101075837006313	0.303281832061841	0.286	0.186	1	B cell
PREX1	0.0101305142506472	0.299326386259671	0.405	0.274	1	B cell
RBM6	0.010322739832216	0.282183205354402	0.571	0.431	1	B cell
PIAS1	0.0103422594150066	0.353126820924471	0.333	0.322	1	B cell
MPHOSPH10	0.010363738137225	0.218681736393802	0.452	0.259	1	B cell
PPP2R3C	0.0103644168245095	0.220568907394606	0.357	0.223	1	B cell
PIP4K2A	0.0103728348852105	0.359901688882194	0.452	0.351	1	B cell
IVD	0.0103893446372227	0.240344479701718	0.238	0.173	1	B cell
ZFP36	0.0104020416652096	0.399177294509464	0.357	0.46	1	B cell
GADD45B	0.0104107522251777	0.406408517708228	0.357	0.399	1	B cell
TXN	0.0104551020794637	0.772971592161264	0.786	0.457	1	B cell
RALGDS	0.0104705695489001	0.244381172642017	0.262	0.119	1	B cell
MAN1A1	0.0104987378833815	0.489161825729325	0.286	0.106	1	B cell
POLR2I	0.0105548182870497	0.409036535202456	0.524	0.334	1	B cell
SPATA13	0.0105859125343731	0.343391178473183	0.238	0.115	1	B cell
FYN	0.0106105212593535	0.608961820015933	0.476	0.17	1	B cell
TRIM26	0.0106479272836908	0.245485698693842	0.31	0.173	1	B cell
NUDT5	0.0106534510553147	0.362020211156531	0.429	0.212	1	B cell
ZNF281	0.0106966421115365	0.231168487293604	0.286	0.183	1	B cell
IDI1	0.0107390159341347	0.245412037309593	0.476	0.341	1	B cell
DERL2	0.0107585648294326	0.347279370328028	0.333	0.205	1	B cell
PDCD5	0.0107752736839324	0.39725048949399	0.619	0.349	1	B cell
RASSF5	0.010801103777543	0.317939073799753	0.381	0.241	1	B cell
TBC1D2B	0.0108416061667133	0.221919350973962	0.167	0.068	1	B cell
SNAP29	0.0108465250734608	0.221841555352803	0.262	0.154	1	B cell
PIM1	0.0108484653969801	0.236307050601102	0.357	0.216	1	B cell
NCK1	0.0108744061208063	0.260063752549466	0.31	0.206	1	B cell
FNBP1	0.0109065824329395	0.465650167911241	0.762	0.609	1	B cell
HSPA9	0.0109173828511682	0.27426941110341	0.524	0.369	1	B cell
MZT2A	0.010942779978146	0.306338398529648	0.548	0.444	1	B cell
SRSF1	0.0109854409716645	0.302508326933974	0.476	0.327	1	B cell
ANKRD10	0.0111896344470149	0.290226157033983	0.31	0.255	1	B cell
KLF2	0.0112049824741704	-0.899132197969499	0.262	0.531	1	B cell
TERF2IP	0.0112198743605715	0.369137453343032	0.548	0.434	1	B cell
RPN2	0.0113257000949566	0.434025011638753	0.405	0.288	1	B cell
CNOT3	0.0113399745139073	0.220202634504965	0.214	0.122	1	B cell
OTUD6B-AS1	0.0113480085570271	0.272926770826316	0.429	0.32	1	B cell
METTL17	0.0113594887410537	0.233258369089501	0.262	0.165	1	B cell
MRPL52	0.0113675665868408	0.314699726413806	0.571	0.442	1	B cell
VPS35	0.0113782475381803	0.210337983767653	0.381	0.369	1	B cell
ORC4	0.0113942986077816	0.216416828548238	0.31	0.162	1	B cell
PFDN2	0.0114587444896991	0.479980659168601	0.619	0.434	1	B cell
VOPP1	0.0114874871430515	0.439039271200196	0.381	0.341	1	B cell
PSD4	0.0115125586811293	0.245854062040893	0.262	0.164	1	B cell
RAB3GAP1	0.0115352188123092	0.342020772251984	0.357	0.224	1	B cell
SEC61A1	0.0115391014161733	0.32087078810432	0.214	0.13	1	B cell
RARS	0.0116630931834124	0.238653714366138	0.238	0.147	1	B cell
POLR2F	0.0117164460591578	0.323602578287648	0.429	0.29	1	B cell
ARPC5	0.0117420681266832	0.444526807336633	0.714	0.582	1	B cell
DYNLRB1	0.011812613474766	0.326423803320395	0.548	0.476	1	B cell
MPC1	0.0118181988447726	0.431822442688113	0.381	0.194	1	B cell
LENG8	0.0118383593864972	0.269761290549193	0.405	0.242	1	B cell
MTX2	0.0119322771256897	0.225171099750521	0.19	0.106	1	B cell
PSMD1	0.0120517044892542	0.380164772193596	0.381	0.203	1	B cell
RWDD4	0.0120881351385862	0.228967617472274	0.238	0.134	1	B cell
UBE2V2	0.0120956360842978	0.274296750546305	0.405	0.249	1	B cell
CREB3L2	0.012156629563985	0.326150728384352	0.119	0.097	1	B cell
TENT4B	0.0121792898025196	0.292466104065374	0.333	0.133	1	B cell
SMAP2	0.012211911011659	0.249066593838352	0.5	0.555	1	B cell
MAN2B1	0.012268793578169	0.264345038607606	0.214	0.178	1	B cell
KMT5A	0.0122854989308207	0.208423890432204	0.238	0.125	1	B cell
MT1F	0.0123051295862362	0.232624329046515	0.167	0.061	1	B cell
RBBP7	0.0124158556570689	0.305947976213493	0.405	0.329	1	B cell
CCNL1	0.0124502648699591	0.266815425457979	0.619	0.56	1	B cell
COA3	0.0124571890418673	0.228677089894574	0.333	0.214	1	B cell
UFM1	0.0124634025103693	0.365282102313307	0.452	0.36	1	B cell
WDFY4	0.0124842859317659	-0.333044375590968	0.119	0.289	1	B cell
CCDC91	0.0125106799985877	0.254152949270832	0.357	0.223	1	B cell
CPSF2	0.0125127246431461	0.225187607408707	0.262	0.168	1	B cell
POP4	0.0125505820476034	0.229376096653202	0.286	0.193	1	B cell
ZMYM4	0.0125896581245914	0.213805277463708	0.286	0.155	1	B cell
VPS28	0.0126156868200773	0.204173451442253	0.5	0.492	1	B cell
NEK9	0.0126843035079654	0.218071479152036	0.286	0.125	1	B cell
AP3D1	0.0127512531623095	0.299316848126903	0.31	0.192	1	B cell
COPE	0.0127736726953099	0.344067072156611	0.643	0.53	1	B cell
ZNF585A	0.0128197586159681	0.261574992834571	0.286	0.148	1	B cell
PCSK7	0.0128429973822311	0.243397230072988	0.452	0.42	1	B cell
PIN4	0.0129140842232083	0.228244778537129	0.429	0.268	1	B cell
TTC1	0.0129160761299137	0.308199969082888	0.452	0.365	1	B cell
DNAJC8	0.0129640722087312	0.311358219324418	0.69	0.599	1	B cell
PDIA4	0.013021727410931	0.61160503202126	0.381	0.173	1	B cell
RALGPS2	0.0130226857886152	-0.696582881133823	0.429	0.646	1	B cell
CHCHD1	0.0130300266440043	0.416777381228866	0.524	0.29	1	B cell
SDF4	0.0130308105259559	0.340090809111778	0.381	0.21	1	B cell
THEMIS	0.0130337135257961	0.266916086459322	0.167	0.036	1	B cell
PTPRE	0.0130683455048744	0.2568139307339	0.214	0.076	1	B cell
HABP4	0.0130711920663112	0.209282135453479	0.214	0.062	1	B cell
DDX3X	0.0130855456788221	0.313494654461218	0.643	0.547	1	B cell
TOMM6	0.0130967684407825	0.423160365053631	0.786	0.628	1	B cell
PLCG2	0.0131011531303416	0.72393143347559	0.69	0.601	1	B cell
MT-ND2	0.0131059275261825	0.367857615787996	1	0.997	1	B cell
SND1	0.0131255214892327	0.249078281954295	0.262	0.179	1	B cell
MLLT3	0.0131807537289171	0.270911803352527	0.262	0.08	1	B cell
RPL38	0.0131921873465189	0.309966079851868	1	0.998	1	B cell
MAST4	0.0132116296616985	0.205970351982787	0.119	0.06	1	B cell
TMEM183A	0.0132182437534915	0.254806821719227	0.333	0.191	1	B cell
AC092683.1	0.0133366902510885	0.304568320991139	0.238	0.094	1	B cell
KRAS	0.0133608536458845	0.403162422937959	0.595	0.321	1	B cell
PEA15	0.0133975720616877	0.241845234142532	0.286	0.14	1	B cell
DSTN	0.0134481521230245	0.482047378038811	0.405	0.201	1	B cell
CRELD2	0.0134577103641742	0.353031427929277	0.286	0.131	1	B cell
MCPH1	0.013479105088608	0.238958487110407	0.214	0.211	1	B cell
PRPF38B	0.0134814993466036	0.290488427756712	0.524	0.489	1	B cell
HADH	0.0134934493202877	0.202268935679334	0.19	0.103	1	B cell
STK4	0.0135054013937404	0.332644648769597	0.69	0.693	1	B cell
AC245297.3	0.0135278302212493	0.298366855814261	0.5	0.399	1	B cell
LINC00649	0.0135728128056711	0.268296070733915	0.143	0.054	1	B cell
TCP1	0.0135868074274381	0.247960801668898	0.31	0.292	1	B cell
EIF3B	0.0136090520867703	0.215967631637386	0.357	0.23	1	B cell
SRPK1	0.013620448862495	0.322798962759172	0.381	0.181	1	B cell
HIPK2	0.0136238783911212	0.452928537979619	0.31	0.177	1	B cell
NFATC2	0.0136661392370942	0.293943592730774	0.262	0.166	1	B cell
DECR1	0.0136805601752971	0.241055173986731	0.262	0.213	1	B cell
PHIP	0.0136819958812163	0.372532220097064	0.381	0.383	1	B cell
ORMDL1	0.0137147002045326	0.279838649427322	0.524	0.473	1	B cell
PSMB6	0.0137410124762412	0.266100142280135	0.5	0.43	1	B cell
PRKCH	0.0137754883368706	0.305310171284349	0.19	0.068	1	B cell
DOCK2	0.0138234421584615	0.318042814805276	0.381	0.329	1	B cell
MZB1	0.0138601410749826	1.13625244353238	0.119	0.178	1	B cell
CAPZB	0.0139060577310284	0.231461141397084	0.571	0.485	1	B cell
NDFIP1	0.0139091894849014	0.310841864615653	0.381	0.295	1	B cell
ZCRB1	0.0139330828261085	0.391932837097232	0.452	0.314	1	B cell
DOCK10	0.0139787168351384	0.242208061109932	0.238	0.22	1	B cell
ATP2A2	0.014026225295342	0.319738308055879	0.167	0.112	1	B cell
TAOK3	0.0140310162920647	0.308344231373982	0.476	0.426	1	B cell
POU2AF1	0.0140925285806541	0.307078030564438	0.238	0.347	1	B cell
PDIA3	0.0141148456735486	0.226707611426449	0.5	0.525	1	B cell
SELENOM	0.0141204440795973	0.35956399254213	0.333	0.275	1	B cell
RYK	0.0141363295273972	0.207850454066489	0.262	0.15	1	B cell
EEF1E1	0.0141704848827269	0.313599956825478	0.357	0.213	1	B cell
EXOSC6	0.0142226867001597	0.220348801042019	0.357	0.257	1	B cell
STIP1	0.0142525264973441	0.279775079177211	0.333	0.229	1	B cell
SPART	0.0142638605632515	0.243134137348807	0.238	0.142	1	B cell
HLA-DMA	0.0143007279298432	-0.773237794539633	0.571	0.808	1	B cell
MON2	0.014337697208635	0.201443490638147	0.214	0.15	1	B cell
KPNA5	0.014401940783393	0.262901260612815	0.381	0.191	1	B cell
CEBPZ	0.0144335006263295	0.343264029568955	0.476	0.441	1	B cell
RCN2	0.0145065419312762	0.218676600941041	0.333	0.239	1	B cell
MT-ND3	0.0145383827219755	0.758419814845626	1	0.999	1	B cell
TTF2	0.0145496452135685	0.210833313250898	0.167	0.09	1	B cell
SAR1A	0.0145753132013294	0.326292370428635	0.357	0.204	1	B cell
RNF125	0.0146017323670621	0.247730825971462	0.19	0.081	1	B cell
REL	0.0146169075566037	0.255202130874354	0.571	0.554	1	B cell
NKAP	0.0146474215592689	0.297016984137265	0.357	0.242	1	B cell
USP3	0.0146506933245314	0.223896627924852	0.381	0.31	1	B cell
GTPBP8	0.0146530317467211	0.275315430986512	0.262	0.103	1	B cell
WDR82	0.0146711275107487	0.334884081219017	0.476	0.323	1	B cell
PKP4	0.0146885825879578	0.201509852973102	0.119	0.044	1	B cell
PDE3B	0.0147082901205284	0.52862225016691	0.333	0.103	1	B cell
MFSD14B	0.0147150291429157	0.240705514498619	0.167	0.109	1	B cell
MBD5	0.014807655577409	0.260240933395976	0.333	0.2	1	B cell
MED31	0.0148243009758221	0.344893594689037	0.381	0.146	1	B cell
MT-ND5	0.0148437949329843	0.481850459466939	0.976	0.902	1	B cell
GTF2B	0.014863878362584	0.25740592706592	0.31	0.237	1	B cell
ZNF609	0.0148819615253774	0.216237046571878	0.214	0.089	1	B cell
NIPBL	0.0149472747482798	0.372255995194175	0.524	0.435	1	B cell
LINC02397	0.0150842453839671	-0.608181052172947	0.214	0.502	1	B cell
DDX5	0.0151335232825724	0.346810190012118	0.952	0.932	1	B cell
PPT1	0.0151780355840127	0.280763257269321	0.31	0.191	1	B cell
CISD2	0.0152814981253314	0.364531174716326	0.381	0.226	1	B cell
NOL7	0.015301287893641	0.385111089550773	0.548	0.545	1	B cell
RPL30	0.0153080287632519	0.22490474127256	1	1	1	B cell
CAAP1	0.0153120333644646	0.290741729281301	0.31	0.109	1	B cell
CYB5R3	0.015358470469832	0.251044902923028	0.333	0.193	1	B cell
ATRX	0.0153629118025099	0.202393475253863	0.619	0.588	1	B cell
FOSB	0.015373729834568	0.758744055399122	0.19	0.032	1	B cell
SRP9	0.0153960674850127	0.258434708930924	0.571	0.484	1	B cell
STAT4	0.0154740559877945	0.264325341005711	0.19	0.072	1	B cell
ALG5	0.0155839690130557	0.211144843168085	0.262	0.17	1	B cell
DNAJA1	0.0155863110291039	0.216636182159113	0.619	0.569	1	B cell
RPL36AL	0.0156272982417842	0.281379272367394	0.929	0.936	1	B cell
CBX3	0.0157336918841255	0.239363097875393	0.69	0.631	1	B cell
NCL	0.0157867181043373	0.422998524207235	0.833	0.784	1	B cell
BHLHE40	0.0157924421112515	0.577903327925346	0.381	0.237	1	B cell
EFCAB14	0.0158103946641339	0.284644064821398	0.381	0.284	1	B cell
SMG1	0.0158720562481594	0.378233511654451	0.452	0.394	1	B cell
RCSD1	0.0159157344483587	-0.484246138888232	0.548	0.719	1	B cell
CALM2	0.0160133228982429	0.222347553177068	0.69	0.827	1	B cell
RPA2	0.01603440687005	0.207432896380259	0.452	0.347	1	B cell
KAT6A	0.0162283860756344	0.396885618747865	0.5	0.408	1	B cell
SSBP1	0.016248572918538	0.294872226404448	0.643	0.599	1	B cell
FYB1	0.016314530825247	0.831606675908855	0.452	0.162	1	B cell
PANK2	0.0163223709953836	0.224926025214238	0.31	0.162	1	B cell
DBI	0.0164959425572591	0.512433800851076	0.81	0.582	1	B cell
UBE2Q1	0.0165141107519603	0.232860497664336	0.262	0.211	1	B cell
RSBN1L	0.0165357292395169	0.222854826561238	0.476	0.442	1	B cell
ARRDC3	0.0165405730763811	0.309205799056136	0.333	0.206	1	B cell
AFF1	0.0165663931411296	0.22401224721922	0.262	0.184	1	B cell
PRDX6	0.0167133196978382	0.332516541249185	0.595	0.437	1	B cell
FAM107B	0.0167223982611466	0.424542976711378	0.857	0.737	1	B cell
HOXB2	0.016763335676603	0.228663274020284	0.19	0.031	1	B cell
ATAD5	0.0167748288117426	0.25276993357755	0.143	0.079	1	B cell
AC008105.3	0.0168167979198488	0.206555071290087	0.19	0.151	1	B cell
AL355075.4	0.016846169799517	0.228235047528304	0.167	0.031	1	B cell
KRI1	0.0168523248947083	0.208808557823068	0.238	0.129	1	B cell
ACAP2	0.0168590332345333	0.321896010577839	0.452	0.372	1	B cell
BECN1	0.0169188611571793	0.243758479514704	0.333	0.236	1	B cell
RNF181	0.0169367024623162	0.315823373391325	0.571	0.384	1	B cell
PLAT	0.017023715123774	0.223191550810844	0.143	0.015	1	B cell
GPR183	0.0170306353961364	0.336049203132015	0.429	0.405	1	B cell
SNRK	0.0170486186370632	0.229922848776491	0.167	0.148	1	B cell
SKA2	0.0170660625416239	0.254825377640446	0.262	0.126	1	B cell
UBA3	0.017112734539069	0.250804325749596	0.238	0.134	1	B cell
BPTF	0.0171923109577259	0.289264390136438	0.667	0.602	1	B cell
ACADVL	0.0171929940830063	0.22755014941574	0.286	0.226	1	B cell
TALDO1	0.0172436923611364	0.214741357820268	0.571	0.489	1	B cell
DIDO1	0.0172883936766609	0.261525463592696	0.31	0.222	1	B cell
DCTN1	0.017302989740994	0.220155835541668	0.238	0.152	1	B cell
ANAPC16	0.0173354458801491	0.282303655785771	0.833	0.785	1	B cell
ZNF664	0.0173759595464281	0.216187864839668	0.214	0.078	1	B cell
GBF1	0.0174164566474879	0.259310976617496	0.238	0.098	1	B cell
SERINC5	0.0174578153311656	0.228925030574543	0.214	0.076	1	B cell
TPRKB	0.0174967490414895	0.200764344174168	0.286	0.227	1	B cell
TCL1A	0.0175024254074537	-0.716920857449554	0.071	0.282	1	B cell
EIF4A1	0.0177137647155501	0.324522843602	0.738	0.627	1	B cell
INTS6	0.0178354644648585	0.33672270952266	0.286	0.219	1	B cell
BLCAP	0.0178426272255733	0.22755014941574	0.286	0.183	1	B cell
CASP8	0.0178697280809464	0.248219967522794	0.381	0.296	1	B cell
SERPINB9	0.0179382267465372	0.343071609296799	0.452	0.247	1	B cell
PPIA	0.0179605838706912	0.363929406971435	0.952	0.896	1	B cell
USP33	0.0179905819648427	0.262736804067651	0.31	0.258	1	B cell
COPS3	0.0179996677687801	0.263634803295907	0.31	0.176	1	B cell
AP1G1	0.0180113429530959	0.323208164005973	0.333	0.178	1	B cell
CD28	0.0180208587232937	0.292068355368641	0.167	0.051	1	B cell
FAM162A	0.01803905110163	0.273638553375259	0.357	0.256	1	B cell
H2AFY	0.0180823436583502	0.265423731002363	0.31	0.284	1	B cell
GBP5	0.0180959732695939	0.230396943206316	0.262	0.202	1	B cell
CAMTA2	0.0180967396635188	0.200604865743604	0.167	0.07	1	B cell
MIAT	0.0181197022429175	0.334549301721376	0.286	0.129	1	B cell
NABP1	0.0182199578561243	0.271688518637753	0.262	0.141	1	B cell
RTN4	0.0182251362158309	0.234143289532565	0.476	0.312	1	B cell
BZW1	0.0182878504952636	0.378003909846344	0.595	0.472	1	B cell
DIAPH1	0.0183076724839288	0.320875863182602	0.405	0.271	1	B cell
TXNDC5	0.0184012251978491	0.970513795253233	0.167	0.12	1	B cell
EML4	0.0184044946532583	0.237987233145459	0.429	0.425	1	B cell
MRPS18C	0.0184507264677223	0.247299720323285	0.548	0.384	1	B cell
ELK4	0.0184524869575538	0.277692194359145	0.429	0.332	1	B cell
CIAO2A	0.0184544891012456	-0.395985740073345	0.167	0.374	1	B cell
MT-ND4L	0.0185663162557716	0.346961975030265	0.81	0.79	1	B cell
ZBTB44	0.0185690603238953	0.41423539996472	0.31	0.283	1	B cell
TSHZ2	0.018595681625202	0.297411815280331	0.286	0.108	1	B cell
U2SURP	0.0185963248032255	0.213599708014024	0.476	0.516	1	B cell
LINC01871	0.0186003358472995	0.875079524119827	0.286	0.047	1	B cell
FCER2	0.0186026790492187	-0.609486746627182	0.048	0.273	1	B cell
ITPKB	0.0186408805387041	0.227851228363123	0.214	0.141	1	B cell
LINC00926	0.0186531800507816	-0.606189677576759	0.143	0.42	1	B cell
IKBIP	0.0186915543949516	0.229542663666384	0.286	0.13	1	B cell
ARPC2	0.0187417512466831	0.373857697070459	0.881	0.83	1	B cell
BAG1	0.0188087996960477	0.287088948962177	0.548	0.329	1	B cell
UQCC2	0.0188762107598616	0.313850707680526	0.286	0.16	1	B cell
GOLGA7	0.0189197222041198	0.224741407510884	0.262	0.162	1	B cell
TRAPPC8	0.0189412281491091	0.260011824355781	0.286	0.129	1	B cell
CYTIP	0.018984540252568	0.266914323119438	0.714	0.649	1	B cell
RAD50	0.0189977947294116	0.281403534608715	0.381	0.281	1	B cell
FAM98B	0.0190053402018715	0.232613453791323	0.238	0.127	1	B cell
YTHDF3	0.0192963903510287	0.308533449689014	0.262	0.145	1	B cell
POGZ	0.0193209516226141	0.259854385053951	0.405	0.239	1	B cell
PTEN	0.0193863694610885	0.229143733397763	0.405	0.33	1	B cell
MON1B	0.0194003586600662	0.219781498476546	0.19	0.15	1	B cell
LAMTOR4	0.0194920466788955	0.398188867918169	0.762	0.595	1	B cell
SNHG14	0.019530882645482	0.39022123842839	0.405	0.332	1	B cell
PLGRKT	0.0195567941780319	0.330819027874185	0.262	0.096	1	B cell
SMNDC1	0.0196117938701797	0.224444949722618	0.333	0.25	1	B cell
MTHFD2	0.0196435637327011	0.652076696579693	0.333	0.123	1	B cell
PHACTR2	0.0198080200824676	0.394736719550883	0.214	0.101	1	B cell
AKIRIN1	0.0198565323523752	0.248268412091091	0.333	0.312	1	B cell
GPBP1L1	0.0198741000941369	0.255801868229479	0.333	0.238	1	B cell
DDX6	0.0198832691588242	0.340573202138645	0.667	0.534	1	B cell
COX6A1	0.0199532184224665	0.379740727708476	0.667	0.695	1	B cell
ATP6V1B2	0.0200087943723566	0.216036546948056	0.19	0.094	1	B cell
ERLEC1	0.0200329978723143	0.383784229307434	0.405	0.245	1	B cell
ATP1A1	0.0201720968596633	0.293091359371337	0.429	0.259	1	B cell
TRIM33	0.0202043479582299	0.273787009337614	0.429	0.227	1	B cell
LMAN2	0.0202316286298694	0.264962884988598	0.286	0.339	1	B cell
VTI1A	0.0204057216678363	0.219029945320815	0.286	0.173	1	B cell
TFDP2	0.0204259720756324	0.217559682731514	0.238	0.158	1	B cell
EIF3K	0.0205621370063991	0.364235432266028	0.81	0.772	1	B cell
CWC15	0.0206019901716793	0.36055908030693	0.524	0.408	1	B cell
TMEM219	0.0206173930867391	0.206992973640369	0.429	0.352	1	B cell
TGFB1	0.0206492347133767	0.228655342744822	0.452	0.413	1	B cell
TP53INP1	0.0206795362913603	0.290789385641691	0.238	0.192	1	B cell
NFAT5	0.0206848000540957	0.30019939237715	0.286	0.189	1	B cell
SEC31A	0.020793175153487	0.357333431018561	0.452	0.266	1	B cell
SERP1	0.0209339259282065	0.260071805752259	0.833	0.75	1	B cell
ABCA5	0.0209429488750891	0.250572158350891	0.238	0.097	1	B cell
METTL5	0.0209830487135289	0.253393634750581	0.429	0.274	1	B cell
C9orf78	0.0209964280667299	0.335612475174573	0.595	0.446	1	B cell
GPR171	0.0210254731076395	0.28522950926932	0.167	0.027	1	B cell
LINC00467	0.0210526860714807	0.343391178473183	0.333	0.097	1	B cell
SURF1	0.0210831439760623	0.233714247590161	0.357	0.255	1	B cell
IRF4	0.0211287068754041	0.633738955981124	0.31	0.267	1	B cell
IRF2	0.0212095270783257	0.242936047041989	0.429	0.398	1	B cell
PEX26	0.0212174287163844	0.211889594852889	0.238	0.126	1	B cell
CENPX	0.0212339230370013	0.235575275266676	0.31	0.181	1	B cell
DUS1L	0.0213126307659449	0.221051128936815	0.31	0.234	1	B cell
PRDX1	0.0213177921837652	0.52311307803657	0.81	0.599	1	B cell
HERC1	0.0213562300908702	0.295502166828637	0.357	0.228	1	B cell
PCBP1	0.0214168658536209	0.216245067136443	0.643	0.688	1	B cell
ATF4	0.0214527392991743	0.361239179806108	0.595	0.495	1	B cell
KCTD20	0.0215088860180888	0.208398249585843	0.31	0.177	1	B cell
TCEAL8	0.021584290472041	0.206549365566583	0.333	0.24	1	B cell
TM7SF3	0.0216517073171681	0.240115656211333	0.286	0.107	1	B cell
ZNF706	0.0218120829296963	0.334602725967004	0.571	0.553	1	B cell
RNF19B	0.0218254279685028	0.261038516595625	0.238	0.066	1	B cell
ANXA7	0.0219813268662434	0.227986734391349	0.429	0.351	1	B cell
SNRNP70	0.0220244907060781	0.288732336811924	0.571	0.403	1	B cell
IFNAR2	0.0220663363941596	0.250704170524739	0.333	0.188	1	B cell
HMCES	0.0221172916630925	0.223150494590893	0.19	0.069	1	B cell
ZFAND3	0.0221422371126772	0.256936124236254	0.31	0.134	1	B cell
ZEB1	0.0222115477371525	0.287428651720647	0.357	0.17	1	B cell
DCAF5	0.022321571826141	0.298931907036642	0.357	0.209	1	B cell
ATAD2B	0.0223460882264228	0.206886245692039	0.214	0.131	1	B cell
SNRPE	0.0223541782561045	0.244670666982487	0.429	0.478	1	B cell
BOD1L1	0.0223544361169858	0.295861864475741	0.714	0.546	1	B cell
COA8	0.0223877135946435	0.223329716831098	0.286	0.214	1	B cell
PSMD7	0.0224230605894846	0.425578356287331	0.595	0.344	1	B cell
NIPA1	0.0224542145472393	0.22643868983973	0.214	0.071	1	B cell
CNOT7	0.022600733675024	0.229314092219905	0.476	0.396	1	B cell
POP5	0.0226742759438161	0.309362963939007	0.405	0.234	1	B cell
SLC1A5	0.0229142480132219	0.382989222443777	0.238	0.133	1	B cell
WRNIP1	0.0229812349388682	0.228542579145244	0.286	0.103	1	B cell
CCDC107	0.0230376364106338	0.304502165079588	0.357	0.219	1	B cell
TSC22D2	0.0230451510064625	0.206151722220063	0.286	0.149	1	B cell
MANF	0.0230757155231046	0.50175358714376	0.381	0.223	1	B cell
ROCK1	0.0231179934411575	0.264516304006527	0.595	0.485	1	B cell
PKM	0.0231398005826091	0.276687105251587	0.619	0.448	1	B cell
LUCAT1	0.023187102471766	0.209978576914722	0.119	0.025	1	B cell
CDC73	0.0232343237637901	0.24392827826037	0.333	0.234	1	B cell
ARF4	0.0232589420526613	0.311645594464233	0.476	0.246	1	B cell
LINC01578	0.0234654831167645	0.268393900464805	0.548	0.536	1	B cell
MDH2	0.0235207690964228	0.255708687643761	0.5	0.361	1	B cell
HEXB	0.0235611144694898	0.215890746539555	0.31	0.112	1	B cell
FCRL1	0.0235859680405847	-0.333352778305054	0.095	0.309	1	B cell
PTBP3	0.0235879081905933	0.477363995521562	0.548	0.363	1	B cell
WAC-AS1	0.0235889471271388	0.270733307213618	0.333	0.179	1	B cell
CLPX	0.0236420811047942	0.217350672221784	0.262	0.155	1	B cell
SBDS	0.0238065904747748	0.223224028946861	0.381	0.268	1	B cell
HDAC2	0.023815499494684	0.302319703902792	0.357	0.201	1	B cell
ZNF275	0.0238230845034758	0.269105549326781	0.167	0.087	1	B cell
PRRC2C	0.0238322646567692	0.294281975526014	0.738	0.689	1	B cell
EMC7	0.0238563699028821	0.2933169015659	0.381	0.247	1	B cell
TLR10	0.0238568135641085	-0.402710090438084	0.119	0.305	1	B cell
USP48	0.02386234651545	0.221258614610271	0.31	0.299	1	B cell
SDHC	0.0239403480664114	0.202035329227642	0.381	0.308	1	B cell
UBN1	0.0241140253178682	0.255692919216969	0.357	0.228	1	B cell
COPB2	0.024148789343	0.305969982504701	0.381	0.228	1	B cell
A1BG	0.0241913116149575	0.251928859082272	0.405	0.238	1	B cell
LUC7L3	0.0242476854394281	0.244624521725986	0.643	0.648	1	B cell
GNPDA2	0.0242492530688998	0.201204209384519	0.214	0.121	1	B cell
LINC01089	0.0243239858341762	0.218465522621597	0.262	0.134	1	B cell
DNAJC3	0.0244042868930756	0.355440629116099	0.31	0.176	1	B cell
BEX4	0.0244653614902319	0.217641324689596	0.31	0.229	1	B cell
TSPAN5	0.024580504678345	0.20256099694739	0.143	0.045	1	B cell
ILF3	0.0246641683959665	0.248253054693556	0.452	0.374	1	B cell
CLTC	0.0247453400374915	0.324904877667128	0.333	0.284	1	B cell
KDM6B	0.0247779826956848	0.222293794066946	0.286	0.198	1	B cell
ZNF451	0.0247793153024583	0.242021091966633	0.333	0.253	1	B cell
PPP1R35	0.0249594820965125	0.320775541758372	0.429	0.246	1	B cell
SF3B1	0.0250135169817694	0.260132740734716	0.643	0.576	1	B cell
RAP1B	0.025103764331095	0.303068501997393	0.786	0.558	1	B cell
RRBP1	0.0251377114674387	0.398153358940123	0.214	0.121	1	B cell
IK	0.0251622806727004	0.265728190703535	0.595	0.511	1	B cell
KLHL6	0.0251746898930995	0.263050384086087	0.381	0.291	1	B cell
PPTC7	0.0252107620112687	0.225849468272642	0.238	0.163	1	B cell
NFE2L1	0.0252114997358504	0.222941866281616	0.31	0.182	1	B cell
YIPF4	0.0252649801817064	0.237732110641297	0.429	0.335	1	B cell
RANBP6	0.0252732890280747	0.226809816229735	0.19	0.119	1	B cell
CHST12	0.0254258886248685	0.284673878590051	0.31	0.123	1	B cell
C16orf72	0.0255104699496894	0.265796495461449	0.262	0.124	1	B cell
ATF7IP2	0.025517866540399	0.355104164791695	0.5	0.268	1	B cell
ARHGAP1	0.0255340092924804	0.231126095991245	0.238	0.102	1	B cell
N4BP1	0.0255792206249727	0.209890985064708	0.381	0.219	1	B cell
CIITA	0.0256222845182416	-0.489506971457533	0.143	0.425	1	B cell
ADAR	0.0256443556140923	0.215677230550937	0.5	0.566	1	B cell
ATP1B3	0.0256861171396631	0.317114441001715	0.262	0.178	1	B cell
TCAF2	0.0256865518554099	0.208883994830112	0.19	0.045	1	B cell
PABPC4	0.0257022976389644	0.257512318762007	0.405	0.391	1	B cell
PCED1B-AS1	0.0257609046741349	0.323604315077689	0.548	0.406	1	B cell
PDE7A	0.0258994307658294	0.347288331083306	0.452	0.305	1	B cell
EIF4G1	0.0259392240460009	0.316685008190322	0.31	0.208	1	B cell
DCAF13	0.025948056325158	0.258142302851356	0.31	0.176	1	B cell
STAM	0.0260099626921651	0.225490281288111	0.262	0.083	1	B cell
PAFAH1B1	0.0260187968637325	0.313183690018528	0.595	0.421	1	B cell
VKORC1	0.0260449936551457	0.220717523320182	0.19	0.156	1	B cell
TMEM87B	0.0261740082180439	0.203136684464631	0.238	0.148	1	B cell
CFLAR	0.0261963225479599	0.718289642977423	0.667	0.388	1	B cell
ID3	0.0262915662118982	-0.600176649946161	0.405	0.64	1	B cell
ARFGEF1	0.0263126402159148	0.25449502278539	0.31	0.222	1	B cell
SLC25A3	0.0263367432247217	0.348071690871541	0.714	0.6	1	B cell
AGGF1	0.0263584000921111	0.369007013280607	0.405	0.197	1	B cell
PTP4A2	0.0264181740126607	0.462140020238013	0.738	0.582	1	B cell
MAZ	0.026442722702759	0.233818346188699	0.333	0.267	1	B cell
TFG	0.0264719070088832	0.23338217369276	0.31	0.183	1	B cell
PITHD1	0.0264896969269038	0.212223385517448	0.31	0.295	1	B cell
SET	0.0265767509075739	0.315161590139712	0.929	0.809	1	B cell
PITPNC1	0.0266010283738655	0.252751905410665	0.262	0.088	1	B cell
BIRC6	0.0266371623169624	0.34174206984528	0.571	0.369	1	B cell
FRAT2	0.0266472888331528	0.205556913080147	0.167	0.068	1	B cell
CXXC5	0.0266989026591938	-0.379281002087921	0.381	0.603	1	B cell
MTLN	0.026811182882312	0.344376962618739	0.357	0.231	1	B cell
RBM8A	0.0268453917220509	0.267923366509361	0.714	0.639	1	B cell
KIAA0586	0.0270338903601555	0.341175623841355	0.333	0.157	1	B cell
NUBP2	0.0270681160966368	0.20366641480657	0.262	0.187	1	B cell
UBLCP1	0.027128808398419	0.236307050601102	0.214	0.159	1	B cell
SLC38A1	0.027145703760777	0.400628475353335	0.667	0.482	1	B cell
AKAP9	0.0271813580438291	0.314177858825951	0.571	0.537	1	B cell
SRI	0.0273056354808043	0.463097935835067	0.524	0.36	1	B cell
NCAPD3	0.0273785939418876	0.201222942885891	0.167	0.068	1	B cell
LRRN3	0.0276380229673453	0.363807015027277	0.214	0.017	1	B cell
STOML2	0.0279534446593576	0.220465994292419	0.429	0.271	1	B cell
NIBAN1	0.0281062797197094	0.416147520908497	0.333	0.09	1	B cell
RABGAP1L	0.0281573874370072	0.290988734598195	0.452	0.313	1	B cell
CD81	0.0282998602033426	0.248607936868508	0.524	0.531	1	B cell
GNAI2	0.0283816019473788	0.25351890249894	0.738	0.587	1	B cell
MESD	0.0285025307159771	0.202122165469756	0.262	0.286	1	B cell
RUNX3	0.0287244187311873	0.501426235508958	0.548	0.434	1	B cell
NAGK	0.0287563551732997	0.208514391179721	0.381	0.293	1	B cell
MTR	0.0287902922172442	0.231739532567993	0.238	0.162	1	B cell
DDX21	0.028846353230776	0.237190201596663	0.524	0.454	1	B cell
TM9SF3	0.0288723702063724	0.326929931774014	0.381	0.287	1	B cell
TRAM1	0.0289296910413972	0.31899638897493	0.476	0.378	1	B cell
AC005332.6	0.0290885750307225	0.203078764676563	0.19	0.068	1	B cell
MICU1	0.0291457557664963	0.211812488680354	0.357	0.187	1	B cell
DYNC1LI1	0.0291464300326244	0.217998881590521	0.31	0.237	1	B cell
MYBL2	0.0292369783285991	0.20782401402788	0.119	0.026	1	B cell
CRNKL1	0.0292667801082592	0.232330173058713	0.286	0.159	1	B cell
TENT5C	0.0293295876023158	0.345792526141192	0.286	0.185	1	B cell
PRDM1	0.0297996497529684	1.05376170553079	0.286	0.067	1	B cell
C22orf39	0.0298921134171162	0.212532306602678	0.31	0.189	1	B cell
DIP2A	0.0299328079734193	0.213246273889047	0.167	0.152	1	B cell
TMEM165	0.0299998258762015	0.203279218416277	0.5	0.331	1	B cell
HNRNPAB	0.0302142769888611	0.376061770814557	0.452	0.309	1	B cell
CFDP1	0.0303497575311809	0.202298859238584	0.357	0.335	1	B cell
USP9Y	0.0303809217477807	0.403564927468838	0.238	0.075	1	B cell
COPG1	0.0304273966743028	0.247328456692354	0.214	0.085	1	B cell
MANEA	0.0304620896115488	0.228497624170764	0.143	0.064	1	B cell
FRG1	0.0305179673416729	0.235931487946287	0.452	0.342	1	B cell
FAM153CP	0.0307242837065248	0.328583774252214	0.31	0.091	1	B cell
RTF1	0.0308069902927989	0.239949922450655	0.595	0.53	1	B cell
HECTD1	0.0308143162047845	0.311779592982037	0.405	0.304	1	B cell
C16orf87	0.0308475500046671	0.205851213367814	0.19	0.161	1	B cell
PA2G4	0.0308560865426381	0.3126525121296	0.667	0.531	1	B cell
RALA	0.0308742357608697	0.267168014305863	0.31	0.195	1	B cell
BCOR	0.0308901507100523	0.319426440511363	0.357	0.226	1	B cell
SUMO2	0.0310130453074582	0.269988785675145	0.857	0.808	1	B cell
NAMPT	0.0310339886474315	0.331433572319896	0.31	0.175	1	B cell
ATL3	0.0312466560229402	0.229159274070482	0.286	0.13	1	B cell
PHACTR1	0.0313372298054993	-0.661802623716198	0.167	0.428	1	B cell
SNHG8	0.0314291365495454	0.383490461226417	0.667	0.599	1	B cell
YPEL5	0.0315884389313801	0.353099069584394	0.524	0.417	1	B cell
UBE3C	0.0316125336839998	0.220784405481686	0.238	0.12	1	B cell
RIF1	0.0316776735688426	0.328944000605515	0.429	0.303	1	B cell
TACC1	0.0317145860390499	0.270096762017019	0.381	0.222	1	B cell
PRKACA	0.0317453502807264	0.267027459660925	0.238	0.105	1	B cell
LINC01138	0.0320220224428342	0.243134137348807	0.286	0.157	1	B cell
ISCA1	0.0320874238028896	0.226095819614268	0.238	0.186	1	B cell
CHFR	0.0321125412324751	0.207270503262799	0.214	0.124	1	B cell
GTF3C6	0.0321303571577168	0.215773246485257	0.357	0.267	1	B cell
ARHGEF6	0.0321316567952653	0.218662239178672	0.286	0.164	1	B cell
PGLS	0.0321318801856233	0.265517999614761	0.476	0.35	1	B cell
HMGB2	0.0321701832365583	0.339048160959312	0.548	0.388	1	B cell
RWDD1	0.0321876392444582	0.287085623596256	0.452	0.405	1	B cell
HVCN1	0.0322006979716648	-0.542088974731331	0.357	0.631	1	B cell
DCXR	0.0323279623505969	0.270629596628159	0.5	0.312	1	B cell
REST	0.0323769724846171	0.334301516329818	0.429	0.345	1	B cell
DLD	0.0324008717642762	0.21667824385217	0.19	0.111	1	B cell
GTPBP4	0.0324841552915948	0.321148277162731	0.357	0.204	1	B cell
UGCG	0.0324900549790606	0.216832981347989	0.31	0.284	1	B cell
HSPA5	0.032595238250009	0.801752794205699	0.476	0.397	1	B cell
OSTC	0.0326603000840143	0.384928790297777	0.5	0.296	1	B cell
TIGIT	0.032777864498599	0.233179277265889	0.167	0.061	1	B cell
RUVBL1	0.032827531154749	0.256050379218373	0.238	0.107	1	B cell
LAT2	0.032931367677785	-0.438508238175825	0.119	0.34	1	B cell
CBLB	0.0330038323055793	0.273555525345719	0.286	0.119	1	B cell
SUCLG1	0.0331071678104323	0.25523289491442	0.357	0.214	1	B cell
PAX5	0.0331442908277018	-0.57913647667039	0.238	0.6	1	B cell
AP2S1	0.0331664295671414	0.37168161674889	0.571	0.358	1	B cell
XRN1	0.0332248644849755	0.235417853144103	0.357	0.361	1	B cell
SMAP1	0.033503697554661	0.258263194332744	0.333	0.22	1	B cell
RB1CC1	0.0336239247882168	0.413954419334581	0.452	0.317	1	B cell
RAD21	0.0337279943431922	0.413252479721187	0.643	0.468	1	B cell
SLC7A1	0.0340367867117711	0.341988850335801	0.286	0.085	1	B cell
MRPS22	0.0344192665821943	0.212579675638549	0.262	0.148	1	B cell
NELL2	0.0344488893039286	0.288018155670485	0.19	0.023	1	B cell
MRPS6	0.0346449654629812	0.241420817721607	0.524	0.36	1	B cell
ZC3H7A	0.0346801702277597	0.288453974176026	0.405	0.229	1	B cell
RNF114	0.0347181358755401	0.218517410971802	0.429	0.277	1	B cell
CDC42	0.0348536021017939	0.222788642147659	0.619	0.677	1	B cell
EWSR1	0.0349453931066954	0.328499478944045	0.452	0.335	1	B cell
EGR1	0.0350575310451283	1.60223037854363	0.19	0.091	1	B cell
TNFSF4	0.0353194656476068	0.246647779613963	0.167	0.019	1	B cell
ZNF395	0.0353498326578624	-0.270583983627427	0.095	0.247	1	B cell
ZNF292	0.0353650687339849	0.372449347072893	0.643	0.473	1	B cell
AMD1	0.0356981495330149	0.210337983767653	0.452	0.363	1	B cell
ADH5	0.0358529895288356	0.224036220062659	0.405	0.269	1	B cell
HOTAIRM1	0.0359094015664426	0.248066219449873	0.214	0.113	1	B cell
NDUFS7	0.0359702758280492	0.238745637972585	0.476	0.336	1	B cell
RTRAF	0.0361109918143361	0.227834863762135	0.595	0.51	1	B cell
SYNE2	0.0361566951347137	0.430191280784762	0.429	0.307	1	B cell
SP3	0.0363274067531133	0.278675404132275	0.357	0.299	1	B cell
CCDC167	0.0363356289161436	0.368741511017938	0.333	0.13	1	B cell
ILRUN	0.036393037710414	0.217219897712817	0.214	0.179	1	B cell
ENTPD4	0.0364259866715987	0.251396891370108	0.238	0.171	1	B cell
ACP1	0.0364427717646748	0.267864584565667	0.429	0.383	1	B cell
AQP3	0.0364919020171023	0.408544894584465	0.262	0.061	1	B cell
OGT	0.036698444262789	0.370397272632182	0.429	0.293	1	B cell
CNIH4	0.036733169998385	0.285058802562689	0.31	0.13	1	B cell
CMTM6	0.0367598245390122	0.332612588373581	0.643	0.443	1	B cell
SPCS3	0.0368745158584573	0.48396553912507	0.5	0.373	1	B cell
BUB3	0.0369307089936275	0.267993729863968	0.452	0.354	1	B cell
PSMD8	0.0371744013015806	0.369346489404979	0.548	0.468	1	B cell
ITM2C	0.0372157277843474	0.5643001086343	0.333	0.142	1	B cell
TAF1	0.0372251633390756	0.2010026781343	0.262	0.159	1	B cell
ANKRD11	0.0372271753263581	0.330003260576895	0.619	0.605	1	B cell
ATP2B1	0.0373096753180271	-0.441897008075339	0.238	0.449	1	B cell
TANK	0.0373242435169835	0.272349972509951	0.429	0.333	1	B cell
BTF3L4	0.0373250808103803	0.287585671207185	0.429	0.266	1	B cell
STARD7	0.0375500515439373	0.297764880303308	0.357	0.303	1	B cell
CENPC	0.0376273015997837	0.262754114400144	0.381	0.343	1	B cell
DENND3	0.0377275104540304	-0.251696764630633	0.071	0.22	1	B cell
HMGCS1	0.0377640154561668	0.265299756661332	0.262	0.089	1	B cell
KDM2A	0.0378360686303386	0.339403712230825	0.476	0.307	1	B cell
AC068587.4	0.0378414951163537	0.205297560915429	0.19	0.047	1	B cell
CSDE1	0.0379947154137593	0.336917469084619	0.571	0.548	1	B cell
MYDGF	0.0380187628979597	0.315440478773672	0.381	0.258	1	B cell
CDCA7	0.0384436757285575	0.253938356312985	0.119	0.013	1	B cell
SBNO1	0.0385415252222646	0.275518767802522	0.452	0.3	1	B cell
NONO	0.0385936501395	0.270376381174962	0.5	0.407	1	B cell
STT3B	0.0386804323780311	0.207198447171972	0.357	0.237	1	B cell
NDUFS1	0.0390354061735421	0.215483588952406	0.214	0.15	1	B cell
OXCT1	0.0391060953813304	0.223891152396147	0.262	0.115	1	B cell
NCOA7	0.0391606466966672	0.280873245669417	0.31	0.203	1	B cell
YWHAE	0.0391693053923944	0.266194334493852	0.405	0.404	1	B cell
GZMA	0.0391928672521743	0.507185575280284	0.119	0.031	1	B cell
GATA3	0.039268947269547	0.372845465974854	0.262	0.051	1	B cell
LCP1	0.0393941777707622	0.483240310684509	0.714	0.599	1	B cell
HSPH1	0.0394925406436706	0.313133676123642	0.31	0.227	1	B cell
EED	0.0397867618301661	0.231773541951214	0.262	0.159	1	B cell
GTF2I	0.0398738025423128	0.344424833364991	0.548	0.487	1	B cell
OSGEP	0.0402057315010399	0.201951240164078	0.357	0.198	1	B cell
SNRPD1	0.0402676639938435	0.300757278321497	0.548	0.429	1	B cell
THYN1	0.040293814725036	0.206963089018958	0.333	0.194	1	B cell
TUT7	0.0404000378644122	0.289181172790066	0.405	0.252	1	B cell
SEPTIN9	0.0404257211215427	0.241419492758179	0.476	0.562	1	B cell
PYM1	0.0404765965641116	0.20163152518268	0.19	0.152	1	B cell
ITPA	0.0405794103074831	0.221974973219507	0.357	0.165	1	B cell
CIAO2B	0.040789829687745	0.32512807601578	0.548	0.394	1	B cell
GOLGB1	0.0408512113588961	0.355778191411403	0.405	0.369	1	B cell
DPM1	0.0409932655026018	0.240889075163144	0.31	0.174	1	B cell
LEO1	0.0410625936880462	0.217103811907434	0.214	0.124	1	B cell
RPAIN	0.0411526362641819	0.316591119129468	0.476	0.366	1	B cell
JTB	0.0414877740196458	0.26789170411937	0.643	0.622	1	B cell
MXD4	0.0415089076699917	0.322005616600467	0.357	0.253	1	B cell
TTL	0.0415516944346604	0.253743789286717	0.214	0.1	1	B cell
SPN	0.0415680560390358	0.410522971714619	0.286	0.092	1	B cell
ABI1	0.0415818347280657	0.245350009587224	0.357	0.352	1	B cell
SETD2	0.0417212010871102	0.241256266572835	0.452	0.369	1	B cell
[truncated: 506 more rows]
