# Supplementary material for: HIV-1 activates oxidative phosphorylation in infected CD4 T cells in a human tonsil explant model
Source: Front Immunol. 2023 May 30;14:1172938. doi: 10.3389/fimmu.2023.1172938 (PMC10266353; doi:10.3389/fimmu.2023.1172938)
Supplement: Supplementary file 8 [file Table_8.csv]

	p_val	avg_log2FC	pct.1	pct.2	p_val_adj	celltype
IGLC1	8.09218985351336e-80	-2.08796182540147	0.226	0.435	1.42131222587109e-75	B cell
MT-ND4L	4.14091402342669e-76	-0.252926105284624	0.82	0.79	7.27310139074664e-72	B cell
RPL5	1.95747485989178e-72	-0.480890780553421	0.995	0.998	3.43810884391392e-68	B cell
FAU	2.10806688375717e-71	-0.364520332297472	0.999	0.999	3.70260867463109e-67	B cell
RPS26	2.62815989204111e-70	-0.700841705514751	0.94	0.997	4.616100034381e-66	B cell
RPL3	2.90665415722128e-70	-0.460251178118563	0.999	0.999	5.10524736174345e-66	B cell
TMSB4X	4.86388752921597e-67	-0.403138544431213	1	0.999	8.54293205631494e-63	B cell
RPL27	2.9489871049445e-66	-0.439871580710355	0.988	0.998	5.17960095112452e-62	B cell
RPL6	7.08672728055789e-66	-0.508668006226165	0.996	0.999	1.24471277955719e-61	B cell
IFITM1	1.69085014836555e-65	-0.260165879356765	0.329	0.318	2.96980920058925e-61	B cell
IGLC3	2.59263460284932e-58	-1.15127994534598	0.271	0.439	4.55370341644455e-54	B cell
RACK1	3.372752089324e-58	-0.4396133536733	0.987	0.996	5.92390176968867e-54	B cell
TPT1	1.00261996433947e-57	-0.374351142036097	1	1	1.76100170536585e-53	B cell
IL32	3.02845246295206e-55	-0.391616224276903	0.192	0.296	5.319173905929e-51	B cell
RPS29	8.88086629975033e-55	-0.328987222404471	1	1	1.55983535688815e-50	B cell
RPL38	5.67016618200665e-54	-0.348929276349849	0.997	0.998	9.95907988207648e-50	B cell
RPS6	6.854280038216e-52	-0.425640519466401	0.999	0.999	1.20388574591226e-47	B cell
HSP90B1	4.7137341042746e-50	-0.543328133639029	0.471	0.558	8.2792025807479e-46	B cell
RPS2	2.28655676089844e-48	-0.47202282160269	1	1	4.01610829484202e-44	B cell
RPS24	6.871644383773e-48	-0.234852521352553	0.997	0.995	1.20693561956589e-43	B cell
RPL41	8.5387785790846e-48	-0.399736757201437	1	1	1.49975106963042e-43	B cell
ATP5F1E	1.64988907209947e-47	-0.269499070044254	0.97	0.971	2.89786516623551e-43	B cell
OAZ1	3.01573557175991e-47	-0.303753035680359	0.966	0.982	5.29683795823911e-43	B cell
ACTG1	2.64862910831955e-46	-0.559417705929796	0.651	0.787	4.65205216585245e-42	B cell
PNRC1	1.42186255549267e-45	-0.379555824728354	0.813	0.866	2.49735939246733e-41	B cell
NCL	1.03727329972613e-44	-0.312650440534206	0.747	0.784	1.82186682363897e-40	B cell
TPM3	2.6747105467971e-44	-0.284376782217155	0.676	0.737	4.69786160439442e-40	B cell
NSA2	1.78353091638682e-42	-0.285457891057659	0.691	0.717	3.13259370154181e-38	B cell
PLCG2	2.17530517847963e-42	-0.326211640930552	0.513	0.601	3.82070601548162e-38	B cell
RPL10	2.76990849961431e-42	-0.363470949561817	1	1	4.86506728872257e-38	B cell
RPL27A	4.71383185997256e-42	-0.234123119766984	0.999	0.999	8.27937427885581e-38	B cell
RPL15	6.97214365618367e-42	-0.323539295369652	1	1	1.2245873117721e-37	B cell
PPIA	1.04706589564038e-41	-0.299222640824944	0.873	0.896	1.83906653910276e-37	B cell
MALAT1	1.13016890865022e-41	-0.504031219963558	1	0.999	1.98502867115324e-37	B cell
ST13	2.64735414743437e-40	-0.363337976640026	0.572	0.708	4.64981282455373e-36	B cell
ACTB	2.77345206594843e-40	-0.502925191652476	0.933	0.972	4.87129120863182e-36	B cell
NACA	6.93249571520679e-40	-0.345749957808035	0.99	0.995	1.21762354741892e-35	B cell
HNRNPDL	1.25391488934009e-39	-0.357611261802002	0.702	0.776	2.20237611163694e-35	B cell
RPS4X	2.43216554988651e-39	-0.44897928749545	0.998	0.999	4.27185557182066e-35	B cell
RPS7	3.46260099216925e-39	-0.320498976016475	0.999	0.999	6.08171238264607e-35	B cell
EEF1A1	1.10413702512584e-38	-0.500842487695667	0.999	1	1.93930627093103e-34	B cell
SRP14	1.23864192435735e-38	-0.276427656036374	0.912	0.926	2.17555067594125e-34	B cell
SET	1.57860107546634e-38	-0.318964762484859	0.781	0.809	2.77265492894908e-34	B cell
RPS10	1.68024796410513e-38	-0.500040054506915	0.939	0.989	2.95118752415425e-34	B cell
CFL1	1.69161153443116e-38	-0.36103062032343	0.806	0.88	2.97114649907488e-34	B cell
RPS8	3.59477714394549e-37	-0.307415390216125	1	1	6.31386657562585e-33	B cell
MEF2C	3.67685455254547e-37	-0.392690026674053	0.666	0.763	6.45802733609086e-33	B cell
TCEA1	5.32598969485909e-37	-0.285786671092189	0.62	0.668	9.3545683000505e-33	B cell
FTH1	5.4850926865243e-37	-0.392910548653455	0.99	0.997	9.63401679461128e-33	B cell
PRPF4B	5.9455284736298e-37	-0.276966323384412	0.469	0.573	1.04427262110834e-32	B cell
RPL7A	6.48625624325469e-37	-0.289785788779731	0.999	0.999	1.13924604656525e-32	B cell
PTMA	1.00621096750672e-36	-0.395620568828711	0.999	1	1.76730894332881e-32	B cell
ARPC2	1.12006072604998e-36	-0.343240918041789	0.761	0.83	1.96727465923419e-32	B cell
EIF1	2.35753706656532e-36	-0.315862150033641	0.992	0.997	4.14077810371533e-32	B cell
NPM1	2.97188086651494e-36	-0.369165011520509	0.897	0.946	5.21981155394684e-32	B cell
SRSF5	3.97089868295517e-36	-0.428019205297433	0.823	0.877	6.97448644674246e-32	B cell
SERBP1	5.84911767342523e-36	-0.303016234409596	0.645	0.721	1.02733902816041e-31	B cell
HMGN1	5.89109079327654e-36	-0.366101236090418	0.737	0.825	1.03471118693109e-31	B cell
ERH	1.24314175962393e-35	-0.266917992031785	0.448	0.561	2.18345418660347e-31	B cell
YWHAZ	1.95081470346042e-35	-0.226114791660907	0.776	0.794	3.42641094515788e-31	B cell
CALM1	2.99218171550565e-35	-0.393404857206433	0.709	0.761	5.25546796511413e-31	B cell
RPS3	4.7913383182067e-35	-0.348865477781856	1	1	8.41550662209825e-31	B cell
RPL9	1.14190507925759e-34	-0.359238256993604	1	1	2.00564208120804e-30	B cell
RPS3A	1.82125999237055e-34	-0.373623077986923	1	1	3.19886105059964e-30	B cell
HIST1H1E	1.95034390871307e-33	-0.353084082790499	0.243	0.396	3.42558404126364e-29	B cell
HIST1H1C	3.47075321436049e-33	-0.34797550925515	0.209	0.35	6.09603094570277e-29	B cell
RPL12	5.72676118309224e-33	-0.410621672476986	0.999	0.999	1.00584833419832e-28	B cell
YBX1	1.3952957524618e-32	-0.39069982996833	0.815	0.911	2.45069745962391e-28	B cell
RPL35	1.39868297769659e-32	-0.271206421630622	1	1	2.45664678202628e-28	B cell
TMA7	4.80828577652701e-32	-0.254150859554104	0.911	0.931	8.44527313789204e-28	B cell
ARPC3	4.80916375019261e-32	-0.289805332207954	0.828	0.863	8.4468152108383e-28	B cell
RPS15	1.08811938404423e-31	-0.330747152213847	1	0.999	1.91117288613528e-27	B cell
SRSF3	1.35749786344081e-31	-0.322151679776171	0.629	0.746	2.38430924734744e-27	B cell
SEPTIN7	1.84598650122423e-31	-0.288643670096671	0.825	0.843	3.24229069075024e-27	B cell
ETS1	2.27674551244407e-31	-0.372359348259222	0.494	0.589	3.99887581805676e-27	B cell
RPL36AL	5.98574209636508e-31	-0.312678330094271	0.917	0.936	1.05133574180556e-26	B cell
RPSA	7.11105765929369e-31	-0.39304150068115	0.99	0.998	1.24898616727834e-26	B cell
OST4	7.12073910745157e-31	-0.257831660541664	0.774	0.817	1.25068661683279e-26	B cell
B2M	7.7961193839541e-31	-0.369697252175349	1	1	1.3693104085977e-26	B cell
SNHG29	1.35791789660067e-30	-0.3492886100915	0.782	0.876	2.38504699358942e-26	B cell
EEF1G	3.81726528556182e-30	-0.450666051271577	0.97	0.992	6.70464474756079e-26	B cell
FYB1	6.51021066181426e-30	-0.303578892285253	0.107	0.162	1.14345340064106e-25	B cell
S100A9	1.30352039125982e-29	-0.6394231643581	0.155	0.403	2.28950321520875e-25	B cell
BTF3	2.63310233406267e-29	-0.370258459106002	0.879	0.938	4.62478093954767e-25	B cell
RPS9	3.04078277396633e-29	-0.217194783968249	0.999	0.999	5.34083086419446e-25	B cell
DDX17	5.11443820331992e-29	-0.249028224084574	0.735	0.766	8.98299926031111e-25	B cell
TMSB10	1.28687268775153e-28	-0.341119226318671	0.996	0.999	2.26026318876678e-24	B cell
HLA-A	1.95891287640065e-28	-0.443588374442496	0.984	0.995	3.4406345761101e-24	B cell
RPL24	1.99345362134612e-28	-0.257546810072467	0.997	0.996	3.50130194053233e-24	B cell
COX7C	4.22624794298169e-28	-0.248493862106414	0.96	0.968	7.42298188705304e-24	B cell
MBNL1	5.86591020234931e-28	-0.204382456997474	0.645	0.661	1.03028846794063e-23	B cell
HMGB1	8.78506084305978e-28	-0.268880672416695	0.955	0.962	1.54300808647502e-23	B cell
IGHA1	1.05852597687349e-27	-0.918636606205804	0.648	0.76	1.85919502578061e-23	B cell
H3F3B	2.102402489865e-27	-0.469619538891497	0.899	0.944	3.69265973319889e-23	B cell
RPL10A	2.93031434195343e-27	-0.387873241066644	0.996	0.998	5.146804110207e-23	B cell
SUB1	3.43554776801695e-27	-0.298384846866963	0.706	0.748	6.03419609974498e-23	B cell
SMAP2	4.08530643548649e-27	-0.263631313218388	0.458	0.555	7.17543222328848e-23	B cell
EEF1B2	4.44814206831896e-27	-0.310896840434018	0.975	0.983	7.81271672879541e-23	B cell
PFN1	4.91973649594252e-27	-0.365471666639993	0.806	0.866	8.64102518147344e-23	B cell
RPL34	5.93110177294205e-27	-0.32482054714249	1	1	1.04173871539954e-22	B cell
YWHAB	1.52388408357141e-26	-0.351107335849919	0.677	0.758	2.67655000438482e-22	B cell
HNRNPA1	2.0387310165555e-26	-0.345203149328751	0.864	0.925	3.58082715747808e-22	B cell
HMGN2	2.09366708361022e-26	-0.325932669265011	0.752	0.836	3.67731686565299e-22	B cell
ARPC1B	3.19800626042611e-26	-0.29622978071325	0.624	0.699	5.61697819581242e-22	B cell
GIMAP7	3.21783384019525e-26	-0.251571021784567	0.105	0.161	5.65180335691894e-22	B cell
RESF1	3.60654586653016e-26	-0.29000539346518	0.528	0.568	6.33453715997357e-22	B cell
SRSF9	3.95505991649844e-26	-0.235426941664175	0.5	0.589	6.94666723733787e-22	B cell
SYF2	4.85953220486897e-26	-0.228527408229697	0.633	0.701	8.53528236463186e-22	B cell
BPTF	5.67709587526097e-26	-0.271961379948621	0.535	0.602	9.97125119530836e-22	B cell
BRD2	6.07108694543091e-26	-0.218066172174646	0.465	0.556	1.06632571109549e-21	B cell
CALR	6.65783671053329e-26	-0.321811787479676	0.534	0.599	1.16938243983807e-21	B cell
PPIB	1.235044744189e-25	-0.291773053752485	0.484	0.539	2.16923258869357e-21	B cell
RPL13	1.26977646354687e-25	-0.328088070614871	1	1	2.23023538057373e-21	B cell
MORF4L1	1.68694702371623e-25	-0.268997911083343	0.615	0.71	2.96295375245519e-21	B cell
RPL19	1.69145536310449e-25	-0.314905329359009	0.999	1	2.97087219975673e-21	B cell
TRBC1	2.79671397006315e-25	-0.252393821749223	0.11	0.169	4.91214841701892e-21	B cell
LCP1	3.06056479914484e-25	-0.23315518170368	0.558	0.599	5.37557601321799e-21	B cell
DDX5	3.35647282865604e-25	-0.367619283360127	0.911	0.932	5.89530887625147e-21	B cell
RPL23	3.66197296931832e-25	-0.243623450547175	0.995	0.992	6.43188932331069e-21	B cell
HNRNPM	4.14589708331214e-25	-0.295355112586098	0.519	0.636	7.28185363712944e-21	B cell
SAMD9	5.76904830054536e-25	-0.253781597385699	0.277	0.378	1.01327564350779e-20	B cell
RGS10	6.19846606458647e-25	-0.226978514499351	0.339	0.376	1.08869857958397e-20	B cell
HNRNPK	6.9872539428423e-25	-0.263099580997267	0.73	0.79	1.22724128252082e-20	B cell
HNRNPA2B1	1.02283630672735e-24	-0.340731253319728	0.803	0.83	1.79650968913592e-20	B cell
EEF1D	1.09482663767481e-24	-0.370169065722629	0.955	0.985	1.92295350641203e-20	B cell
HSP90AB1	1.20095024710847e-24	-0.321943472493996	0.809	0.859	2.10934901402132e-20	B cell
CDV3	1.36782662965741e-24	-0.287361015119305	0.59	0.665	2.40245069233027e-20	B cell
ATP5MD	1.89193599133837e-24	-0.201520779399646	0.594	0.65	3.32299637518671e-20	B cell
RPS21	2.16557464468769e-24	-0.235967171964744	1	0.999	3.80361530592946e-20	B cell
SEC61B	4.7731537126027e-24	-0.213981279563124	0.524	0.558	8.38356718081538e-20	B cell
MYL6	4.77427917432141e-24	-0.299517469657888	0.853	0.896	8.38554394177813e-20	B cell
RPS17	5.88379506317772e-24	-0.456344509110166	0.961	0.979	1.03342976489653e-19	B cell
SRRM2	1.00960556680246e-23	-0.402045665777641	0.611	0.714	1.77327121753184e-19	B cell
CHCHD2	1.0870930544472e-23	-0.268660660059267	0.751	0.832	1.90937024083106e-19	B cell
UPF2	1.29683389259026e-23	-0.316512764363628	0.37	0.523	2.27775904894554e-19	B cell
GAPDH	1.65120560411368e-23	-0.420672667221299	0.793	0.896	2.90017752306526e-19	B cell
PAK2	1.70469484125976e-23	-0.241207951175574	0.485	0.561	2.99412601918864e-19	B cell
TRIR	1.80946373007844e-23	-0.262144555502088	0.649	0.746	3.17814209550977e-19	B cell
CDC42	2.03837287553019e-23	-0.308680146238008	0.595	0.677	3.58019811858123e-19	B cell
HP1BP3	2.29243756131808e-23	-0.254360287996353	0.482	0.569	4.02643733269907e-19	B cell
RPL8	3.13524020693073e-23	-0.398357574446044	0.999	1	5.50673589945313e-19	B cell
RPL7	3.8149667012951e-23	-0.553355173618243	0.969	0.99	6.70060751415472e-19	B cell
PDAP1	5.837699313786e-23	-0.212701087657732	0.326	0.421	1.02533350747337e-18	B cell
H3F3A	7.38549622604436e-23	-0.299061707687711	0.954	0.967	1.29718855714243e-18	B cell
SERF2	7.58496531216559e-23	-0.313878423367679	0.951	0.959	1.33222330742876e-18	B cell
HERPUD1	1.45950029068971e-22	-0.345992199946406	0.583	0.692	2.5634663105674e-18	B cell
RSRC2	1.84121698595733e-22	-0.300178398344622	0.439	0.543	3.23391351413546e-18	B cell
PRRC2C	2.64406002081975e-22	-0.310361464068358	0.621	0.689	4.64402702056781e-18	B cell
ATP5ME	2.67281459444305e-22	-0.21870720552689	0.69	0.739	4.69453155367978e-18	B cell
SF3B1	3.41079500574473e-22	-0.223359022118552	0.508	0.576	5.99072034809004e-18	B cell
EIF2S2	3.92207123368416e-22	-0.253978815292522	0.575	0.642	6.88872591484286e-18	B cell
RPL11	5.22530617836724e-22	-0.283986882699133	1	1	9.17772777168422e-18	B cell
IK	6.12033535685019e-22	-0.224566812563527	0.428	0.511	1.07497570207717e-17	B cell
TUT4	6.8497329914865e-22	-0.257064475335493	0.461	0.542	1.20308710262469e-17	B cell
CBX3	8.48879168999168e-22	-0.256937531534382	0.541	0.631	1.49097137243014e-17	B cell
RSL24D1	8.65531977720078e-22	-0.219582479135527	0.547	0.626	1.52022036566755e-17	B cell
NAP1L1	1.0667589589536e-21	-0.32327931937575	0.772	0.839	1.87365543550611e-17	B cell
RPS27	1.12963292524851e-21	-0.265827688431896	1	1	1.98408726990648e-17	B cell
STK17B	1.19852431392399e-21	-0.282105977933039	0.614	0.664	2.10508810497609e-17	B cell
RPL37A	1.45476358539622e-21	-0.223648232725488	1	1	2.55514676138992e-17	B cell
COX4I1	1.61971540402406e-21	-0.255734369816909	0.922	0.948	2.84486813562786e-17	B cell
LCN2	1.77872129560055e-21	-0.265705709424765	0.049	0.183	3.12414608359281e-17	B cell
SARAF	2.2596384671202e-21	-0.392664055223844	0.706	0.827	3.96882900364992e-17	B cell
SRRM1	2.43849680254416e-21	-0.303090359368517	0.648	0.712	4.28297578398856e-17	B cell
APRT	2.62851512095382e-21	-0.209259886097489	0.531	0.61	4.61672395844328e-17	B cell
NAP1L4	2.65562868993441e-21	-0.215846346284055	0.312	0.393	4.6643462310008e-17	B cell
FTL	2.67974901764954e-21	-0.356564803837742	0.997	0.999	4.70671117459965e-17	B cell
PSMA7	3.23573835965968e-21	-0.275460553559805	0.623	0.697	5.68325085490626e-17	B cell
HSP90AA1	3.51764318011272e-21	-0.413025041958901	0.729	0.813	6.17838848154999e-17	B cell
UBE2V1	3.7190649676103e-21	-0.209015354694449	0.421	0.501	6.53216570911073e-17	B cell
HSPA5	4.70500724289237e-21	-0.30874917268122	0.314	0.397	8.26387472141616e-17	B cell
ARPC5	5.3232920929309e-21	-0.218867993887409	0.518	0.582	9.34983023202384e-17	B cell
TRA2B	5.34529320478041e-21	-0.302915196659208	0.514	0.624	9.38847298487631e-17	B cell
MT-ND6	7.64655219025126e-21	-0.210680473130781	0.527	0.537	1.34304042669573e-16	B cell
SP100	8.11666536677848e-21	-0.394531622212895	0.575	0.697	1.42561110502097e-16	B cell
RPL4	8.1851502373773e-21	-0.414321009620498	0.937	0.982	1.43763978769295e-16	B cell
LUC7L3	9.91792570870197e-21	-0.226167491385923	0.571	0.648	1.74198447147641e-16	B cell
BTG1	1.0058869198201e-20	-0.537555227066865	0.945	0.989	1.76673978597203e-16	B cell
CALM2	1.24577505536056e-20	-0.304087192142226	0.755	0.827	2.18807930723529e-16	B cell
RAN	1.33339408638459e-20	-0.225668299133154	0.6	0.688	2.34197337332589e-16	B cell
RPL36A	1.38815142247233e-20	-0.32299660385539	0.998	1	2.4381491584304e-16	B cell
JAK1	1.44175763585483e-20	-0.301199748615583	0.65	0.718	2.53230311161542e-16	B cell
N4BP2L2	1.71365311018392e-20	-0.239384763586961	0.674	0.748	3.00986032272704e-16	B cell
IFI16	2.38249826485665e-20	-0.359073475456472	0.64	0.732	4.18461995239421e-16	B cell
PTPRC	2.6471483400943e-20	-0.317259447959454	0.71	0.741	4.64945134454163e-16	B cell
CORO1A	2.78947566236479e-20	-0.317118288712896	0.656	0.752	4.89943505337752e-16	B cell
HNRNPA3	2.80314371841024e-20	-0.239053290497722	0.656	0.695	4.92344162701574e-16	B cell
RPL39	2.80444219426048e-20	-0.22126876554629	1	0.999	4.9257222699991e-16	B cell
CD2	3.82019372879041e-20	-0.221740044131349	0.138	0.182	6.70978826524748e-16	B cell
BOD1L1	5.3880168455204e-20	-0.233979025507027	0.491	0.546	9.46351278747204e-16	B cell
TNFAIP8	6.06253075741193e-20	-0.235971533454085	0.518	0.594	1.06482290223183e-15	B cell
C11orf58	8.05672711782448e-20	-0.276193293981045	0.591	0.702	1.41508355097469e-15	B cell
PEBP1	1.00253926331037e-19	-0.26771219702916	0.496	0.602	1.76085996207833e-15	B cell
SON	1.04640278266739e-19	-0.358667774298878	0.808	0.839	1.83790184747701e-15	B cell
DNAJC8	1.24970360097556e-19	-0.202322483899581	0.526	0.599	2.19497940475348e-15	B cell
SUMO2	1.32769843637732e-19	-0.229086304391435	0.763	0.808	2.33196953365313e-15	B cell
COX8A	1.48551508399859e-19	-0.213990482468601	0.568	0.634	2.60915869353513e-15	B cell
ACTR3	1.52252232638419e-19	-0.218212239125227	0.53	0.596	2.67415821406119e-15	B cell
GADD45B	1.8353291651873e-19	-0.253567226830753	0.299	0.399	3.22357214573497e-15	B cell
CIRBP	2.63940799934197e-19	-0.292462467420716	0.781	0.863	4.63585621004423e-15	B cell
ANP32B	2.6490974263966e-19	-0.252905331145956	0.601	0.677	4.65287471972299e-15	B cell
SH3BGRL3	3.05739265548753e-19	-0.348937488095339	0.778	0.845	5.37000446009829e-15	B cell
PRELID1	3.20419210774395e-19	-0.221363672427931	0.484	0.574	5.62784301804147e-15	B cell
RPS28	3.98405354636621e-19	-0.206010361470815	1	1	6.99759164883761e-15	B cell
NUCKS1	4.55989814049102e-19	-0.26837003460508	0.505	0.572	8.00900509395843e-15	B cell
TRBC2	4.65937674611796e-19	-0.315470989144987	0.494	0.612	8.18372931688158e-15	B cell
TCF4	4.80330437314984e-19	-0.24846662662357	0.561	0.598	8.43652380100038e-15	B cell
ARL6IP4	6.1350983269313e-19	-0.248334893742783	0.563	0.665	1.07756867014221e-14	B cell
RPL26	1.16547812698526e-18	-0.235009747777722	0.999	0.999	2.04704578223692e-14	B cell
DEK	1.617117947467e-18	-0.326454586436448	0.619	0.683	2.84030596293103e-14	B cell
RALGPS2	1.71717823737633e-18	-0.326889867930502	0.583	0.646	3.01605185612779e-14	B cell
MYL12B	2.1632154865741e-18	-0.216784342450301	0.727	0.756	3.79947168061874e-14	B cell
RPL21	2.7437374825745e-18	-0.394024132452258	1	0.999	4.81910051439384e-14	B cell
U2SURP	3.24936271127977e-18	-0.224033642157231	0.431	0.516	5.70718066609178e-14	B cell
RBM39	3.97750042058311e-18	-0.366519876565921	0.682	0.79	6.98608173871218e-14	B cell
SSR3	5.03096434132259e-18	-0.201130552493487	0.326	0.376	8.836385769099e-14	B cell
ZC3H15	1.01310910944887e-17	-0.221937475115433	0.407	0.492	1.779424839836e-13	B cell
RPL37	1.35217682184123e-17	-0.227589790289403	1	1	2.37496336988194e-13	B cell
PTP4A2	1.46599605353701e-17	-0.232041075897713	0.525	0.582	2.5748754684324e-13	B cell
SELENOH	1.83235335309295e-17	-0.224586563153613	0.718	0.765	3.21834542937245e-13	B cell
GCC2	2.02096374660816e-17	-0.286198047404277	0.509	0.59	3.54962072454257e-13	B cell
PDCD4	2.08143174234075e-17	-0.237634201635166	0.603	0.632	3.65582671224729e-13	B cell
ENO1	2.08509750534405e-17	-0.248073840018475	0.437	0.548	3.66226525838629e-13	B cell
RPS20	2.71761872630322e-17	-0.47714668545985	0.981	0.986	4.77322553087897e-13	B cell
STK17A	2.75391079957483e-17	-0.307368723018178	0.737	0.798	4.83696892837322e-13	B cell
RPL22	4.07709461891888e-17	-0.299049710179913	0.996	0.996	7.16100898866912e-13	B cell
KTN1	4.32912224770375e-17	-0.251633929635979	0.611	0.679	7.60367031586686e-13	B cell
DDX24	4.35418283630395e-17	-0.251494520933311	0.65	0.697	7.64768673368426e-13	B cell
UQCRB	5.3090822912581e-17	-0.247391700739747	0.863	0.89	9.32487213636573e-13	B cell
RBMX	5.55234109390482e-17	-0.340900388477443	0.545	0.706	9.75213189733443e-13	B cell
GUK1	5.84817016460611e-17	-0.224724648380351	0.501	0.579	1.02717260771142e-12	B cell
STK4	5.90867554211318e-17	-0.209369222696353	0.646	0.693	1.03779977221676e-12	B cell
JTB	6.5230244190383e-17	-0.206883273030351	0.526	0.622	1.14570400895989e-12	B cell
SFPQ	9.69457555082382e-17	-0.221008914865387	0.487	0.582	1.7027552497467e-12	B cell
MS4A1	9.71532675367729e-17	-0.334196299108602	0.884	0.898	1.70639999101588e-12	B cell
GMFG	1.00468535051803e-16	-0.231952870679506	0.567	0.645	1.76462934964986e-12	B cell
TTC3	1.2347809190366e-16	-0.237362175534421	0.398	0.494	2.16876920619589e-12	B cell
ARID4B	1.45203023117158e-16	-0.304122916086893	0.47	0.599	2.55034589802976e-12	B cell
SEC11C	1.46559235333651e-16	-0.205107722365126	0.309	0.342	2.57416640940024e-12	B cell
CCL5	1.63566379823209e-16	-0.254570430236653	0.122	0.177	2.87287989521485e-12	B cell
CAST	1.79557224020508e-16	-0.260032709301922	0.447	0.526	3.15374308269621e-12	B cell
MYL12A	2.58785881155237e-16	-0.326727820784188	0.716	0.794	4.54531521661058e-12	B cell
RPL14	2.79838733929672e-16	-0.22787400081887	0.998	0.999	4.91508752274076e-12	B cell
PDIA6	3.19192518669214e-16	-0.203936060221839	0.394	0.46	5.60629739790607e-12	B cell
HLA-DRA	3.23291707926367e-16	-0.363966833246488	0.981	0.989	5.67829555801871e-12	B cell
HIST1H1D	3.7346672863937e-16	-0.314688956391393	0.19	0.306	6.5595696218219e-12	B cell
RPL18A	4.6054956741295e-16	-0.315466942303403	1	1	8.08909260204105e-12	B cell
GNAI2	4.87765991489807e-16	-0.261123175168605	0.51	0.587	8.56712187452697e-12	B cell
FXR1	5.12371257182713e-16	-0.223031097684195	0.381	0.472	8.99928876115717e-12	B cell
EIF3H	5.26593003992374e-16	-0.328228245025193	0.58	0.71	9.24907952212206e-12	B cell
TMEM258	7.01080836708753e-16	-0.210785807075055	0.597	0.644	1.23137838159525e-11	B cell
COTL1	7.17118053320899e-16	-0.231838796126902	0.515	0.588	1.25954614885283e-11	B cell
PKM	7.21338870375654e-16	-0.241887998135667	0.336	0.448	1.2669595919278e-11	B cell
ERP29	7.45482036955856e-16	-0.308815023105815	0.642	0.738	1.30936464970927e-11	B cell
ARGLU1	7.7424615099646e-16	-0.296003851985715	0.599	0.691	1.35988593961018e-11	B cell
PNN	8.20763157083859e-16	-0.239167111409142	0.551	0.632	1.44158840910209e-11	B cell
TMPO	8.82679479314048e-16	-0.203521475337441	0.325	0.424	1.55033823746719e-11	B cell
HLA-B	1.02134938912919e-15	-0.320996731468667	0.999	1	1.79389806706652e-11	B cell
SKP1	1.22827266119897e-15	-0.201341974338587	0.701	0.75	2.15733810212987e-11	B cell
DNAJA1	1.35930586646471e-15	-0.257003367770323	0.446	0.569	2.38748482385862e-11	B cell
SMCHD1	1.42681365185969e-15	-0.32595455178863	0.511	0.64	2.50605549812635e-11	B cell
SRSF7	1.45587836622954e-15	-0.30822262808712	0.578	0.718	2.55710476244557e-11	B cell
CLIC1	1.48367509826157e-15	-0.324070733023078	0.591	0.698	2.60592694258663e-11	B cell
EIF5A	2.60025249066703e-15	-0.261325142433748	0.397	0.528	4.56708347460757e-11	B cell
GRB2	3.17306732286961e-15	-0.282048281057429	0.551	0.652	5.57317544588819e-11	B cell
SNHG25	3.66212949462536e-15	-0.303257293121834	0.308	0.453	6.43216424435998e-11	B cell
RHOA	3.78908929213847e-15	-0.244660506562239	0.556	0.664	6.65515643271202e-11	B cell
UQCRH	4.42654004568528e-15	-0.212363138647592	0.772	0.801	7.77477493624163e-11	B cell
TPR	4.75307334857339e-15	-0.258501511775885	0.427	0.528	8.34829802943431e-11	B cell
CYBA	4.96350582022025e-15	-0.289548951357963	0.891	0.914	8.71790162263484e-11	B cell
HSPD1	5.31693794852093e-15	-0.212839493512014	0.368	0.448	9.33866981278216e-11	B cell
NMT1	5.96093922923312e-15	-0.20103073797801	0.36	0.474	1.04697936622251e-10	B cell
MIF	7.20947040768846e-15	-0.266840731324548	0.783	0.842	1.2662713824064e-10	B cell
CD79B	7.49288229800703e-15	-0.365277813171087	0.755	0.838	1.31604984682195e-10	B cell
DYNLL1	7.62056336587899e-15	-0.205917328583075	0.458	0.541	1.33847574958299e-10	B cell
DDX18	8.74357776386045e-15	-0.224205666385972	0.514	0.587	1.53572199844445e-10	B cell
CFLAR	1.09397138437523e-14	-0.231256314592484	0.325	0.388	1.92145133951665e-10	B cell
ISG15	1.21325711939125e-14	-0.692377206279411	0.226	0.389	2.13096480449879e-10	B cell
LIMD2	1.26867319624593e-14	-0.322950782960762	0.723	0.817	2.22829760188635e-10	B cell
FNBP1	1.27681210216573e-14	-0.221306568216558	0.549	0.609	2.24259277624388e-10	B cell
METAP2	1.39830719257972e-14	-0.231320132641485	0.424	0.525	2.45598675304703e-10	B cell
UBC	1.44398905118768e-14	-0.349491271427972	0.865	0.886	2.53622236950605e-10	B cell
SLTM	1.63956290586079e-14	-0.217562942535799	0.413	0.502	2.87972828785389e-10	B cell
EIF5B	1.67610986220185e-14	-0.245273204597709	0.451	0.533	2.94391936197133e-10	B cell
EIF3J	1.75739956520544e-14	-0.204146531088719	0.32	0.411	3.08669659632683e-10	B cell
HNRNPD	1.81808258061953e-14	-0.242425830884012	0.513	0.605	3.19328024460014e-10	B cell
LDHA	2.26378035013384e-14	-0.248901207511325	0.288	0.412	3.97610380697508e-10	B cell
SH3BGRL	2.91134819483543e-14	-0.23642048644395	0.481	0.579	5.11349196940894e-10	B cell
EIF3K	3.95990156506568e-14	-0.215791715777911	0.722	0.772	6.95517110888136e-10	B cell
CAPZB	4.233072101003e-14	-0.232142608722023	0.388	0.485	7.43496783820168e-10	B cell
CCNI	4.66920553707387e-14	-0.340422075598156	0.789	0.884	8.20099260531655e-10	B cell
KMT2E	4.69273733464754e-14	-0.317934873634909	0.571	0.711	8.24232385457494e-10	B cell
RPS15A	6.38419796220553e-14	-0.234554168800404	1	1	1.12132053008178e-09	B cell
SP140	6.43402515971325e-14	-0.245624846671454	0.378	0.481	1.13007217905204e-09	B cell
RPL32	7.47278655697387e-14	-0.258531077412807	1	1	1.31252023086689e-09	B cell
HIST1H4C	7.68752628813627e-14	-0.334516102862705	0.678	0.769	1.35023711724826e-09	B cell
ZFP36L1	7.83487586770207e-14	-0.255583132574354	0.733	0.782	1.37611759740319e-09	B cell
FNBP4	1.25784625254436e-13	-0.231652475135133	0.337	0.457	2.20928115796892e-09	B cell
EIF3E	1.28650581747187e-13	-0.295298644095131	0.723	0.822	2.2596188178076e-09	B cell
PTGES3	1.2877077811156e-13	-0.265760431852776	0.621	0.699	2.26172994675145e-09	B cell
RBM25	1.36446306980925e-13	-0.211001860375498	0.507	0.582	2.39654293581297e-09	B cell
AKAP9	1.41607506835567e-13	-0.271993698179024	0.435	0.537	2.4871942500599e-09	B cell
REL	1.43791066277335e-13	-0.239071619093294	0.462	0.554	2.52554628809511e-09	B cell
EIF4B	2.03343950487048e-13	-0.273431934876846	0.586	0.664	3.57153314635452e-09	B cell
EZR	2.21785417944456e-13	-0.247518825102359	0.62	0.697	3.89543908077643e-09	B cell
PNISR	2.39852091124588e-13	-0.312608276838472	0.751	0.839	4.21276212851226e-09	B cell
SAT1	2.56644715553716e-13	-0.295432966988469	0.524	0.651	4.50770778398546e-09	B cell
RPLP2	2.58145540219495e-13	-0.338503876092446	1	1	4.53406826841521e-09	B cell
IGHG4	2.67906035867286e-13	-0.700904078157395	0.255	0.363	4.70550161397302e-09	B cell
BST2	2.92943212641404e-13	-0.364638162757985	0.424	0.571	5.14525458683362e-09	B cell
TAF1D	4.53391098040666e-13	-0.280042288630748	0.494	0.593	7.96336124598626e-09	B cell
LINC01578	5.23661745833153e-13	-0.222087104428577	0.442	0.536	9.1975949038135e-09	B cell
HNRNPU	5.34030777732531e-13	-0.251414718400947	0.638	0.697	9.37971658009417e-09	B cell
IKZF3	5.53765375587172e-13	-0.256290226772602	0.528	0.601	9.72633505681309e-09	B cell
RPL35A	6.5504344908027e-13	-0.290087177853901	0.999	1	1.15051831396459e-08	B cell
PTPN1	7.41194916041987e-13	-0.216863698617044	0.288	0.366	1.30183475053615e-08	B cell
EIF5	7.5830124872673e-13	-0.22480123698904	0.48	0.565	1.33188031326363e-08	B cell
THRAP3	8.17268658614703e-13	-0.269117449739529	0.475	0.593	1.43545067199086e-08	B cell
ATRX	8.48226463160857e-13	-0.266796641516563	0.497	0.588	1.48982495989573e-08	B cell
GPBP1	9.15065333035872e-13	-0.225952154575823	0.486	0.582	1.60722075094421e-08	B cell
PARP14	9.32658103220651e-13	-0.273326694407168	0.466	0.539	1.63812069249675e-08	B cell
PA2G4	9.81422879548351e-13	-0.208261138987539	0.454	0.531	1.72377114563872e-08	B cell
PRDX5	1.09347869071972e-12	-0.227724393816441	0.394	0.497	1.92058597238011e-08	B cell
CTSH	1.16554767851775e-12	-0.21056692427071	0.388	0.446	2.04716794254858e-08	B cell
RPS23	1.19155625732499e-12	-0.234534484136184	1	1	2.09284941036562e-08	B cell
RPS25	1.33110164230982e-12	-0.223729255046339	0.999	0.999	2.33794692455297e-08	B cell
ATP5F1D	1.55120999883631e-12	-0.219443876188219	0.629	0.699	2.7245452419561e-08	B cell
ARF1	1.62723142768189e-12	-0.239323954965136	0.443	0.552	2.85806927958047e-08	B cell
SERP1	1.62991213024883e-12	-0.268932008110377	0.678	0.75	2.86277766556904e-08	B cell
HLA-DMA	1.96967055121268e-12	-0.287810967369391	0.718	0.808	3.45952935614995e-08	B cell
HINT1	2.59883143886749e-12	-0.219953180617358	0.816	0.856	4.56458753922685e-08	B cell
EIF3F	3.01852228717654e-12	-0.261688083432024	0.666	0.763	5.30173254519688e-08	B cell
LARP7	4.77499773373741e-12	-0.229815448174945	0.314	0.411	8.38680601953639e-08	B cell
LBH	4.88626536867331e-12	-0.235118660594543	0.305	0.422	8.5822364935378e-08	B cell
UBB	6.04315516449526e-12	-0.293327710654136	0.811	0.877	1.06141977309195e-07	B cell
CHD2	6.29746131052497e-12	-0.228393295039878	0.459	0.546	1.10608610458061e-07	B cell
BCLAF1	6.87432584618668e-12	-0.203795230095511	0.437	0.504	1.20740659162423e-07	B cell
IRF1	6.88575270121127e-12	-0.429077219341286	0.603	0.707	1.20941360444075e-07	B cell
BTK	6.89229234397038e-12	-0.228839265263034	0.331	0.433	1.21056222729496e-07	B cell
TSPO	7.36938281110259e-12	-0.21890361325953	0.351	0.461	1.29435839694206e-07	B cell
RPS13	7.85981102825515e-12	-0.274908917425972	0.999	1	1.38049720900273e-07	B cell
LDHB	8.00026855096166e-12	-0.250177536285754	0.47	0.546	1.40516716829091e-07	B cell
BANK1	8.03632260588347e-12	-0.355336413256991	0.637	0.75	1.41149970249737e-07	B cell
MYCBP2	9.13840192517411e-12	-0.253535068828157	0.559	0.63	1.60506891413758e-07	B cell
HLA-C	9.36434901324275e-12	-0.413158376114885	0.982	0.996	1.64475426068596e-07	B cell
MT-ND5	1.03825139155855e-11	-0.228099732932899	0.943	0.902	1.82358474413344e-07	B cell
EIF3L	1.04218251745501e-11	-0.251414188573211	0.434	0.566	1.83048937365798e-07	B cell
ITGA4	1.30586209729158e-11	-0.216357536854729	0.224	0.328	2.29361618768293e-07	B cell
NDUFB11	1.62371734354097e-11	-0.237394624055996	0.531	0.611	2.85189714219535e-07	B cell
TLN1	1.95177963278743e-11	-0.254076028559265	0.382	0.485	3.42810574702784e-07	B cell
ID3	2.03401009563146e-11	-0.279626173984013	0.545	0.64	3.5725353319671e-07	B cell
ANKRD11	2.3955339523986e-11	-0.222253972330704	0.537	0.605	4.2075158339929e-07	B cell
SPCS1	2.45991101939242e-11	-0.224144882921902	0.513	0.591	4.32058771446084e-07	B cell
TBCA	2.69426286334559e-11	-0.22832419696038	0.576	0.64	4.7322032931802e-07	B cell
COX5A	2.96155433295411e-11	-0.210594790568643	0.355	0.451	5.2016740304006e-07	B cell
USP15	3.22456751496091e-11	-0.218540628485842	0.394	0.504	5.66363038327735e-07	B cell
GDI2	3.28903496003002e-11	-0.244591561207189	0.426	0.544	5.77686100379673e-07	B cell
SNX3	4.36057198257765e-11	-0.26140643853528	0.504	0.639	7.65890863019939e-07	B cell
PAPOLA	4.43787632994056e-11	-0.204219372034693	0.493	0.587	7.7946859859076e-07	B cell
ARHGDIB	4.92918559642460e-11	-0.402899002279911	0.701	0.827	8.65762158156018e-07	B cell
BRD7	5.17879227684918e-11	-0.225925302022923	0.304	0.406	9.0960307550579e-07	B cell
MBD4	5.96687883005881e-11	-0.236241269727727	0.396	0.502	1.04802259771153e-06	B cell
RPS5	6.22939013823489e-11	-0.21420119544206	0.997	0.998	1.09413008387958e-06	B cell
GTF3A	7.99912940372917e-11	-0.219929042765872	0.43	0.526	1.40496708847099e-06	B cell
COX5B	9.33532057313739e-11	-0.210380083873411	0.657	0.708	1.63965570546585e-06	B cell
EIF4A1	9.51629664986315e-11	-0.212256855162845	0.534	0.627	1.67144234358196e-06	B cell
WASF2	1.01342605362152e-10	-0.211219127988352	0.376	0.475	1.77998152058084e-06	B cell
RPL18	1.03761932273458e-10	-0.201604763099585	0.999	0.999	1.82247457845101e-06	B cell
RPL28	1.13324549570841e-10	-0.227216364148282	1	1	1.99043238866225e-06	B cell
DDX21	1.34028654958294e-10	-0.218578219762882	0.378	0.454	2.35407929568748e-06	B cell
SCAF11	1.35475178801674e-10	-0.239986879802785	0.682	0.732	2.37948604047261e-06	B cell
LSP1	1.3881662641274e-10	-0.254980341235608	0.604	0.679	2.43817522631337e-06	B cell
S100A11	1.44231996028446e-10	-0.326565353148892	0.356	0.473	2.53329077824363e-06	B cell
ITGB1	1.52680464080067e-10	-0.268372733008524	0.348	0.397	2.68167967110229e-06	B cell
ISCU	1.57895159830412e-10	-0.207312164770718	0.547	0.637	2.77327058726136e-06	B cell
S100A10	1.76704196668106e-10	-0.246901855201222	0.327	0.413	3.10363251027862e-06	B cell
NCOR1	2.06554706126569e-10	-0.242600614806871	0.405	0.517	3.62792685840706e-06	B cell
S100A2	2.17870114421848e-10	-0.676006607621037	0.085	0.179	3.82667068970534e-06	B cell
PSMB8	2.42281757210218e-10	-0.229600752140479	0.507	0.602	4.25543678364027e-06	B cell
S100A8	2.46073208259371e-10	-0.620151199986311	0.095	0.22	4.32202982986758e-06	B cell
DPP7	2.96348096322941e-10	-0.200278916918469	0.292	0.401	5.20505796381614e-06	B cell
ZCCHC7	4.05567075487145e-10	-0.215620361910525	0.305	0.414	7.12338011385621e-06	B cell
FUS	4.27045409236907e-10	-0.251310151722168	0.685	0.755	7.50062556783703e-06	B cell
EID1	4.80116269869791e-10	-0.216615376486807	0.495	0.569	8.43276216399301e-06	B cell
SPCS2	5.11040364894868e-10	-0.224135476314149	0.553	0.624	8.97591296901347e-06	B cell
HLA-DPB1	5.12736695019022e-10	-0.319137824458729	0.944	0.968	9.0057073113141e-06	B cell
CD37	5.6597506173999e-10	-0.42643345266921	0.902	0.959	9.94078598440119e-06	B cell
UBXN1	5.72967697087547e-10	-0.225654351667985	0.62	0.705	1.00636046316457e-05	B cell
SSR4	5.74445804238884e-10	-0.324490325953842	0.558	0.639	1.00895661056518e-05	B cell
GSTP1	8.8630250668911e-10	-0.291804946587242	0.463	0.567	1.55670172274875e-05	B cell
CCNL1	9.34401110112918e-10	-0.241892178176628	0.43	0.56	1.64118210980233e-05	B cell
RPS27A	9.41580080505693e-10	-0.212976970917886	1	1	1.6537912534002e-05	B cell
TMED9	1.00663107554261e-09	-0.213476034203534	0.249	0.357	1.76804682108304e-05	B cell
SLC25A6	1.03680354625627e-09	-0.387591066861246	0.764	0.885	1.82104174864451e-05	B cell
NFKBIA	1.34368832044082e-09	-0.270260083567453	0.327	0.433	2.36005416602225e-05	B cell
VIM	1.60083735864763e-09	-0.279776211599647	0.447	0.538	2.81171073672869e-05	B cell
SRGN	1.82217323566115e-09	-0.225121898695706	0.36	0.427	3.20046507111524e-05	B cell
HNRNPC	1.99397430997139e-09	-0.20814861494242	0.638	0.708	3.50221647803374e-05	B cell
RABAC1	2.1253695344141e-09	-0.228706471369207	0.413	0.505	3.73299905024492e-05	B cell
SYNE2	2.44754553557621e-09	-0.203647361238785	0.252	0.307	4.29886897868605e-05	B cell
ELF1	2.53414804711605e-09	-0.262209163931974	0.528	0.63	4.45097762995463e-05	B cell
GNAS	3.28000291257717e-09	-0.315671235453028	0.791	0.802	5.76099711565054e-05	B cell
UBE2D2	6.94230092979929e-09	-0.252511256726752	0.539	0.656	0.000121934573530995	B cell
RAC2	7.37411962382525e-09	-0.272966033138699	0.499	0.599	0.000129519037072867	B cell
XBP1	1.45232568218174e-08	-0.245657197103219	0.152	0.219	0.0002550864828184	B cell
GABARAP	1.57952955124674e-08	-0.269613012867856	0.761	0.857	0.000277428570380977	B cell
NSD3	1.63014284935745e-08	-0.247845830125385	0.433	0.557	0.000286318290061142	B cell
EIF3G	1.71183419792488e-08	-0.223859806780305	0.519	0.611	0.000300666558523525	B cell
POLD4	1.74441328004622e-08	-0.265196496286124	0.536	0.637	0.000306388748507318	B cell
RSL1D1	2.09994810451471e-08	-0.229537483454722	0.408	0.53	0.000368834885076963	B cell
TPI1	2.11119654957622e-08	-0.254861337006526	0.427	0.555	0.000370810561967567	B cell
RPLP0	2.16956021632642e-08	-0.318338270099128	0.981	0.992	0.000381061556395572	B cell
PKIG	3.3697160624342e-08	-0.215947543245665	0.34	0.439	0.000591856929205943	B cell
GAS5	3.63098773709541e-08	-0.353057740565172	0.783	0.864	0.000637746686143439	B cell
ATP6V1G1	3.69670984959573e-08	-0.225335042781332	0.76	0.832	0.000649290117982994	B cell
CNBP	3.76483798990123e-08	-0.258641205535541	0.587	0.704	0.000661256144546252	B cell
EVI2B	4.16193428658529e-08	-0.232721613494149	0.603	0.658	0.00073100213809584	B cell
EIF2AK2	4.47732198036895e-08	-0.289341460716521	0.319	0.413	0.000786396832632002	B cell
CRIP1	5.02014843228293e-08	-0.236266987984746	0.493	0.568	0.000881738870646173	B cell
TCF25	6.32195727255066e-08	-0.212947080102726	0.553	0.625	0.0011103885753508	B cell
RPL29	6.55327266392902e-08	-0.278910632295183	0.999	1	0.00115101681069249	B cell
PSIP1	1.13644154604019e-07	-0.301961070896956	0.4	0.524	0.00199604593146498	B cell
PRR13	1.46748688888493e-07	-0.240190601256644	0.525	0.633	0.00257749397163749	B cell
HLA-DQB1	1.55168441959858e-07	-0.258012644885685	0.874	0.931	0.00272537851458294	B cell
PDIA3	1.64043461078773e-07	-0.234176139183703	0.444	0.525	0.00288125935038757	B cell
CTSS	1.71384410499249e-07	-0.272475896459363	0.586	0.705	0.00301019578600881	B cell
RNF213	1.8392467837506e-07	-0.361602301207759	0.509	0.606	0.00323045305097956	B cell
CD52	1.92961943428212e-07	-0.342139156407464	0.89	0.942	0.00338918357437311	B cell
ITM2B	2.14338730925784e-07	-0.332130428360787	0.67	0.736	0.00376464546998048	B cell
RPS12	2.42843430950252e-07	-0.220001532521123	1	1	0.00426530202121023	B cell
ARID5B	2.4399861524087e-07	-0.346304601220334	0.518	0.65	0.00428559167809064	B cell
MZB1	2.5126153788082e-07	-0.377005904043141	0.087	0.178	0.00441315765133872	B cell
PPIG	3.03676945408113e-07	-0.217804653039055	0.454	0.537	0.0053337818691481	B cell
EEF2	3.21053763088391e-07	-0.333168667734251	0.861	0.946	0.00563898829488449	B cell
XIST	3.31072745657053e-07	-0.317343629969299	0.334	0.477	0.00581496170472048	B cell
TRAC	3.37261890550861e-07	-0.23683790838656	0.206	0.303	0.00592366784563532	B cell
IGLC2	3.72414229994967e-07	-0.466995857315003	0.549	0.725	0.00654108353563159	B cell
SSB	3.77709217745637e-07	-0.224250510771188	0.381	0.485	0.00663408470048437	B cell
ADAR	3.78208554171346e-07	-0.259746331837401	0.471	0.566	0.00664285504546553	B cell
DRAP1	4.3767546364734e-07	-0.202976273125005	0.497	0.582	0.00768733184350189	B cell
SSR2	4.72554843762116e-07	-0.241837906671614	0.498	0.6	0.00829995327583781	B cell
MTPN	4.74814585520355e-07	-0.200385318444426	0.56	0.62	0.00833964338007951	B cell
JCHAIN	4.98512934448022e-07	-0.402324502159075	0.245	0.321	0.00875588118064506	B cell
IGHA2	5.58269286050051e-07	-0.225364880063724	0.303	0.349	0.0098054417401831	B cell
ANAPC16	5.99433885696495e-07	-0.274367932457458	0.689	0.785	0.0105284567683732	B cell
SEC62	6.18877694339519e-07	-0.301292649671786	0.699	0.794	0.0108699678233793	B cell
IGHD	6.92417708987284e-07	-0.232128692947411	0.315	0.379	0.0121616246406527	B cell
SAMD9L	7.25426383808994e-07	-0.291190198100067	0.222	0.335	0.0127413890052212	B cell
BTG2	7.3287378905641e-07	-0.288161988145373	0.686	0.763	0.0128721952309868	B cell
OFD1	8.41656250441009e-07	-0.20896728013576	0.331	0.44	0.0147828503827459	B cell
HLA-DPA1	8.71184552664259e-07	-0.379101002956145	0.911	0.956	0.015301485482995	B cell
ANKRD12	9.45519216880332e-07	-0.233911507616995	0.694	0.754	0.0166070995252861	B cell
MTDH	1.06411220293659e-06	-0.282164110395458	0.559	0.646	0.0186900667323783	B cell
SCIMP	1.16408489821619e-06	-0.209797272476942	0.231	0.311	0.0204459871522692	B cell
CPNE5	1.29865868568385e-06	-0.28618119952734	0.234	0.346	0.0228096411553511	B cell
HVCN1	2.25186944493718e-06	-0.211188721242674	0.539	0.631	0.0395518349308766	B cell
TYMP	2.28476745153338e-06	-0.256556733238341	0.261	0.379	0.0401296555187322	B cell
FOXP1	3.26000242153036e-06	-0.213799494536412	0.634	0.691	0.0572586825317592	B cell
SPIB	3.272422980154e-06	-0.224159397085153	0.305	0.415	0.0574768372234248	B cell
IL7R	3.96556145135093e-06	-0.240836928290228	0.09	0.142	0.0696511213315278	B cell
IFI6	5.28650036088276e-06	-0.382841415961545	0.154	0.26	0.0928520923385448	B cell
TAF7	6.290273873023e-06	-0.242130969107764	0.441	0.561	0.110482370305776	B cell
PARP1	6.82566640944165e-06	-0.208910865504537	0.449	0.542	0.119886004815433	B cell
IFITM2	8.80224567633084e-06	-0.293823123284442	0.473	0.616	0.154602643059075	B cell
SLPI	1.14574121728145e-05	-0.241104792464015	0.046	0.144	0.201237987403314	B cell
SF1	1.40776089183228e-05	-0.21215416330163	0.69	0.766	0.247259123041422	B cell
UBE2D3	1.6193315392074e-05	-0.236698702028158	0.585	0.691	0.284419391546388	B cell
RPL17	1.7079892323761e-05	-0.316927888013029	0.999	1	0.299991228774538	B cell
IGHG3	2.22024016936395e-05	-0.462041169555247	0.387	0.583	0.389962983347084	B cell
XAF1	2.3037170425134e-05	-0.613859855543374	0.268	0.4	0.404624861347053	B cell
HNRNPA0	2.79162193487548e-05	-0.21901740196693	0.398	0.534	0.490320476641529	B cell
SWAP70	2.88788241409069e-05	-0.214088571915784	0.507	0.591	0.507227667210889	B cell
MPHOSPH8	3.2266593629057e-05	-0.306648166111361	0.497	0.601	0.566730450500758	B cell
NOP53	3.25322361634617e-05	-0.41238116070527	0.814	0.931	0.571396195975042	B cell
MX1	3.54146286882821e-05	-0.355910809509842	0.2	0.301	0.622022538280988	B cell
RPS16	3.80297896342705e-05	-0.24825766666863	0.999	1	0.667955225136327	B cell
IKZF1	4.41995619031298e-05	-0.228160335939322	0.368	0.475	0.776321105266571	B cell
MX2	4.51112080694138e-05	-0.288782658746934	0.132	0.216	0.792333258531184	B cell
SEPTIN6	4.51751154705377e-05	-0.239511296084947	0.538	0.62	0.793455728124525	B cell
RAC1	4.58265469168733e-05	-0.226157868352762	0.495	0.613	0.804897470047962	B cell
EIF2S3	4.76922832984651e-05	-0.232573162998986	0.536	0.621	0.83766726385424	B cell
SOD1	4.93814145391298e-05	-0.253699416368648	0.586	0.673	0.867335164965276	B cell
CUTA	6.66847031606665e-05	-0.250319766778984	0.391	0.505	1	B cell
CD72	7.14029052970501e-05	-0.257097837295466	0.215	0.33	1	B cell
TUBA4A	8.23711401789678e-05	-0.215769055554702	0.257	0.374	1	B cell
RPL13A	8.23924755487609e-05	-0.52394917346662	0.999	0.999	1	B cell
LAPTM5	9.02336881678127e-05	-0.322668123653575	0.823	0.922	1	B cell
PHACTR1	0.000123657447862465	-0.25769866683884	0.327	0.428	1	B cell
NUB1	0.000130772449835653	-0.222257329431571	0.389	0.492	1	B cell
SNRPN	0.000144589830750511	-0.200688526436476	0.281	0.4	1	B cell
MARCKSL1	0.000145230827665757	-0.221125863421263	0.305	0.419	1	B cell
IL16	0.000190924422578396	-0.226972098946499	0.412	0.517	1	B cell
AKAP13	0.0001950140529339	-0.208826883231874	0.543	0.611	1	B cell
PSME1	0.000233338788162855	-0.358291730695207	0.771	0.866	1	B cell
ADAM28	0.000257015793457138	-0.215623911291973	0.476	0.554	1	B cell
IFI30	0.000276265617135934	-0.30318793410272	0.531	0.647	1	B cell
NCF1	0.000364755703486207	-0.218364170474117	0.589	0.67	1	B cell
SNHG7	0.000406614978307493	-0.236521446050413	0.414	0.536	1	B cell
LTB	0.0004094402795368	-0.345514389154656	0.435	0.556	1	B cell
RPL23A	0.000431574359116711	-0.229558792004459	1	0.999	1	B cell
S100A6	0.000444827797113604	-0.303698820788414	0.449	0.566	1	B cell
FAM133B	0.00045060782224265	-0.221049166508788	0.481	0.558	1	B cell
CSTB	0.000496907349333819	-0.215468913435686	0.418	0.502	1	B cell
HSPA8	0.00052514269567332	-0.252815948289667	0.607	0.722	1	B cell
ISG20	0.000616178386272704	-0.429222071998814	0.551	0.705	1	B cell
ICAM3	0.000697110017048557	-0.215999315716533	0.29	0.405	1	B cell
IER2	0.00104683201489094	-0.248570779756305	0.482	0.579	1	B cell
CHCHD10	0.00105558636423995	-0.288073063701875	0.536	0.651	1	B cell
IGHG1	0.00129278433498975	-0.569896027486699	0.351	0.512	1	B cell
RNASET2	0.00136166343856885	-0.285358058258073	0.542	0.663	1	B cell
IGKC	0.00138098945137118	-0.567598626067459	0.752	0.893	1	B cell
IRF7	0.00139823977134141	-0.218496869115723	0.195	0.309	1	B cell
LRRFIP1	0.00177665798020099	-0.212195537897971	0.477	0.556	1	B cell
GSTK1	0.00221550736192863	-0.21780381679986	0.372	0.478	1	B cell
CD69	0.0023266533461977	-0.215143885074859	0.298	0.377	1	B cell
CASP4	0.00247813410804572	-0.206883092323114	0.335	0.447	1	B cell
GYPC	0.00248091526955064	-0.233133133032883	0.409	0.533	1	B cell
PSME2	0.00305707208614011	-0.277810381139892	0.481	0.588	1	B cell
PLAAT4	0.00328086941697732	-0.246480109577836	0.387	0.483	1	B cell
CD48	0.00340617271804165	-0.229794378202593	0.654	0.729	1	B cell
DDIT4	0.00360273333088953	-0.26839194753516	0.186	0.283	1	B cell
PABPC1	0.00401646029259766	-0.207337075443241	0.918	0.945	1	B cell
SNX2	0.00579089563227916	-0.208001431464436	0.454	0.566	1	B cell
LY6E	0.0059352857997332	-0.380049524535598	0.35	0.509	1	B cell
GPSM3	0.00671601050649988	-0.2693803109947	0.366	0.531	1	B cell
CXCR4	0.00801005550588638	-0.300683498698404	0.896	0.956	1	B cell
IRF9	0.00811180575323519	-0.277187762442426	0.471	0.62	1	B cell
CD74	0.0224530386582425	-0.299602031890813	0.992	0.998	1	B cell
HLA-E	0.0249097129036223	-0.447485326966633	0.95	0.985	1	B cell
EVL	0.0284045369881577	-0.221614177396921	0.466	0.576	1	B cell
SP110	0.0310224107126408	-0.352485358598951	0.473	0.623	1	B cell
VAMP2	0.0368691122371347	-0.212761372726263	0.504	0.622	1	B cell
EIF4A2	0.0375893434300665	-0.229484925196128	0.61	0.712	1	B cell
IGHM	0.0387625756169994	-0.367195815154161	0.657	0.725	1	B cell
PPDPF	0.0583678862593795	-0.259168833977711	0.743	0.826	1	B cell
H1FX	0.0620459355633877	-0.31976631829897	0.296	0.407	1	B cell
RPL31	0.0882067997680757	-0.367285362759278	0.981	0.989	1	B cell
CD79A	0.106959229122818	-0.318226214354878	0.811	0.909	1	B cell
JUN	0.169067544852907	-0.250555615001324	0.258	0.381	1	B cell
TCL1A	0.173367225829503	-0.217727604544325	0.207	0.282	1	B cell
PSMB9	0.191723923534538	-0.305828178747952	0.737	0.81	1	B cell
SELL	0.193935629028357	-0.265598759771319	0.376	0.51	1	B cell
HLA-DRB1	0.231964282006561	-0.250125344031578	0.928	0.95	1	B cell
TUBA1B	0.236844564762081	-0.204060704968371	0.416	0.543	1	B cell
IFIT3	0.244508065637035	-0.534501353688445	0.158	0.283	1	B cell
EPSTI1	0.274371651992273	-0.299096916979948	0.286	0.405	1	B cell
ZFP36L2	0.302087010541288	-0.246769940960945	0.559	0.684	1	B cell
TXNIP	0.330721492725376	-0.28430931894398	0.616	0.683	1	B cell
KLF2	0.341011179259477	-0.367780285431039	0.412	0.531	1	B cell
SOCS1	0.360178118017991	-0.232081858562427	0.375	0.475	1	B cell
TSC22D3	0.471400157294562	-0.224155883983926	0.32	0.433	1	B cell
HLA-DQA2	0.479640397097352	-0.401058494686448	0.239	0.486	1	B cell
FXYD5	0.481550347606744	-0.285630663598664	0.591	0.731	1	B cell
PLAC8	0.558742120174274	-0.211429522822927	0.352	0.445	1	B cell
EMP3	0.570133680794045	-0.200685611538254	0.404	0.512	1	B cell
VPREB3	0.675395359889785	-0.356970008120059	0.62	0.704	1	B cell
CD53	0.778863241457861	-0.206558392961491	0.574	0.662	1	B cell
PSMB10	0.90597340554699	-0.228318742749002	0.463	0.573	1	B cell
MT2A	0.910886704060994	-0.229054876299406	0.274	0.385	1	B cell
HIV-NL-CI	0.982360955877345	2.22598076439547	0.726	0	1	B cell
