# Supplementary material for: HIV-1 activates oxidative phosphorylation in infected CD4 T cells in a human tonsil explant model
Source: Front Immunol. 2023 May 30;14:1172938. doi: 10.3389/fimmu.2023.1172938 (PMC10266353; doi:10.3389/fimmu.2023.1172938)
Supplement: Supplementary file 9 [file Table_9.csv]

	p_val	avg_log2FC	pct.1	pct.2	p_val_adj	celltype
PLPP1	1.58424826329042e-07	0.318865420035022	0.377	0.37	0.00278257364964329	ILC
LCN2	6.94978444002526e-07	-0.411847520000006	0.067	0.231	0.0122066013904604	ILC
TIAM1	1.49076541035441e-06	0.246804391112984	0.45	0.454	0.0261838036674649	ILC
CD38	2.1536341168549e-06	0.283146950244644	0.468	0.498	0.0378264296284394	ILC
SPRY1	3.79974321500316e-06	0.205332367899799	0.229	0.19	0.0667386898283155	ILC
S100A8	9.70190837520428e-06	-0.506283854732285	0.095	0.223	0.170404318702088	ILC
NEAT1	1.11630266387712e-05	0.214049050900201	0.937	0.963	0.196067399883378	ILC
S100A9	1.15663867529816e-05	-0.627202027940664	0.158	0.355	0.20315201692937	ILC
DUSP4	1.65448905812943e-05	0.400118981862695	0.528	0.516	0.290594458169853	ILC
ITGA1	1.83352315043083e-05	0.355525546376599	0.509	0.505	0.32204000614167	ILC
S100P	2.41668272531793e-05	-0.288362075254044	0.043	0.143	0.424466153874842	ILC
MT-ND4L	3.40612933679876e-05	-0.649854617496762	0.87	0.945	0.598252556715335	ILC
IFIT3	4.43931984486715e-05	-0.20087101199369	0.123	0.183	0.779722137552467	ILC
LTB	5.92784096443695e-05	-1.17945399869721	0.554	0.718	1	ILC
IGLC2	0.000100077161992813	-0.461331151552779	0.444	0.557	1	ILC
CREM	0.000124099082440948	0.207363060937433	0.541	0.619	1	ILC
IGHG4	0.000217470783642805	-0.253100970766248	0.31	0.352	1	ILC
CSF2RB	0.00026286971894303	0.360443330492414	0.245	0.227	1	ILC
RNFT1	0.000537064015946452	-0.27491275678771	0.299	0.41	1	ILC
COL6A2	0.000619595951644018	-0.32458907635043	0.065	0.147	1	ILC
AC103591.3	0.00074404886463035	-0.543382840855148	0.266	0.41	1	ILC
LGALS1	0.000757964278383714	0.39992702098959	0.331	0.319	1	ILC
NKG7	0.000921469620643591	0.472261631481856	0.149	0.128	1	ILC
ABCA1	0.00205855437248812	-0.200829459118764	0.028	0.103	1	ILC
COTL1	0.00207129841075477	0.215442840323128	0.47	0.484	1	ILC
B3GALT5	0.00235077001717956	-0.30833049148664	0.097	0.22	1	ILC
QTRT1	0.00249847531392618	-0.220125814364503	0.134	0.293	1	ILC
MT1X	0.00253851655060812	0.343289149793527	0.374	0.381	1	ILC
CEBPD	0.00356373644695565	0.202788777273305	0.305	0.275	1	ILC
CD300LF	0.00365006644538197	-0.257445407962687	0.061	0.179	1	ILC
SPRR2A	0.00375909802448105	-0.227175993142466	0.037	0.121	1	ILC
CD3G	0.00388233383590851	-0.221490753481318	0.13	0.165	1	ILC
KRT81	0.00564855892027274	-0.41162188377142	0.342	0.495	1	ILC
SPINK2	0.00635959462177179	-0.228178086659236	0.089	0.128	1	ILC
MTRNR2L12	0.00728230068568575	0.234405364679548	0.697	0.586	1	ILC
CLIC3	0.00862974019272477	0.243823115110849	0.374	0.363	1	ILC
FAM210B	0.00943840317223061	-0.228191925261471	0.177	0.293	1	ILC
ATF5	0.0108818508018943	-0.36587275775189	0.286	0.399	1	ILC
IGLC1	0.0110228883165943	-0.7392736658817	0.249	0.355	1	ILC
BCL6	0.0111105201664445	-0.304602082795541	0.184	0.293	1	ILC
PEPD	0.0111728112241342	-0.244763911312283	0.24	0.366	1	ILC
GZMA	0.0144077821637616	0.853384265525164	0.258	0.209	1	ILC
LST1	0.0145704545469515	-0.735885179675909	0.307	0.487	1	ILC
IGHG3	0.0168975902396472	-0.255881153763336	0.318	0.388	1	ILC
MARCH3	0.0183915746586837	-0.239691159129462	0.316	0.399	1	ILC
UBE2E3	0.0186324430119608	-0.288362075254044	0.396	0.571	1	ILC
HLA-B	0.0192322573339675	-0.203940235862331	1	1	1	ILC
ISG15	0.0233704817416342	-0.278516504872875	0.498	0.619	1	ILC
LUC7L	0.0239534045128145	-0.232362710091376	0.258	0.399	1	ILC
CIRBP	0.0245489119984431	-0.416321378549202	0.905	0.963	1	ILC
SCN1B	0.0246032819850349	-0.200226916725492	0.1	0.136	1	ILC
DUSP12	0.0256169328162743	-0.204762527314657	0.275	0.392	1	ILC
ZC3H7A	0.0265380993818362	-0.365328052009928	0.442	0.604	1	ILC
BCAS1	0.0280537172655467	-0.505557410292593	0.175	0.337	1	ILC
PSME1	0.0308321166575628	-0.24350680603875	0.874	0.938	1	ILC
SAMD12	0.0343400813555279	-0.28778769045656	0.258	0.407	1	ILC
IGHA1	0.0345800889792033	-0.566864133875036	0.481	0.582	1	ILC
MRPL2	0.0367546050536366	-0.223288560902431	0.258	0.403	1	ILC
PTMA	0.044572179305465	-0.212896735294502	1	1	1	ILC
LTC4S	0.0477761637362435	-0.314428448914189	0.121	0.15	1	ILC
SNHG8	0.0489885380772268	-0.294689695226055	0.69	0.788	1	ILC
TSSC4	0.0521769892786401	-0.238707457414285	0.355	0.502	1	ILC
CCDC71L	0.0522110222447613	-0.208536740649168	0.227	0.348	1	ILC
AC092821.3	0.0530335451708647	-0.234447994351575	0.264	0.366	1	ILC
IFT20	0.0537311747017735	-0.226895900418854	0.413	0.48	1	ILC
EEF1B2	0.0553403426120343	-0.386098377842736	0.987	0.985	1	ILC
VPS28	0.0592704715332769	-0.388154205127896	0.727	0.846	1	ILC
HIST2H2AC	0.0608933081843548	-0.374426753441631	0.34	0.56	1	ILC
NME3	0.0609207802245196	-0.316120193020636	0.545	0.659	1	ILC
ORMDL1	0.0683430986910629	-0.276975701488615	0.693	0.795	1	ILC
PREPL	0.0708291151518525	-0.235151189720735	0.29	0.414	1	ILC
CD96	0.0715592933364487	-0.209030996219119	0.816	0.868	1	ILC
COMMD10	0.0722831772348615	-0.203682673789425	0.26	0.403	1	ILC
ACTG1	0.0728375325383623	-0.204253493410409	0.952	0.967	1	ILC
SH3GLB2	0.074638065689963	-0.24282017344097	0.286	0.41	1	ILC
RPL3	0.0756578435047229	-0.358707018426066	1	1	1	ILC
CYBA	0.0764746919636158	-0.20659891451449	0.913	0.967	1	ILC
ZBTB1	0.0777726285743998	-0.264691122692708	0.487	0.623	1	ILC
IMPA1	0.0786252868041364	-0.235701510565338	0.292	0.432	1	ILC
FBXO34	0.07965477166494	-0.220041797531885	0.284	0.418	1	ILC
CNPY3	0.083768385129291	-0.269882117030552	0.344	0.487	1	ILC
FKBP5	0.0861877895698967	-0.315840765008447	0.348	0.469	1	ILC
HLA-C	0.0882761848367328	-0.322766327781673	0.996	1	1	ILC
OFD1	0.0889403851655438	-0.277458989430454	0.45	0.542	1	ILC
WNT5B	0.0892127449942032	-0.21864028647534	0.173	0.227	1	ILC
STK17B	0.0908663478277268	-0.227117151417732	0.866	0.934	1	ILC
AC245060.5	0.0909218238276543	-0.234772590328904	0.318	0.322	1	ILC
HOTAIRM1	0.0929383894836866	-0.345587332960327	0.457	0.615	1	ILC
IGLC3	0.0932622985396222	-0.587982736501264	0.26	0.315	1	ILC
RNASET2	0.0942323632936826	-0.424858470089871	0.606	0.725	1	ILC
GPATCH4	0.0943491640326756	-0.221542860977681	0.279	0.407	1	ILC
WASHC3	0.0979051395101987	-0.233593953774856	0.325	0.491	1	ILC
PPP1R9A	0.0980179842799702	-0.206963289137132	0.119	0.231	1	ILC
DNPH1	0.10060229211455	-0.326781750593932	0.647	0.674	1	ILC
RPL22	0.101859969699835	-0.218884527871918	0.996	1	1	ILC
DYNLL2	0.105025443229077	-0.278814424323783	0.407	0.582	1	ILC
APRT	0.107816861411506	-0.352827872022207	0.82	0.89	1	ILC
CCL1	0.108118550296358	-0.518615513089966	0.054	0.103	1	ILC
ZBTB25	0.108719840318368	-0.248029981218826	0.247	0.381	1	ILC
MFGE8	0.110126302549992	-0.42294269736419	0.491	0.557	1	ILC
B2M	0.113687445149011	-0.246568254726815	1	1	1	ILC
RPLP2	0.114937261354459	-0.216398237773489	1	1	1	ILC
PRDX2	0.116009821302858	-0.206179923378755	0.554	0.714	1	ILC
C1orf122	0.116788589885747	-0.228921158271121	0.355	0.469	1	ILC
NGLY1	0.118280449485451	-0.246293575286884	0.418	0.531	1	ILC
ABCB1	0.119768221458803	-0.213852679034748	0.294	0.41	1	ILC
HSPA5	0.120315665418803	-0.213729523595307	0.753	0.817	1	ILC
ADI1	0.121530661110071	-0.339222697924055	0.515	0.663	1	ILC
CBLL1	0.1233681843305	-0.204873299354091	0.303	0.451	1	ILC
ANKRD36C	0.124048341625708	-0.231479671958949	0.249	0.348	1	ILC
MYL6	0.12615960021331	-0.230977636489662	0.987	0.996	1	ILC
SLC43A2	0.127824172369975	-0.327716409420482	0.229	0.403	1	ILC
SNHG29	0.136167493952662	-0.322564071194526	0.959	0.971	1	ILC
H3F3B	0.136865498160062	-0.216148097343988	0.994	0.996	1	ILC
UPF2	0.137033327409857	-0.343954401217361	0.515	0.692	1	ILC
RPL5	0.138931301509253	-0.387810472387965	0.994	1	1	ILC
CSAD	0.14039125970254	-0.222238492817669	0.245	0.374	1	ILC
C21orf91	0.141111647746749	-0.208718820620098	0.316	0.425	1	ILC
KLF6	0.143774262705183	-0.259788570372955	0.639	0.78	1	ILC
B4GALT1	0.144141931387459	-0.251165102863494	0.288	0.454	1	ILC
FAM111A	0.14517749489854	-0.360585075761482	0.4	0.542	1	ILC
HLA-A	0.145875637831059	-0.266606051191167	1	1	1	ILC
MTIF3	0.147344206647373	-0.304816007310403	0.437	0.593	1	ILC
NUTF2	0.148187575450742	-0.339193741295338	0.604	0.711	1	ILC
TCEAL8	0.152703416965356	-0.362006138726427	0.526	0.696	1	ILC
TP53I13	0.152726591679094	-0.307956202979965	0.517	0.718	1	ILC
GIMAP4	0.155256170245826	-0.200996447375318	0.149	0.205	1	ILC
HNRNPDL	0.155628656202751	-0.211268166383287	0.833	0.938	1	ILC
H3F3A	0.160876647442537	-0.221043290040721	0.991	0.993	1	ILC
ABI1	0.164512800660329	-0.207513244997677	0.379	0.462	1	ILC
SP100	0.1650181879989	-0.216464666095445	0.68	0.788	1	ILC
PAK1	0.169034474755976	-0.229909850291415	0.279	0.348	1	ILC
HNRNPM	0.169566888481794	-0.205349162987855	0.723	0.897	1	ILC
EMP3	0.170406736302488	-0.285168581246118	0.318	0.37	1	ILC
TNIP2	0.171318039565052	-0.236101684005684	0.294	0.458	1	ILC
VWA5A	0.171493337514972	-0.266678687740723	0.186	0.26	1	ILC
ACAT2	0.171629081625771	-0.271789448436112	0.383	0.491	1	ILC
RNF213	0.173001921482795	-0.238528832723194	0.732	0.89	1	ILC
MAST4	0.173741418110654	-0.243403102815711	0.407	0.487	1	ILC
STMP1	0.174038538665614	-0.307869224920204	0.606	0.766	1	ILC
KIF3A	0.174207452455259	-0.214764434357298	0.268	0.37	1	ILC
PPP2R5A	0.17456872323869	-0.230185526259787	0.461	0.615	1	ILC
UPF3A	0.175534939226152	-0.258846980965152	0.472	0.579	1	ILC
METTL23	0.176081922732731	-0.206326448208572	0.455	0.568	1	ILC
CPNE7	0.176134139827755	-0.285576052423207	0.21	0.304	1	ILC
MGAT4B	0.179900954956667	-0.239686636368895	0.327	0.421	1	ILC
PNRC1	0.179952832267634	-0.311532923524984	0.868	0.952	1	ILC
ATP5ME	0.181581850509555	-0.222293794066946	0.866	0.949	1	ILC
NUBP2	0.181612694391999	-0.209948974029992	0.364	0.487	1	ILC
CCL5	0.182596815664586	0.208292524360417	0.288	0.337	1	ILC
HLA-E	0.18462782393861	-0.327840804750582	0.95	1	1	ILC
SRSF5	0.185405379165974	-0.442790897758751	0.926	0.956	1	ILC
AC253572.2	0.188165441373152	-0.286007052008082	0.238	0.289	1	ILC
NCOA7	0.191397832993776	-0.487714740086214	0.684	0.864	1	ILC
SOD2	0.192301777621014	-0.229856433463555	0.335	0.454	1	ILC
DAD1	0.193317525880724	-0.348743434796307	0.784	0.861	1	ILC
TMBIM6	0.193640642210702	-0.23067344695552	0.894	0.941	1	ILC
CIR1	0.195687140587695	-0.313936256313197	0.591	0.758	1	ILC
ARL8B	0.197320076839232	-0.205599478775919	0.323	0.432	1	ILC
TLN1	0.199387851110425	-0.280031780310982	0.812	0.879	1	ILC
TRIAP1	0.199963193760334	-0.205148610153888	0.303	0.469	1	ILC
RPL4	0.201730556184407	-0.21345794724511	0.972	0.993	1	ILC
NAA20	0.201860796419383	-0.258485059028012	0.522	0.604	1	ILC
NSRP1	0.204516071935862	-0.30118037752707	0.474	0.604	1	ILC
CD74	0.205457640992219	-0.233450486034596	0.758	0.872	1	ILC
TYROBP	0.206456740022741	-0.240221079184217	0.792	0.839	1	ILC
IL4R	0.207074693187531	-0.226637514127209	0.712	0.813	1	ILC
BTF3	0.207192830771868	-0.237920090367705	0.968	0.989	1	ILC
POLD4	0.207610545248705	-0.287388344074794	0.615	0.692	1	ILC
HMGN1	0.207900342914123	-0.265452427538644	0.898	0.971	1	ILC
FGD3	0.208295429538669	-0.293906910485563	0.45	0.623	1	ILC
COX5B	0.208520917092605	-0.208749993557015	0.905	0.934	1	ILC
PSENEN	0.208766480125188	-0.21244961808887	0.372	0.476	1	ILC
SPART	0.212076205278974	-0.242683328450513	0.606	0.736	1	ILC
C1QBP	0.212859026294929	-0.303569329736613	0.621	0.722	1	ILC
SAMD9	0.213121460172787	-0.289204197103554	0.608	0.681	1	ILC
CDK9	0.214072739586227	-0.20768871112628	0.333	0.451	1	ILC
C4orf3	0.215286614180899	-0.336097041179128	0.807	0.894	1	ILC
TRBC2	0.21614074028195	-0.224295456113458	0.768	0.868	1	ILC
SUDS3	0.216321120901759	-0.266595518511122	0.379	0.52	1	ILC
TCF4	0.218385226195415	-0.338148779536155	0.258	0.33	1	ILC
HNRNPU	0.218504854596502	-0.238797100703212	0.838	0.897	1	ILC
DAAM1	0.218750101089329	-0.218423519133502	0.247	0.337	1	ILC
CHN1	0.22149434734636	-0.462326716781131	0.11	0.158	1	ILC
CDC14A	0.221905669540405	-0.226835758949702	0.318	0.425	1	ILC
CDC42SE1	0.222242248593015	-0.225474445667927	0.623	0.751	1	ILC
SMAP1	0.222257878081514	-0.338179763590726	0.734	0.81	1	ILC
DDT	0.223264443722253	-0.299827422872705	0.697	0.766	1	ILC
NDUFB9	0.223642233440065	-0.327834735854084	0.645	0.755	1	ILC
CCNL1	0.223737699257825	-0.201836095313068	0.649	0.784	1	ILC
EIF3E	0.224342088005762	-0.201705393149406	0.838	0.945	1	ILC
SH3BGRL3	0.224829081697537	-0.240223624271737	0.987	0.996	1	ILC
WDR43	0.226117187866567	-0.251318286684131	0.374	0.509	1	ILC
IL7R	0.22644967634573	-0.542448554856445	0.539	0.615	1	ILC
DAP	0.227018298442139	-0.226423525029451	0.353	0.491	1	ILC
GNA15	0.227446789292426	-0.223417426737212	0.19	0.256	1	ILC
CALR	0.227493003674631	-0.201637075734375	0.805	0.864	1	ILC
MORF4L1	0.227891262645654	-0.254323194919328	0.797	0.905	1	ILC
TMEM123	0.228794450268641	-0.234055983493417	0.792	0.901	1	ILC
ADD3	0.229258810231331	-0.370613391669896	0.489	0.586	1	ILC
AL121820.3	0.230774181068882	-0.206450877467426	0.084	0.147	1	ILC
TNFRSF25	0.233111025546343	-0.411688577764807	0.719	0.824	1	ILC
SON	0.234262535443063	-0.274371949768075	0.924	0.974	1	ILC
RPL41	0.234452107049002	-0.384285832692827	1	1	1	ILC
EIPR1	0.237092995525851	-0.341815490461027	0.387	0.502	1	ILC
PLAAT4	0.237227873768638	-0.465171369242761	0.649	0.773	1	ILC
OSTM1	0.239381090295465	-0.224947221084816	0.338	0.48	1	ILC
GMFG	0.242535528105604	-0.206422328752371	0.933	0.949	1	ILC
CSNK1A1	0.244419573760299	-0.20211491299951	0.764	0.828	1	ILC
CEP135	0.245284391348478	-0.248466434116085	0.242	0.326	1	ILC
RBM39	0.248827800481184	-0.275158331401631	0.853	0.938	1	ILC
FAU	0.250770194316636	-0.323899069252272	1	1	1	ILC
COMMD6	0.252162937834881	-0.275739789575502	0.95	0.956	1	ILC
PDHA1	0.252872377220411	-0.227544909102051	0.34	0.443	1	ILC
FAM89B	0.253361053488953	-0.32572186881565	0.487	0.597	1	ILC
ZC3H8	0.254079855230027	-0.237294293233066	0.359	0.458	1	ILC
SP110	0.254888747618829	-0.210022246620842	0.494	0.674	1	ILC
CD81	0.255095684177179	-0.230757223846688	0.944	0.927	1	ILC
TPM3	0.255560337276726	-0.266287907627037	0.911	0.96	1	ILC
LDHA	0.257763736249505	-0.293440884811456	0.636	0.747	1	ILC
SRRM1	0.258661468098194	-0.204131431564468	0.857	0.908	1	ILC
SSB	0.25976541631422	-0.201329256678252	0.595	0.744	1	ILC
NSA2	0.261054311887356	-0.356787216264927	0.818	0.883	1	ILC
S100A11	0.262647598569575	-0.214791563791885	0.853	0.912	1	ILC
SRP14	0.26276805795506	-0.252934879658646	0.987	0.993	1	ILC
ARF6	0.265771850605295	-0.226469955590662	0.755	0.85	1	ILC
BEX2	0.268020342918533	-0.298725147224363	0.416	0.568	1	ILC
AC025164.1	0.268667620460287	-0.233735645899317	0.26	0.374	1	ILC
KRT86	0.268781332718789	-0.221224567444744	0.307	0.451	1	ILC
AKT1S1	0.270799544671356	-0.203241320991536	0.277	0.348	1	ILC
RNF187	0.272161709828627	-0.232923088828618	0.439	0.586	1	ILC
ANXA11	0.273540894210977	-0.213622532869681	0.587	0.718	1	ILC
MTMR6	0.275627071674938	-0.217197258931423	0.262	0.344	1	ILC
HTRA2	0.27691776856193	-0.21597758177302	0.249	0.366	1	ILC
LY75	0.277046513303864	-0.259267575910875	0.216	0.297	1	ILC
TLE4	0.277197681671622	-0.232751838897751	0.277	0.33	1	ILC
TSPAN33	0.281105724793539	-0.208070973135588	0.253	0.311	1	ILC
VPS25	0.281792598816463	-0.212212593662937	0.405	0.564	1	ILC
RPL6	0.282296247255635	-0.410682694962887	0.998	1	1	ILC
ANP32E	0.282405084809686	-0.254312436999678	0.697	0.828	1	ILC
RAN	0.285883771548491	-0.208122598443457	0.803	0.857	1	ILC
REEP3	0.287297177051867	-0.277865210759589	0.504	0.564	1	ILC
SIGLEC7	0.287911187504543	-0.254174721439735	0.275	0.451	1	ILC
INO80D	0.288604326660512	-0.225309904718742	0.413	0.531	1	ILC
IFT27	0.288796383644415	-0.204474270156962	0.258	0.366	1	ILC
LACTB	0.289595527710865	-0.246157962404984	0.431	0.557	1	ILC
ARL14EP	0.290322715213084	-0.25043247143413	0.474	0.63	1	ILC
DSTN	0.290997233606342	-0.31011920950604	0.532	0.722	1	ILC
IGFLR1	0.291074092145207	-0.359253537600244	0.394	0.546	1	ILC
RPS13	0.291168126507317	-0.224396116242021	1	1	1	ILC
REXO2	0.295510640793836	-0.221895711040307	0.457	0.568	1	ILC
SPSB3	0.297041891932769	-0.200659239657663	0.496	0.608	1	ILC
DCTN2	0.299602985313017	-0.275519944954186	0.472	0.608	1	ILC
CSTB	0.303427809148247	-0.325151555867252	0.437	0.571	1	ILC
BAD	0.305826316850041	-0.237331981683567	0.394	0.524	1	ILC
WDR59	0.308017271072748	-0.203241320991536	0.312	0.418	1	ILC
BATF	0.311409996819478	-0.33838772534282	0.312	0.414	1	ILC
RPL36AL	0.312833673202126	-0.217427788534803	0.994	0.996	1	ILC
UBB	0.314393369001057	-0.238412695606089	0.968	0.993	1	ILC
TNFSF10	0.315140136725037	-0.278998959376591	0.519	0.513	1	ILC
SERTAD2	0.316624982634707	-0.235793970272543	0.344	0.473	1	ILC
ITM2A	0.316670857079633	-0.217468661039946	0.266	0.344	1	ILC
RPL35A	0.317630788202962	-0.259320025757543	1	1	1	ILC
CRIP1	0.31931112035641	-0.471368543799877	0.506	0.531	1	ILC
LAYN	0.320128950122428	-0.335545045778826	0.344	0.465	1	ILC
IER2	0.32075567365678	-0.277340117017345	0.578	0.645	1	ILC
RPL27	0.320839603996607	-0.328015566937563	1	1	1	ILC
FAM162A	0.320853299637003	-0.228275788523714	0.411	0.524	1	ILC
CDK11A	0.32262398460394	-0.221405732779068	0.305	0.421	1	ILC
NIN	0.323640928272399	-0.204149388151384	0.307	0.403	1	ILC
PLP2	0.325717307937793	-0.231744897631336	0.327	0.403	1	ILC
NT5C2	0.326658257466493	-0.228477183797425	0.348	0.505	1	ILC
HSP90AB1	0.327769516778979	-0.25323359240649	0.924	0.941	1	ILC
BEX4	0.328290103430374	-0.266967371091539	0.587	0.729	1	ILC
FOS	0.328597862922686	-0.592705476117241	0.171	0.168	1	ILC
MICOS10	0.329188024478499	-0.278339578646311	0.652	0.714	1	ILC
ZNRF1	0.331085767876082	-0.307339629469057	0.478	0.641	1	ILC
RPL38	0.331764108991102	-0.383234388879172	0.998	1	1	ILC
FXYD5	0.331823453176339	-0.257835958869481	0.853	0.941	1	ILC
VPS13A	0.332108484203445	-0.257874379051984	0.465	0.564	1	ILC
ATG3	0.332570777352872	-0.206450877467426	0.372	0.498	1	ILC
SRRM2	0.338548821048799	-0.262738042841608	0.814	0.919	1	ILC
MACF1	0.339407651874037	-0.228555338408397	0.764	0.824	1	ILC
DBF4	0.341116127208326	-0.286238903361074	0.416	0.549	1	ILC
MAP1LC3B	0.341143785296749	-0.372500940816411	0.654	0.784	1	ILC
TMA7	0.341320429317003	-0.247393636481329	0.985	0.989	1	ILC
SKIL	0.341352196413144	-0.22204201875026	0.693	0.722	1	ILC
NDUFA5	0.342092672819767	-0.246965755629097	0.665	0.744	1	ILC
CDC42	0.342884661403147	-0.288325532363659	0.831	0.941	1	ILC
EIF1AX	0.343236004676351	-0.208640358759653	0.734	0.846	1	ILC
PSMD9	0.34353114094113	-0.216271848278454	0.571	0.659	1	ILC
ARID4B	0.343729755699596	-0.204456433526557	0.745	0.839	1	ILC
RAB3GAP2	0.343730076608446	-0.211036431612149	0.344	0.429	1	ILC
CMTM3	0.34401944944085	-0.272220843048523	0.472	0.641	1	ILC
PPP6R2	0.344054920797473	-0.215548669213316	0.439	0.575	1	ILC
SELENOS	0.34412549352683	-0.215439660694681	0.82	0.897	1	ILC
DYNLRB1	0.347161447410614	-0.222698691262204	0.723	0.839	1	ILC
RPL35	0.347692692158646	-0.215973109745633	1	1	1	ILC
LTA4H	0.350569279744757	-0.377821143906378	0.565	0.722	1	ILC
TRAC	0.350683362399969	-0.314501515430391	0.665	0.777	1	ILC
KRTCAP2	0.352738247970758	-0.20510977112787	0.794	0.89	1	ILC
SNRPN	0.352872771052725	-0.285450682443472	0.47	0.597	1	ILC
YWHAH	0.353447468069081	-0.325545612132787	0.686	0.842	1	ILC
MTDH	0.354528015223666	-0.221690755527719	0.877	0.938	1	ILC
MGAT4A	0.357169991801199	-0.328191741384324	0.558	0.729	1	ILC
CHD3	0.357928478643196	-0.241704342969411	0.392	0.473	1	ILC
RPS3A	0.3580564278847	-0.329808454764383	1	1	1	ILC
RNASEK	0.358736297763772	-0.215767820161752	0.926	0.945	1	ILC
PYCARD	0.361358592308371	-0.300415516361924	0.537	0.67	1	ILC
REXO4	0.362800153102378	-0.213725100856949	0.353	0.48	1	ILC
GRB2	0.363825113206391	-0.231716284935543	0.66	0.817	1	ILC
GABARAP	0.36560433287695	-0.253158862664126	0.842	0.945	1	ILC
TLE5	0.366606487300199	-0.238392652662508	0.758	0.864	1	ILC
PRR5	0.369963496046904	-0.362262959630299	0.435	0.608	1	ILC
ARGLU1	0.370367016079052	-0.208563169266271	0.797	0.875	1	ILC
DDX21	0.371387885335112	-0.320371937527314	0.578	0.678	1	ILC
RPL7	0.373546312413227	-0.295365285310802	0.985	0.993	1	ILC
GNAI2	0.374092412881196	-0.219493997607113	0.775	0.901	1	ILC
SEPTIN2	0.374398969843618	-0.32774277282871	0.797	0.857	1	ILC
RPL22L1	0.374687781934594	-0.30163480894918	0.632	0.74	1	ILC
RHOA	0.374999248385893	-0.25317120167541	0.838	0.916	1	ILC
MPV17L	0.376056056588093	-0.24935201532477	0.264	0.366	1	ILC
RPL29	0.376912931561051	-0.240603504333523	1	1	1	ILC
HNRNPH1	0.377969656258132	-0.222110103340985	0.753	0.824	1	ILC
VPS36	0.379457100781876	-0.267094947254765	0.574	0.685	1	ILC
SRSF11	0.380291527377747	-0.217252024923058	0.81	0.828	1	ILC
TPT1	0.38112296317274	-0.208762486582303	1	1	1	ILC
PGGHG	0.38406715583763	-0.367140630114434	0.452	0.546	1	ILC
PKM	0.384490982034666	-0.215452603591024	0.617	0.766	1	ILC
EIF4B	0.385021330523596	-0.205599478775919	0.751	0.839	1	ILC
RALBP1	0.386130370189252	-0.253633794012667	0.76	0.839	1	ILC
PAFAH1B1	0.386712591818193	-0.222349222347302	0.636	0.74	1	ILC
RPS25	0.38866045123229	-0.213064861799386	1	1	1	ILC
SARAF	0.391040597863527	-0.261994309950201	0.831	0.923	1	ILC
PIN1	0.39148186793823	-0.255980419114593	0.526	0.623	1	ILC
HIST1H1D	0.393522251929867	-0.385435405826106	0.387	0.527	1	ILC
JAK1	0.394020727469894	-0.239220100601557	0.851	0.938	1	ILC
PDAP1	0.395454137293994	-0.241763986895152	0.665	0.773	1	ILC
DYNLL1	0.39546000440186	-0.230700967138264	0.825	0.875	1	ILC
PNISR	0.395556997886985	-0.242862422185547	0.89	0.941	1	ILC
HIST1H1E	0.397531246265478	-0.404607593892776	0.491	0.582	1	ILC
LEPROTL1	0.398209197976793	-0.203776743169101	0.597	0.703	1	ILC
ATRX	0.399059471527087	-0.212818394289699	0.727	0.799	1	ILC
UQCR11	0.400952880952934	-0.223997859049134	0.963	0.974	1	ILC
ETS1	0.403579643244371	-0.340563812016587	0.773	0.875	1	ILC
ZNHIT1	0.408810444487277	-0.20741014075784	0.673	0.788	1	ILC
SCT	0.411253931356579	-0.371693716367843	0.123	0.187	1	ILC
PTGES3	0.413040924002571	-0.226417426386227	0.831	0.894	1	ILC
RAB37	0.41324321547702	-0.371016896088334	0.411	0.56	1	ILC
RPS15	0.414221105462753	-0.232693548765628	1	1	1	ILC
KMT2E	0.416792048175849	-0.23197005097145	0.766	0.886	1	ILC
COX4I1	0.418284818674542	-0.203969671002187	0.976	0.989	1	ILC
ZNF428	0.419151321718723	-0.227930604877878	0.504	0.597	1	ILC
SENP6	0.420255650893036	-0.210211736081695	0.519	0.601	1	ILC
TMEM30A	0.420567327546129	-0.206109370768971	0.478	0.549	1	ILC
RSRP1	0.420755971951374	-0.223936909741686	0.751	0.817	1	ILC
FAM204A	0.421239668083698	-0.249182722223983	0.526	0.648	1	ILC
HMGN2	0.422162359211452	-0.229955498354484	0.879	0.949	1	ILC
SMAP2	0.423162298314856	-0.205588988088711	0.729	0.817	1	ILC
FXR1	0.423240809025487	-0.200865584747364	0.626	0.725	1	ILC
LIF	0.423849116242782	-0.252514241037907	0.214	0.267	1	ILC
MRPL52	0.424128311896245	-0.205758771413909	0.697	0.769	1	ILC
ELOB	0.424335952900768	-0.200509203249092	0.942	0.963	1	ILC
DDX18	0.425624143495505	-0.222667178297417	0.684	0.799	1	ILC
MALAT1	0.426621717492468	-0.430555685892941	1	1	1	ILC
SAMD1	0.429562600765817	-0.232421194566854	0.281	0.344	1	ILC
SBDS	0.430336594914171	-0.210163185828762	0.446	0.571	1	ILC
YWHAB	0.431211657383841	-0.266085049798677	0.866	0.945	1	ILC
NFKBIA	0.431988632017176	-0.316334524355514	0.719	0.85	1	ILC
ATP5MD	0.437666399476804	-0.256189582981955	0.868	0.938	1	ILC
ATXN7L3B	0.440142873586766	-0.269277714922865	0.569	0.685	1	ILC
RPL10A	0.442299357764534	-0.255404288758755	1	1	1	ILC
RAB7A	0.442924601757818	-0.298299735652991	0.574	0.755	1	ILC
EML2-AS1	0.446424825499478	-0.303761085683634	0.093	0.121	1	ILC
IL4I1	0.446892247086366	-0.448270934288548	0.543	0.667	1	ILC
TRADD	0.44719957558825	-0.252412947114526	0.407	0.564	1	ILC
N4BP2L2	0.447514052486947	-0.217517891449464	0.874	0.912	1	ILC
GPX4	0.450399962586882	-0.265196209788807	0.924	0.945	1	ILC
NDUFA3	0.455186131157621	-0.280944603691561	0.742	0.908	1	ILC
CD52	0.455580667496381	-0.213481328919558	0.942	0.974	1	ILC
GOLGA8A	0.458131908148538	-0.202496055077109	0.383	0.524	1	ILC
TMEM107	0.45829694957647	-0.3103640394903	0.342	0.465	1	ILC
ATP5F1E	0.45871565218375	-0.267382317550666	0.994	1	1	ILC
GNG4	0.459142278209625	-0.23360413313342	0.104	0.172	1	ILC
EIF4G2	0.459364719549305	-0.227889348385039	0.851	0.912	1	ILC
SEC11A	0.463626303009129	-0.286252171779526	0.887	0.919	1	ILC
TNFRSF4	0.463836208025192	-0.43318732757332	0.314	0.421	1	ILC
COMMD8	0.463847354815559	-0.223766840207812	0.424	0.513	1	ILC
RPS10	0.464123324561265	-0.272917847823162	0.989	0.989	1	ILC
ELK3	0.465603131769518	-0.263647405647941	0.481	0.634	1	ILC
CDK12	0.466878987909406	-0.238159737194765	0.47	0.59	1	ILC
ACAA1	0.472802921812768	-0.216842483314022	0.446	0.582	1	ILC
MBNL1	0.474342809142201	-0.202270289563648	0.846	0.901	1	ILC
IL23R	0.474575858555384	-0.272600812373799	0.413	0.549	1	ILC
ZNF106	0.475401269439992	-0.208749179638239	0.582	0.714	1	ILC
RPL24	0.477927693381704	-0.233137470796866	0.998	1	1	ILC
RPL18A	0.478784548991306	-0.229227465588355	1	1	1	ILC
TMED4	0.480337094337532	-0.220211501204347	0.537	0.648	1	ILC
RPL21	0.481983271435409	-0.26646473284177	1	1	1	ILC
NRIP1	0.482471217537587	-0.263801873373727	0.645	0.766	1	ILC
MT-ND5	0.482494782932376	-0.317421622629149	0.961	0.985	1	ILC
NENF	0.487164140458142	-0.224720163338532	0.353	0.491	1	ILC
MAML2	0.487252662133802	-0.243987493156917	0.517	0.601	1	ILC
AC008105.3	0.487424054482373	-0.377367081312789	0.452	0.564	1	ILC
PDCD6	0.49032571146031	-0.262605861336097	0.682	0.799	1	ILC
GPR108	0.494162553990505	-0.209754130292064	0.335	0.487	1	ILC
SRSF9	0.497629738640738	-0.311460500892962	0.816	0.875	1	ILC
PHACTR2	0.499320906697406	-0.379944996962504	0.69	0.78	1	ILC
GCC2	0.499717241037826	-0.343633552769272	0.706	0.81	1	ILC
FAAP20	0.499793444536072	-0.210687870353897	0.444	0.557	1	ILC
FOSB	0.500102225630084	-0.226881282040784	0.121	0.132	1	ILC
HIST1H1C	0.500344466360666	-0.207581959486075	0.498	0.619	1	ILC
CNBP	0.504150478840111	-0.247351631788739	0.792	0.875	1	ILC
CD22	0.504843205888664	-0.210489337591285	0.082	0.11	1	ILC
LINC01871	0.505808189511296	-0.469330665208015	0.643	0.784	1	ILC
EVI2B	0.509353684058224	-0.25455783726752	0.459	0.48	1	ILC
ATRAID	0.510037473784189	-0.253070597919356	0.548	0.689	1	ILC
HNRNPA0	0.510955839524095	-0.243612977832105	0.755	0.835	1	ILC
RPS12	0.51485707744488	-0.220449225617819	1	1	1	ILC
JTB	0.515638745983612	-0.209793812525453	0.797	0.868	1	ILC
NDUFB11	0.51591546590551	-0.227610439979892	0.792	0.864	1	ILC
CST3	0.51657597036463	-0.209528080996435	0.422	0.527	1	ILC
BASP1	0.518061136715065	-0.293950313516324	0.186	0.249	1	ILC
STRAP	0.519010733879817	-0.223324696031822	0.509	0.648	1	ILC
SPINT2	0.520902365242445	-0.278488951965249	0.364	0.473	1	ILC
IK	0.521113412621587	-0.241308352676064	0.677	0.832	1	ILC
LIMD2	0.522052837963352	-0.311408424470636	0.751	0.89	1	ILC
TSR3	0.522184897336203	-0.200947752917769	0.472	0.601	1	ILC
LAPTM4A	0.522444288290704	-0.21204272571178	0.439	0.568	1	ILC
EIF6	0.523185005981375	-0.281697693984221	0.558	0.674	1	ILC
MAF	0.527799636124148	-0.207665778626285	0.63	0.725	1	ILC
NDUFB1	0.529472120169667	-0.271947702034496	0.816	0.93	1	ILC
TRBC1	0.531034153351793	-0.380148862159942	0.881	0.894	1	ILC
TRIR	0.532066521996296	-0.209804755002442	0.848	0.938	1	ILC
CD2AP	0.53207147235506	-0.23394230119237	0.435	0.601	1	ILC
AKAP17A	0.532863332320033	-0.304544378023399	0.457	0.645	1	ILC
MRPL14	0.532907876153213	-0.212709867939108	0.556	0.652	1	ILC
CHURC1	0.533461801850378	-0.242633213774073	0.695	0.813	1	ILC
SOS1	0.533969514371858	-0.234918404866805	0.673	0.718	1	ILC
YBX1	0.535889040673597	-0.296301425625945	0.926	0.978	1	ILC
RPL7L1	0.537287062342186	-0.213480550493773	0.554	0.692	1	ILC
RUNX3	0.539053706878567	-0.339413000245722	0.864	0.938	1	ILC
CAMTA1	0.539176926827498	-0.209368360849721	0.576	0.648	1	ILC
ATOX1	0.541677289189953	-0.230847531774893	0.68	0.766	1	ILC
FTH1	0.544523934688293	-0.228206093938955	0.994	1	1	ILC
CDKN2D	0.548247942616559	-0.216584519469721	0.338	0.414	1	ILC
SERBP1	0.550684987402598	-0.264163312839349	0.859	0.923	1	ILC
ARL6IP5	0.554036115123431	-0.233666356349401	0.859	0.886	1	ILC
SNX6	0.556512193788782	-0.226835758949702	0.714	0.813	1	ILC
SNHG32	0.558466759799629	-0.207518232922967	0.662	0.751	1	ILC
SOD1	0.559093881558816	-0.221768638383248	0.868	0.952	1	ILC
TAF7	0.560320767701056	-0.254344691950478	0.639	0.788	1	ILC
RAB14	0.562239453395364	-0.265469559954503	0.632	0.755	1	ILC
EDF1	0.563160376684249	-0.205265297254217	0.946	0.941	1	ILC
AHR	0.564358041796414	-0.334477122913837	0.669	0.762	1	ILC
ITGA4	0.570600284257917	-0.554699763002211	0.589	0.733	1	ILC
MED4	0.570925956750836	-0.23470913750894	0.576	0.67	1	ILC
JAML	0.573652014434914	-0.285705636198175	0.563	0.612	1	ILC
NHP2	0.57421072800858	-0.201361381746244	0.554	0.674	1	ILC
UXT	0.576802940801041	-0.231038878850413	0.814	0.875	1	ILC
IGFBP4	0.576821729656617	-0.223549535618848	0.279	0.396	1	ILC
ATP5F1C	0.576947301529179	-0.207844112767293	0.745	0.835	1	ILC
SPOCK2	0.578488211054769	-0.404504167409355	0.639	0.773	1	ILC
ATP5MG	0.578791668585357	-0.225544779662411	0.985	0.989	1	ILC
CDV3	0.579876315557454	-0.219244709768077	0.801	0.883	1	ILC
DDX17	0.581987823251075	-0.295793210074323	0.87	0.919	1	ILC
RBM17	0.581998745039959	-0.267944906339663	0.675	0.791	1	ILC
EIF5A	0.582978619282344	-0.406672132002247	0.684	0.85	1	ILC
RPL13	0.58346392481976	-0.283165532749546	1	1	1	ILC
MT-ND3	0.583492655934131	-0.296205175600528	1	1	1	ILC
ATP5MC3	0.583827949786923	-0.221909328684401	0.861	0.897	1	ILC
OST4	0.584119822828712	-0.328094175515212	0.957	0.985	1	ILC
MAP3K8	0.585383661440793	-0.401966389968646	0.667	0.791	1	ILC
PAK2	0.587583608902727	-0.260732967790196	0.823	0.897	1	ILC
RPS21	0.588958941371918	-0.358920514754862	1	1	1	ILC
C8orf33	0.589576159034391	-0.202843097279786	0.314	0.436	1	ILC
TBK1	0.590628210887837	-0.200636294548562	0.405	0.546	1	ILC
NUFIP2	0.591115531216585	-0.221874448973178	0.517	0.612	1	ILC
REV3L	0.593084491183719	-0.235090925511327	0.405	0.476	1	ILC
ATP6AP2	0.593615639134518	-0.215780412975792	0.643	0.758	1	ILC
PRDX1	0.595282736610575	-0.234458220885939	0.703	0.842	1	ILC
PTMS	0.595398649208346	-0.246888904229098	0.383	0.513	1	ILC
TMEM50A	0.595965338643553	-0.293169015551269	0.799	0.875	1	ILC
RPS4X	0.597441296064411	-0.28754885093625	1	1	1	ILC
RABAC1	0.597900296851088	-0.252666649364496	0.695	0.788	1	ILC
S100A6	0.600841655443891	-0.257855488256641	0.861	0.901	1	ILC
RSL1D1	0.60175464528337	-0.27153346582123	0.621	0.74	1	ILC
CALM1	0.602088683940925	-0.323924830258108	0.961	0.978	1	ILC
IL2RG	0.60407645422198	-0.384384027367333	0.812	0.945	1	ILC
STOML2	0.60455244676817	-0.204103122611004	0.496	0.571	1	ILC
HSPD1	0.605211678941699	-0.207598454121509	0.647	0.762	1	ILC
COX8A	0.605422804239738	-0.225230480840229	0.916	0.93	1	ILC
SMS	0.605781391114573	-0.267188510278299	0.411	0.524	1	ILC
PSMB8	0.611002050794837	-0.225203859289543	0.732	0.817	1	ILC
MPG	0.617568840652511	-0.237785635334	0.805	0.85	1	ILC
LGALS3	0.617857413001411	-0.348083676819416	0.55	0.586	1	ILC
ALOX5AP	0.619763994902422	-0.225616111881281	0.706	0.747	1	ILC
TCEA1	0.6204847412907	-0.282105498640152	0.831	0.886	1	ILC
ITSN2	0.621423063703783	-0.217591435072627	0.513	0.619	1	ILC
SSBP4	0.624136732715698	-0.258093664563523	0.385	0.568	1	ILC
RPS23	0.624138059154578	-0.252863548932213	1	1	1	ILC
PTPN22	0.624797348415309	-0.22941498835853	0.667	0.755	1	ILC
ITGB1	0.625320495676106	-0.356108601501991	0.701	0.835	1	ILC
NCOR1	0.633446858558413	-0.270532138839122	0.732	0.839	1	ILC
IGKC	0.63364253098578	-0.759567252464305	0.55	0.736	1	ILC
EIF2S3	0.63466819603755	-0.264227208746627	0.634	0.718	1	ILC
KIAA1324	0.634896573852562	-0.242359205488152	0.253	0.396	1	ILC
MAN1A1	0.636117582595475	-0.206835544858291	0.478	0.575	1	ILC
HIST1H2AC	0.636196243603199	-0.217562294329762	0.4	0.487	1	ILC
NDUFS8	0.637501313270508	-0.252565856753222	0.669	0.853	1	ILC
TIMM8B	0.637576209753101	-0.210258505460922	0.665	0.791	1	ILC
RPL12	0.639509604001286	-0.342083928971828	1	1	1	ILC
ARL6IP1	0.6409586251753	-0.307894875812431	0.714	0.832	1	ILC
SEPHS2	0.641153396799262	-0.215268897240509	0.602	0.685	1	ILC
RPL10	0.644834265595816	-0.283808172352571	1	1	1	ILC
TUFM	0.646193082227392	-0.203349973445271	0.682	0.736	1	ILC
RPL30	0.646955527636975	-0.203542173361908	1	1	1	ILC
CALM2	0.652311019450605	-0.278626824832839	0.898	0.945	1	ILC
AQP3	0.654837202351497	-0.335657844801048	0.496	0.641	1	ILC
SQSTM1	0.655000341826154	-0.258418529572098	0.861	0.934	1	ILC
RPS18	0.657593913533203	-0.265326176664438	1	1	1	ILC
ATP6V1G1	0.658584730325012	-0.249004445991361	0.874	0.945	1	ILC
TSPO	0.660230279124091	-0.283733319200779	0.706	0.791	1	ILC
SHOC2	0.661066496833585	-0.233241178354961	0.5	0.663	1	ILC
C9orf16	0.661205603567861	-0.254037047666699	0.859	0.886	1	ILC
MOB1A	0.662397502507189	-0.242581169437172	0.712	0.817	1	ILC
TNFRSF18	0.664871066588839	-0.271902908429773	0.76	0.78	1	ILC
EFCAB14	0.666577554007791	-0.211634353470863	0.439	0.571	1	ILC
RPS8	0.666596987287447	-0.290898956091109	1	1	1	ILC
CA2	0.666608743957428	-0.222004578621516	0.273	0.333	1	ILC
SEC62	0.66694008201365	-0.279612167632047	0.814	0.916	1	ILC
TBL1XR1	0.667217807644544	-0.238030399703899	0.69	0.769	1	ILC
SYNRG	0.66849442193104	-0.243875782778565	0.595	0.714	1	ILC
TOR1AIP1	0.669108356327254	-0.200159131599702	0.39	0.476	1	ILC
SEPTIN7	0.675883777282196	-0.22754490910205	0.918	0.971	1	ILC
GSTK1	0.677471503780281	-0.216548671513065	0.591	0.736	1	ILC
ANAPC16	0.685347490777576	-0.275110241230816	0.844	0.938	1	ILC
PDCD4	0.686324479431976	-0.252991533363445	0.738	0.842	1	ILC
RPL19	0.687078578228826	-0.237891115308521	1	1	1	ILC
IL27RA	0.688176764086343	-0.221026879312218	0.344	0.44	1	ILC
BTG1	0.688311108227409	-0.387954844540318	0.898	0.949	1	ILC
MIF	0.689389504091678	-0.302205609285165	0.946	0.978	1	ILC
TMEM243	0.691257032882351	-0.210555275800163	0.584	0.703	1	ILC
CYGB	0.69250841541613	-0.252750002258401	0.212	0.293	1	ILC
RACK1	0.692785271262195	-0.275687724578262	0.996	1	1	ILC
EIF2S2	0.692918372293036	-0.252936003350201	0.781	0.886	1	ILC
BCAS3	0.693004901413117	-0.342221433992906	0.312	0.425	1	ILC
JUND	0.696049000661068	-0.327801194111389	0.866	0.912	1	ILC
SOCS1	0.697403913565064	-0.245940825617611	0.346	0.436	1	ILC
SF1	0.69743250258787	-0.257219568783444	0.781	0.868	1	ILC
IRF1	0.698582754610273	-0.383124998498039	0.682	0.839	1	ILC
PTP4A2	0.699049372585639	-0.342330658737697	0.729	0.879	1	ILC
FRG1	0.699670217813219	-0.238338432313701	0.556	0.718	1	ILC
MRPL57	0.70002496915869	-0.21503837330415	0.725	0.81	1	ILC
AP2B1	0.700158819882297	-0.293980909880057	0.634	0.766	1	ILC
KMT5A	0.700848005537681	-0.245068736706904	0.437	0.608	1	ILC
MYC	0.703275570846599	-0.200623609786762	0.212	0.282	1	ILC
LUC7L3	0.704963249313698	-0.221778534666665	0.777	0.839	1	ILC
ANKRD12	0.705729828311287	-0.243631122875007	0.825	0.908	1	ILC
EIF3G	0.708041361504547	-0.228585563397137	0.764	0.824	1	ILC
PPIA	0.708321548670675	-0.369264075567717	0.981	0.982	1	ILC
RPS27A	0.710650332027598	-0.221276457272423	1	1	1	ILC
PJA2	0.712993238178267	-0.23435315176503	0.613	0.718	1	ILC
NMT1	0.714276718458467	-0.282379122096407	0.532	0.722	1	ILC
SCAND1	0.716341441355484	-0.200996447375318	0.721	0.824	1	ILC
IMP3	0.717950542117285	-0.207087688354344	0.604	0.67	1	ILC
TMEM230	0.720580717130264	-0.228873583041817	0.61	0.722	1	ILC
BAX	0.722900164713784	-0.264519933722956	0.643	0.755	1	ILC
INPP1	0.723312993243379	-0.209332134530722	0.387	0.516	1	ILC
HIGD2A	0.724285529440879	-0.244236810379668	0.587	0.74	1	ILC
MED10	0.724787719278339	-0.237001256103964	0.58	0.659	1	ILC
CFDP1	0.725970636092878	-0.268831726284475	0.545	0.729	1	ILC
PLCG2	0.72758856775673	-0.300255858286677	0.647	0.817	1	ILC
BATF3	0.728250512062052	-0.313153701722008	0.136	0.179	1	ILC
ERBIN	0.728638915159445	-0.20154096334362	0.491	0.542	1	ILC
MRPS24	0.728774760602431	-0.205878265814389	0.587	0.685	1	ILC
SLTM	0.731511770511381	-0.263079054727115	0.716	0.799	1	ILC
MRPL51	0.732577686948994	-0.208939036963275	0.682	0.784	1	ILC
SKAP1	0.733283771334711	-0.245368181495311	0.439	0.557	1	ILC
GPSM3	0.737077843848487	-0.336322911698561	0.602	0.722	1	ILC
RBPJ	0.737251930213941	-0.350295928091188	0.853	0.901	1	ILC
ELF1	0.737332195605808	-0.258864023979534	0.703	0.864	1	ILC
YY1	0.739273418787591	-0.254984000045604	0.729	0.872	1	ILC
BCL7C	0.740847562639618	-0.226520986832099	0.574	0.645	1	ILC
CD63	0.740935561541513	-0.251623421433955	0.972	0.993	1	ILC
SSBP1	0.742011199910576	-0.225821508789117	0.76	0.832	1	ILC
NACA	0.742279323904158	-0.286511176178426	0.998	1	1	ILC
CAST	0.743078626359286	-0.220431632074369	0.519	0.604	1	ILC
CYP1B1	0.743427645305021	-0.228885243492096	0.515	0.505	1	ILC
DDX1	0.744409324058526	-0.239049191625459	0.45	0.637	1	ILC
ATP6V0B	0.745867788295688	-0.203210425186995	0.677	0.78	1	ILC
MAF1	0.747568730129343	-0.268464201633098	0.565	0.703	1	ILC
SRI	0.748678565886034	-0.296150817948216	0.805	0.872	1	ILC
NAA38	0.748745498947027	-0.289158686398438	0.751	0.857	1	ILC
SUMO1	0.748935570732055	-0.226460838198921	0.716	0.832	1	ILC
APP	0.749161110880489	-0.213430749387418	0.463	0.571	1	ILC
ARAP2	0.750481432149302	-0.245994152383076	0.446	0.568	1	ILC
NDUFV3	0.751122011877415	-0.21962626621516	0.498	0.601	1	ILC
NPM1	0.751937050674341	-0.286048352141361	0.97	0.989	1	ILC
PBXIP1	0.75308682583494	-0.2623746618914	0.595	0.707	1	ILC
CASP3	0.754314661180518	-0.210124195915015	0.537	0.634	1	ILC
SET	0.756105033752068	-0.296574256452227	0.92	0.945	1	ILC
CD83	0.75611037312891	-0.213452376983233	0.273	0.319	1	ILC
JUN	0.758566350552458	-0.352742418487346	0.327	0.443	1	ILC
CWF19L2	0.759012713443775	-0.226628759405057	0.407	0.535	1	ILC
PFDN1	0.759292085152386	-0.202970308732464	0.528	0.652	1	ILC
ARHGAP10	0.762159316243231	-0.310994202442963	0.468	0.59	1	ILC
MRPS6	0.764510129862125	-0.247186546502673	0.768	0.806	1	ILC
RPS27	0.765518773176488	-0.357895653386934	1	1	1	ILC
PGM2L1	0.766986919279649	-0.210942799850229	0.327	0.392	1	ILC
EEF1A1	0.767380432394356	-0.362116922752408	1	1	1	ILC
HDGF	0.768567551728393	-0.217316827805592	0.509	0.612	1	ILC
STARD4	0.769408287669526	-0.229882634508566	0.262	0.278	1	ILC
LSM14A	0.770683720199401	-0.211808674711937	0.58	0.758	1	ILC
R3HDM2	0.772462182419201	-0.200738209946292	0.374	0.524	1	ILC
DDHD1	0.773255039125668	-0.209087266000693	0.519	0.656	1	ILC
VTI1B	0.773426679531	-0.209403729876934	0.47	0.564	1	ILC
KTN1	0.773942396572022	-0.289856658453742	0.801	0.949	1	ILC
AP1S2	0.777689255746432	-0.223211867584783	0.394	0.516	1	ILC
ASH1L	0.777794374728976	-0.212894367592904	0.558	0.714	1	ILC
ISCU	0.778869101983263	-0.290843064757799	0.779	0.846	1	ILC
ITM2B	0.778946667609648	-0.305559022480351	0.963	0.982	1	ILC
RPL11	0.781199584789526	-0.2707102973144	1	1	1	ILC
TRIP12	0.781297099039635	-0.20564647541654	0.626	0.714	1	ILC
LUZP1	0.781621199176238	-0.239434413993917	0.387	0.524	1	ILC
PCDH9	0.782149014503674	-0.233771483466938	0.31	0.418	1	ILC
ROCK1	0.782561836834902	-0.203413206556143	0.697	0.773	1	ILC
GPRIN3	0.784482334209038	-0.212902291419339	0.286	0.319	1	ILC
TLK1	0.78500473629619	-0.206944022247784	0.556	0.674	1	ILC
ERP29	0.786500928494209	-0.228891334809567	0.749	0.879	1	ILC
YWHAE	0.786991092252306	-0.297087796179387	0.619	0.795	1	ILC
ZFAS1	0.792324346479489	-0.234627225256598	0.924	0.934	1	ILC
TCF7	0.796116642649786	-0.295263938739553	0.695	0.81	1	ILC
BIRC6	0.800775617240755	-0.223115214458224	0.626	0.718	1	ILC
TRAPPC5	0.801724087659938	-0.212335433719283	0.751	0.832	1	ILC
NECAP2	0.802272979701798	-0.203122311295376	0.413	0.546	1	ILC
BCL3	0.804293849167713	-0.202729712028357	0.247	0.326	1	ILC
GADD45GIP1	0.807176531933991	-0.215885796331603	0.634	0.766	1	ILC
LINC01578	0.809772548605734	-0.258535695744021	0.701	0.777	1	ILC
DNAJA1	0.811512753644509	-0.296088089952103	0.725	0.824	1	ILC
PRNP	0.811519195283053	-0.244418727666447	0.452	0.608	1	ILC
PEBP1	0.811545405671683	-0.232593292269657	0.864	0.908	1	ILC
VAMP8	0.813088023762222	-0.280306948414489	0.84	0.923	1	ILC
FIS1	0.81334282960228	-0.204366894219574	0.682	0.799	1	ILC
METTL9	0.814151842216876	-0.250792695894521	0.654	0.769	1	ILC
FNBP4	0.815003234684807	-0.212756889598448	0.548	0.619	1	ILC
CCNI	0.819042644412771	-0.303666542559082	0.879	0.978	1	ILC
RPS28	0.819282086205223	-0.332559120283011	1	1	1	ILC
TMEM14C	0.819730238830342	-0.230865752291527	0.665	0.747	1	ILC
RPL23	0.819978543775308	-0.208272657659403	0.994	1	1	ILC
TLE1	0.820254006561475	-0.352805318799627	0.5	0.645	1	ILC
TIPARP	0.82115150033745	-0.306626368287181	0.673	0.824	1	ILC
TMEM160	0.822470652405229	-0.208155183679675	0.595	0.773	1	ILC
GABARAPL2	0.824325968072928	-0.229038347226216	0.786	0.813	1	ILC
VDAC1	0.824826007325723	-0.320897457513807	0.729	0.842	1	ILC
DBNL	0.825486464364479	-0.249222378189498	0.524	0.667	1	ILC
RPL15	0.83171540619599	-0.233540754665564	1	1	1	ILC
VAMP5	0.83311896691157	-0.200303093984157	0.424	0.564	1	ILC
XRRA1	0.833637350531681	-0.225988022259259	0.335	0.418	1	ILC
AL627171.2	0.834631245595427	-0.23462941077902	0.53	0.656	1	ILC
RWDD1	0.835893964375773	-0.205586530342392	0.74	0.806	1	ILC
PSMC5	0.839089425290942	-0.26785142213157	0.636	0.762	1	ILC
PRPF4B	0.841222598170045	-0.294398576743129	0.675	0.806	1	ILC
RAP1A	0.841932733588666	-0.253799963960756	0.584	0.707	1	ILC
RDX	0.842122421289124	-0.24746631837091	0.524	0.641	1	ILC
CTSD	0.842161796686335	-0.311189771940827	0.695	0.802	1	ILC
ANXA7	0.845292531596932	-0.224939719726222	0.639	0.733	1	ILC
RPS7	0.845988539287123	-0.273193436270613	0.998	1	1	ILC
AFF3	0.84631686008992	-0.229507018262519	0.299	0.421	1	ILC
RPL36	0.846914152354306	-0.277974740663973	0.998	1	1	ILC
AHI1	0.847356954747285	-0.303797274745379	0.639	0.729	1	ILC
JPT1	0.847499196751653	-0.215391112419469	0.532	0.645	1	ILC
ZMAT2	0.847870895235748	-0.257981178107509	0.623	0.777	1	ILC
NSD1	0.848143620799862	-0.235814817068096	0.494	0.612	1	ILC
YTHDF2	0.850474780191023	-0.231699947559176	0.513	0.652	1	ILC
RERE	0.850819901229155	-0.227319919621898	0.485	0.612	1	ILC
RBBP4	0.851870939569997	-0.265275361634693	0.675	0.78	1	ILC
DAP3	0.852790281587208	-0.204726196997965	0.444	0.597	1	ILC
DPP7	0.855943667881174	-0.234662646200398	0.639	0.729	1	ILC
EIF3J	0.856617470031952	-0.27550461434077	0.656	0.81	1	ILC
GSPT1	0.857207992501412	-0.228024289415778	0.55	0.689	1	ILC
PSMC3	0.857399306071057	-0.240313267529578	0.556	0.692	1	ILC
FAM120A	0.859084518619431	-0.214045078622928	0.489	0.582	1	ILC
SH3KBP1	0.859733570910745	-0.265156421094149	0.617	0.736	1	ILC
PAIP2	0.860552949456568	-0.249084968498664	0.69	0.842	1	ILC
RPL9	0.860826742251413	-0.299393640791337	1	1	1	ILC
CHMP4A	0.862487329766215	-0.257373996254176	0.643	0.791	1	ILC
UQCRC2	0.862930443331161	-0.245616482024068	0.552	0.722	1	ILC
MIER1	0.865036992532134	-0.217497428351158	0.693	0.777	1	ILC
ORAI3	0.866875500606486	-0.202215798095226	0.424	0.542	1	ILC
TNFSF13B	0.866993723103003	-0.32016383788261	0.582	0.74	1	ILC
AC007952.4	0.867425802175545	-0.30596803700746	0.385	0.516	1	ILC
ANP32B	0.868144845271672	-0.245252896548252	0.758	0.85	1	ILC
EHBP1L1	0.868164286251146	-0.239745804519383	0.351	0.432	1	ILC
ECHS1	0.868758964394128	-0.263195934697075	0.574	0.74	1	ILC
JUNB	0.8690742629438	-0.357970979598662	0.491	0.564	1	ILC
RPS29	0.870285924563104	-0.36736494484563	1	1	1	ILC
TMBIM4	0.87284943559957	-0.269228508932278	0.714	0.81	1	ILC
ATP6V0E1	0.874818753350256	-0.300956213308783	0.82	0.901	1	ILC
DDX5	0.876149737772141	-0.378621533106181	0.97	0.989	1	ILC
YPEL3	0.876578728282477	-0.26294965608103	0.762	0.868	1	ILC
CXCR4	0.878062141724714	-0.331385727714306	0.797	0.89	1	ILC
FAM32A	0.878836697234232	-0.242180834186345	0.539	0.714	1	ILC
PPP1R14B	0.87912176585832	-0.204343214505435	0.699	0.769	1	ILC
RPS26	0.880084254958778	-0.444795741704776	0.968	1	1	ILC
RPS2	0.881785265154373	-0.258501511715577	1	1	1	ILC
TFRC	0.881864973242773	-0.277712504218997	0.459	0.538	1	ILC
RPS6	0.884334242933122	-0.311345241926343	1	1	1	ILC
RBM23	0.886124643237879	-0.230220411463471	0.5	0.612	1	ILC
APEX1	0.886156680991133	-0.240927865533612	0.58	0.685	1	ILC
TRMT112	0.887188902176536	-0.233648139300584	0.827	0.886	1	ILC
RAB8B	0.888049360937489	-0.22204622714649	0.675	0.758	1	ILC
NORAD	0.890224782487819	-0.210899201603764	0.6	0.656	1	ILC
TNFAIP8	0.891385612897743	-0.223792077076489	0.619	0.674	1	ILC
COPZ1	0.891741957456158	-0.252964603731703	0.554	0.729	1	ILC
TMSB4X	0.893765563845732	-0.420940311696168	1	1	1	ILC
NOL7	0.89546922144043	-0.229726054236292	0.74	0.788	1	ILC
RPL39	0.895652830496697	-0.329687911700743	1	1	1	ILC
SAT1	0.896073114464627	-0.273880726984566	0.669	0.744	1	ILC
RPS3	0.897527341534062	-0.25966192267293	1	1	1	ILC
CIB1	0.897673476882155	-0.213219924525962	0.773	0.85	1	ILC
RPL34	0.897922117318378	-0.297759437655884	1	1	1	ILC
RPL37	0.898546196977083	-0.315641963275023	1	1	1	ILC
RPL36A	0.898665379559235	-0.329356129801551	1	1	1	ILC
CCR7	0.902176844865573	-0.241540053533654	0.286	0.366	1	ILC
ATP5MC2	0.902462704390019	-0.263457545605382	0.952	0.96	1	ILC
HMGN3	0.902547727895916	-0.261883268278328	0.747	0.846	1	ILC
FBXO9	0.904171337927834	-0.203917610721904	0.442	0.553	1	ILC
IL26	0.906290375669067	-0.285342241102317	0.281	0.396	1	ILC
COX17	0.907922153085394	-0.259759273800933	0.695	0.791	1	ILC
ALAS1	0.90868143771229	-0.21770665201769	0.277	0.366	1	ILC
HP1BP3	0.909269520304521	-0.283294788261722	0.771	0.85	1	ILC
EIF4A2	0.910200983599122	-0.288720348914331	0.745	0.832	1	ILC
SKP1	0.91108605706457	-0.298254357212305	0.948	0.963	1	ILC
HLA-F	0.915869428501598	-0.272445403078929	0.643	0.722	1	ILC
NFIL3	0.918924777058305	-0.223990399579261	0.37	0.484	1	ILC
SARS	0.921539014182539	-0.215728691055437	0.561	0.689	1	ILC
EPC1	0.922371361875342	-0.218733054991845	0.658	0.81	1	ILC
AMD1	0.922815398723729	-0.218562889760176	0.468	0.597	1	ILC
CYTH1	0.924369973835261	-0.254162001829842	0.513	0.678	1	ILC
RPL26	0.924590591861323	-0.251513392650891	1	1	1	ILC
PCMTD1	0.92554682362288	-0.232314345059645	0.593	0.733	1	ILC
IGHG1	0.928162878781125	-0.297300774676783	0.221	0.256	1	ILC
COMT	0.929640857005483	-0.205532402159696	0.435	0.553	1	ILC
DR1	0.932858670121449	-0.203906441109665	0.515	0.553	1	ILC
CENPF	0.935682383156549	-0.28780575547609	0.158	0.128	1	ILC
USP15	0.936894995893744	-0.241384667576813	0.571	0.718	1	ILC
CD2	0.937135292767251	-0.449635688670621	0.71	0.821	1	ILC
MRPS7	0.937137537645761	-0.212682831178941	0.47	0.615	1	ILC
HUWE1	0.937385825805776	-0.230237641661863	0.554	0.718	1	ILC
EIF1	0.941033053236296	-0.30908938460661	0.998	1	1	ILC
ECEL1	0.941214334523451	-0.368483499949319	0.091	0.15	1	ILC
GTF2I	0.941734414650456	-0.219714675546363	0.74	0.788	1	ILC
TRDC	0.941910388223737	-0.319778561277559	0.571	0.681	1	ILC
NCBP2	0.941922703838689	-0.202134737455403	0.455	0.604	1	ILC
POLR2J	0.94225862156376	-0.202517956734745	0.626	0.74	1	ILC
PWWP3A	0.943710173028484	-0.206450877467427	0.379	0.495	1	ILC
TMEM219	0.944105744309104	-0.237768868852929	0.53	0.685	1	ILC
EEF1G	0.944652647835492	-0.285112866564814	0.983	1	1	ILC
HSPB1	0.944692335206082	-0.364818921138963	0.483	0.615	1	ILC
CD37	0.946312866158247	-0.289426947700479	0.636	0.795	1	ILC
ATF4	0.948258051626791	-0.229442520093656	0.684	0.799	1	ILC
SNHG6	0.948542938057103	-0.232740110194231	0.952	0.963	1	ILC
KRT10	0.951540842767117	-0.212260779985011	0.652	0.736	1	ILC
RGS10	0.95344731172538	-0.210916116716513	0.723	0.777	1	ILC
ST13	0.953664309265773	-0.310821242983928	0.721	0.864	1	ILC
ZC3H15	0.95411281368868	-0.256312909104198	0.71	0.817	1	ILC
UFC1	0.954159804561868	-0.239187663879426	0.719	0.802	1	ILC
COPS9	0.956279109315432	-0.219636737561958	0.84	0.908	1	ILC
NOP53	0.957270275773398	-0.30157944949556	0.855	0.919	1	ILC
TMEM256	0.961002146666519	-0.242509137657815	0.567	0.74	1	ILC
CENPC	0.962720617510508	-0.211504105193712	0.545	0.601	1	ILC
JAK3	0.96275219286013	-0.208663034876407	0.39	0.487	1	ILC
BAZ2B	0.964404303042315	-0.210992011820374	0.437	0.553	1	ILC
EEF1D	0.964551117431481	-0.282147016630359	0.972	0.996	1	ILC
ABCF1	0.965957311192195	-0.251658736647265	0.6	0.729	1	ILC
CTSH	0.966628404353593	-0.291055472157978	0.636	0.762	1	ILC
FAM107B	0.967289043090097	-0.279067389006346	0.864	0.905	1	ILC
SHFL	0.973274130170582	-0.22275543959147	0.39	0.571	1	ILC
KLRB1	0.976006537326409	-0.209392053173487	0.892	0.894	1	ILC
CD82	0.977778648552492	-0.290438891890359	0.513	0.579	1	ILC
IL32	0.977969498734646	-0.387131226592936	0.719	0.791	1	ILC
POLR2K	0.979667441749864	-0.235012759499887	0.652	0.74	1	ILC
PRDX5	0.981587828757751	-0.229882634508566	0.773	0.861	1	ILC
SYF2	0.981930286281176	-0.260364569114228	0.805	0.883	1	ILC
CXXC5	0.982503979018074	-0.215046158931182	0.656	0.711	1	ILC
RPS15A	0.983100595270658	-0.286985812826437	1	1	1	ILC
PHTF2	0.985787085004373	-0.203966683929153	0.474	0.516	1	ILC
OTUD5	0.986316746821793	-0.303342264244939	0.524	0.604	1	ILC
DNAJC8	0.987490151648791	-0.241887683085877	0.766	0.883	1	ILC
SNRNP70	0.988197771762983	-0.232181152560844	0.619	0.751	1	ILC
TMPO	0.988536398205387	-0.230262476737647	0.541	0.604	1	ILC
CHMP2A	0.990188058369077	-0.247159540727102	0.662	0.736	1	ILC
HIV-NL-CI	0.993331264789718	4.30764930643698	0.829	0	1	ILC
RPL32	0.995000657292458	-0.272733515729635	1	1	1	ILC
ERP44	0.995046734816573	-0.210395145377568	0.487	0.586	1	ILC
RPL7A	0.995332270340798	-0.243430405978078	1	1	1	ILC
RPS24	0.998351395544078	-0.266613640918023	1	1	1	ILC
TMIGD2	0.999284903484972	-0.321293803806189	0.645	0.744	1	ILC
