# Supplementary material for: HIV-1 activates oxidative phosphorylation in infected CD4 T cells in a human tonsil explant model
Source: Front Immunol. 2023 May 30;14:1172938. doi: 10.3389/fimmu.2023.1172938 (PMC10266353; doi:10.3389/fimmu.2023.1172938)
Supplement: Supplementary file 10 [file Table_10.csv]

	p_val	avg_log2FC	pct.1	pct.2	p_val_adj	celltype
ZNF415	6.41070945266079e-06	0.25392398738908	0.143	0.018	0.112597700826534	ILC
TPT1	2.64688166165515e-05	-0.993240569028125	1	1	0.464898295053111	ILC
CFAP70	3.49685171064427e-05	0.353420642290899	0.286	0.055	0.61418703445756	ILC
AC010359.3	3.85131006659694e-05	0.358404049805155	0.214	0.055	0.676444100097087	ILC
LINC02739	4.87400394627848e-05	0.315775867905767	0.214	0.033	0.856070053124352	ILC
AL157392.3	8.45904466349769e-05	0.343505173425817	0.286	0.07	1	ILC
SPINDOC	0.000309889169835134	0.369380611501601	0.286	0.154	1	ILC
AC104653.1	0.000360129018830944	0.228206817280705	0.214	0.033	1	ILC
CD52	0.000372238928575095	-1.29877428617568	0.929	0.974	1	ILC
BTN2A1	0.000437847851309165	0.382699420217163	0.286	0.209	1	ILC
AC107464.3	0.000668486116852942	0.245873854675611	0.214	0.084	1	ILC
LTB	0.00130257137644733	-3.57642320521474	0.286	0.718	1	ILC
AC130650.2	0.00163224681650339	0.238438739891662	0.143	0.026	1	ILC
BRICD5	0.00166003878456451	0.212993723334198	0.214	0.044	1	ILC
HMGN2	0.00169574149830181	-1.60035904866068	0.857	0.949	1	ILC
RPL10	0.00178379443144515	-0.892790398563664	1	1	1	ILC
HIST1H4C	0.00185523637205438	-1.93554362786234	0.714	0.894	1	ILC
MT1X	0.00280040627029259	1.27950161742256	0.429	0.381	1	ILC
HSPA8	0.00336904304612121	-1.26460768302448	0.714	0.916	1	ILC
PLAG1	0.00367842859530008	0.265502661424543	0.214	0.059	1	ILC
H3F3B	0.0036926865685342	-0.926298919292381	1	0.996	1	ILC
TUBA1B	0.00391475312742225	-2.2966673692375	0.5	0.674	1	ILC
RPL41	0.0041452961857152	-1.07941506587066	1	1	1	ILC
EIF1AX	0.00422237550100315	-0.780686971595524	0.643	0.846	1	ILC
FAU	0.00431912893018464	-0.714205691166351	1	1	1	ILC
RGS10	0.00477144673381619	-1.03901113941471	0.571	0.777	1	ILC
TUBGCP4	0.00480675705434325	0.361880948709609	0.357	0.216	1	ILC
PIK3C3	0.00485453337655213	0.406256613736634	0.5	0.363	1	ILC
DEK	0.00559737038813363	-1.01181688885306	0.929	0.905	1	ILC
ARHGEF7	0.00600279174224024	0.340543773054709	0.357	0.315	1	ILC
KTN1	0.00605561238703393	-1.07575427243005	0.857	0.949	1	ILC
ITGAX	0.00622727660240271	0.515084676129174	0.286	0.245	1	ILC
NR1D2	0.00635408182972857	0.294015349166956	0.357	0.187	1	ILC
RPS3	0.00637596399493808	-0.8797602857835	1	1	1	ILC
TIMM8B	0.00654386114544179	-0.743293214138217	0.5	0.791	1	ILC
TMA7	0.00672748424789821	-0.924437152131115	1	0.989	1	ILC
EFCAB2	0.00702185988496851	0.2079581334369	0.143	0.048	1	ILC
RPL22L1	0.0071025895178544	-0.961005868384136	0.571	0.74	1	ILC
SATB1-AS1	0.00719142842510564	0.317111078589586	0.357	0.245	1	ILC
PJA1	0.0071948933133677	0.202661787854312	0.214	0.106	1	ILC
ELMOD3	0.00720783470814904	0.202188850613267	0.286	0.22	1	ILC
RPL7A	0.00739836617385244	-0.547188232377644	1	1	1	ILC
ATP5MF	0.00744497659870247	-0.759902405443365	0.857	0.901	1	ILC
RPS8	0.00747334111722104	-0.85059702705438	1	1	1	ILC
RPS29	0.00749116461620834	-1.14781828357321	1	1	1	ILC
SERP1	0.00749908902073384	-0.737565342684878	0.643	0.857	1	ILC
RBM3	0.007516671386883	-0.897819605193522	0.714	0.846	1	ILC
TGFB1	0.00783953276471424	-1.03394733192334	0.5	0.832	1	ILC
MTDH	0.00785479298650058	-0.526169879658864	0.857	0.938	1	ILC
ZXDC	0.00857956622264925	0.258602159518533	0.214	0.176	1	ILC
AC092683.1	0.00869652714594768	0.306361837497895	0.5	0.344	1	ILC
ADGRL1	0.00889335318732404	0.234121713918555	0.286	0.128	1	ILC
COQ6	0.00902767942452045	0.211401637418471	0.286	0.158	1	ILC
RPS27	0.00997744194836262	-0.987149280897266	1	1	1	ILC
RPS24	0.0102280504615269	-0.706455414128117	1	1	1	ILC
SLC39A13	0.0103978923826393	0.247927513443586	0.214	0.132	1	ILC
ORMDL2	0.0107267697014133	0.259867126755111	0.5	0.454	1	ILC
TEFM	0.0115393895211008	0.333230743952863	0.429	0.242	1	ILC
JUND	0.0116222261906326	-1.10060394093841	0.714	0.912	1	ILC
RPL27	0.0124207832666006	-0.674476432279384	1	1	1	ILC
RPL12	0.0127147124815219	-0.854149133536546	1	1	1	ILC
CHMP2A	0.0128011055268063	-0.790130412305109	0.5	0.736	1	ILC
BTF3	0.0130659315269169	-0.837382160783977	1	0.989	1	ILC
PPIA	0.0131744587258072	-1.07342877080493	1	0.982	1	ILC
AAAS	0.0137225982408243	0.249778309131527	0.214	0.176	1	ILC
LACC1	0.0138883048599494	-0.548136634999011	0.571	0.615	1	ILC
RPL3	0.014194863354126	-0.738009701351919	1	1	1	ILC
IFITM1	0.0142191295320668	-0.404140044722646	0.714	0.714	1	ILC
CCNT2-AS1	0.0142761020890525	0.243582043167621	0.143	0.022	1	ILC
TRBC2	0.0149744076817377	-1.33942474273685	0.357	0.868	1	ILC
RPL35	0.0150995027721914	-0.764221348905068	1	1	1	ILC
RPL13	0.0155605520795365	-0.666778027696141	1	1	1	ILC
EIF1	0.015927080581313	-0.83745929620102	1	1	1	ILC
SMAD1	0.0162163860846767	0.321928094887362	0.286	0.117	1	ILC
RPL4	0.0164706043266991	-0.747307538387665	0.929	0.993	1	ILC
CRIP1	0.016631233558805	-1.51549768105806	0.357	0.531	1	ILC
FAM50B	0.0166716907786971	0.294015349166956	0.286	0.198	1	ILC
RBM17	0.0182089380508179	-0.797338212145688	0.357	0.791	1	ILC
TMEM167A	0.0182141736243518	-0.780686971595524	0.643	0.762	1	ILC
SRSF11	0.0182372843193335	-0.810287826179896	0.643	0.828	1	ILC
PCCB	0.0182637850779443	0.302680210294084	0.5	0.161	1	ILC
NEDD8	0.0183154325638808	-0.946618903671977	0.643	0.923	1	ILC
LSM4	0.0183357905316206	-1.37102264441553	0.143	0.692	1	ILC
TES	0.0184953909920166	-0.860645680562124	0.429	0.674	1	ILC
MTURN	0.0189229418156476	0.299710055546132	0.286	0.084	1	ILC
CHCHD2	0.0193892920686456	-0.87222542377668	0.929	0.952	1	ILC
FTL	0.0194323050381751	-1.0683881939128	1	0.996	1	ILC
GNAI2	0.0195090189261969	-1.11142786021042	0.643	0.901	1	ILC
RPL39	0.0195299862537916	-0.865078119860151	1	1	1	ILC
EEF1G	0.0197929507013524	-0.646476426923829	1	1	1	ILC
RPL38	0.0201309859332664	-0.862085393460309	1	1	1	ILC
HDLBP	0.0202203706723961	-0.714597781137752	0.5	0.648	1	ILC
CNPY2	0.0203591873016979	-0.700033153381211	0.5	0.802	1	ILC
RPL19	0.0203953595076251	-0.609864492649377	1	1	1	ILC
BRI3	0.0205980633155574	-0.577715974717365	0.643	0.736	1	ILC
ZC3H15	0.0207657462024285	-1.08281952829905	0.429	0.817	1	ILC
PSMB10	0.0207927254834339	-0.799026562298458	0.5	0.795	1	ILC
AP2B1	0.0208316055287602	-1.30429820086557	0.286	0.766	1	ILC
COX6A1	0.0209920212295041	-0.9981943739309	0.714	0.93	1	ILC
RPL36A	0.0210799599175321	-0.837492470120171	1	1	1	ILC
RPL34	0.0210985306128069	-0.731662791023319	1	1	1	ILC
ZFP36L1	0.0214720587700564	-0.867494509017214	1	0.919	1	ILC
RPL29	0.0217361596387171	-0.775940301185848	1	1	1	ILC
ARHGDIB	0.0220483951793288	-1.07328442603523	0.857	0.963	1	ILC
PAIP2	0.0220521079943894	-1.09792642068926	0.429	0.842	1	ILC
RACK1	0.022109807190731	-0.679557433001801	1	1	1	ILC
CSF2	0.0223555422692331	-1.22361142862561	0.214	0.311	1	ILC
PTMA	0.0228357198433958	-1.08862037071655	1	1	1	ILC
COX20	0.0229077288449043	-0.767709117597314	0.286	0.615	1	ILC
SLC25A5	0.0229196712860752	-0.706377274332783	0.929	0.857	1	ILC
RPS9	0.0229376567741696	-0.535855259706499	1	1	1	ILC
RPS12	0.022941155277758	-0.574702131974809	1	1	1	ILC
MYL12B	0.0230257896222536	-0.862952472157846	0.786	0.974	1	ILC
FIS1	0.0231151659284471	-0.689331022527321	0.643	0.799	1	ILC
ARL4C	0.0232159006168836	-1.17575408024451	0.357	0.586	1	ILC
AP1AR	0.0232482592765088	0.285402218862249	0.571	0.315	1	ILC
ATP5F1E	0.0234731258745937	-0.930915688064515	1	1	1	ILC
RPS4X	0.0236709900494554	-0.59733824736319	1	1	1	ILC
COX7C	0.0238976732031888	-0.561963449423656	1	1	1	ILC
DUT	0.0240744075872245	-1.07214978575584	0.357	0.59	1	ILC
SMC3	0.0240973745722101	-0.843880798082718	0.429	0.689	1	ILC
TRABD2A	0.0244970141341473	0.581004487152473	0.286	0.194	1	ILC
RPLP2	0.024853867403082	-0.796349484352317	1	1	1	ILC
RPS3A	0.0249815277357647	-0.814689942657337	1	1	1	ILC
ARL6IP4	0.0252899356767443	-0.806986182109043	0.714	0.897	1	ILC
MESD	0.0252939741831995	-0.758991900496205	0.429	0.696	1	ILC
RPS27A	0.0260352339979951	-0.504401672294978	1	1	1	ILC
FAM111A	0.0261941714222848	-1.07421816609706	0.214	0.542	1	ILC
MYBBP1A	0.0264922889771563	0.211401637418471	0.286	0.161	1	ILC
IDS	0.0265859437196856	-0.580846392248924	0.571	0.722	1	ILC
RPS5	0.0266672770001708	-0.558510943695943	1	0.996	1	ILC
UBA52	0.0266801936322261	-0.40802985931566	1	1	1	ILC
LSP1	0.0269316521610538	-1.28486377065221	0.571	0.835	1	ILC
RPS25	0.0269396275557944	-0.714775267149034	1	1	1	ILC
HLA-DRA	0.0271722436484053	-1.48208532008085	0.214	0.484	1	ILC
TPM3	0.0272241395566097	-0.949814242831783	0.857	0.96	1	ILC
FAM120A	0.0272252750672768	-0.684224132094233	0.5	0.582	1	ILC
CD63	0.027464538363509	-0.702614089375429	1	0.993	1	ILC
RPL21	0.0275130238566243	-0.889262532846763	1	1	1	ILC
RPL30	0.0275254511275585	-0.60154952969294	1	1	1	ILC
RPS15	0.0276195169895772	-0.766598633332698	1	1	1	ILC
CDK2AP2	0.0278676009959551	-0.847048077161401	0.643	0.766	1	ILC
BCL9	0.0279556916787939	0.202940058670275	0.214	0.055	1	ILC
JADE3	0.0279586569636747	0.212993723334198	0.214	0.048	1	ILC
ZNF638	0.0287553340957555	-0.75501204958366	0.357	0.663	1	ILC
TFAM	0.0289174015789024	-0.768166462676715	0.286	0.648	1	ILC
ALG10B	0.0289360262970819	0.224990702166426	0.143	0.143	1	ILC
RPSA	0.0290218430012874	-0.792691117215411	1	1	1	ILC
IRAK1BP1	0.0291763651330621	0.234121713918555	0.286	0.139	1	ILC
RPS18	0.0291779599601918	-0.693919636513512	1	1	1	ILC
ROMO1	0.0291922072124354	-1.01533165375599	0.5	0.777	1	ILC
RNF213	0.0294902946738694	-1.09385905109107	0.714	0.89	1	ILC
MRFAP1L1	0.0298875705082983	0.363081582684124	0.571	0.447	1	ILC
UQCRQ	0.0298883530250213	-0.704763421033176	0.857	0.912	1	ILC
CFL1	0.0300047642359172	-0.858406129959259	0.929	0.985	1	ILC
POLR2I	0.0302507319942605	-0.780686971595524	0.286	0.656	1	ILC
DDX18	0.0303173529317863	-0.744870792251552	0.714	0.799	1	ILC
HLA-DRB1	0.0304363128037968	-1.34940883130947	0.143	0.443	1	ILC
HIST1H1D	0.0310786797806413	-1.55590003511869	0.143	0.527	1	ILC
ZBTB44	0.0311741794772953	-0.693082460482952	0.357	0.575	1	ILC
OPTN	0.0313063489737136	-1.0280143761696	0.214	0.604	1	ILC
NDUFA3	0.0316059961642308	-1.05628913084654	0.643	0.908	1	ILC
ENSA	0.0319746987621146	-0.502843880247651	0.714	0.762	1	ILC
PPIB	0.0322966869867519	-0.711589031265413	0.929	0.93	1	ILC
HIST1H1E	0.0323060326853344	-1.24285652389616	0.214	0.582	1	ILC
TXNRD1	0.0330101007185753	-0.335184191589629	0.357	0.582	1	ILC
LDLRAD4	0.033137789942778	-0.639097776339649	0.286	0.568	1	ILC
LCP1	0.0331863937859774	-0.812290126656254	0.643	0.912	1	ILC
ANKRD11	0.0334096749564996	-0.869279070516854	0.571	0.853	1	ILC
EIF3H	0.0336466936805211	-1.15517037252373	0.571	0.875	1	ILC
CALR	0.0336953409994217	-1.15436236631897	0.786	0.864	1	ILC
CD48	0.0338259290238753	-1.33126914158625	0.071	0.505	1	ILC
AK6	0.0340394247725012	0.205028802398228	0.429	0.355	1	ILC
RPS2	0.0342379172900967	-0.879295242108405	1	1	1	ILC
MIF	0.0342547137474073	-1.02566488339335	1	0.978	1	ILC
CXCL8	0.0346098304235939	-2.04998813583168	0.143	0.333	1	ILC
COPE	0.0354652812826937	-0.68877979698202	0.643	0.85	1	ILC
DDX5	0.0357301010093376	-1.11749356301844	0.929	0.989	1	ILC
RPL8	0.0358727439676923	-0.737724208639261	1	1	1	ILC
RPL10A	0.0360942495905151	-0.733207874725972	1	1	1	ILC
OTUD4	0.0362346995057915	0.430979043147865	0.429	0.315	1	ILC
RPS6	0.0366506657049881	-0.648690693179136	1	1	1	ILC
ODF2L	0.0369238230415393	-0.95580986721536	0.214	0.652	1	ILC
SSR2	0.0375057213305939	-0.814620769349908	0.714	0.897	1	ILC
KMT2E	0.0376630919954574	-1.00860579056768	0.714	0.886	1	ILC
RPLP1	0.0379410922737938	-0.463779164956003	1	1	1	ILC
BTG1	0.0381706292138391	-1.08438551480371	1	0.949	1	ILC
TXN	0.0384201057908111	-0.416917232497066	0.786	0.835	1	ILC
LAMTOR2	0.0384345333847275	-0.656602229890138	0.429	0.689	1	ILC
RPS21	0.0386438897463127	-0.914869585940902	1	1	1	ILC
EEF1B2	0.038912476719431	-0.712748882972501	1	0.985	1	ILC
DBI	0.0390048116989606	-0.688144985761338	0.786	0.883	1	ILC
S100A11	0.0390229775746107	-0.914270125974116	1	0.912	1	ILC
TMEM120A	0.0395998751055877	0.542898441154612	0.429	0.216	1	ILC
QKI	0.0396556989864471	-0.616671360448495	0.286	0.568	1	ILC
FAM204A	0.0400949902963555	-0.444784842672895	0.429	0.648	1	ILC
RYR1	0.0404137906463766	0.766327653797549	0.357	0.114	1	ILC
RPL5	0.0404598902823564	-0.735138850009784	1	1	1	ILC
TMEM260	0.0407261921952857	0.276840205358824	0.286	0.194	1	ILC
MMP24OS	0.0416717163793577	-0.966136548133716	0.429	0.769	1	ILC
CHD8	0.0417634684190054	-0.834149260064945	0.214	0.56	1	ILC
ARPC5	0.0418646965105684	-0.927047399226621	0.643	0.872	1	ILC
TASOR	0.0419888273807687	-0.686779836997989	0.286	0.546	1	ILC
ACTB	0.0420353255906607	-1.25233731516045	1	1	1	ILC
ZNF589	0.0420694133131616	0.275418130289626	0.214	0.055	1	ILC
RPS23	0.0421649378220512	-0.625370110262112	1	1	1	ILC
PCBP2	0.0423744049584081	-0.643329425285852	0.571	0.908	1	ILC
ZFR	0.0439338713464619	-0.517261007870634	0.357	0.571	1	ILC
HMGB1	0.0441376030623048	-1.21041474671186	0.929	0.993	1	ILC
EPG5	0.0443583282716309	0.298341274569746	0.429	0.392	1	ILC
CHURC1	0.0443961987733269	-0.93451091841174	0.429	0.813	1	ILC
GTF3C6	0.0445003403997594	-0.526240061598454	0.571	0.634	1	ILC
RPL37	0.0449102955048264	-0.744193349765383	1	1	1	ILC
PSAP	0.045024833329185	-0.599955215196629	0.5	0.7	1	ILC
ORMDL1	0.0452500090801966	-0.796959750695226	0.571	0.795	1	ILC
APPL1	0.0453600867898466	-0.489384840738925	0.571	0.645	1	ILC
RPS28	0.0453837875818427	-0.818851391414952	1	1	1	ILC
SMC4	0.0457637429153242	-1.25569439648728	0.143	0.432	1	ILC
PSMA6	0.0458091481842465	-0.543263209440768	0.714	0.828	1	ILC
RPL35A	0.045883659923323	-0.656913472304433	1	1	1	ILC
SPRTN	0.0460135286344759	0.24498795041634	0.429	0.249	1	ILC
RPS10	0.0460384167114217	-0.823225232386133	1	0.989	1	ILC
CYGB	0.046257532829129	0.686527411285838	0.143	0.293	1	ILC
SRGN	0.0463439837534057	-0.757705502692839	0.857	0.978	1	ILC
ATP5PD	0.0467032010961485	-0.649502752915867	0.643	0.839	1	ILC
PSME1	0.0469700373577811	-1.04779698836013	0.857	0.938	1	ILC
RSL24D1	0.0471638859246771	-0.633049818454913	0.5	0.795	1	ILC
RTN4	0.0475799961410818	-0.971985623830403	0.429	0.725	1	ILC
UFM1	0.0475903173512829	-0.653909854438648	0.5	0.696	1	ILC
YBX1	0.0479705383807814	-0.950611973037836	0.929	0.978	1	ILC
SRP19	0.0484279418999884	-0.877536352263957	0.429	0.758	1	ILC
MRPS21	0.0485745265238091	-0.679264708025471	0.571	0.835	1	ILC
DCP2	0.0489950302114261	-0.894506871152686	0.143	0.524	1	ILC
CDC42	0.0490347231023489	-0.82276781092952	0.929	0.941	1	ILC
DNAJC19	0.0490412577162836	-0.292328712627832	0.5	0.645	1	ILC
DCUN1D1	0.0490502024646348	-0.601096587915092	0.286	0.546	1	ILC
B2M	0.0490933712988742	-0.626002122905982	1	1	1	ILC
SPCS2	0.0494347740944442	-0.478157585315671	0.786	0.883	1	ILC
JTB	0.0497806930043521	-0.548692551147777	0.714	0.868	1	ILC
CD164	0.0497933339545154	-0.887191969356049	0.643	0.832	1	ILC
ABCA6	0.0504815422488304	0.299710055546132	0.143	0.081	1	ILC
CDC37	0.0506340066144004	-0.803631330263318	0.429	0.762	1	ILC
NDUFA10	0.0512800219008222	-0.78498710902915	0.286	0.645	1	ILC
GALNT1	0.051476396354093	-0.316048404647477	0.571	0.667	1	ILC
PPP1R12A	0.0515393284079398	-0.962525294581337	0.429	0.788	1	ILC
NCOA7	0.0517819125090849	-0.917972976303827	0.571	0.864	1	ILC
RPL28	0.0517857095872285	-0.53381939408543	1	1	1	ILC
JAK1	0.0524219261381575	-0.791219062740664	0.786	0.938	1	ILC
SECISBP2L	0.0530124431992648	-0.820506289708909	0.143	0.538	1	ILC
HUWE1	0.0535032163073844	-0.750221690868473	0.5	0.718	1	ILC
RPL26	0.0537519973212465	-0.482022478586118	1	1	1	ILC
SET	0.0540392919514235	-0.85314000381404	0.929	0.945	1	ILC
HP1BP3	0.0540470640482222	-0.93161302501975	0.643	0.85	1	ILC
SLC25A6	0.0541898789633525	-0.572578776265324	0.786	0.949	1	ILC
UBTF	0.0542025941663148	-0.57993010448177	0.571	0.725	1	ILC
CCDC120	0.0545015884020366	0.2079581334369	0.143	0.048	1	ILC
VPS4B	0.0545028070015879	-0.856371742265915	0.357	0.777	1	ILC
MT-ND4L	0.0547278529314973	-0.806767625065619	0.929	0.945	1	ILC
HTATSF1	0.0547410071297	-0.623336801138639	0.429	0.604	1	ILC
PDS5B	0.0548886211456715	-0.490243843468018	0.5	0.612	1	ILC
CSNK1G2	0.0550401521217512	-0.472027477863673	0.286	0.582	1	ILC
RPL18A	0.0554547058463177	-0.8947821308476	1	1	1	ILC
TTYH3	0.0557029664658154	0.609837169360186	0.071	0.161	1	ILC
RNASEK	0.0557224849338798	-0.540416766098952	0.786	0.945	1	ILC
SCAF11	0.0562621213596527	-0.575289760541069	0.643	0.897	1	ILC
AP2S1	0.056290357656634	-0.369330560163082	0.643	0.81	1	ILC
LSM14A	0.0566906813956259	-0.676529740304232	0.429	0.758	1	ILC
PPP2R5A	0.057071030489632	-0.447458976971221	0.357	0.615	1	ILC
C4orf3	0.0572052333025827	-0.526629190404829	0.714	0.894	1	ILC
MICOS10	0.0572211498502434	-0.840706550287574	0.429	0.714	1	ILC
WDR1	0.057388108074425	-0.859256023969634	0.5	0.674	1	ILC
DR1	0.0577980705283767	-0.664132714154764	0.429	0.553	1	ILC
HSP90B1	0.0578546535679113	-0.751434549318124	0.857	0.927	1	ILC
SEPTIN7	0.0579843465090695	-0.609415544445695	0.929	0.971	1	ILC
PNRC2	0.0582362105494361	-0.877217981956831	0.429	0.766	1	ILC
PCNX4	0.0582601793390461	-0.605368711382994	0.286	0.447	1	ILC
HNRNPF	0.058288385731912	-0.68540425080289	0.714	0.842	1	ILC
OFD1	0.0583811972694588	-0.316987353617092	0.571	0.542	1	ILC
PPDPF	0.0592553147824547	-0.870084312962922	0.929	0.949	1	ILC
U2SURP	0.0593140632310784	-0.830074998557687	0.571	0.766	1	ILC
ZNF326	0.0593642859810962	-0.264061600637521	0.429	0.52	1	ILC
AC009065.4	0.0594437753783424	0.218046951060484	0.143	0.033	1	ILC
FBXO9	0.0597411150331702	-0.544954528556971	0.286	0.553	1	ILC
SPCS3	0.0597890493907892	-0.721851165149072	0.571	0.806	1	ILC
REXO2	0.0598150659238222	-0.874469117916141	0.143	0.568	1	ILC
TPT1-AS1	0.0598723728882867	0.269100406533148	0.429	0.216	1	ILC
PITHD1	0.0599781886303788	-0.291698164085938	0.357	0.542	1	ILC
SRSF9	0.0605135942208356	-0.597784116155002	0.643	0.875	1	ILC
NDUFA2	0.0607669455704804	-0.491809829972674	0.571	0.85	1	ILC
DISC1	0.0610070763777602	0.221707543544858	0.143	0.081	1	ILC
SLK	0.0610490499554759	-0.732024852895936	0.214	0.582	1	ILC
NDUFV3	0.0617915487476562	-0.551099048854872	0.429	0.601	1	ILC
EIF4G2	0.0622056750414547	-0.75136865929318	0.857	0.912	1	ILC
PCNA	0.0622948308858194	-0.788598362581528	0.214	0.363	1	ILC
EIF3K	0.0625658571929283	-0.758099419774338	0.857	0.908	1	ILC
PPP4R1	0.0626245269691546	0.285402218862248	0.5	0.275	1	ILC
RPL27A	0.062742292906355	-0.439231067598627	1	1	1	ILC
RILPL2	0.0627997707223888	-0.491180354400539	0.357	0.59	1	ILC
PRDX5	0.0628296141403542	-0.848453527872542	0.643	0.861	1	ILC
ARL6IP1	0.0630606435107498	-1.13771369128485	0.714	0.832	1	ILC
OSTC	0.063221763976925	-0.42923581548182	0.714	0.795	1	ILC
IST1	0.0633299827902213	-0.763586474573455	0.286	0.612	1	ILC
COX7A2	0.0635964011968142	-0.586476006335609	0.857	0.967	1	ILC
RPL36	0.0636929288605528	-0.672133510266901	1	1	1	ILC
BRD4	0.0638017503380432	-0.77889145793391	0.571	0.722	1	ILC
PTGES3	0.0639059324755018	-0.939135474305757	0.786	0.894	1	ILC
MAPRE2	0.0643728938079465	-0.646725668245293	0.214	0.491	1	ILC
COMMD6	0.0643933385778606	-0.485586957592837	1	0.956	1	ILC
MAF1	0.0644297903317293	-0.69486156307649	0.571	0.703	1	ILC
TAOK1	0.0644529341945654	-0.452512204697507	0.286	0.473	1	ILC
SLC25A45	0.0644917460754087	0.319617934200161	0.571	0.278	1	ILC
NSL1	0.0645283069034093	-0.629949955494466	0.143	0.509	1	ILC
NFKBIA	0.0647037675349604	-1.04114250409548	0.643	0.85	1	ILC
PIM2	0.0647194024505597	-0.9369902024742	0.214	0.612	1	ILC
SUMF2	0.0649053141631118	-0.487187285034679	0.357	0.553	1	ILC
HERC2	0.0650622406882167	0.443141681856443	0.786	0.487	1	ILC
ADH5	0.0651025836932465	-0.514573172829758	0.5	0.637	1	ILC
IKZF1	0.0651077352597649	-0.965822884681912	0.357	0.729	1	ILC
GLRX5	0.0652356742809878	-0.535331732996556	0.5	0.645	1	ILC
ATG12	0.0652972424470237	-0.541448878821153	0.429	0.586	1	ILC
RESF1	0.0656242117682625	-0.869876006615663	0.429	0.67	1	ILC
EIF3E	0.0659923760174392	-0.572578776265324	0.714	0.945	1	ILC
RPL24	0.0660698606717721	-0.60634237756787	0.929	1	1	ILC
GNAS	0.0661568464134344	-0.806965478124644	1	0.967	1	ILC
PFN1	0.0665360281259702	-0.940275277990503	1	0.985	1	ILC
CALM1	0.0666624277778859	-0.792600293139025	0.857	0.978	1	ILC
PSMA7	0.0668049749124362	-1.16069643415633	0.714	0.916	1	ILC
VEGFA	0.0671827376166832	0.53051471669878	0.214	0.179	1	ILC
SRSF5	0.0677616240438422	-0.937343069062944	0.786	0.956	1	ILC
DLG1	0.0678203618500999	0.397248185835316	0.643	0.407	1	ILC
YPEL5	0.0680044252700742	-0.299560281858908	0.429	0.553	1	ILC
DNAJB14	0.068249573576826	-0.884522782580064	0.214	0.63	1	ILC
GSTP1	0.0682784311286808	-1.08963721248468	0.786	0.872	1	ILC
ATP5MPL	0.0684559431867863	-0.572578776265324	0.929	0.912	1	ILC
DCTN2	0.06845735871263	-0.772731957122507	0.286	0.608	1	ILC
RPL11	0.0686991395104332	-0.430790738346909	1	1	1	ILC
CSTB	0.0694034996462354	-0.848213218878751	0.286	0.571	1	ILC
TIMM10	0.0695641369706378	-0.50467471176352	0.286	0.451	1	ILC
CD59	0.0698224332744397	-0.641595950194845	0.214	0.553	1	ILC
LPCAT1	0.0700588852380404	0.285402218862248	0.286	0.297	1	ILC
IK	0.0702019511531395	-0.833538853861259	0.429	0.832	1	ILC
COMMD8	0.0706542579542985	-0.401765142185807	0.286	0.513	1	ILC
NCBP3	0.0710403595257086	-0.714597781137752	0.214	0.505	1	ILC
TFPI	0.0710802274325434	0.290155748832883	0.143	0.084	1	ILC
SNW1	0.0710958995159983	-0.517824817572679	0.571	0.685	1	ILC
ERP29	0.0711928090738964	-0.780686971595524	0.643	0.879	1	ILC
ARCN1	0.0712186798636102	-0.691877704637668	0.143	0.582	1	ILC
PTPN4	0.0718149101800092	-0.70895121799661	0.143	0.484	1	ILC
RPL13A	0.0718698942270782	-0.897441391784385	1	1	1	ILC
SENP6	0.0719754335648008	-0.590556517194379	0.5	0.601	1	ILC
LGALS3BP	0.07201201581858	0.225197584656333	0.357	0.216	1	ILC
RFC1	0.0727001804865034	-0.760552414483822	0.5	0.725	1	ILC
PRR5	0.0731346852781814	-0.95345741406297	0.286	0.608	1	ILC
USP7	0.073182007598704	-0.595201685225994	0.429	0.626	1	ILC
HMGB2	0.073908551976814	-1.39173012578677	0.714	0.7	1	ILC
ARL17B	0.0739789292595916	0.312709564857984	0.286	0.11	1	ILC
SARAF	0.0749233679176168	-0.993988761966138	0.714	0.923	1	ILC
KIT	0.0749236728615529	-0.516790998079577	0.929	0.861	1	ILC
PARK7	0.0753467403982182	-0.585660297610644	0.857	0.897	1	ILC
MGST3	0.0758902728602771	-0.636209882453036	0.429	0.707	1	ILC
PPP1CB	0.076137359077774	-0.755344123481061	0.643	0.718	1	ILC
THRAP3	0.0761588483546432	-0.948217457897454	0.643	0.824	1	ILC
MUC20	0.0761931362202029	0.202661787854312	0.286	0.084	1	ILC
SHF	0.076285362251288	0.794655059758743	0.286	0.103	1	ILC
RPL32	0.0763229639248211	-0.636727366405699	1	1	1	ILC
SEM1	0.076446309740729	-0.702073471743557	0.857	0.89	1	ILC
SH3GLB1	0.0770591462223583	-0.487736987857443	0.786	0.802	1	ILC
LEPROT	0.0770975534310041	-0.742503777707636	0.143	0.487	1	ILC
SMARCB1	0.0773162856507995	-0.575339915942381	0.143	0.502	1	ILC
RPLP0	0.077393121358654	-0.572821429539951	1	1	1	ILC
AGO2	0.0776035724943308	-0.554912901969755	0.143	0.414	1	ILC
TRNT1	0.0776181886242702	0.231535346883513	0.357	0.271	1	ILC
CNBP	0.077655093256681	-0.732285314178623	0.714	0.875	1	ILC
RAN	0.078656132085747	-0.610669153539104	0.929	0.857	1	ILC
GID8	0.0787109068363738	-0.374848409163145	0.429	0.542	1	ILC
PSMF1	0.0788919289531185	-0.824515473215787	0.071	0.524	1	ILC
AHR	0.0790899060476313	-0.804656176385142	0.857	0.762	1	ILC
FUCA2	0.0791021801538832	-0.702019715058282	0.286	0.531	1	ILC
XPO1	0.0791206379373029	-0.664910657037399	0.5	0.678	1	ILC
CDC26	0.0791349323516425	-0.786060143694376	0.143	0.513	1	ILC
RBCK1	0.0791684463808043	-0.751687099872972	0.214	0.604	1	ILC
SPCS1	0.0792510061866388	-0.616789040210449	0.643	0.872	1	ILC
KDELR2	0.0792759971410852	-0.448984831202181	0.357	0.575	1	ILC
CAMTA1	0.0792968213860612	-0.46948528330122	0.5	0.648	1	ILC
SIPA1L1	0.0793054156096252	-0.429566273031427	0.214	0.465	1	ILC
USP33	0.0795772735094098	-0.438213821644938	0.286	0.509	1	ILC
TRMT112	0.0795854697922821	-0.46948528330122	0.929	0.886	1	ILC
SRSF2	0.0796463573743095	-0.732760358923026	0.643	0.824	1	ILC
FBXL8	0.0796783063433157	0.373938893463906	0.214	0.136	1	ILC
EVI2B	0.0797226775021984	-0.728765113064346	0.286	0.48	1	ILC
CPNE1	0.0797573752352372	-0.666677150512526	0.429	0.641	1	ILC
PHF20L1	0.0801708980005753	-0.427593671145937	0.5	0.568	1	ILC
SUPT16H	0.0802358147843124	-0.908712248147135	0.5	0.7	1	ILC
UQCRB	0.0804600425973332	-0.723262642264879	1	0.996	1	ILC
ACTG1	0.0807174610010599	-1.21640912263722	0.857	0.967	1	ILC
RPL6	0.0807523658133688	-0.91882102420301	1	1	1	ILC
EIF4A3	0.080777947957327	-0.546155051520981	0.357	0.465	1	ILC
PTMS	0.0811870675455411	-0.583841089828402	0.357	0.513	1	ILC
ERN1	0.0813749017374021	-0.420073089176142	0.429	0.59	1	ILC
ATP6V1F	0.0815132982208987	-0.396857483213823	0.714	0.832	1	ILC
TNFRSF25	0.0817884569763371	-0.722574501860584	0.929	0.824	1	ILC
GALC	0.082078747133237	0.381343214036893	0.357	0.414	1	ILC
B4GALT5	0.0821147252619422	-0.25685583090467	0.357	0.403	1	ILC
GAS5	0.0821483510340287	-0.420150422672497	0.929	0.963	1	ILC
MGAT4A	0.0822007113082926	-0.624919282146544	0.5	0.729	1	ILC
CORO1A	0.0822353232824613	-1.32143478148167	0.5	0.824	1	ILC
TRIP12	0.0822521722989004	-0.431057719869316	0.643	0.714	1	ILC
RPS15A	0.0823671393486315	-0.646676380892203	1	1	1	ILC
USP16	0.0824496165615398	-0.784082881459035	0.357	0.612	1	ILC
LBR	0.0830233753900307	-0.666677150512526	0.429	0.601	1	ILC
PSMD14	0.0832075168207277	-0.716556634175809	0.429	0.604	1	ILC
SEPTIN2	0.0836779597199345	-0.745014122939752	0.714	0.857	1	ILC
DYNLL1	0.0837469660409547	-0.901124749917194	0.929	0.875	1	ILC
CTSS	0.0838113050872776	-0.690671941892271	0.214	0.549	1	ILC
TAF1D	0.0839190139492231	-0.532951702144613	0.643	0.725	1	ILC
SLFN5	0.0839204101443645	-0.797059941329725	0.5	0.744	1	ILC
CMPK1	0.0842517891684094	-0.560589551802325	0.429	0.674	1	ILC
NDUFV2	0.0846801827793257	-0.543647774294675	0.786	0.784	1	ILC
NPM1	0.0847069399540993	-0.629532590395171	1	0.989	1	ILC
USP34	0.0851119084576707	-0.834482100080469	0.357	0.744	1	ILC
TBK1	0.0852068035307081	-0.674258852001438	0.143	0.546	1	ILC
ARF3	0.0853103774362209	-0.610761970153212	0.286	0.527	1	ILC
RECQL	0.0853688408710988	-0.498578194821547	0.429	0.516	1	ILC
ZNF800	0.0854160639192988	-0.679099099916365	0.286	0.546	1	ILC
SPAG9	0.0854960013440589	-0.322280358358991	0.357	0.48	1	ILC
CD58	0.0856796955827126	-0.48638734321164	0.286	0.568	1	ILC
HIST2H2AC	0.0857578205664923	-0.995368551268354	0.071	0.56	1	ILC
CIR1	0.0858081661036117	-0.428369429513725	0.643	0.758	1	ILC
GAPDH	0.0858497633966171	-0.883902935077129	1	0.989	1	ILC
RPL18	0.0862480616718961	-0.478136470902865	1	1	1	ILC
TSPO	0.0862844822495869	-0.571070469760047	0.714	0.791	1	ILC
SMC1A	0.0865536401057952	-0.940376017313581	0.286	0.527	1	ILC
FKBP5	0.0865716632994129	-0.381870635343644	0.357	0.469	1	ILC
VIM	0.0865842527606322	-1.08736822899068	0.5	0.733	1	ILC
EFHD2	0.0867155412547153	-0.566714154202105	0.714	0.703	1	ILC
PPIP5K2	0.0871617366119345	-0.428843298803874	0.357	0.498	1	ILC
SPOP	0.0873699312456227	-0.484251994010133	0.214	0.495	1	ILC
STRAP	0.0873789524385012	-0.292865629284899	0.429	0.648	1	ILC
MYL6	0.0875936657032188	-0.639837686625162	0.857	0.996	1	ILC
CIB1	0.0876441912973893	-0.579109774475718	0.714	0.85	1	ILC
SMARCA5	0.0877754072841542	-0.493570901825533	0.714	0.762	1	ILC
FRG1	0.0881124651899032	-0.912305939093602	0.286	0.718	1	ILC
RPL17	0.0881747651705653	-0.604566010065402	1	1	1	ILC
ANKLE2	0.0885785253295418	0.263799964377037	0.5	0.414	1	ILC
NAPA	0.0885873988080965	-0.693224130345185	0.214	0.568	1	ILC
IDH3G	0.0886302862818926	-0.554912901969755	0.214	0.491	1	ILC
CNDP2	0.088680462759904	-0.679702990691566	0.214	0.495	1	ILC
IER5	0.0889319118946955	-0.487952031960028	0.5	0.509	1	ILC
TMEM126B	0.0889322187871573	-0.302171495315446	0.571	0.568	1	ILC
EMC4	0.0892426875339297	-0.458758876708162	0.357	0.579	1	ILC
COX8A	0.0893164648604916	-0.854652252997926	0.929	0.93	1	ILC
RNASEH2C	0.0894926401972915	-0.658014252771384	0.5	0.74	1	ILC
RAD21	0.0896621096987534	-0.646097844090272	0.643	0.725	1	ILC
ANKRD12	0.0902063009459551	-0.739429634117687	0.857	0.908	1	ILC
ACTN4	0.0903146047152989	-0.65667780520857	0.5	0.744	1	ILC
KLRC1	0.0904230777241041	-0.851222773423886	0.571	0.538	1	ILC
RAB10	0.0907919487645102	-0.400489190709689	0.429	0.637	1	ILC
BTBD11	0.0909699907608153	0.238708983414207	0.214	0.125	1	ILC
AURKAIP1	0.0910120848944414	-0.826106096354742	0.286	0.674	1	ILC
RPS14	0.0913265914344792	-0.514988755445592	1	1	1	ILC
ETFA	0.0915992733206373	-0.32930762525296	0.357	0.549	1	ILC
PSMD7	0.0917257973125099	-0.369580208892856	0.571	0.689	1	ILC
SEPTIN11	0.0920226368920792	-0.631904992691608	0.357	0.601	1	ILC
SMG8	0.092028186549904	0.216922480979482	0.214	0.088	1	ILC
NCL	0.0924871152991482	-0.617300579782837	1	0.971	1	ILC
H2AFZ	0.0925375719170308	-1.21244961808887	0.786	0.868	1	ILC
MOB1A	0.0926249216998795	-0.579668201051643	0.714	0.817	1	ILC
IGHA1	0.0926820618858854	-1.74526491738469	0.143	0.582	1	ILC
STARD7	0.0927221425351372	-0.51923831849832	0.357	0.531	1	ILC
ERAP2	0.092755478629567	-0.597240830499593	0.286	0.469	1	ILC
CAP1	0.0930647138719944	-0.941553727616443	0.643	0.832	1	ILC
PHYKPL	0.0935588197380916	-0.697591355832062	0.143	0.487	1	ILC
PRKACB	0.0935680096304469	-0.273565073325964	0.5	0.648	1	ILC
AGGF1	0.0936052887430002	-0.506718189500196	0.214	0.447	1	ILC
TRIR	0.0939119122954797	-0.640799130555931	0.929	0.938	1	ILC
C1QBP	0.094108357746438	-0.637429920615292	0.5	0.722	1	ILC
GLA	0.0941150323921928	0.215917118540964	0.143	0.132	1	ILC
TMPO	0.0942843245836437	-1.12089943335221	0.429	0.604	1	ILC
OXR1	0.0943272114078202	-0.495957494662411	0.286	0.44	1	ILC
P4HB	0.0943565807078917	-0.763841300157601	0.5	0.758	1	ILC
SP100	0.0945123260355025	-0.954366771194173	0.571	0.788	1	ILC
TRIP11	0.0946362980462178	-0.79455308571915	0.214	0.451	1	ILC
LINC01578	0.0946769084616112	-0.850208418054729	0.5	0.777	1	ILC
ZNRD1	0.0949142019391502	-0.396421821111497	0.286	0.505	1	ILC
LDHB	0.0950362414095909	-0.586237529563218	0.786	0.897	1	ILC
BAZ1A	0.0955199012765246	-0.409984271552558	0.357	0.513	1	ILC
TUBB	0.0957350082755502	-1.24913727656898	0.786	0.74	1	ILC
KLHL21	0.0959172502275883	0.236158699842399	0.214	0.081	1	ILC
ZNF26	0.0959326923282968	0.273688798298458	0.429	0.249	1	ILC
AKR7A2	0.0962656127206815	-0.577308928177721	0.357	0.623	1	ILC
MARK3	0.0963788921795579	-0.458758876708162	0.429	0.52	1	ILC
CTDSPL2	0.0964836414248321	-0.518728802321069	0.143	0.414	1	ILC
NDUFA6	0.096567428064855	-1.01576731585832	0.429	0.733	1	ILC
TIAM1	0.0966715797232246	-0.823122237915921	0.214	0.454	1	ILC
BANF1	0.0969371411331632	-0.856042682884225	0.357	0.736	1	ILC
JAK3	0.0969832465224359	-0.382976290046545	0.429	0.487	1	ILC
ZCCHC10	0.0974480120678248	-0.702524948837177	0.071	0.443	1	ILC
GABPB1-AS1	0.0981882591134053	-0.681430917202552	0.357	0.564	1	ILC
CCDC50	0.0981888534661532	-0.556662357483003	0.357	0.553	1	ILC
ATP5MD	0.0985063968281333	-0.761561260108338	0.857	0.938	1	ILC
COMMD2	0.0991288740362977	-0.642704862655966	0.286	0.59	1	ILC
HNRNPC	0.0992203118293528	-0.708741661014487	0.857	0.927	1	ILC
TUBA1A	0.0992817447531417	-0.807044029902347	0.214	0.505	1	ILC
AIMP1	0.0992903416874197	-0.489384840738925	0.429	0.67	1	ILC
RPL22	0.0994213697934007	-0.653112469292357	1	1	1	ILC
TMEM208	0.099626529329812	-0.327904907552869	0.286	0.531	1	ILC
FER	0.0998617746790197	0.421463768438277	0.429	0.22	1	ILC
FBL	0.100011981033331	-0.793549122532574	0.286	0.678	1	ILC
MAP1LC3B	0.100114226974044	-0.862085393460309	0.5	0.784	1	ILC
MRPL33	0.100297759113846	-0.427665107606593	0.786	0.791	1	ILC
PDCD5	0.100306983695242	-0.384093792070576	0.5	0.681	1	ILC
THUMPD1	0.100734568329719	-0.618814242447945	0.286	0.535	1	ILC
TLE1	0.101108290669036	-1.19327548871969	0.286	0.645	1	ILC
FXR1	0.101296649853779	-0.660149997115375	0.571	0.725	1	ILC
CHMP1A	0.101369197186558	-0.78212177533476	0.071	0.48	1	ILC
POLR2G	0.102156549043888	-0.659902260351499	0.429	0.656	1	ILC
ZC2HC1A	0.102600377063425	0.37851162325373	0.357	0.242	1	ILC
SHKBP1	0.102796664228019	-0.639410284743533	0.143	0.429	1	ILC
HSBP1	0.102998705783192	-0.638870454974507	0.357	0.641	1	ILC
AMD1	0.103203284430437	-0.804292169686674	0.286	0.597	1	ILC
SEL1L	0.103238253023341	-0.563772878889983	0.214	0.429	1	ILC
HNRNPA3	0.103354136735778	-0.712341807197383	0.714	0.923	1	ILC
AC008875.3	0.10342505248919	-0.488785839260157	0.429	0.579	1	ILC
PSMB9	0.103554201797358	-0.822126245442197	0.786	0.846	1	ILC
NUP50	0.103671977201647	-0.577545029158673	0.214	0.509	1	ILC
BLVRA	0.103908582752109	-0.562067290486723	0.357	0.52	1	ILC
LINC01252	0.103924202284315	0.202940058670275	0.214	0.048	1	ILC
WDR12	0.104057570621536	0.232290882402686	0.286	0.161	1	ILC
TMED10	0.104300359755931	-0.393396667893834	0.571	0.799	1	ILC
LST1	0.10457663443514	-1.66733902832424	0.143	0.487	1	ILC
HLA-E	0.104631584256464	-0.98011041884402	0.929	1	1	ILC
CD74	0.104631691546189	-1.37756279386018	0.786	0.872	1	ILC
GNAI3	0.105063542040468	-0.404429399712863	0.429	0.531	1	ILC
SERPINB6	0.105703017979755	-0.579668201051643	0.214	0.604	1	ILC
ITGAE	0.10572019918129	-0.618479626873932	0.143	0.396	1	ILC
NT5C	0.105751019033435	-0.379933698322928	0.357	0.571	1	ILC
RPAP2	0.106432452106277	-0.434876246371079	0.429	0.626	1	ILC
ENO1	0.106514920238499	-1.05444778402238	0.714	0.927	1	ILC
SENP7	0.106572960249976	-0.524980395892924	0.143	0.473	1	ILC
UBE2G1	0.106646785030727	-0.610128514581723	0.214	0.516	1	ILC
MBP	0.1068376282953	-0.68550255046844	0.571	0.853	1	ILC
LDHA	0.107274695313276	-1.22948184612277	0.5	0.747	1	ILC
CTSO	0.10728917083138	0.264091712616836	0.286	0.187	1	ILC
ERH	0.107479699882339	-0.481167088348855	0.714	0.839	1	ILC
COPS9	0.107572716481343	-0.494816573257842	0.929	0.908	1	ILC
MRPS26	0.107792835227939	-0.388511204768656	0.214	0.502	1	ILC
STX8	0.108106629959265	-0.726570422803828	0.071	0.487	1	ILC
RALA	0.108270097704329	-0.680382065799839	0.143	0.487	1	ILC
KIF3A	0.108865720982286	-0.257833156249184	0.214	0.37	1	ILC
ZFAND5	0.109273849501676	-0.619769859519971	0.571	0.703	1	ILC
DNAJA1	0.109349937952663	-0.50467471176352	0.857	0.824	1	ILC
TNFAIP8	0.109620285662462	-0.680382065799839	0.571	0.674	1	ILC
ITM2B	0.109798711791267	-0.627487117367713	1	0.982	1	ILC
CKAP2	0.109836886057842	-0.653197236473608	0.214	0.421	1	ILC
PPP4R3B	0.109836914799025	-0.50467471176352	0.429	0.604	1	ILC
CHCHD1	0.109913466998253	-0.679832362977075	0.357	0.656	1	ILC
MEAF6	0.109968891477772	-0.253756592245783	0.571	0.689	1	ILC
TOMM7	0.110018664406196	-0.493040011280117	1	0.989	1	ILC
NBN	0.110068760973052	-0.452512204697507	0.286	0.516	1	ILC
FLII	0.110154704625743	-0.411951519405101	0.214	0.462	1	ILC
KLHDC1	0.11033713375536	0.202940058670275	0.214	0.048	1	ILC
GLIPR1	0.110385176133932	-0.65154561060245	0.357	0.538	1	ILC
GLYR1	0.110833477848852	-0.429566273031427	0.357	0.487	1	ILC
AL031280.1	0.111032678807815	0.207399706860975	0.214	0.088	1	ILC
ZNRF1	0.111065445392871	-0.662711039472783	0.5	0.641	1	ILC
CEBPB	0.111417422756577	-0.62148837674627	0.286	0.538	1	ILC
PLRG1	0.111500681720974	-0.333949007403828	0.286	0.451	1	ILC
MZT2B	0.111631099630651	-0.646624582550122	0.857	0.901	1	ILC
ASB2	0.111713678916149	-0.920798168971614	0.429	0.56	1	ILC
PDS5A	0.112684946259251	-0.245379243707845	0.571	0.59	1	ILC
UBE2R2	0.113349632376497	-0.602123051879339	0.357	0.59	1	ILC
C15orf40	0.113841021676468	-0.406249482008859	0.286	0.48	1	ILC
MLXIP	0.11431390942963	-0.402653774823012	0.286	0.44	1	ILC
SMCHD1	0.114727932306062	-0.736077508548203	0.5	0.692	1	ILC
NUP210	0.114728471433697	-0.6154645891185	0.143	0.399	1	ILC
GAB2	0.114779110513256	0.294447358465255	0.286	0.121	1	ILC
TMEM87A	0.114795083533268	-0.494413679597074	0.214	0.436	1	ILC
CREM	0.114802533191294	0.765463609308112	0.571	0.619	1	ILC
HAX1	0.115017644325748	-0.56068509768407	0.357	0.623	1	ILC
RBBP7	0.115377827974409	-0.260247357834082	0.714	0.678	1	ILC
CLK1	0.115567223488014	-0.558693250010374	0.286	0.458	1	ILC
PTPRA	0.115917693511021	-0.560589551802325	0.5	0.722	1	ILC
BOLA3	0.115940332981003	-0.503805356485096	0.357	0.465	1	ILC
EEF1D	0.115969891791971	-0.506411852299578	1	0.996	1	ILC
CKS1B	0.116004952368232	-1.00492387863929	0.071	0.275	1	ILC
YWHAZ	0.116491832419881	-0.695062782790318	1	0.949	1	ILC
KDELR1	0.116506079794475	-0.784082881459035	0.357	0.626	1	ILC
SLC2A13	0.116517238483774	0.360307027876139	0.286	0.136	1	ILC
BIRC3	0.116798450793765	-0.78326859180285	0.571	0.63	1	ILC
SRSF6	0.116838989156686	-0.572578776265323	0.357	0.645	1	ILC
RPL23A	0.11686612728889	-0.481572408348807	1	1	1	ILC
CTLA4	0.117017774617407	0.251454886938911	0.143	0.125	1	ILC
NFKB1	0.117098144986042	-0.51076896470268	0.929	0.766	1	ILC
UQCC2	0.117569644160098	-0.261859572673684	0.429	0.447	1	ILC
SSNA1	0.117670337006633	-0.348112026691017	0.571	0.681	1	ILC
PHF14	0.117806983695494	-0.397407605257052	0.214	0.458	1	ILC
NBR1	0.118017462843233	-0.458192113769861	0.286	0.469	1	ILC
SAP30BP	0.118136209312299	-0.4473139023026	0.214	0.421	1	ILC
SRPK1	0.118334376787232	-0.714597781137752	0.143	0.487	1	ILC
TESPA1	0.118403155061301	-0.44855462543162	0.214	0.432	1	ILC
CASP4	0.118525454069613	-0.87181173083051	0.214	0.685	1	ILC
SCRN1	0.118725029380059	-0.456857674973471	0.143	0.443	1	ILC
OCIAD2	0.118800479292212	-0.406341300309026	0.786	0.795	1	ILC
VAMP8	0.118812719985683	-0.473043102714409	0.857	0.923	1	ILC
ASXL2	0.118834853777805	-0.321538650954403	0.286	0.425	1	ILC
HCP5	0.118882064814759	-0.463185294945482	0.214	0.418	1	ILC
YWHAE	0.119214885606317	-0.72005221122986	0.714	0.795	1	ILC
NUP54	0.119291691431697	-0.541146268428667	0.143	0.41	1	ILC
SS18L2	0.119385713661231	-0.213304548508489	0.571	0.641	1	ILC
TMCO1	0.119466285296594	-0.718954186181888	0.5	0.784	1	ILC
NDUFB10	0.119644971221751	-0.595016165385079	0.5	0.839	1	ILC
IER2	0.119669598607301	-1.35594275175643	0.357	0.645	1	ILC
CTR9	0.1197078409997	-0.566075256427664	0.429	0.637	1	ILC
GDI2	0.119736853669533	-0.684814312115099	0.571	0.729	1	ILC
SMIM15	0.120036496296581	-0.370552113430346	0.286	0.462	1	ILC
VPS41	0.120182033512123	-0.687830871574966	0.214	0.48	1	ILC
REV3L	0.12024512556476	-0.743478901124881	0.214	0.476	1	ILC
FAM126A	0.120540566756188	-0.770603190866494	0.071	0.366	1	ILC
CKS2	0.12055650434605	-0.56068509768407	0.357	0.352	1	ILC
RAPGEF6	0.120856023226127	-0.631074425575468	0.357	0.593	1	ILC
ZSCAN16-AS1	0.121140260102712	-0.412513097863297	0.429	0.601	1	ILC
NOL4L	0.12178209526173	-0.515497681058056	0.143	0.418	1	ILC
RNF220	0.121815582416251	-0.221557769857635	0.286	0.374	1	ILC
OGT	0.121851945075241	0.22572890534178	0.857	0.593	1	ILC
MORF4L2	0.122232649373168	-0.271974450187008	0.357	0.495	1	ILC
TMA16	0.122288677784617	-0.460024954052154	0.214	0.451	1	ILC
LYPLAL1	0.122492084395986	0.230636415431357	0.357	0.22	1	ILC
NHLRC3	0.122680856133904	-0.379559603924128	0.286	0.469	1	ILC
TMEM41B	0.123346527734299	-0.275312735612231	0.357	0.418	1	ILC
PAIP1	0.123387385945262	-0.270801288877484	0.214	0.392	1	ILC
DDT	0.12342037212124	-0.796196000324873	0.643	0.766	1	ILC
GPATCH4	0.123584619592506	-0.569466164397988	0.143	0.407	1	ILC
PRR13	0.123693368334426	-0.584236981449698	0.571	0.835	1	ILC
CMC2	0.123858235428458	-0.733456808389067	0.286	0.582	1	ILC
SCAND1	0.124237237125191	-0.528378972354789	0.714	0.824	1	ILC
CALCOCO1	0.124297290273693	-0.319459839296613	0.214	0.363	1	ILC
PSMC2	0.124323446722763	-0.428843298803874	0.357	0.469	1	ILC
DNAJB11	0.124385580080325	-0.548819309048038	0.286	0.502	1	ILC
CAND1	0.124886863050668	-0.487187285034679	0.357	0.516	1	ILC
UCP2	0.125073688932171	-0.688403840592524	0.5	0.696	1	ILC
NME2	0.125163222303024	-0.461345938491204	1	0.919	1	ILC
GLCCI1	0.12519623992462	-0.398294235444267	0.286	0.396	1	ILC
AC004585.1	0.125439256200415	0.252558962175231	0.143	0.095	1	ILC
RPL31	0.125461547770078	-0.810287826179897	1	0.996	1	ILC
MT-ND5	0.125616875293987	-0.824788833874266	1	0.985	1	ILC
ATP6V1G1	0.12579660195211	-0.603097516651875	0.857	0.945	1	ILC
VBP1	0.125903000224408	-0.753516770430054	0.143	0.524	1	ILC
TP53RK	0.12590576189823	0.337288960527217	0.429	0.245	1	ILC
ELAVL1	0.125993587490061	-0.741889472805492	0.286	0.557	1	ILC
GORASP2	0.126079079714177	-0.231541858430257	0.214	0.414	1	ILC
TAF9	0.126081420664643	-0.671699822700038	0.143	0.447	1	ILC
C1orf35	0.12611011796274	-0.36148803100211	0.286	0.454	1	ILC
SNHG25	0.126331568131733	-0.920656568633777	0.429	0.626	1	ILC
YIPF3	0.126551569786267	-0.580846392248925	0.286	0.538	1	ILC
USP48	0.126585757939922	-0.663308552440897	0.214	0.491	1	ILC
GSPT1	0.126854183990697	-0.712636264804466	0.357	0.689	1	ILC
GPR171	0.127870232782031	-0.838374321776174	0.071	0.399	1	ILC
EIF3F	0.127878092106925	-0.996633148901601	0.643	0.861	1	ILC
ACAA1	0.128078960349732	-0.477098467411095	0.5	0.582	1	ILC
ERAP1	0.128157185376691	-0.395319264664339	0.214	0.41	1	ILC
ATP5PF	0.128158132832787	-0.301596549015426	0.857	0.905	1	ILC
CCT4	0.128236661190761	-0.781622874995773	0.357	0.678	1	ILC
RNF181	0.12905915940711	-0.525628361338754	0.714	0.736	1	ILC
SUDS3	0.129327484608789	-0.243603875884893	0.357	0.52	1	ILC
UBALD2	0.129474090485626	-0.845842314416004	0.214	0.626	1	ILC
NAA50	0.12957650837482	-0.479469371873843	0.143	0.392	1	ILC
SMCO4	0.130146971338015	-0.578419654854384	0.214	0.359	1	ILC
PPP2CA	0.130194563422073	-0.56426350805332	0.5	0.678	1	ILC
GHITM	0.130337808835409	-0.642886413658646	0.643	0.791	1	ILC
CGGBP1	0.130578930188862	-0.407620027716361	0.5	0.736	1	ILC
MYO9B	0.130745312570827	-0.341523574962599	0.5	0.579	1	ILC
CCNG2	0.130933978011898	-0.853547132676198	0.214	0.535	1	ILC
EMB	0.131132102551494	-0.843880798082718	0.5	0.67	1	ILC
GMPS	0.131561746081503	-0.553801569234696	0.143	0.41	1	ILC
ATF7IP2	0.131842594391781	-0.585784315064591	0.071	0.418	1	ILC
ASAP1	0.132113727923712	-0.355244414436586	0.214	0.366	1	ILC
EIF6	0.132177240998721	-0.780686971595524	0.286	0.674	1	ILC
WASF2	0.132203653713444	-0.375111314866085	0.714	0.729	1	ILC
TFG	0.132256190671139	-0.472624990831788	0.214	0.429	1	ILC
CDC27	0.132365023915386	-0.387023123109247	0.214	0.414	1	ILC
CPNE3	0.132599669747574	-0.431131475399144	0.571	0.648	1	ILC
WASHC3	0.132693478646504	-0.293536494231138	0.286	0.491	1	ILC
RAP1B	0.133248022162967	-0.468165342641088	1	0.945	1	ILC
SH2D1B	0.133468873602063	-0.420312441319518	0.357	0.538	1	ILC
PNKD	0.133649176804648	-0.389849167188011	0.286	0.542	1	ILC
SNRPG	0.13372426025457	-0.776816930843638	0.571	0.89	1	ILC
PCID2	0.133785161829988	-0.428034839807717	0.214	0.44	1	ILC
SLC25A46	0.133924585763788	-0.589066899053893	0.071	0.381	1	ILC
HSPB11	0.134094048154271	-0.626061106536094	0.429	0.59	1	ILC
TRA2B	0.134536373813395	-0.736965594166206	0.714	0.846	1	ILC
SNRPF	0.13489348473546	-0.532759458151938	0.786	0.821	1	ILC
NASP	0.13492594398558	-0.798914067071227	0.5	0.707	1	ILC
RTCA	0.135266718311845	-0.283653890949547	0.214	0.429	1	ILC
ANKRD17	0.135328772892869	-0.402924119626743	0.429	0.571	1	ILC
COPS6	0.135475563703976	-0.467160230354976	0.5	0.619	1	ILC
JPT1	0.135561981510593	-0.777093706871516	0.429	0.645	1	ILC
RAB18	0.135720438217535	-0.399095955409822	0.357	0.568	1	ILC
CEP135	0.135781341639753	-0.572578776265324	0.143	0.326	1	ILC
DGKZ	0.135810436483209	-0.584236981449699	0.214	0.462	1	ILC
ZFAS1	0.136024903383232	-0.537549558246374	0.929	0.934	1	ILC
PSMA1	0.136078565657202	-0.646010695880339	0.714	0.802	1	ILC
AC004951.1	0.13611612399352	0.21501289097085	0.214	0.194	1	ILC
TMEM256	0.13624405920355	-0.631074425575468	0.286	0.74	1	ILC
NDUFA5	0.136521069143754	-0.780686971595524	0.429	0.744	1	ILC
TXNDC17	0.136547422556552	-0.306755783263112	0.571	0.571	1	ILC
RFLNB	0.137010540754237	0.562936194391157	0.643	0.568	1	ILC
NEMF	0.137111719340754	-0.478748204630188	0.5	0.623	1	ILC
EXOC7	0.137277971047474	-0.488221845882806	0.214	0.429	1	ILC
MRPS15	0.137361073983877	-0.585611340417673	0.286	0.568	1	ILC
ITGB1	0.137602166941142	-0.711373880263466	0.714	0.835	1	ILC
VDAC1	0.137777858861782	-0.586083040615071	0.786	0.842	1	ILC
FNBP1	0.137786656784235	-0.850734469123781	0.643	0.897	1	ILC
TBC1D5	0.137808208469236	-0.415037499278844	0.214	0.41	1	ILC
MAT2A	0.137905155385399	-0.372809263889546	0.5	0.546	1	ILC
PYCARD	0.137974897491535	-0.774118592583672	0.429	0.67	1	ILC
OIP5-AS1	0.138011464496147	-0.751163910369182	0.5	0.733	1	ILC
NBL1	0.138232657462107	-0.513794179808192	0.286	0.513	1	ILC
CASC4	0.138244630478658	-0.599955215196629	0.286	0.557	1	ILC
KIAA1143	0.138894204695818	-0.355413516592425	0.286	0.414	1	ILC
DNAJB1	0.139127741276484	-0.428034839807717	0.214	0.432	1	ILC
RAP1GDS1	0.139281340976962	-0.660041617515663	0.143	0.473	1	ILC
HNRNPK	0.139308582875142	-0.482003323147649	0.857	0.923	1	ILC
DMTF1	0.139435379707793	-0.618814242447945	0.214	0.531	1	ILC
ATP5PO	0.139469727343064	-0.343096930142557	0.643	0.758	1	ILC
FAAP20	0.139553206994679	-0.668794091524627	0.286	0.557	1	ILC
RTF2	0.139726782435716	-0.71254704157299	0.357	0.707	1	ILC
LMBRD1	0.13976325233075	-0.665688180656805	0.071	0.414	1	ILC
CDKN2D	0.139853141740561	-0.701276402639918	0.143	0.414	1	ILC
SOD1	0.139926858860334	-0.548933381636758	0.857	0.952	1	ILC
DNAJA2	0.140088812612863	-0.802060622388091	0.214	0.601	1	ILC
KPNA6	0.141213315857541	-0.40885892434972	0.143	0.425	1	ILC
CHCHD7	0.141425055147889	-0.521952703195356	0.214	0.524	1	ILC
BST2	0.141570689155075	-0.943779368136838	0.929	0.916	1	ILC
PDCD6	0.141698785836996	-0.387023123109247	0.571	0.799	1	ILC
RNF139	0.141808633214181	-0.322749909230798	0.214	0.37	1	ILC
UBL5	0.141908605920667	-0.600541438301359	0.929	0.978	1	ILC
MALAT1	0.14206983269565	-1.11028739044135	1	1	1	ILC
PNRC1	0.142301611567899	-0.495957494662411	1	0.952	1	ILC
SIK3	0.142370651955427	-0.445539587676188	0.286	0.476	1	ILC
STAG1	0.142430779531013	-0.480690738009101	0.357	0.487	1	ILC
SLC38A10	0.142684911897045	-0.421550806237518	0.214	0.41	1	ILC
ABHD13	0.142704236900047	-0.49267491067311	0.143	0.399	1	ILC
LSM1	0.142943448592935	-0.243377446465784	0.5	0.564	1	ILC
LUC7L	0.142976778132582	-0.371968777386958	0.143	0.399	1	ILC
FGD5-AS1	0.144443402446175	-0.35267161831847	0.357	0.469	1	ILC
ETS1	0.144511818015229	-1.05359938938406	0.714	0.875	1	ILC
NCK1	0.145067188653197	-0.48131071869801	0.286	0.487	1	ILC
SVBP	0.14532962336689	-0.631074425575468	0.071	0.421	1	ILC
RHOF	0.145414451394064	-0.552541023028779	0.214	0.549	1	ILC
FAM91A1	0.145566769984259	0.406256613736634	0.571	0.333	1	ILC
MALSU1	0.145640157458863	0.232290882402686	0.429	0.366	1	ILC
APH1A	0.145856110695787	-0.26259395550496	0.571	0.648	1	ILC
KDM1A	0.145897659563907	-0.320447648332731	0.429	0.462	1	ILC
KIAA0232	0.146061914054162	-0.440916131104449	0.143	0.388	1	ILC
IL26	0.146100479850897	-0.891577540114015	0.143	0.396	1	ILC
HNRNPA1	0.146247564558898	-0.738608754982659	1	0.982	1	ILC
TRAPPC5	0.146329264450267	-0.402175348341794	0.643	0.832	1	ILC
RXYLT1	0.14654505932808	-0.341380457553535	0.214	0.337	1	ILC
RPF1	0.146867664174007	-0.264331793547926	0.286	0.388	1	ILC
TTC1	0.146897659207313	-0.401658469477644	0.429	0.656	1	ILC
HDDC3	0.146964828676112	-0.206450877467426	0.357	0.396	1	ILC
ATXN2L	0.146994720499264	-0.52736619938172	0.357	0.48	1	ILC
HIGD2A	0.147155589661115	-0.538419914784126	0.643	0.74	1	ILC
C18orf32	0.147397694996246	-0.3541729735846	0.857	0.685	1	ILC
LSM10	0.147590773814577	-0.363939509996206	0.357	0.538	1	ILC
IRF2	0.147674698588502	-0.71254704157299	0.357	0.67	1	ILC
ADPGK	0.147800723753564	-0.269186632815389	0.357	0.509	1	ILC
CLINT1	0.148045363971081	-0.290423487286785	0.571	0.7	1	ILC
PPID	0.148065532073894	-0.550648136195821	0.143	0.421	1	ILC
RNF19A	0.148123913008118	-0.631074425575468	0.286	0.571	1	ILC
ASCC1	0.148140244766404	0.206450877467426	0.357	0.198	1	ILC
COG5	0.148688471623391	0.256993803676494	0.429	0.238	1	ILC
VMP1	0.149018506792527	-0.884522782580064	0.357	0.615	1	ILC
PRKAR2A	0.149094566475604	-0.261086134044272	0.286	0.385	1	ILC
C19orf53	0.14935335024725	-0.688938825966285	0.857	0.883	1	ILC
CLN5	0.149485359024448	-0.254572827085598	0.214	0.414	1	ILC
ZMYND11	0.149760843692956	-0.47888398130347	0.214	0.44	1	ILC
BIRC6	0.149833399215458	-0.582834945342378	0.571	0.718	1	ILC
PHF21A	0.15004815048618	-0.472450741777782	0.214	0.451	1	ILC
DERL1	0.150260521615808	-0.49457626426405	0.357	0.52	1	ILC
TPR	0.150481731885646	-0.709579706371127	0.786	0.777	1	ILC
PPP2R5E	0.151264765220377	-0.550016621613232	0.357	0.527	1	ILC
URI1	0.151658269314458	-0.494985655595086	0.571	0.707	1	ILC
RPL37A	0.151875804782091	-0.537533766320886	1	1	1	ILC
GSDMD	0.152486138778841	-0.569958076106188	0.286	0.524	1	ILC
CBX5	0.152626979718174	-0.698830465279435	0.429	0.564	1	ILC
SDF2	0.152893910742995	-0.325095373966045	0.429	0.502	1	ILC
PGGHG	0.153062502653077	0.314470261444816	0.429	0.546	1	ILC
ATOX1	0.153079004725014	-0.487187285034679	0.643	0.766	1	ILC
ACTR2	0.153122114076562	-0.686141335088524	0.786	0.905	1	ILC
TALDO1	0.153142009559284	-0.519087369500966	0.643	0.762	1	ILC
RNF11	0.15334824647965	-0.435696969844937	0.143	0.359	1	ILC
CHCHD3	0.153399842515471	-0.579196655029832	0.071	0.396	1	ILC
ZNF397	0.153757919157784	0.276840205358824	0.286	0.179	1	ILC
NUMB	0.15377095942706	-0.48608725063835	0.143	0.392	1	ILC
USF3	0.153816148536021	-0.521952703195356	0.071	0.333	1	ILC
EIF4G3	0.154131918943906	-0.554912901969755	0.143	0.484	1	ILC
PPM1G	0.155068467557177	-0.688602572604807	0.714	0.7	1	ILC
ITGB1BP1	0.155249376272531	-0.466670267694166	0.286	0.48	1	ILC
EID1	0.155390771140884	-0.410695952093615	0.857	0.934	1	ILC
UBE2S	0.155525490710726	-1.03050208839734	0.286	0.425	1	ILC
TOPBP1	0.155913105952942	-0.512259306991512	0.143	0.308	1	ILC
SSR3	0.155950534946663	-0.589579128791526	0.714	0.817	1	ILC
TRNAU1AP	0.15607046449818	-0.502500340529183	0.143	0.392	1	ILC
SLC30A7	0.156153397780741	-0.331038513332076	0.214	0.352	1	ILC
DTYMK	0.156336158052215	-0.584962500721156	0.143	0.326	1	ILC
CYBA	0.156581351389675	-1.09072317041393	0.857	0.967	1	ILC
DDX55	0.156652523387382	0.222392421336448	0.357	0.231	1	ILC
ABHD2	0.156913036470959	-0.512259306991512	0.143	0.418	1	ILC
TINF2	0.15730445721759	-0.466338727984356	0.214	0.421	1	ILC
PSMB6	0.158185219936687	-0.665209754175588	0.5	0.722	1	ILC
SDCCAG8	0.158215072924004	-0.335184191589629	0.286	0.469	1	ILC
NOTCH1	0.158257018080664	-0.503651886452412	0.214	0.421	1	ILC
MRPS33	0.158351317255496	-0.409477973936943	0.357	0.502	1	ILC
CHMP4A	0.158367206954455	-0.869603362744325	0.5	0.791	1	ILC
PCNX1	0.158431150058598	-0.346253517306949	0.286	0.443	1	ILC
TYMS	0.158484234297953	-1.37993369832293	0.143	0.147	1	ILC
HERC1	0.158550674572099	-0.758991900496205	0.286	0.568	1	ILC
CZIB	0.158625157409558	-0.472624990831788	0.214	0.432	1	ILC
HLA-B	0.159192280416167	-0.733884124187229	1	1	1	ILC
NQO2	0.159311471954985	-0.248029981218826	0.214	0.374	1	ILC
DEF6	0.159462774866827	-0.367084276055917	0.429	0.484	1	ILC
SLC35E1	0.159620922089042	-0.531581404393133	0.143	0.388	1	ILC
BRK1	0.159944922925309	-0.655259113401514	0.714	0.868	1	ILC
DDX39A	0.160282416253948	-0.524812357334597	0.286	0.454	1	ILC
EIF3I	0.160387717729858	-0.779148096739334	0.643	0.773	1	ILC
LYN	0.160625788808763	-0.281412935148649	0.357	0.399	1	ILC
CNOT6L	0.161002244301598	-0.62148837674627	0.357	0.597	1	ILC
PUM1	0.161129237068556	-0.385792679502987	0.5	0.516	1	ILC
FOXO3	0.161171196941582	-0.269186632815389	0.357	0.399	1	ILC
ISCA1	0.161285313605018	-0.48608725063835	0.143	0.443	1	ILC
HLA-DPB1	0.161323730772254	-0.519497051469043	0.286	0.374	1	ILC
PTCD3	0.161741734341905	-0.234854592471093	0.357	0.385	1	ILC
RWDD1	0.161835673473532	-0.374639398653415	0.786	0.806	1	ILC
PCNP	0.162162879613688	-0.40002046363812	0.5	0.689	1	ILC
BAG5	0.162170657874425	-0.521952703195356	0.143	0.454	1	ILC
DNAJC3	0.162266754191093	-0.756689114626784	0.214	0.593	1	ILC
NDUFB4	0.162366824706171	-0.362886217227737	0.714	0.821	1	ILC
NDUFA1	0.162374667535589	-0.662392264673743	0.786	0.941	1	ILC
NCOR1	0.16261170203624	-0.639097776339649	0.571	0.839	1	ILC
GPATCH8	0.162797302838657	-0.457289986330915	0.429	0.593	1	ILC
SETD5	0.162858592763921	-0.595801733082621	0.214	0.505	1	ILC
MOGS	0.163017951160973	-0.204762527314657	0.214	0.388	1	ILC
TRIM27	0.163248635886043	-0.54917417193038	0.071	0.374	1	ILC
HELZ	0.163475969055098	-0.318878459058687	0.857	0.707	1	ILC
APBB1IP	0.163510272815892	-0.437560515904983	0.571	0.542	1	ILC
TTF1	0.163541997791168	-0.399541162955676	0.214	0.366	1	ILC
NAE1	0.163645382815904	-0.478363434647673	0.214	0.484	1	ILC
PSMB8-AS1	0.163702560101946	-0.302062789062078	0.429	0.564	1	ILC
STMP1	0.163844492946396	-0.297841764632609	0.857	0.766	1	ILC
S1PR4	0.164035276376646	-0.659456226945291	0.071	0.425	1	ILC
MRE11	0.164299643938621	-0.388686172331892	0.214	0.366	1	ILC
MFSD14B	0.164416425305312	-0.327574658028504	0.214	0.359	1	ILC
MICU1	0.164499293404258	-0.462790630727212	0.143	0.37	1	ILC
KLRB1	0.164508565304536	-0.721054729291367	0.929	0.894	1	ILC
CHCHD10	0.16465289886853	-0.485426827170242	0.357	0.48	1	ILC
UPF3A	0.164978793337775	-0.582023622049773	0.357	0.579	1	ILC
ZNF567	0.165796701606884	0.232290882402686	0.286	0.172	1	ILC
ELP6	0.165901570102008	-0.555900035118693	0.071	0.41	1	ILC
TMED8	0.165979949584906	-0.369101215111985	0.5	0.579	1	ILC
ARL1	0.166044989232234	-0.211504105193712	0.357	0.399	1	ILC
ANKIB1	0.166092269420412	-0.562594687692702	0.071	0.377	1	ILC
AGPAT2	0.166136584870026	-0.485115935014984	0.214	0.465	1	ILC
AP1M1	0.166181162168071	-0.332248900565082	0.357	0.451	1	ILC
PTTG1IP	0.166523818004544	-0.306224012139919	0.286	0.385	1	ILC
MLEC	0.166554158494181	-0.691087835994402	0.5	0.747	1	ILC
UBE2V1	0.166699958833186	-0.356850085209887	0.786	0.784	1	ILC
NDUFA11	0.166967240360969	-0.56134180438262	0.571	0.853	1	ILC
C5orf24	0.166999754867707	-0.511064387052619	0.357	0.502	1	ILC
NME1	0.167078858015922	-0.709844251167117	0.286	0.476	1	ILC
ACAP2	0.167333041118322	-0.534776743552939	0.571	0.67	1	ILC
SDHD	0.167584245814843	-0.494816573257842	0.5	0.663	1	ILC
CDYL	0.167585973337881	-0.391482771299947	0.357	0.469	1	ILC
HSPD1	0.167781181114156	-0.592342031086754	0.714	0.762	1	ILC
HLA-DQB1	0.167992020159957	-0.489384840738925	0.143	0.209	1	ILC
ATP5MC2	0.168063122836483	-0.478462879420478	1	0.96	1	ILC
STAM	0.168192192225681	-0.35267161831847	0.429	0.447	1	ILC
DNAJC7	0.168330806808037	-0.324222336093177	0.643	0.681	1	ILC
RPS7	0.168669281669223	-0.442239498934818	1	1	1	ILC
DSTN	0.168703308168024	-0.561052522884296	0.571	0.722	1	ILC
SRP14	0.168832119096706	-0.511768009509873	0.929	0.993	1	ILC
NNT	0.168867263635602	-0.290037507740401	0.286	0.421	1	ILC
CDC16	0.169061928702553	-0.411565307372039	0.143	0.359	1	ILC
PPP6R2	0.169170543379277	-0.461831710757785	0.429	0.575	1	ILC
RPL36AL	0.169290824894959	-0.387972077324142	0.929	0.996	1	ILC
EIF3L	0.169316791421831	-0.64025818076611	0.5	0.773	1	ILC
ARNTL	0.169342409412441	-0.454565863465481	0.286	0.473	1	ILC
PSMB1	0.169443274263329	-0.394077880643198	0.857	0.916	1	ILC
ASCC3	0.169546149185204	-0.385533504968761	0.357	0.465	1	ILC
TMIGD2	0.169717380890453	-0.543686225142637	0.714	0.744	1	ILC
TGOLN2	0.169729843833106	-0.394448229776508	0.714	0.824	1	ILC
TUT4	0.170168384762279	-0.744345124531804	0.214	0.63	1	ILC
MITD1	0.170522425768984	-0.466811149002895	0.357	0.549	1	ILC
HSPA9	0.170591295873124	-0.598146192964755	0.357	0.714	1	ILC
ARL2BP	0.170676153014445	-0.501194143028558	0.286	0.553	1	ILC
FCER1G	0.170927939921337	-1.05406877573414	0.5	0.751	1	ILC
STAMBP	0.171146958001046	-0.559251244618331	0.071	0.359	1	ILC
SEC22C	0.171366593446414	-0.244747397229524	0.143	0.414	1	ILC
HYOU1	0.171522325710519	-0.337941373586764	0.214	0.355	1	ILC
INO80D	0.171565668837074	-0.580846392248925	0.214	0.531	1	ILC
REEP5	0.171666341542855	-0.321386644312086	0.857	0.846	1	ILC
ATG4B	0.171765018457259	-0.408084738637077	0.143	0.396	1	ILC
COPZ1	0.172041969176428	-0.397713401359704	0.643	0.729	1	ILC
NOL7	0.172215983484465	-0.340712388525209	0.643	0.788	1	ILC
GSPT2	0.172221536544513	-0.48608725063835	0.143	0.414	1	ILC
MAN2A1	0.17247835864308	-0.313635467070631	0.214	0.333	1	ILC
MRPL42	0.172923637967704	-0.439111634257701	0.143	0.344	1	ILC
EIF4EBP2	0.173241282151355	-0.253756592245783	0.571	0.553	1	ILC
SCAMP2	0.173282648408931	-0.263594784571035	0.357	0.516	1	ILC
RUNX3	0.173432229753798	-0.789274467432248	1	0.938	1	ILC
SHARPIN	0.173579923103751	-0.49267491067311	0.143	0.407	1	ILC
ENTPD4	0.173825983233217	-0.415037499278844	0.143	0.344	1	ILC
SAT2	0.173855030643541	-0.62148837674627	0.214	0.505	1	ILC
PLP2	0.174159311936331	-0.521952703195356	0.214	0.403	1	ILC
PIGC	0.174545006677355	0.281938363558677	0.571	0.388	1	ILC
SMIM7	0.17463053035123	-0.452382855610507	0.357	0.582	1	ILC
SNRPD1	0.174889425779645	-0.755973708933291	0.429	0.736	1	ILC
NDUFB1	0.174971699159754	-0.759801266599278	0.857	0.93	1	ILC
COX7B	0.174974561333335	-0.323614471515249	0.857	0.919	1	ILC
SERINC1	0.17505478889226	-0.408363493355535	0.429	0.626	1	ILC
RAB8A	0.175086665318711	-0.555900035118693	0.357	0.645	1	ILC
MED4	0.175569981125798	-0.513685087211755	0.5	0.67	1	ILC
WAC-AS1	0.175644798728362	-0.457562115925401	0.214	0.447	1	ILC
TOMM20	0.175733598982938	-0.220358450830522	0.786	0.773	1	ILC
ARL6IP5	0.175820217722726	-0.570735076281635	0.857	0.886	1	ILC
MSH3	0.175825290904577	-0.627886147944421	0.071	0.352	1	ILC
POLD4	0.176088392769284	-0.26013013703037	0.571	0.692	1	ILC
ANXA2	0.176169977896159	-0.397407605257052	0.214	0.359	1	ILC
MRPS18C	0.176367372767246	-0.272865415193488	0.429	0.615	1	ILC
SUMO1	0.176675734272897	-0.62148837674627	0.571	0.832	1	ILC
EDF1	0.176715899124691	-0.411608224926173	0.929	0.941	1	ILC
NAP1L1	0.176721091191039	-0.463011829466442	1	0.949	1	ILC
DCP1A	0.176882846369448	-0.539026216554297	0.071	0.377	1	ILC
ADNP	0.176905567730592	-0.524661990453342	0.286	0.487	1	ILC
NUBP2	0.177107183269552	-0.323407023813275	0.357	0.487	1	ILC
PAPOLA	0.177137814158709	-0.59023744276183	0.571	0.773	1	ILC
UBE3B	0.177171045121974	0.223626021275558	0.357	0.187	1	ILC
WSB1	0.177203264447743	-0.467504919172979	0.571	0.63	1	ILC
TMEM248	0.177258284289815	-0.577545029158673	0.286	0.601	1	ILC
SMAD3	0.177379178602912	-0.537028023657454	0.214	0.385	1	ILC
SLC38A1	0.177390085741295	-0.438884241233212	0.643	0.733	1	ILC
ZNRF2	0.177530429203766	-0.310129523569095	0.214	0.363	1	ILC
OAZ1	0.177810182599822	-0.427069311441232	0.929	0.993	1	ILC
ERGIC1	0.177928574415783	-0.398050145258272	0.5	0.56	1	ILC
PPIF	0.177975210436613	-0.509013647487858	0.143	0.337	1	ILC
MRPL15	0.177998699060426	-0.54917417193038	0.071	0.381	1	ILC
CD320	0.178077580841148	-0.598870074084251	0.071	0.414	1	ILC
PAGR1	0.178258782738439	-0.510457064357527	0.286	0.476	1	ILC
CCDC69	0.178299049001129	-0.392669686250389	0.5	0.678	1	ILC
YME1L1	0.178454005405783	-0.604663754104911	0.5	0.634	1	ILC
PIGT	0.178500061302476	-0.534776743552939	0.357	0.502	1	ILC
MAPK9	0.178764340643944	-0.472820995864477	0.143	0.337	1	ILC
UQCR11	0.178903188632889	-0.269186632815389	1	0.974	1	ILC
TOMM22	0.178936528817219	-0.297153784151813	0.357	0.612	1	ILC
RHOH	0.178936952840846	-0.326032493220099	0.214	0.366	1	ILC
SUN2	0.178966906723336	-0.655704092084183	0.429	0.707	1	ILC
NUDT22	0.179034043482854	-0.612443237143263	0.143	0.469	1	ILC
CCND3	0.179541937977733	-0.55310140176602	0.214	0.509	1	ILC
TRPM7	0.179554908149513	-0.327574658028504	0.214	0.355	1	ILC
EIF5	0.179728666249137	-0.57404121434381	0.643	0.835	1	ILC
ARHGEF12	0.179841005565257	-0.645335118700638	0.286	0.52	1	ILC
CTSB	0.179947376100328	-0.650581288266597	0.214	0.531	1	ILC
CHD6	0.179962382958296	-0.398050145258272	0.429	0.575	1	ILC
PSMA5	0.180217060043111	-0.502323896446423	0.643	0.795	1	ILC
PTPN11	0.180526838662226	-0.49457626426405	0.286	0.505	1	ILC
CAPZA2	0.180555250800063	-0.517037212781239	0.429	0.623	1	ILC
PRDX1	0.181031203184951	-0.528543372678696	0.857	0.842	1	ILC
CYTIP	0.181122078778887	-0.451563375303958	0.429	0.634	1	ILC
DAP	0.181344228872371	-0.551947443493193	0.214	0.491	1	ILC
NFKBIZ	0.181532539712013	-0.954510301517217	0.286	0.524	1	ILC
MCMBP	0.181590578582902	-0.421956913218634	0.143	0.315	1	ILC
CEP85L	0.181798529693466	-0.355055394450612	0.214	0.399	1	ILC
ATP5PB	0.181938013719842	-0.358453970912477	0.643	0.711	1	ILC
TOMM40	0.182008952847371	-0.634255672820148	0.071	0.436	1	ILC
CEMIP2	0.182139772383199	-0.515497681058056	0.143	0.374	1	ILC
ATF4	0.182628802734541	-0.805200329918658	0.571	0.799	1	ILC
SPG11	0.182897989270232	-0.323944440485867	0.286	0.469	1	ILC
TNFAIP3	0.182933938145411	-0.434719865140544	0.5	0.652	1	ILC
PIK3AP1	0.182945252737365	-0.316162249196038	0.286	0.363	1	ILC
CNPY3	0.183066200755965	-0.519087369500967	0.214	0.487	1	ILC
SUMO2	0.183148832466963	-0.535060431498183	1	0.96	1	ILC
ZSWIM7	0.183534074300734	-0.401921999488586	0.214	0.454	1	ILC
ATP1B3	0.183628577142877	-0.212268204062741	0.357	0.436	1	ILC
CXXC1	0.183656073116677	-0.368601926288559	0.214	0.399	1	ILC
ACBD5	0.18366792277204	-0.267379876109758	0.214	0.348	1	ILC
POMP	0.183872762394617	-0.540157298572946	0.714	0.864	1	ILC
SAE1	0.18405154788054	-0.368040019741674	0.286	0.363	1	ILC
RNF6	0.184092156833668	-0.488221845882806	0.214	0.432	1	ILC
CCDC32	0.184270900848029	-0.358453970912476	0.357	0.458	1	ILC
FNTA	0.184508109391964	-0.280305724778963	0.429	0.538	1	ILC
KMT2A	0.18459675480156	-0.808287196752979	0.571	0.758	1	ILC
RNF20	0.184885573051822	-0.2889130376594	0.214	0.341	1	ILC
KIF5B	0.184937159597637	-0.762788468584284	0.5	0.678	1	ILC
HLA-DMA	0.185269322462318	-0.547487795302493	0.143	0.308	1	ILC
TMC6	0.185814384512957	-0.706619723714228	0.214	0.557	1	ILC
EIF4E2	0.185833260620689	-0.587426540672637	0.286	0.553	1	ILC
OPA1	0.185932450379273	-0.269186632815389	0.357	0.396	1	ILC
TYMP	0.186270275675946	-0.899212168082425	0.214	0.634	1	ILC
LGALS3	0.186349596648614	-0.445431791132566	0.786	0.586	1	ILC
ALYREF	0.186749872537643	-0.589886379360441	0.214	0.498	1	ILC
BRD9	0.186813828540003	-0.52736619938172	0.286	0.516	1	ILC
IRF9	0.186934475215864	-0.252426306267813	0.5	0.744	1	ILC
TRMT10C	0.186994054022104	-0.560825594839646	0.214	0.524	1	ILC
RSL1D1	0.187123112948216	-0.333761765996571	0.857	0.74	1	ILC
LTA4H	0.187284069895139	-0.76200379102831	0.571	0.722	1	ILC
CLK4	0.187452676710147	-0.404595752557197	0.143	0.374	1	ILC
MDFIC	0.187597512588397	-0.658963082164933	0.214	0.538	1	ILC
TSPAN14	0.188154788311187	-0.528806374236418	0.071	0.344	1	ILC
DEGS1	0.188182199071812	-0.43602252440818	0.5	0.582	1	ILC
NOL11	0.188766690561878	-0.299560281858908	0.214	0.377	1	ILC
MPV17	0.189671705131015	-0.594181030750535	0.071	0.436	1	ILC
IGBP1	0.190055067568505	0.243438925758557	0.643	0.612	1	ILC
PRPF6	0.190099241765154	-0.678071905112638	0.571	0.842	1	ILC
OGFR	0.190306212094361	-0.434328837887604	0.214	0.568	1	ILC
TRA2A	0.190501698776569	-0.582023622049773	0.429	0.615	1	ILC
CAMLG	0.19064799086737	-0.457289986330915	0.5	0.623	1	ILC
VCPIP1	0.191186145064468	-0.371221266986354	0.214	0.447	1	ILC
EIF4A1	0.191295428049868	-0.612849458472398	0.929	0.919	1	ILC
MRPS36	0.191341160436636	-0.408363493355535	0.357	0.663	1	ILC
SCAPER	0.191341892230011	-0.518513619228585	0.071	0.359	1	ILC
ATP5IF1	0.19144353275403	-0.487501426579935	0.929	0.905	1	ILC
AKR1B1	0.19156251860608	-0.524980395892924	0.214	0.454	1	ILC
PDIA3	0.191610490724493	-0.658414945744628	0.571	0.864	1	ILC
MICOS13	0.191611074475502	-0.444610614662191	0.571	0.692	1	ILC
UQCC3	0.191869894013887	-0.30954437043153	0.286	0.377	1	ILC
SEPTIN1	0.192182965891564	-0.808744935693305	0.214	0.549	1	ILC
HSPA4	0.192391048528391	-0.346381138611901	0.643	0.564	1	ILC
PIGBOS1	0.192526413984416	-0.4473139023026	0.143	0.451	1	ILC
ZFP36	0.192600591401129	-0.426672199762247	0.286	0.33	1	ILC
MPST	0.192634641220483	-0.371710067614743	0.5	0.615	1	ILC
EHD1	0.192787236681097	-0.285922279845946	0.786	0.667	1	ILC
MED29	0.192808806556595	-0.542416805755071	0.071	0.374	1	ILC
UBE2A	0.19282739116359	-0.326851973526647	0.5	0.571	1	ILC
FUT8	0.192996487863856	-0.473753614938024	0.571	0.575	1	ILC
CITED2	0.193002665217772	-0.437063805608843	0.357	0.487	1	ILC
SURF1	0.193047829663156	-0.369404270473017	0.429	0.535	1	ILC
PHF5A	0.193451155589683	-0.312160318638541	0.286	0.44	1	ILC
NDUFA13	0.19357112245115	-0.42360876156849	0.929	0.949	1	ILC
C1orf122	0.193664546740442	-0.288064643021078	0.429	0.469	1	ILC
PDHB	0.194080805004962	-0.423336822497331	0.286	0.535	1	ILC
NPIPB5	0.194327103785776	-0.437063805608843	0.071	0.333	1	ILC
RANBP2	0.194415557319207	-0.484671687115896	0.429	0.542	1	ILC
MGRN1	0.194434930835951	-0.462790630727212	0.143	0.341	1	ILC
FNIP1	0.194515605328251	-0.48347855538072	0.286	0.52	1	ILC
MRPL11	0.19484727271108	-0.322892785689532	0.357	0.535	1	ILC
RPS26	0.19486125182257	-1.0756067244088	1	1	1	ILC
UBE2Q2	0.194913997809595	-0.397407605257052	0.286	0.491	1	ILC
THOC2	0.195174506861558	-0.639410284743532	0.571	0.667	1	ILC
CLTC	0.195195366755776	-0.574650126285018	0.429	0.626	1	ILC
ZNF22	0.195342788948375	-0.539026216554297	0.286	0.495	1	ILC
RHOA	0.195459959567752	-0.721261511418762	0.786	0.916	1	ILC
ATP6V0B	0.195979550500116	-0.44421852469079	0.643	0.78	1	ILC
PDAP1	0.196037288994556	-0.706803623655954	0.643	0.773	1	ILC
NACA	0.196317476645395	-0.504587799805851	1	1	1	ILC
TXNDC9	0.196433618537851	-0.387023123109247	0.214	0.462	1	ILC
MPC1	0.196519170919423	-0.407088746163353	0.429	0.52	1	ILC
CABLES1	0.196585121336677	0.441418374813922	0.143	0.158	1	ILC
RNF168	0.1966782238918	-0.409184773033406	0.357	0.473	1	ILC
SPEN	0.19667878946709	-0.488594106248925	0.571	0.652	1	ILC
BLCAP	0.197287099560122	-0.210008696880616	0.286	0.366	1	ILC
TCEA1	0.197390491821929	-0.481678706212029	0.857	0.886	1	ILC
PELO	0.197573237231531	-0.361844560113251	0.143	0.341	1	ILC
RPL9	0.197684999157828	-0.510389171228692	1	1	1	ILC
RSRC2	0.197863787695472	-0.552225714309156	0.714	0.751	1	ILC
SMAP1	0.197866604759924	-0.561052522884296	0.857	0.81	1	ILC
ZNF292	0.197875923090807	-0.440183147453022	0.786	0.718	1	ILC
MANF	0.19795572394297	-0.367304888494742	0.429	0.604	1	ILC
AC007952.4	0.197980330150419	-0.823122237915921	0.286	0.516	1	ILC
ARHGEF3	0.198073231083442	-0.559427408614019	0.286	0.48	1	ILC
ANP32A	0.198107718215296	-0.547931769776189	0.857	0.875	1	ILC
SMARCA2	0.198544208923442	-0.475637510282815	0.571	0.582	1	ILC
CTCF	0.198563733664113	-0.617475314239647	0.429	0.645	1	ILC
SLC25A11	0.198866943285295	-0.352366641033561	0.357	0.458	1	ILC
PRPF40A	0.198920787321189	-0.679984026056415	0.714	0.777	1	ILC
STRN3	0.199296587151507	-0.451563375303958	0.071	0.319	1	ILC
MCM3	0.199555542738649	-0.484251994010133	0.214	0.304	1	ILC
FERMT3	0.199598129710128	-0.546386921505551	0.429	0.575	1	ILC
B3GALT5	0.199807647874194	-0.415037499278844	0.071	0.22	1	ILC
AC092279.1	0.199984346284908	0.227951946678348	0.214	0.172	1	ILC
DHX8	0.200058984462952	-0.275991810720504	0.286	0.37	1	ILC
PSMD9	0.200208023307023	-0.402175348341794	0.571	0.659	1	ILC
ATP5MG	0.200296615272962	-0.385792679502987	1	0.989	1	ILC
HSPA5	0.200341625458678	-0.843880798082718	0.857	0.817	1	ILC
SFSWAP	0.200384411619376	-0.36148803100211	0.357	0.436	1	ILC
DUSP11	0.200424989469932	-0.421956913218634	0.143	0.344	1	ILC
CD2	0.200535488317584	-1.5267750866522	0.5	0.821	1	ILC
PAFAH1B1	0.200573885071059	-0.697591355832062	0.571	0.74	1	ILC
NUDT16L1	0.2005804262153	-0.385358154614137	0.214	0.388	1	ILC
GUK1	0.20065220614242	-0.405949626450885	0.929	0.901	1	ILC
RPS4Y1	0.200709550276673	-0.337528132057928	0.286	0.249	1	ILC
ABHD14A	0.200717604680391	-0.312857104472366	0.286	0.407	1	ILC
DCAF5	0.201002315886699	-0.500093269231616	0.357	0.505	1	ILC
UBAP2L	0.20129089213454	-0.415037499278844	0.286	0.498	1	ILC
R3HCC1	0.201347208991308	-0.292470857072589	0.214	0.355	1	ILC
BLOC1S4	0.201347475891963	-0.645335118700638	0.143	0.513	1	ILC
SNAPC5	0.201357758328418	0.215728691055437	0.429	0.319	1	ILC
THAP5	0.201403944271174	-0.341380457553535	0.214	0.341	1	ILC
SERPINB1	0.201498766216413	-0.57809578123289	0.571	0.685	1	ILC
RRP1B	0.201588183816563	-0.515066317610116	0.071	0.352	1	ILC
GTPBP4	0.201744427899429	-0.305559022480351	0.429	0.454	1	ILC
CASP8	0.201840332625889	-0.548692551147777	0.357	0.59	1	ILC
YEATS4	0.201879636830282	-0.439111634257701	0.143	0.326	1	ILC
PARP1	0.202030195729466	-0.574293209076576	0.714	0.681	1	ILC
MRPL50	0.20206100605085	-0.36564947231668	0.143	0.341	1	ILC
UBE2H	0.202281964229601	-0.612976876890753	0.143	0.476	1	ILC
MRPS24	0.202449380721911	-0.383876567792383	0.643	0.685	1	ILC
HNRNPDL	0.202594950711601	-1.00899438724311	0.571	0.938	1	ILC
SNX9	0.202926722818433	-0.421956913218634	0.143	0.282	1	ILC
BRD2	0.203107310396084	-0.59023744276183	0.5	0.74	1	ILC
PSMB3	0.203120851215416	-0.573887343285548	0.643	0.828	1	ILC
JUNB	0.203560165014852	-1.01280980705131	0.357	0.564	1	ILC
ELF1	0.203590263997195	-0.573922693494214	0.714	0.864	1	ILC
ATE1	0.203627116986901	-0.299560281858908	0.214	0.355	1	ILC
NIBAN1	0.20391076827764	-0.521952703195356	0.429	0.597	1	ILC
RIOK1	0.204169788815768	-0.458758876708162	0.071	0.33	1	ILC
LARP1B	0.204237849880072	-0.383482765403999	0.143	0.366	1	ILC
MRPL4	0.204266236056875	-0.599955215196629	0.214	0.52	1	ILC
APTX	0.204345666881857	-0.270991129662137	0.214	0.333	1	ILC
ST3GAL2	0.204381565608264	-0.36564947231668	0.143	0.337	1	ILC
IL12RB1	0.204638919698279	-0.509013647487858	0.143	0.366	1	ILC
TFPT	0.204886374782259	-0.31748218985617	0.286	0.436	1	ILC
GNG5	0.204963533942693	-0.309363456889267	0.786	0.85	1	ILC
GBP5	0.205460312961715	-0.735708708614756	0.714	0.777	1	ILC
MRPL13	0.205544278686959	-0.380272081118167	0.429	0.487	1	ILC
PIN4	0.205717081399842	-0.453365617937943	0.429	0.557	1	ILC
REXO4	0.206423200410891	-0.370552113430346	0.357	0.48	1	ILC
LSM2	0.20647651738077	-0.297411815280331	0.643	0.604	1	ILC
UBXN4	0.206598789827601	-0.482782105914678	0.857	0.864	1	ILC
GOLIM4	0.206669319725291	-0.388511204768656	0.286	0.436	1	ILC
TRAPPC4	0.206957778757187	-0.307734213304608	0.429	0.502	1	ILC
UBE2K	0.207096170460011	-0.540383408602543	0.5	0.685	1	ILC
RALBP1	0.207119964520178	-0.542632956035031	0.643	0.839	1	ILC
SLC43A2	0.207130983446356	-0.455354954466332	0.214	0.403	1	ILC
OAT	0.207270116218827	-0.213557763961687	0.214	0.333	1	ILC
FBXL15	0.207278840882105	-0.267724194736903	0.357	0.48	1	ILC
WBP1L	0.207532966147274	0.221271881442533	0.5	0.282	1	ILC
PTPN2	0.207573666121005	-0.542878542049904	0.357	0.623	1	ILC
CDK11A	0.207653481582973	-0.541146268428667	0.143	0.421	1	ILC
CYB5B	0.208047121325341	-0.392669686250389	0.357	0.473	1	ILC
CAMK2D	0.208115252782093	-0.418501354582415	0.143	0.333	1	ILC
ARPC2	0.208153843891726	-0.752732910024522	0.857	0.974	1	ILC
RANBP6	0.208483112329053	-0.372809263889546	0.143	0.344	1	ILC
CCNL1	0.208620782441046	-0.840706550287574	0.5	0.784	1	ILC
VEZF1	0.209137644030951	-0.253756592245783	0.286	0.429	1	ILC
FYB1	0.209314330186475	-0.743478901124881	0.214	0.381	1	ILC
TRABD	0.209784435481343	-0.415037499278844	0.357	0.549	1	ILC
AZI2	0.209901657094775	-0.324102466121699	0.214	0.359	1	ILC
HACD3	0.20992441749291	-0.411951519405101	0.214	0.436	1	ILC
NT5C2	0.21056804105596	-0.443950191194083	0.357	0.505	1	ILC
GEMIN7	0.21072351740656	0.241008099503795	0.571	0.231	1	ILC
ARPC3	0.210904685263324	-0.644283591656354	1	0.96	1	ILC
ZNHIT3	0.210972780688012	-0.385675439647501	0.357	0.524	1	ILC
TMEM203	0.211084735846152	-0.482003323147649	0.214	0.447	1	ILC
CNOT7	0.211507396780394	-0.460162504230157	0.286	0.634	1	ILC
ITGAL	0.211531582354758	-0.597240830499593	0.286	0.418	1	ILC
CHMP3	0.211814245226371	-0.437063805608843	0.357	0.557	1	ILC
TARSL2	0.212392092867246	-0.379559603924128	0.143	0.462	1	ILC
KMT5A	0.2124857221184	-0.846048634765428	0.286	0.608	1	ILC
FAM219B	0.212550899088587	-0.473043102714409	0.071	0.344	1	ILC
POLR2B	0.212552774599265	-0.396421821111497	0.429	0.59	1	ILC
LARP7	0.212579261602902	-0.587805250489981	0.5	0.714	1	ILC
IRF1	0.212617437907441	-1.32930762525296	0.643	0.839	1	ILC
YWHAB	0.212635580929828	-0.680223953569872	0.857	0.945	1	ILC
BAX	0.212726250889707	-0.612443237143263	0.643	0.755	1	ILC
AKAP9	0.212889953311438	-0.723586564365006	0.643	0.824	1	ILC
SELENOF	0.213083846955877	-0.521952703195356	0.714	0.791	1	ILC
PDCD10	0.213147089335845	-0.436222829169472	0.643	0.674	1	ILC
RPL14	0.213160089244917	-0.432333903823905	1	1	1	ILC
HNRNPD	0.213264001560416	-0.755344123481061	0.643	0.821	1	ILC
E2F4	0.213288296645518	-0.380723134753509	0.286	0.432	1	ILC
RBMX	0.213536829395616	-0.665688180656805	0.571	0.864	1	ILC
HSPA1A	0.213571230634596	-0.686141335088524	0.071	0.421	1	ILC
IL2RA	0.213596779796298	-0.629224025525875	0.429	0.462	1	ILC
SCCPDH	0.213604193049656	-0.43645648291375	0.214	0.447	1	ILC
TAB2	0.213789547072961	-0.432454552356253	0.286	0.429	1	ILC
FAM207A	0.2138348699075	-0.428843298803874	0.143	0.341	1	ILC
VPS35	0.21396550692081	-0.542416805755071	0.357	0.582	1	ILC
THAP11	0.214090404281088	-0.581876520847414	0.143	0.48	1	ILC
NUCKS1	0.214283365237077	-0.700383921918051	0.786	0.875	1	ILC
PDCD6IP	0.214689904723298	-0.457289986330915	0.5	0.586	1	ILC
MTMR14	0.214740738463391	-0.397592364819435	0.143	0.363	1	ILC
ATP2A3	0.214863961605792	-0.518918643105723	0.214	0.392	1	ILC
LCP2	0.215138532090804	-0.733546883938742	0.357	0.689	1	ILC
TTC17	0.215285374152226	-0.480690738009101	0.286	0.513	1	ILC
AFF4	0.215729169997307	-0.2909471515542	0.5	0.52	1	ILC
LRCH4	0.215810523894267	-0.351648793007362	0.214	0.396	1	ILC
WDR7	0.215915051873058	-0.336649600594128	0.143	0.311	1	ILC
CBX1	0.215922037866581	-0.478363434647673	0.286	0.432	1	ILC
SOD2	0.215962235109965	-0.382549646529939	0.286	0.454	1	ILC
CCNI	0.216040446018381	-0.413077759279664	0.929	0.978	1	ILC
TRG-AS1	0.216217699821705	-0.483664218470982	0.071	0.319	1	ILC
FAM49B	0.216646305895567	-0.238159737194765	0.643	0.619	1	ILC
CAAP1	0.216917013254126	-0.272593234258639	0.286	0.315	1	ILC
RAB1B	0.216947997331082	-0.452512204697507	0.286	0.484	1	ILC
SF3B2	0.217035671663633	-0.54339967967129	0.571	0.784	1	ILC
CCT2	0.217153232046056	-0.356315060156142	0.429	0.623	1	ILC
NMT1	0.217375759179971	-0.555900035118693	0.429	0.722	1	ILC
DHX29	0.217495136456417	-0.35556569158765	0.286	0.48	1	ILC
MRPL52	0.217800834813562	-0.73973734341626	0.5	0.769	1	ILC
JADE2	0.217893568330638	-0.281412935148649	0.286	0.451	1	ILC
PPP1R11	0.218200060111023	-0.439111634257701	0.143	0.396	1	ILC
TYW3	0.218218497458219	0.394631288617007	0.643	0.392	1	ILC
SNRNP40	0.218511823527563	-0.343187214259166	0.286	0.443	1	ILC
ATP5MC1	0.218683364107753	-0.27880172169211	0.643	0.736	1	ILC
MTX2	0.218775191792329	-0.267379876109758	0.214	0.366	1	ILC
ZNHIT6	0.218985502971701	-0.296393002780225	0.357	0.421	1	ILC
SEC11A	0.219135064092137	-0.55019708256048	1	0.919	1	ILC
TBRG1	0.219184467067674	-0.46948528330122	0.214	0.418	1	ILC
PRKAR1A	0.219425912295302	-0.354008065881284	0.714	0.788	1	ILC
NFATC2IP	0.22011349622977	-0.587426540672637	0.357	0.568	1	ILC
GGNBP2	0.220262344750303	-0.721024050297185	0.357	0.63	1	ILC
RBM7	0.220459170635223	-0.508146903670325	0.071	0.37	1	ILC
NCBP2AS2	0.220507064077315	-0.657112286476992	0.143	0.505	1	ILC
OTUD5	0.220513121204162	-0.832464754016964	0.286	0.604	1	ILC
MFSD10	0.220705934457098	-0.569812341973948	0.214	0.509	1	ILC
RBM8A	0.220804466527766	-0.680100536861314	0.714	0.857	1	ILC
ZNF593	0.220831163200736	-0.351648793007362	0.214	0.37	1	ILC
NSMAF	0.221111632867558	-0.396421821111497	0.071	0.308	1	ILC
DHRSX	0.221434784733146	-0.337941373586764	0.214	0.355	1	ILC
NDFIP1	0.221810737647548	-0.512554005193106	0.571	0.645	1	ILC
UBQLN2	0.222089514891191	-0.432274204204148	0.143	0.308	1	ILC
ARPP19	0.222132120686789	-0.552167316242363	0.643	0.725	1	ILC
EFR3A	0.222172547525169	-0.335184191589629	0.429	0.473	1	ILC
XRCC5	0.222399900820267	-0.581204781280922	0.786	0.839	1	ILC
CYB5R4	0.222592894347004	-0.347592978280709	0.143	0.297	1	ILC
IPO9	0.223116391060836	-0.390554814079501	0.143	0.308	1	ILC
HPS3	0.223131244890294	-0.456064767538899	0.357	0.524	1	ILC
ARHGAP25	0.223255866849074	-0.383482765403999	0.143	0.304	1	ILC
INTS10	0.223379316665966	-0.415037499278844	0.143	0.344	1	ILC
MORF4L1	0.223419083687001	-0.658858135991839	0.714	0.905	1	ILC
TNIP2	0.223757446406305	-0.333949007403828	0.357	0.458	1	ILC
TCHP	0.223896732789873	-0.451563375303958	0.071	0.355	1	ILC
KPNA3	0.224264139529056	-0.569466164397988	0.071	0.432	1	ILC
AP3M2	0.22442427550454	-0.38890776745419	0.071	0.278	1	ILC
ENOPH1	0.224670650167986	-0.369233809665719	0.143	0.341	1	ILC
LIF	0.225000941902412	-0.82833994718694	0.143	0.267	1	ILC
PSMA4	0.225189497159237	-0.555900035118693	0.714	0.762	1	ILC
SNRPE	0.225268469334163	-0.303091972829161	0.714	0.707	1	ILC
ELMOD2	0.225525203606973	0.206044427248964	0.357	0.242	1	ILC
USP14	0.22566381216619	-0.262085576440245	0.643	0.601	1	ILC
BIVM	0.225841038581958	-0.32775717368956	0.286	0.385	1	ILC
RPS11	0.225871345719033	-0.346687676997845	1	1	1	ILC
ARHGAP31	0.226059113685574	0.236642906942393	0.286	0.176	1	ILC
CDK2AP1	0.226242636954669	-0.294085151792757	0.357	0.465	1	ILC
TNIP1	0.22659834137183	-0.743704922595011	0.429	0.689	1	ILC
CTBP2	0.226750776283842	-0.352027701753044	0.214	0.352	1	ILC
PSMC3	0.22686810702754	-0.722092317684676	0.5	0.692	1	ILC
RBM25	0.227005233221346	-0.661016740932908	0.5	0.81	1	ILC
PRF1	0.227463914792846	-0.711589031265413	0.071	0.187	1	ILC
TNRC6B	0.227791277949461	-0.620030372538409	0.643	0.817	1	ILC
ARID5A	0.227803943851571	0.21857071038404	0.429	0.465	1	ILC
TOX2	0.228233283277218	0.236642906942393	0.857	0.678	1	ILC
RPL7	0.22843566747576	-0.776981273014085	0.929	0.993	1	ILC
MCRS1	0.228658094621427	-0.379933698322928	0.143	0.348	1	ILC
MYCBP	0.228778232225673	-0.415037499278844	0.286	0.414	1	ILC
WDR82	0.228863264407623	-0.371221266986354	0.714	0.667	1	ILC
RHBDF2	0.229343279877919	-0.543014318723186	0.214	0.432	1	ILC
RAB32	0.229493808203184	0.270451877396277	0.429	0.315	1	ILC
UQCRC2	0.229547602639093	-0.688887662031857	0.357	0.722	1	ILC
NDUFS1	0.229596948055145	-0.380723134753509	0.286	0.44	1	ILC
SMIM26	0.229866024282333	-0.316368569545462	0.643	0.762	1	ILC
NDUFA4	0.230012872678452	-0.557241453198495	0.857	0.963	1	ILC
MAP2K7	0.230270011185116	-0.390162830639815	0.214	0.465	1	ILC
RAB7A	0.230400209282357	-0.508146903670325	0.643	0.755	1	ILC
TMEM258	0.230426875816526	-0.505872963527494	0.857	0.945	1	ILC
CCDC6	0.230453639979625	-0.241640305929727	0.286	0.333	1	ILC
TM9SF1	0.230466492293389	-0.473043102714409	0.071	0.377	1	ILC
GRSF1	0.230544786316189	-0.241008099503795	0.357	0.509	1	ILC
LINC02384	0.230614059522907	-0.445916812162816	0.143	0.275	1	ILC
CORO7	0.230656221489689	-0.465918668281028	0.071	0.333	1	ILC
CBL	0.230672742201089	-0.659065834562746	0.5	0.718	1	ILC
SCFD1	0.230770721564598	-0.497499659470817	0.214	0.462	1	ILC
PSMD8	0.230792664225949	-0.66193390246468	0.571	0.821	1	ILC
ABHD3	0.230838279342098	-0.292470857072589	0.214	0.352	1	ILC
MAX	0.230943963269974	-0.417677381151548	0.429	0.56	1	ILC
ATMIN	0.231244782771776	-0.401921999488586	0.214	0.403	1	ILC
RAB3GAP1	0.231301576068783	0.297084023909884	0.571	0.443	1	ILC
MRPS25	0.231353766332381	-0.317132911306858	0.214	0.366	1	ILC
RASSF1	0.231744109694079	-0.562594687692702	0.071	0.341	1	ILC
FAM3C	0.23178002788082	-0.369949609750306	0.286	0.513	1	ILC
SDC4	0.231912113721593	-0.397407605257052	0.286	0.308	1	ILC
NTAN1	0.232204543586972	-0.565930400255958	0.071	0.352	1	ILC
VAMP5	0.232350403963444	-0.839293528587066	0.286	0.564	1	ILC
SOCS1	0.232379741043537	-0.779419782193994	0.071	0.436	1	ILC
COPS8	0.232408737991772	-0.306615039392858	0.214	0.33	1	ILC
TKT	0.232419735250006	-0.605368711382993	0.571	0.707	1	ILC
SNX6	0.232918912198081	-0.600294154477147	0.643	0.813	1	ILC
TXK	0.233012260576797	-0.810522201136287	0.429	0.685	1	ILC
HNRNPU	0.233019922581243	-0.739596535441437	0.857	0.897	1	ILC
POLR1D	0.233060661333143	-0.601450623509725	0.643	0.762	1	ILC
POLD3	0.233224464237635	-0.528806374236418	0.071	0.311	1	ILC
KIF20B	0.233249605357886	-0.540024276117374	0.214	0.234	1	ILC
UGCG	0.233262945412016	0.324572816142926	0.5	0.571	1	ILC
LRMP	0.233388864490915	0.211581985570577	0.571	0.366	1	ILC
IAH1	0.233533366713735	-0.379287474329642	0.5	0.564	1	ILC
CSK	0.233567708611319	-0.490701769210916	0.5	0.612	1	ILC
PRDM2	0.2337605662302	-0.619300817508506	0.357	0.593	1	ILC
EEF2	0.233967094290696	-0.511387535232017	1	0.985	1	ILC
TTC37	0.234014416566852	-0.420312441319518	0.429	0.52	1	ILC
HNRNPL	0.234122013916474	-0.46948528330122	0.571	0.656	1	ILC
GTF2H5	0.234450196042851	-0.415037499278844	0.214	0.425	1	ILC
DCAF8	0.234722824987518	-0.352027701753044	0.286	0.414	1	ILC
GNL3L	0.234757305068	-0.482003323147649	0.143	0.396	1	ILC
COA5	0.234849752940376	0.324572816142926	0.571	0.381	1	ILC
FAM76B	0.235805911871991	-0.203241320991536	0.286	0.396	1	ILC
DUSP6	0.235972444279622	-0.608607085449538	0.071	0.275	1	ILC
TPMT	0.23600096719013	-0.24668800857615	0.357	0.458	1	ILC
MVB12A	0.23614744638527	-0.480132527500729	0.071	0.355	1	ILC
TPI1	0.236199372380317	-0.761039729145064	0.786	0.923	1	ILC
C1GALT1	0.236228020923801	-0.341871086716872	0.286	0.473	1	ILC
LZIC	0.236351619527336	-0.482003323147649	0.214	0.418	1	ILC
ERBIN	0.236773940650072	-0.62148837674627	0.286	0.542	1	ILC
CABIN1	0.236854761601176	-0.494207712712452	0.071	0.344	1	ILC
ZNF654	0.236860471239142	-0.2920266091735	0.143	0.282	1	ILC
PPA2	0.236940689909724	-0.22704778207454	0.214	0.344	1	ILC
RGS19	0.237025779402708	-0.515878188785672	0.143	0.41	1	ILC
BUB3	0.237221279817136	-0.665066195287874	0.571	0.692	1	ILC
PPP1R35	0.237237483145487	-0.500579052402789	0.214	0.454	1	ILC
PPP1CA	0.237247903530753	-0.534168652904995	0.714	0.846	1	ILC
SPPL3	0.237367153263907	-0.316162249196038	0.286	0.399	1	ILC
GATAD1	0.237382690687452	-0.318561243788964	0.429	0.516	1	ILC
MED19	0.237439618078572	-0.313635467070631	0.214	0.359	1	ILC
YIPF5	0.238290109093273	-0.411951519405101	0.286	0.458	1	ILC
DNM1L	0.238513585435133	-0.409743199609331	0.286	0.553	1	ILC
ATP6V1B2	0.238552583283325	-0.303312416720015	0.143	0.3	1	ILC
BFAR	0.238872252692035	-0.47575788031675	0.214	0.44	1	ILC
DUSP2	0.238909935060785	-0.552541023028779	0.071	0.212	1	ILC
CAB39	0.239257072776187	-0.382549646529939	0.357	0.473	1	ILC
GTF2I	0.239420965812934	-0.57809578123289	0.714	0.788	1	ILC
TESC	0.239578781937542	0.885471611973613	0.214	0.15	1	ILC
CDIP1	0.239613391104067	-0.415037499278844	0.143	0.355	1	ILC
PITPNB	0.239666272176656	-0.673955796640406	0.214	0.531	1	ILC
RHOT1	0.239765353181902	-0.451563375303958	0.071	0.319	1	ILC
UCHL5	0.239790241639574	-0.390162830639815	0.286	0.425	1	ILC
FNIP2	0.239852126223704	-0.451563375303958	0.071	0.278	1	ILC
SLC10A3	0.240004798577709	0.268328705503307	0.429	0.22	1	ILC
RBX1	0.240101335771807	-0.545634622227016	0.714	0.864	1	ILC
MLLT10	0.240210519282441	-0.351648793007362	0.214	0.359	1	ILC
TMED2	0.240697488144279	-0.475002288268786	0.786	0.722	1	ILC
CAPZA1	0.240894438152505	-0.608607085449538	0.857	0.725	1	ILC
STK25	0.240921836471375	-0.292470857072589	0.214	0.366	1	ILC
SLC25A24	0.241074827319957	-0.46948528330122	0.071	0.286	1	ILC
HNRNPAB	0.241175585833352	-0.543545233689714	0.786	0.806	1	ILC
GIMAP2	0.24162095687588	-0.296019924153659	0.214	0.311	1	ILC
HLA-C	0.241761217808133	-0.733889119746512	1	1	1	ILC
ZBTB4	0.242000573074395	-0.375663260944699	0.357	0.502	1	ILC
SEC62	0.242070235587341	-0.701658725430254	0.786	0.916	1	ILC
UFD1	0.242153380026209	-0.663886960804218	0.357	0.575	1	ILC
KCTD3	0.242598632093212	0.223117940607905	0.214	0.037	1	ILC
MRPL9	0.242696257482739	-0.367537075674915	0.286	0.48	1	ILC
CD37	0.243326014197086	-1.10404987022212	0.429	0.795	1	ILC
H3F3A	0.243478420050082	-0.644468077224769	1	0.993	1	ILC
CIAO2A	0.243648467586261	-0.567332606699365	0.357	0.498	1	ILC
BIN2	0.243812694911961	-0.690671941892271	0.214	0.557	1	ILC
SLTM	0.244216919645238	-0.783759805645147	0.786	0.799	1	ILC
TARS	0.244360653972094	-0.576718506626247	0.5	0.656	1	ILC
COX14	0.244406290344531	-0.658786918169246	0.5	0.766	1	ILC
ACBD3	0.244495279383482	-0.343187214259166	0.214	0.436	1	ILC
HNRNPM	0.244971227702895	-0.872449950279489	0.714	0.897	1	ILC
PMPCA	0.245109854517768	-0.397592364819435	0.143	0.341	1	ILC
SNRK	0.24512071874564	-0.457289986330915	0.429	0.59	1	ILC
DBF4	0.245147421738612	-0.637429920615291	0.286	0.549	1	ILC
SRCAP	0.245256356685458	-0.415037499278844	0.071	0.286	1	ILC
RPL15	0.245310024843507	-0.414300741219992	1	1	1	ILC
G3BP2	0.245349579664314	0.214676166721244	0.714	0.707	1	ILC
NDUFA7	0.245393707149263	-0.420073089176142	0.571	0.579	1	ILC
MRPL48	0.245423299819911	-0.501194143028558	0.071	0.355	1	ILC
METTL23	0.245443515451231	-0.434328837887604	0.357	0.568	1	ILC
GRIPAP1	0.245640951540464	-0.411951519405101	0.214	0.451	1	ILC
PSPC1	0.245711069127718	-0.32930762525296	0.357	0.484	1	ILC
CTBS	0.246012212559198	-0.609415544445695	0.143	0.421	1	ILC
UIMC1	0.246458786434764	-0.432274204204148	0.143	0.363	1	ILC
UFC1	0.246520463893729	-0.777607578663552	0.571	0.802	1	ILC
LRP10	0.246986562842457	-0.748668457227444	0.214	0.524	1	ILC
SNHG3	0.247642463245138	-0.453683427178327	0.214	0.407	1	ILC
TPP2	0.247818201234929	-0.425568166771013	0.357	0.502	1	ILC
UBE2E1	0.247895202332992	-0.306615039392858	0.214	0.385	1	ILC
PSTPIP2	0.248022979650787	-0.252345643438076	0.5	0.396	1	ILC
SHOC2	0.248041004620484	-0.369949609750306	0.643	0.663	1	ILC
EP300	0.248136504910121	-0.255616934271311	0.357	0.571	1	ILC
SF3B4	0.248161578473349	-0.516518817144728	0.286	0.516	1	ILC
PBRM1	0.248191735343861	-0.586722958585594	0.357	0.557	1	ILC
CCZ1	0.249720618648733	-0.428034839807717	0.214	0.432	1	ILC
MSH2	0.249817465703964	-0.32930762525296	0.143	0.26	1	ILC
PPP6C	0.249928781782738	-0.415037499278844	0.214	0.407	1	ILC
ATP5ME	0.250205662279943	-0.862718412261716	0.786	0.949	1	ILC
DOCK10	0.250236520444111	-0.326032493220099	0.714	0.582	1	ILC
CTBP1	0.250358185787238	-0.409477973936943	0.357	0.491	1	ILC
PDHA1	0.250360362815473	-0.439490543003383	0.286	0.443	1	ILC
TUBB4B	0.250389798904728	-0.820392445160348	0.429	0.495	1	ILC
PIN1	0.250505937327998	-0.630205593847379	0.429	0.623	1	ILC
GCAT	0.250779547541941	0.257205327031596	0.286	0.106	1	ILC
PDE4DIP	0.251124883254288	-0.332983283396358	0.143	0.311	1	ILC
MRPL54	0.251466222814381	-0.56068509768407	0.357	0.626	1	ILC
ZC3H8	0.251499684047491	-0.446809845333323	0.357	0.458	1	ILC
PKM	0.251717423953169	-0.547487795302493	0.571	0.766	1	ILC
RAD50	0.252023117949659	-0.339974550304816	0.429	0.469	1	ILC
TACC3	0.252047730710728	-0.738444523092119	0.071	0.234	1	ILC
SUPT20H	0.252094219482869	-0.493040011280117	0.286	0.498	1	ILC
BRCC3	0.25211454118795	-0.473043102714409	0.071	0.344	1	ILC
CALCOCO2	0.252132914989141	-0.515497681058056	0.429	0.667	1	ILC
PA2G4	0.25218340953781	-0.790042646455168	0.643	0.868	1	ILC
CRLF3	0.252184742015403	-0.223324696031823	0.214	0.33	1	ILC
ARHGDIA	0.252229132924419	-0.459431618637297	0.786	0.744	1	ILC
SMIM10L1	0.252332928052119	-0.454137318967784	0.357	0.56	1	ILC
NOP53	0.252403541953973	-0.514573172829758	0.929	0.919	1	ILC
ZRANB2	0.252637100480423	-0.625725369632741	0.643	0.839	1	ILC
ARPC1B	0.253139415302708	-0.519126659116592	0.857	0.886	1	ILC
MPHOSPH6	0.253349527246371	-0.609415544445695	0.071	0.392	1	ILC
HOXB2	0.253802129781439	-0.337941373586764	0.214	0.319	1	ILC
ZEB2	0.253875872410637	-0.302419935998149	0.214	0.377	1	ILC
TNFSF12	0.254483256956532	-0.661016740932908	0.286	0.513	1	ILC
SRSF3	0.25464840933221	-0.846509456643333	0.643	0.901	1	ILC
FASTKD2	0.254793461122273	-0.418731982836585	0.071	0.337	1	ILC
MAGOH	0.254809130677983	-0.393072167782052	0.429	0.714	1	ILC
EIF5A2	0.255062723596556	0.285402218862248	0.286	0.183	1	ILC
ENY2	0.255309609768298	-0.431754894223777	0.786	0.769	1	ILC
RABGAP1	0.255411086004312	-0.22704778207454	0.214	0.286	1	ILC
RASSF8	0.255577334458339	0.298991283610203	0.214	0.092	1	ILC
LRR1	0.255686659035106	-0.238159737194765	0.214	0.289	1	ILC
GRAMD1B	0.255759808873157	-0.624314420825034	0.214	0.421	1	ILC
EVA1B	0.256063277642721	-0.347419920637499	0.429	0.465	1	ILC
MT-CO2	0.256559122414211	-0.527583105974211	1	1	1	ILC
GNAQ	0.256653534826813	-0.33465094632727	0.571	0.498	1	ILC
RPS6KB2	0.256899982810869	-0.296393002780225	0.214	0.44	1	ILC
TAX1BP3	0.256902379185052	-0.497705156948679	0.071	0.341	1	ILC
ANP32B	0.256907456427037	-0.734188509495633	0.786	0.85	1	ILC
CDK5RAP2	0.257381388684909	-0.466338727984356	0.143	0.377	1	ILC
TMEM230	0.257489710644419	-0.62148837674627	0.571	0.722	1	ILC
CCNK	0.257618679412428	-0.434489861945016	0.214	0.407	1	ILC
CCDC71L	0.257710214903527	-0.303091972829161	0.214	0.348	1	ILC
EIF4E	0.257986829172321	-0.391482771299947	0.214	0.454	1	ILC
MRPL57	0.25804335510021	-0.338613058422683	0.714	0.81	1	ILC
MIS18BP1	0.258320120455451	-0.579285878261307	0.786	0.766	1	ILC
DDX1	0.258614560984698	-0.459737306749658	0.5	0.637	1	ILC
PRPF38A	0.258657598727264	-0.492205359801304	0.286	0.568	1	ILC
PSMD10	0.258688163354772	-0.314510623324879	0.143	0.297	1	ILC
MIDN	0.258708418042911	-0.5075687850327	0.214	0.451	1	ILC
NF2	0.258871609641649	0.354664881299362	0.429	0.26	1	ILC
NDEL1	0.259010332049117	0.277582714402949	0.643	0.271	1	ILC
H2AFX	0.259051705498165	-0.810966175609983	0.214	0.377	1	ILC
SINHCAF	0.259158740534514	-0.53813263025079	0.286	0.498	1	ILC
HMGXB3	0.259342058757378	-0.424796465741172	0.143	0.436	1	ILC
SEC11C	0.259419597618862	-0.417255324528662	0.571	0.641	1	ILC
INO80	0.259465932260973	-0.22704778207454	0.214	0.33	1	ILC
TUBA1C	0.259772452485816	-0.727797278892611	0.143	0.344	1	ILC
WDFY1	0.259984142997261	-0.392669686250389	0.071	0.297	1	ILC
DCTN5	0.26005915129143	-0.278186631066341	0.214	0.33	1	ILC
MRPL19	0.260097872697295	-0.370552113430346	0.286	0.465	1	ILC
PPA1	0.260293906045251	-0.6463630453853	0.5	0.608	1	ILC
EVL	0.260484706381277	-1.07428079802053	0.357	0.857	1	ILC
FAM199X	0.260638215291201	-0.241844784002621	0.214	0.308	1	ILC
DDX20	0.260661274413987	0.267480310864986	0.429	0.154	1	ILC
RBBP6	0.26138094286939	-0.473437874926721	0.571	0.692	1	ILC
PRNP	0.261458799468473	-0.491579054151837	0.5	0.608	1	ILC
CIAPIN1	0.261475256983962	-0.317132911306858	0.143	0.359	1	ILC
NOLC1	0.261804186921849	-0.440916131104449	0.214	0.381	1	ILC
CEP350	0.261917127218889	-0.426472394341127	0.571	0.626	1	ILC
TNRC6A	0.262254918743083	-0.464831424295004	0.5	0.626	1	ILC
HNRNPA1P48	0.262424151602136	-0.265771968402624	0.214	0.333	1	ILC
CCSER2	0.26259711132026	-0.583353247859499	0.357	0.659	1	ILC
RPS16	0.262870317936609	-0.449941458279968	1	1	1	ILC
ABAT	0.262987369755708	0.238708983414207	0.286	0.117	1	ILC
NFATC3	0.263071486018725	-0.277241902435313	0.214	0.388	1	ILC
UTP18	0.263073084658155	-0.257833156249184	0.357	0.399	1	ILC
URM1	0.26310585526311	-0.566346822553809	0.143	0.454	1	ILC
TMEM106C	0.263217570008817	-0.608607085449538	0.071	0.267	1	ILC
IL10RB	0.26334300808792	0.230493877759859	0.5	0.458	1	ILC
RAB4A	0.263470094995114	0.368596154388647	0.5	0.41	1	ILC
CEBPG	0.263500591300149	-0.288244968631074	0.143	0.286	1	ILC
PCYT1A	0.26366544568967	-0.354842717360098	0.143	0.322	1	ILC
NAA40	0.263672516365433	-0.392669686250389	0.071	0.289	1	ILC
NSMCE1	0.263685886157057	-0.677230928673267	0.643	0.755	1	ILC
ANAPC7	0.26396088657022	-0.394077880643198	0.143	0.33	1	ILC
SRRM1	0.264131262970728	-0.877664457075948	0.714	0.908	1	ILC
DUS1L	0.264206608421594	-0.55310140176602	0.286	0.487	1	ILC
RSBN1	0.265009699937019	-0.409184773033406	0.286	0.487	1	ILC
ILF3	0.265055654033331	-0.633979320929467	0.429	0.637	1	ILC
RTN3	0.265208960968621	-0.447458976971221	0.5	0.546	1	ILC
SLIRP	0.265401984765826	-0.529042127981675	0.5	0.813	1	ILC
SLC1A4	0.265440653387419	-0.552901291488858	0.571	0.623	1	ILC
APOBEC3G	0.265470919875448	-0.40109830832097	0.357	0.458	1	ILC
TRIAP1	0.265658141559752	-0.450502179933647	0.143	0.469	1	ILC
GTF2F1	0.266046022159317	-0.377562793860181	0.429	0.513	1	ILC
MSN	0.267053706970059	-0.478363434647673	0.786	0.886	1	ILC
SUPT6H	0.267056151521242	-0.27775591154056	0.714	0.564	1	ILC
HINT2	0.267602429810943	-0.486260996052047	0.286	0.491	1	ILC
EIF5A	0.267808261929781	-0.738588727704253	0.571	0.85	1	ILC
PRPF8	0.267861445638701	-0.521952703195356	0.5	0.659	1	ILC
NFYC	0.267997926889183	-0.418297828442431	0.214	0.399	1	ILC
PREX1	0.268039953809154	-0.515497681058056	0.857	0.777	1	ILC
HEBP2	0.268134053765152	-0.410921390806612	0.714	0.634	1	ILC
UBE2N	0.268228936420424	-0.61460199116103	0.429	0.597	1	ILC
MATR3.1	0.268244897563607	-0.35460164541687	0.071	0.275	1	ILC
TXLNG	0.268417697592775	-0.379933698322928	0.143	0.308	1	ILC
DDX54	0.268526374084077	-0.270801288877484	0.143	0.414	1	ILC
MON1B	0.268541385696275	-0.312857104472366	0.214	0.374	1	ILC
MRPL27	0.268561580544404	-0.358453970912476	0.357	0.44	1	ILC
HIVEP2	0.26899810726442	-0.358453970912477	0.143	0.3	1	ILC
GLUL	0.269612727648536	-0.379933698322928	0.143	0.282	1	ILC
POLR3K	0.269646303578169	-0.36165640295082	0.286	0.432	1	ILC
FOS	0.269698844058415	-1.44070238267219	0.071	0.168	1	ILC
TAOK3	0.269849068640169	-0.471207904450228	0.643	0.707	1	ILC
BRWD1	0.270037310311575	0.308776727236057	0.714	0.524	1	ILC
B3GALNT2	0.270127313905272	0.289327922076048	0.429	0.256	1	ILC
AKAP7	0.27038682931878	-0.444331806072882	0.071	0.286	1	ILC
KIAA0586	0.270390363520052	-0.382022442050881	0.214	0.385	1	ILC
TRAF5	0.270448845876322	-0.374395514781498	0.286	0.432	1	ILC
METRNL	0.271553351379033	-0.224893482420891	0.286	0.311	1	ILC
HAUS1	0.271702159588485	-0.241640305929727	0.143	0.352	1	ILC
SZRD1	0.271995409008581	-0.584375203729171	0.429	0.612	1	ILC
OSBP	0.272260236664422	-0.408084738637077	0.143	0.337	1	ILC
TTF2	0.272266430277585	-0.299560281858908	0.214	0.234	1	ILC
PDXDC1	0.272433331472108	-0.341036917835067	0.357	0.509	1	ILC
TMEM120B	0.272893718588887	-0.425404214837103	0.143	0.359	1	ILC
ATPAF1	0.272998789721848	-0.428843298803874	0.143	0.326	1	ILC
ZNHIT1	0.273012176361713	-0.603746794359003	0.786	0.788	1	ILC
MSL3	0.27325752293078	-0.270991129662137	0.214	0.293	1	ILC
UNC50	0.273474490410387	-0.218214326783264	0.286	0.388	1	ILC
MT-ND3	0.273712186828304	-0.451283484908107	1	1	1	ILC
ARHGAP35	0.274006944445159	-0.408494653412072	0.143	0.392	1	ILC
ARHGAP15	0.274022276471387	-0.381354373022555	0.429	0.495	1	ILC
UXT	0.274166016728903	-0.709283981241284	0.786	0.875	1	ILC
PHIP	0.274471580947862	-0.645335118700638	0.643	0.648	1	ILC
CEP63	0.274493848026438	-0.415037499278844	0.143	0.348	1	ILC
TIFA	0.274523190498626	-0.263759560431061	0.143	0.293	1	ILC
RAMAC	0.274594949203823	-0.299560281858908	0.143	0.319	1	ILC
PSMD11	0.274800146896041	-0.311074269875948	0.5	0.604	1	ILC
UBXN1	0.275361490218248	-0.602123051879339	0.643	0.835	1	ILC
RAC2	0.275389739729498	-0.491091739490595	0.786	0.894	1	ILC
TNRC6C	0.275533938992124	-0.438213821644938	0.286	0.465	1	ILC
UBE2E3	0.275629398718268	-0.595953284639132	0.357	0.571	1	ILC
RFC2	0.275748592162762	-0.376375878909739	0.143	0.315	1	ILC
DNAJC2	0.275828230093916	-0.550297328889318	0.286	0.484	1	ILC
IGFBP4	0.275975844407927	0.460236020688183	0.357	0.396	1	ILC
DLGAP1-AS1	0.276024919497411	-0.36564947231668	0.143	0.337	1	ILC
ID2	0.276177312304667	-0.723281048878553	0.786	0.949	1	ILC
H2AFJ	0.276297021067674	-0.410406050547198	0.429	0.59	1	ILC
ZNF688	0.276381318730179	-0.429759004985609	0.071	0.308	1	ILC
CALM2	0.276409130637382	-0.720732567309853	0.857	0.945	1	ILC
FLT3LG	0.276551579857377	-0.302562770020431	0.286	0.381	1	ILC
ESRRA	0.276667429163733	-0.46948528330122	0.071	0.319	1	ILC
TAPBP	0.27689226649256	-0.224792513456936	0.857	0.93	1	ILC
RARS2	0.277745066531428	-0.249186759343789	0.214	0.341	1	ILC
IFT20	0.277948863061269	-0.406249482008859	0.286	0.48	1	ILC
CAPZB	0.278142591566485	-0.672463517091324	0.714	0.839	1	ILC
RASAL3	0.278190528214264	-0.400489190709689	0.357	0.564	1	ILC
HNRNPA0	0.278419658185365	-0.648216475841529	0.786	0.835	1	ILC
ZC3H6	0.278584281876756	-0.2920266091735	0.143	0.275	1	ILC
TCF4	0.278688987492584	-0.668794091524627	0.214	0.33	1	ILC
TPP1	0.278711781518255	-0.343187214259166	0.357	0.443	1	ILC
WDR83OS	0.278962516960454	-0.27341431361624	0.929	0.897	1	ILC
NSRP1	0.279204427640319	-0.732519689135014	0.286	0.604	1	ILC
GPAA1	0.279223249328924	-0.406690156565324	0.357	0.458	1	ILC
GCLC	0.279872200989734	-0.265344566520995	0.143	0.278	1	ILC
LPIN1	0.279956169845405	-0.233132920119932	0.571	0.516	1	ILC
ADIPOR2	0.279971346071635	-0.396421821111497	0.071	0.319	1	ILC
BCL7B	0.280061036668338	-0.475410117258326	0.214	0.451	1	ILC
WDR41	0.280116319604731	-0.403896941673644	0.071	0.293	1	ILC
TNFSF4	0.280132181023095	0.490538240987841	0.857	0.341	1	ILC
DNAJC8	0.280145641602073	-0.441885058143765	0.857	0.883	1	ILC
CD96	0.280272686213247	-0.632596766879348	0.929	0.868	1	ILC
ZBTB16	0.280338114068869	-0.245520442146019	0.214	0.256	1	ILC
STK10	0.280441326964558	-0.609992737908441	0.357	0.575	1	ILC
TTC9C	0.280487990629864	-0.392669686250389	0.071	0.311	1	ILC
THUMPD2	0.280750392984755	-0.321928094887362	0.143	0.3	1	ILC
MRPL34	0.28115005949327	-0.253756592245783	0.571	0.692	1	ILC
ATP5MC3	0.281153000892755	-0.45183250972147	0.929	0.897	1	ILC
LLPH	0.281182489559534	-0.530885827965364	0.429	0.648	1	ILC
ENTPD1-AS1	0.28118596046342	-0.280651819308843	0.143	0.278	1	ILC
PNMA1	0.281299730590988	-0.265771968402624	0.286	0.33	1	ILC
EHBP1L1	0.281375661339035	-0.426092687787839	0.357	0.432	1	ILC
C1orf131	0.281395775192587	-0.288064643021078	0.357	0.48	1	ILC
RSU1	0.281404680983621	-0.24145732729534	0.286	0.407	1	ILC
EMG1	0.281485234010389	-0.202884262447234	0.214	0.359	1	ILC
PAK2	0.28206813062856	-0.728333477159724	0.643	0.897	1	ILC
BSG	0.282133388283957	-0.61982915282458	0.5	0.733	1	ILC
CAST	0.282329946513207	-0.651770943682313	0.429	0.604	1	ILC
TIPRL	0.282375229178885	-0.398050145258272	0.571	0.571	1	ILC
SLC38A2	0.282500695137693	0.272202721107389	0.714	0.487	1	ILC
TYROBP	0.282573845468913	-0.755418660178186	0.643	0.839	1	ILC
SSB	0.282629645839699	-0.483664218470982	0.786	0.744	1	ILC
APOBR	0.282851170525489	-0.612443237143263	0.143	0.418	1	ILC
RALB	0.283469775102527	-0.763357093057607	0.214	0.487	1	ILC
MCUB	0.283563662364582	-0.289506617194985	0.5	0.538	1	ILC
SELENOM	0.283946545112603	-0.459431618637297	0.143	0.381	1	ILC
CDK11B	0.284286771503188	-0.402653774823012	0.286	0.443	1	ILC
COTL1	0.284463425440643	-0.929128084701229	0.357	0.484	1	ILC
USP12	0.284608549650964	-0.238159737194765	0.143	0.297	1	ILC
MRI1	0.284662493217937	-0.38890776745419	0.071	0.333	1	ILC
CA2	0.284866931609433	-0.531016785623593	0.214	0.333	1	ILC
DUSP12	0.284888609597335	-0.365227199507903	0.214	0.392	1	ILC
MBNL1	0.285264616290758	-0.669706323639048	0.786	0.901	1	ILC
CLIC1	0.285338348494704	-0.62148837674627	0.929	0.93	1	ILC
COPS3	0.285374065118145	-0.27402518975177	0.214	0.399	1	ILC
FAM153CP	0.285448580110428	0.271234886935654	0.357	0.11	1	ILC
BDP1	0.285563621343161	-0.554557368627283	0.429	0.634	1	ILC
NIPAL3	0.286084945767524	-0.407620027716361	0.071	0.319	1	ILC
MTRF1L	0.286672982150389	-0.46948528330122	0.071	0.352	1	ILC
ELK1	0.286953889403882	-0.343954401217361	0.143	0.304	1	ILC
NMRK1	0.288178625090977	-0.463185294945482	0.214	0.421	1	ILC
RPA2	0.288920023737902	-0.40109830832097	0.429	0.582	1	ILC
ARHGEF2	0.288946803666625	-0.437063805608843	0.071	0.304	1	ILC
ZNF431	0.289048919119004	-0.248029981218826	0.357	0.377	1	ILC
MRPL47	0.289101209616788	-0.325095373966045	0.429	0.524	1	ILC
ESF1	0.289213145183368	-0.318561243788964	0.357	0.495	1	ILC
EIF2B1	0.289488690799127	-0.36165640295082	0.286	0.407	1	ILC
EBLN3P	0.289861611783904	-0.267724194736903	0.357	0.487	1	ILC
USP10	0.290251072238189	-0.361336479445598	0.286	0.509	1	ILC
FAM53C	0.290716523034731	0.23477614579228	0.214	0.231	1	ILC
PLIN2	0.290805844345463	-0.458192113769861	0.214	0.451	1	ILC
EIF2AK4	0.290975391359386	-0.491321084541693	0.214	0.41	1	ILC
YARS	0.291212720192292	-0.3423343055492	0.214	0.374	1	ILC
RPP21	0.291477348252188	-0.429566273031427	0.286	0.491	1	ILC
LSM6	0.291553469586494	-0.365362340254654	0.5	0.612	1	ILC
DCTPP1	0.291665375774432	-0.591796691809465	0.214	0.451	1	ILC
VPS13A	0.29200972594063	-0.391730125786775	0.643	0.564	1	ILC
EXOC4	0.292126139508926	0.20120709144582	0.571	0.44	1	ILC
NUP62	0.292240823370609	-0.2920266091735	0.286	0.612	1	ILC
PHRF1	0.292661215241551	-0.223324696031823	0.143	0.289	1	ILC
HIPK1	0.292679170453922	0.208931393002182	0.643	0.495	1	ILC
ACP1	0.292755206486555	-0.547487795302493	0.429	0.63	1	ILC
RAB33A	0.293082124715043	-0.312857104472366	0.143	0.363	1	ILC
COX5B	0.293415113057952	-0.658721282945245	0.786	0.934	1	ILC
FAM217B	0.293585406400728	0.214352467502742	0.429	0.377	1	ILC
TRAPPC1	0.293785190001128	-0.539815437055866	0.786	0.861	1	ILC
EWSR1	0.293920149267275	-0.209550116126313	0.643	0.659	1	ILC
SCLT1	0.293951253405707	-0.358453970912476	0.143	0.319	1	ILC
LETMD1	0.293997376086472	-0.314510623324879	0.143	0.304	1	ILC
CERS5	0.294341372806863	-0.415037499278844	0.071	0.33	1	ILC
VPS13D	0.294436936663421	-0.219591977155493	0.214	0.304	1	ILC
PLEKHO1	0.29460981383505	-0.546925231426818	0.714	0.842	1	ILC
RBM27	0.294823988747091	-0.471806595211341	0.429	0.648	1	ILC
ZNF644	0.295101631832106	-0.339974550304816	0.429	0.531	1	ILC
NEU1	0.295235827495533	-0.28177096841538	0.214	0.33	1	ILC
ZNF264	0.295451120476422	-0.212097440608568	0.214	0.311	1	ILC
TBC1D2B	0.295774922840743	-0.398624409388011	0.143	0.385	1	ILC
FLOT2	0.295849202502603	-0.388686172331892	0.214	0.418	1	ILC
FBXW11	0.295913057260032	-0.330708980429572	0.357	0.505	1	ILC
COX6B1	0.296162419538915	-0.575149662079401	0.929	0.908	1	ILC
HERC4	0.296670897574033	-0.487187285034679	0.214	0.484	1	ILC
H2AFY	0.296799927359991	-0.530065348982676	0.929	0.916	1	ILC
KLHDC2	0.296984409949259	-0.283653890949547	0.286	0.432	1	ILC
DNAJB6	0.297436993553882	-0.591991479501773	0.571	0.755	1	ILC
PTBP3	0.297759710516072	-0.503432615224558	0.429	0.659	1	ILC
ESD	0.297817071716115	-0.227667363377122	0.571	0.549	1	ILC
IL18R1	0.297847727774781	-0.36564947231668	0.143	0.297	1	ILC
TARDBP	0.297909331941106	-0.263594784571035	0.429	0.505	1	ILC
ATXN7	0.298633776045405	-0.40885892434972	0.214	0.462	1	ILC
NUFIP2	0.298948556053166	-0.209763611508262	0.5	0.612	1	ILC
RDH11	0.299031460357254	-0.305559022480351	0.357	0.469	1	ILC
SOCS4	0.299198589556143	-0.411769785444933	0.143	0.359	1	ILC
FAM200B	0.299439026819363	-0.310787537282162	0.143	0.315	1	ILC
GPANK1	0.29982002304351	-0.418116892210816	0.286	0.407	1	ILC
SMIM12	0.299939561572381	-0.220950447162542	0.214	0.505	1	ILC
ACIN1	0.30008798505766	-0.412901754934853	0.5	0.623	1	ILC
CANX	0.300349422215022	-0.54033123251021	0.643	0.799	1	ILC
ZNF664	0.300476421503967	-0.287487449558333	0.071	0.231	1	ILC
RPS20	0.300488305186065	-0.396658969963989	1	0.989	1	ILC
USP9Y	0.300532625856067	0.271939959055686	0.143	0.11	1	ILC
ARF4	0.300636552729859	-0.287487449558333	0.429	0.604	1	ILC
RPS13	0.30103743324552	-0.533394711244127	1	1	1	ILC
PDCD4	0.301116203296727	-0.748668457227444	0.643	0.842	1	ILC
ELOVL5	0.301143337791475	0.204318290174614	0.714	0.615	1	ILC
TMEM107	0.301182278427011	-0.828614041429408	0.286	0.465	1	ILC
ARF6	0.301262519570555	-0.628031222613042	0.786	0.85	1	ILC
OSGEP	0.301550016417458	-0.3423343055492	0.214	0.41	1	ILC
CCDC28A	0.302302801306581	-0.545998177162007	0.214	0.462	1	ILC
PRDX3	0.302558972328402	-0.506411852299578	0.286	0.454	1	ILC
GATAD2A	0.302617740367758	-0.409984271552558	0.286	0.546	1	ILC
MTMR4	0.30267050856877	0.400879436282184	0.5	0.289	1	ILC
SLC25A39	0.302888836147195	-0.441509710640035	0.357	0.659	1	ILC
KDM6B	0.302907492734776	-0.265771968402624	0.143	0.304	1	ILC
TIMM44	0.30298826808211	-0.306615039392858	0.214	0.344	1	ILC
MBD4	0.303234660359804	-0.482782105914678	0.357	0.509	1	ILC
PHKB	0.303245879304128	-0.258918297361562	0.357	0.462	1	ILC
LRATD2	0.30324630901183	0.264091712616836	0.357	0.176	1	ILC
AKT1S1	0.303556226738172	-0.437706574628559	0.143	0.348	1	ILC
SLC50A1	0.303615411997497	-0.451563375303958	0.071	0.322	1	ILC
DANCR	0.303758878610319	-0.251305113251687	0.214	0.403	1	ILC
ARF1	0.303769851756342	-0.492904170684857	0.643	0.89	1	ILC
LINC00892	0.30398345903932	-0.714597781137752	0.071	0.249	1	ILC
PPP2R5D	0.304396455045424	-0.369949609750306	0.071	0.289	1	ILC
NDUFA12	0.304530048743391	-0.494207712712452	0.5	0.751	1	ILC
NDUFB3	0.304564649379448	-0.413614021076642	0.643	0.81	1	ILC
PCED1B-AS1	0.30495614057253	-0.340306624202217	0.143	0.304	1	ILC
HSP90AA1	0.305045095524047	-0.755313430780554	1	0.974	1	ILC
C1orf52	0.305497271366596	-0.228221500138646	0.357	0.41	1	ILC
TMEM106B	0.305526703464881	-0.608067860983949	0.214	0.542	1	ILC
LRRFIP2	0.305724883164646	-0.238159737194765	0.429	0.476	1	ILC
UHMK1	0.306621635125569	-0.422584308332192	0.357	0.535	1	ILC
PHPT1	0.306880349751503	-0.633099667116559	0.714	0.722	1	ILC
ATP1A1	0.306978499306056	-0.337137739675384	0.714	0.667	1	ILC
DCTN4	0.307113215358399	-0.25762960139299	0.143	0.271	1	ILC
SYNE2	0.307173919869635	-0.559251244618331	0.071	0.205	1	ILC
VEGFB	0.307242414250001	-0.707064108452344	0.143	0.549	1	ILC
PPP4R3A	0.307262246268983	-0.521952703195356	0.286	0.568	1	ILC
ZNF274	0.307551788469356	-0.2920266091735	0.143	0.297	1	ILC
APOL6	0.30779323719276	-0.387023123109247	0.571	0.568	1	ILC
NDUFS8	0.30789521509372	-0.571269021258535	0.714	0.853	1	ILC
EXOSC8	0.308121855797581	-0.302720622752236	0.214	0.385	1	ILC
PGP	0.308406674942394	-0.294743265561132	0.571	0.582	1	ILC
CTSH	0.308549428406526	-0.719724837024588	0.714	0.762	1	ILC
IGF2BP2	0.308665267932645	-0.2844533894687	0.143	0.256	1	ILC
SDF2L1	0.308836340145945	-0.51798380099241	0.5	0.674	1	ILC
ZNF131	0.309044571021943	-0.370552113430346	0.286	0.469	1	ILC
BSDC1	0.309152131520501	-0.204762527314657	0.357	0.414	1	ILC
RNF216	0.309628588637231	-0.432454552356253	0.357	0.487	1	ILC
WIPI2	0.309794488161655	-0.516518817144728	0.286	0.535	1	ILC
SNRPD2	0.309887412696444	-0.568427132994856	0.929	0.919	1	ILC
LIMS1	0.309925371228575	-0.397862355470712	0.429	0.59	1	ILC
TIAL1	0.310000540796367	-0.301784946973422	0.571	0.626	1	ILC
C1D	0.310260816420983	-0.338240750022968	0.429	0.586	1	ILC
PLAAT4	0.310674975546012	-1.03087931288397	0.714	0.773	1	ILC
SRPK2	0.311209052442806	-0.426551487295884	0.429	0.619	1	ILC
SNRPA	0.312025408592508	-0.463185294945482	0.143	0.421	1	ILC
ZNF506	0.312153368865451	-0.347592978280709	0.143	0.278	1	ILC
FRYL	0.312160819490021	-0.511064387052619	0.286	0.495	1	ILC
SREK1IP1	0.312361361566156	-0.506411852299578	0.357	0.571	1	ILC
GABARAP	0.312705877144757	-0.561115758766788	0.786	0.945	1	ILC
DDX3X	0.31274747468034	-0.84623429785569	0.643	0.828	1	ILC
MRPL20	0.31315425389006	-0.44912432985254	0.786	0.821	1	ILC
ZDHHC14	0.31316314559432	-0.415037499278844	0.071	0.234	1	ILC
CFDP1	0.313227109776466	-0.600172145509178	0.5	0.729	1	ILC
SCAMP3	0.313402608719509	-0.2920266091735	0.143	0.3	1	ILC
PSMD13	0.313492155034113	-0.730737483793005	0.357	0.707	1	ILC
SH3BGRL3	0.313916201918212	-0.696506451629965	1	0.996	1	ILC
HADHA	0.313984823669744	-0.434045614045928	0.571	0.685	1	ILC
VPS13C	0.314018998145519	-0.681060821418517	0.571	0.773	1	ILC
STAU1	0.31416919117006	-0.425568166771013	0.429	0.542	1	ILC
FOXN2	0.314447260610902	-0.343954401217361	0.143	0.341	1	ILC
ZMIZ2	0.314701371196266	-0.204563767923161	0.214	0.293	1	ILC
DMAP1	0.314721026447233	-0.396421821111497	0.071	0.304	1	ILC
EEF1A1	0.314741049288735	-0.713754424271126	1	1	1	ILC
SIVA1	0.31482359243417	-0.43862431959646	0.714	0.769	1	ILC
IARS	0.314933005702828	-0.550648136195821	0.143	0.399	1	ILC
MID1IP1	0.314938840863638	-0.444331806072882	0.071	0.311	1	ILC
ARHGAP18	0.315207392203436	-0.400164222797313	0.071	0.289	1	ILC
NFE2L3	0.315243681858506	-0.406690156565324	0.286	0.414	1	ILC
IFI16	0.31538825647747	-0.975557858733687	0.571	0.824	1	ILC
HSPA14.1	0.315407317705651	-0.366127898797897	0.071	0.253	1	ILC
ANKFY1	0.31547060297828	-0.350739005784471	0.071	0.278	1	ILC
MDH1	0.31547629704087	-0.446901997934095	0.5	0.703	1	ILC
BCOR	0.315706612984731	-0.454565863465481	0.143	0.418	1	ILC
TUBA4A	0.31596176225355	-0.592342031086754	0.071	0.326	1	ILC
KPNB1	0.316325513626072	-0.446192021849382	0.571	0.758	1	ILC
PHAX	0.316681910004137	-0.420575682820274	0.429	0.531	1	ILC
LENG1	0.317116290823801	-0.347592978280709	0.143	0.337	1	ILC
DNAJC1	0.317156159608797	-0.242200902416628	0.571	0.623	1	ILC
NSD1	0.317171552792222	-0.603894316731532	0.357	0.612	1	ILC
ZZEF1	0.317236517649408	-0.397592364819435	0.143	0.363	1	ILC
SLC7A6	0.317559824360597	-0.36564947231668	0.143	0.289	1	ILC
TP53BP1	0.317582492105897	0.390099597528942	0.571	0.242	1	ILC
GLMN	0.317909159222454	-0.265344566520995	0.143	0.271	1	ILC
BABAM1	0.317929614287967	-0.403308206696737	0.357	0.484	1	ILC
ST13	0.318105907898387	-0.50309367594404	0.857	0.864	1	ILC
CERK	0.318151479518186	-0.46948528330122	0.286	0.553	1	ILC
ITCH	0.318503512204248	-0.224893482420891	0.357	0.388	1	ILC
YWHAH	0.318505980739657	-0.629879647005411	0.857	0.842	1	ILC
MLLT6	0.318543346671771	-0.474818727604261	0.357	0.568	1	ILC
HERPUD1	0.318726426061643	-0.589579128791526	0.571	0.791	1	ILC
KLF13	0.318895414598465	-0.371710067614743	0.786	0.817	1	ILC
XIAP	0.319118871882167	-0.438963338524324	0.5	0.582	1	ILC
CNP	0.31927203543501	-0.204563767923161	0.143	0.315	1	ILC
CREB3L2	0.319486685959026	-0.385533504968761	0.286	0.462	1	ILC
TRIM14	0.320031727672294	-0.231541858430257	0.357	0.385	1	ILC
NDUFS5	0.320059732911016	-0.424572861425646	0.929	0.919	1	ILC
NDUFB7	0.320123439310393	-0.616972895623777	0.643	0.835	1	ILC
IGLC2	0.320454137826447	-1.73696559416621	0.214	0.557	1	ILC
RGS1	0.320482189974428	-0.540568381362703	0.214	0.392	1	ILC
ASPSCR1	0.320532467201874	-0.377562793860181	0.071	0.293	1	ILC
GBP1	0.320533954020735	-0.508146903670325	0.071	0.267	1	ILC
RBMS1	0.320596531502789	-0.371221266986354	0.571	0.674	1	ILC
AVL9	0.32176579464444	-0.295547219352285	0.071	0.223	1	ILC
MRPL35	0.321823000793102	-0.385358154614137	0.214	0.363	1	ILC
HGS	0.322108629286178	-0.267379876109758	0.214	0.348	1	ILC
LSM12	0.322233211810403	-0.379559603924128	0.357	0.451	1	ILC
CARM1	0.322542844063504	-0.253756592245783	0.143	0.234	1	ILC
STAT3	0.322717621536729	-0.544867095143358	0.5	0.729	1	ILC
UQCRH	0.322756357512668	-0.246077951588137	0.929	0.941	1	ILC
SNHG29	0.322784095950692	-0.278542500589825	1	0.971	1	ILC
GTDC1	0.323127759673327	0.357753063086932	0.286	0.201	1	ILC
ADO	0.323164989763576	-0.335184191589629	0.071	0.249	1	ILC
PSMC6	0.323406277483472	-0.346865996637265	0.5	0.615	1	ILC
ASAH1	0.323481107184537	-0.338240750022968	0.429	0.538	1	ILC
RORC	0.324765174399017	-0.507668477189108	0.571	0.634	1	ILC
AC127502.2	0.324781727835859	-0.210452808024923	0.143	0.249	1	ILC
SERPINB9	0.325011463567162	0.223887829649544	0.714	0.429	1	ILC
LPCAT4	0.325399898571512	-0.392669686250389	0.071	0.289	1	ILC
CLTB	0.326018136277789	-0.384845469803877	0.357	0.608	1	ILC
GBP2	0.32605883846853	-0.410406050547198	0.357	0.498	1	ILC
HINT1	0.32681853111486	-0.332291483691781	0.929	0.989	1	ILC
ANAPC16	0.327003239910082	-0.561808692009469	0.929	0.938	1	ILC
GSTK1	0.327122507679574	-0.494082647041974	0.643	0.736	1	ILC
HMGN3	0.327306588055052	-0.455478425307341	0.714	0.846	1	ILC
AP1B1	0.328034873621314	-0.472820995864477	0.143	0.366	1	ILC
SH2B3	0.328063856037915	0.202188850613267	0.357	0.165	1	ILC
AC004847.1	0.328126247114301	-0.230761284873604	0.214	0.231	1	ILC
FNDC3A	0.328193428810827	-0.261492241025388	0.143	0.271	1	ILC
NAPRT	0.328278535106908	-0.437706574628559	0.214	0.41	1	ILC
METAP2	0.328497538670092	-0.743293214138217	0.571	0.755	1	ILC
CHMP1B	0.328753034005585	-0.279382399921278	0.214	0.403	1	ILC
FZD6	0.329085563742684	0.238708983414207	0.214	0.11	1	ILC
APPL2	0.329445850224397	-0.311532923524984	0.071	0.253	1	ILC
C19orf25	0.329678391296096	-0.217098121666935	0.5	0.484	1	ILC
TBC1D31	0.329852129386048	-0.534776743552939	0.143	0.363	1	ILC
RPS17	0.329941387250736	-0.317047708587749	1	0.982	1	ILC
MYO5A	0.329965970101289	-0.2928656292849	0.286	0.319	1	ILC
MAPK14	0.330402964090364	-0.238159737194765	0.143	0.286	1	ILC
JMY	0.330459668673844	-0.57550217147209	0.214	0.443	1	ILC
RTL8C	0.330677084802151	-0.368601926288559	0.214	0.366	1	ILC
ARRDC2	0.331204647658107	-0.265344566520995	0.143	0.271	1	ILC
NIPBL-DT	0.331282194241219	-0.210452808024923	0.143	0.26	1	ILC
TBC1D10B	0.331354348195555	-0.403896941673644	0.071	0.264	1	ILC
ITGA1	0.331440856440499	-0.346034711658409	0.643	0.505	1	ILC
LIMD2	0.331667033942305	-0.88172414922739	0.786	0.89	1	ILC
TRDC	0.331889963480683	-0.944851275372868	0.5	0.681	1	ILC
NDUFB6	0.332040912818081	-0.252031911776322	0.429	0.604	1	ILC
IDH2	0.332068979836436	-0.732024852895936	0.214	0.476	1	ILC
AC093323.1	0.332708952596006	-0.271231558800414	0.071	0.238	1	ILC
NOC3L	0.33289356329618	-0.270991129662137	0.214	0.311	1	ILC
FGFR1OP2	0.33296758796677	-0.310787537282162	0.571	0.696	1	ILC
TAX1BP1	0.333110198229366	-0.473296897251239	0.714	0.835	1	ILC
DYNC1I2	0.333198922494987	-0.540238056223106	0.429	0.755	1	ILC
RIC8A	0.333201457457736	-0.472820995864477	0.143	0.392	1	ILC
SEC24C	0.333222315688137	-0.226350434905131	0.143	0.264	1	ILC
DDX10	0.333765545221184	-0.299560281858908	0.143	0.289	1	ILC
THAP7	0.333915961431573	-0.325622578445104	0.143	0.322	1	ILC
COX11	0.334066371458626	-0.411769785444933	0.214	0.44	1	ILC
LINC01871	0.334109719789174	-1.19493094040324	0.571	0.784	1	ILC
FAM177A1	0.33440728361743	-0.317740297923929	0.571	0.575	1	ILC
PSMG2	0.334561810179968	-0.266992419402477	0.429	0.641	1	ILC
PSMD4	0.335109224438355	-0.510457064357526	0.429	0.751	1	ILC
RMND1	0.33568371651978	-0.288244968631074	0.143	0.289	1	ILC
OSTM1	0.335739116949381	-0.424256029308223	0.214	0.48	1	ILC
OGFRL1	0.335902316018819	-0.429759004985609	0.071	0.3	1	ILC
AARSD1	0.33603804543311	-0.369949609750306	0.071	0.311	1	ILC
SNRPA1	0.336440329527525	-0.42294269736419	0.429	0.502	1	ILC
CWC27	0.336457338512663	-0.326032493220099	0.286	0.403	1	ILC
C9orf16	0.336679799790088	-0.401810340106858	0.714	0.886	1	ILC
HRAS	0.336904089305558	-0.204563767923161	0.214	0.3	1	ILC
MTPN	0.337107627232407	-0.48608725063835	0.571	0.762	1	ILC
MGME1	0.337190756933614	-0.288244968631074	0.143	0.271	1	ILC
STK38L	0.337375215258365	-0.234234033980965	0.143	0.256	1	ILC
TMEM43	0.337415710541297	-0.311532923524984	0.071	0.249	1	ILC
GAK	0.337445550834001	-0.238159737194765	0.357	0.586	1	ILC
SAT1	0.338255202577678	-0.856083597055233	0.643	0.744	1	ILC
GBP3	0.338318457519695	-0.314510623324879	0.143	0.278	1	ILC
TBC1D17	0.338347283367394	-0.2920266091735	0.143	0.286	1	ILC
PINK1	0.338360823439721	0.205675026391514	0.429	0.271	1	ILC
ESCO1	0.33849177956449	-0.267570167614471	0.286	0.414	1	ILC
LYPLA1	0.338608231923903	-0.460552158531212	0.5	0.626	1	ILC
SCAF1	0.338684997141571	-0.381354373022555	0.071	0.293	1	ILC
LSM3	0.338733103557813	-0.492205359801304	0.643	0.718	1	ILC
POLR2L	0.338778466094863	-0.599649624210337	0.714	0.952	1	ILC
POLE4	0.339272814228715	-0.256491559967022	0.143	0.304	1	ILC
TEC	0.339516011941068	-0.350739005784471	0.071	0.256	1	ILC
ANKRD28	0.339721989817545	-0.608777324996716	0.357	0.41	1	ILC
APPBP2	0.339730848104231	-0.204563767923161	0.214	0.282	1	ILC
GAB3	0.339860745097933	-0.288244968631074	0.143	0.253	1	ILC
SIRT2	0.339944544709857	-0.204563767923161	0.214	0.293	1	ILC
ZNF639	0.34038256917003	-0.269186632815389	0.143	0.275	1	ILC
INPPL1	0.340506154296193	-0.323407023813276	0.071	0.271	1	ILC
STK38	0.341020383555532	-0.32930762525296	0.143	0.289	1	ILC
SSH2	0.341247431282785	-0.358453970912476	0.143	0.348	1	ILC
OTULIN	0.341370583327388	-0.305014711951016	0.429	0.484	1	ILC
TSSC4	0.341835156978843	-0.370552113430346	0.214	0.502	1	ILC
IPO8	0.342001145482847	-0.2920266091735	0.143	0.267	1	ILC
FKBP8	0.342203943505363	-0.76049863174636	0.5	0.795	1	ILC
TET2	0.342364287049929	-0.238159737194765	0.143	0.249	1	ILC
SPATA13	0.342417702100392	-0.392669686250389	0.071	0.293	1	ILC
CACUL1	0.34274320915202	0.292354979504015	0.429	0.355	1	ILC
PARP14	0.342783698251397	-0.572578776265324	0.571	0.612	1	ILC
PHC3	0.342894037814013	-0.333949007403828	0.357	0.443	1	ILC
DLGAP4	0.342948013198423	-0.347592978280709	0.143	0.315	1	ILC
CDK6	0.342960272976561	-0.424912247213959	0.643	0.535	1	ILC
TNFSF10	0.343357145065184	-1.2969443336519	0.429	0.513	1	ILC
POLR2E	0.343661624010189	-0.554133108944506	0.286	0.549	1	ILC
MAPK8	0.343791981069364	-0.439111634257701	0.143	0.348	1	ILC
CWC22	0.343896490360468	-0.278366059589785	0.429	0.418	1	ILC
BAG6	0.343944958100563	-0.48608725063835	0.143	0.399	1	ILC
HACL1	0.34401633091782	-0.214443668220957	0.143	0.253	1	ILC
MGMT	0.344035804160982	-0.438213821644938	0.357	0.476	1	ILC
TMEM30A	0.344513060976209	-0.360960826523051	0.429	0.549	1	ILC
TCP1	0.344635484071482	-0.387023123109247	0.5	0.637	1	ILC
TNIK	0.344660420910204	-0.391482771299947	0.286	0.436	1	ILC
FLI1	0.345321987142847	-0.388686172331892	0.214	0.374	1	ILC
IL4I1	0.346102067206994	-0.78498710902915	0.571	0.667	1	ILC
TFDP1	0.346189203641692	-0.30954437043153	0.214	0.311	1	ILC
BCAS4	0.346364831904262	-0.238159737194765	0.286	0.355	1	ILC
MYC	0.346715762345648	-0.582494245130407	0.071	0.282	1	ILC
KRTCAP2	0.346790583833093	-0.484320324464162	0.857	0.89	1	ILC
TANK	0.347004481903764	-0.435075252515389	0.643	0.722	1	ILC
ELOB	0.34708800262985	-0.295875235051052	1	0.963	1	ILC
SACM1L	0.347258446158777	-0.49457626426405	0.214	0.546	1	ILC
PTPN1	0.347265261299096	-0.299560281858908	0.429	0.582	1	ILC
PTK2B	0.347482416470332	-0.35267161831847	0.214	0.484	1	ILC
TSPAN4	0.3475927028807	-0.227667363377122	0.286	0.425	1	ILC
MRPS23	0.347616178999415	-0.2844533894687	0.357	0.48	1	ILC
NAA20	0.347917625600331	-0.510707946027733	0.429	0.604	1	ILC
ATP8B4	0.348078648103927	-0.570414192152001	0.357	0.502	1	ILC
SYAP1	0.348081437636965	-0.46948528330122	0.429	0.549	1	ILC
UBR1	0.348194295681121	-0.2889130376594	0.214	0.33	1	ILC
LPXN	0.348280950609401	-0.413217063654475	1	0.85	1	ILC
NUP58	0.348413165625972	-0.476149013582231	0.143	0.337	1	ILC
PPP1R15A	0.348572423927863	-0.775998325801895	0.143	0.612	1	ILC
JUN	0.348672536988056	-1	0.143	0.443	1	ILC
GART	0.348872193368212	-0.48608725063835	0.143	0.381	1	ILC
UBE2D3	0.348934314039587	-0.538657193648873	0.786	0.897	1	ILC
KDM5A	0.349050428443343	-0.316368569545462	0.714	0.667	1	ILC
CLASP1	0.349123950681893	-0.2920266091735	0.143	0.304	1	ILC
GABPA	0.349515869357841	-0.311532923524984	0.071	0.242	1	ILC
CLEC2B	0.349529141073807	-0.426416561409334	0.571	0.762	1	ILC
ACTR1A	0.349771861607189	-0.462343214057201	0.071	0.304	1	ILC
XRRA1	0.349868437377148	-0.651235720140322	0.143	0.418	1	ILC
RSBN1L	0.349874335461601	-0.44251823570095	0.5	0.648	1	ILC
SNHG12	0.350083490146861	-0.25762960139299	0.143	0.267	1	ILC
ATP6V1C1	0.350100962874445	-0.319459839296613	0.071	0.256	1	ILC
ITPR1	0.350166000068592	-0.312029633821124	0.429	0.487	1	ILC
RBM28	0.350639904130098	-0.326032493220099	0.286	0.363	1	ILC
C21orf91	0.350662001680045	-0.482003323147649	0.214	0.425	1	ILC
OTUD6B	0.350685012800032	-0.218423519133502	0.143	0.271	1	ILC
UBR5	0.350916055752815	-0.306755783263112	0.571	0.553	1	ILC
DERL2	0.350921241055258	-0.293823912309763	0.429	0.491	1	ILC
IFRD2	0.35120691465046	-0.411333530515425	0.071	0.297	1	ILC
FADD	0.351224284976175	-0.323407023813276	0.071	0.271	1	ILC
TMSB10	0.351312132658646	-0.659074668137677	1	1	1	ILC
GGCT	0.351327472566912	-0.531016785623593	0.143	0.421	1	ILC
SEC13	0.351374771234552	-0.385358154614137	0.214	0.414	1	ILC
EMD	0.351546438286307	-0.375327789476873	0.214	0.388	1	ILC
ZBTB7B	0.351775874662311	-0.452690040758242	0.143	0.385	1	ILC
SRI	0.351956502452204	-0.203533394085132	0.929	0.872	1	ILC
IRF5	0.351989611378462	-0.204762527314657	0.214	0.315	1	ILC
METTL21A	0.352040879495098	-0.385136013564982	0.071	0.304	1	ILC
LINC00539	0.352713520967873	0.260570365882313	0.214	0.062	1	ILC
MCRIP1	0.352731069781832	-0.249027547839915	0.429	0.52	1	ILC
ZNF277	0.352884906899214	-0.348234128594597	0.143	0.377	1	ILC
TM9SF3	0.352928953917569	-0.531462922477828	0.571	0.707	1	ILC
MT-ATP6	0.353473163029183	-0.558773380749664	1	1	1	ILC
DDI2	0.353889382770866	-0.358453970912476	0.071	0.264	1	ILC
CCDC25	0.354118266175646	-0.373560863302685	0.286	0.429	1	ILC
PARP4	0.354502414902601	-0.46948528330122	0.143	0.465	1	ILC
ANXA5	0.354720030882046	-0.272593234258638	0.643	0.509	1	ILC
NIPBL	0.354831833422239	-0.30641395289997	0.714	0.722	1	ILC
PHLPP1	0.355308975357184	0.324572816142926	0.286	0.165	1	ILC
SKI	0.355445787643158	-0.376375878909739	0.143	0.282	1	ILC
NUDT2	0.35545168597448	-0.273018494406416	0.143	0.297	1	ILC
TTC14	0.3554563022695	-0.275749320587839	0.571	0.637	1	ILC
SMARCC1	0.355518458927594	-0.585498519691056	0.5	0.579	1	ILC
KIAA0100	0.355622331594426	-0.365227199507903	0.143	0.37	1	ILC
GUSB	0.355641564980563	-0.642968104156722	0.286	0.542	1	ILC
PHTF2	0.355701420535461	-0.435696969844937	0.571	0.516	1	ILC
MAPK1IP1L	0.356108459364454	-0.341871086716872	0.429	0.516	1	ILC
PAM16	0.356169089201302	-0.255479213394791	0.214	0.352	1	ILC
DNAJC21	0.356529789371496	-0.374848409163145	0.643	0.678	1	ILC
S100A9	0.356551043342771	-0.712090925527177	0.286	0.355	1	ILC
WNK1	0.356561110093326	-0.363690619278623	0.643	0.747	1	ILC
VRK1	0.356604418720024	-0.279382399921278	0.286	0.33	1	ILC
UBE2I	0.35677345715694	-0.412189136969814	0.571	0.799	1	ILC
TMEM87B	0.357452191692341	-0.222392421336448	0.143	0.245	1	ILC
TMEM59	0.357996174206798	-0.466670267694166	0.857	0.872	1	ILC
SERF2	0.358140745828012	-0.383876567792384	1	1	1	ILC
NUDCD3	0.35814967035242	-0.425404214837103	0.143	0.377	1	ILC
XRCC6	0.358796439657238	-0.416668584857772	0.643	0.777	1	ILC
TENT4B	0.359339999751793	0.250543461650597	0.357	0.253	1	ILC
SNX10	0.359386026173751	-0.267570167614471	0.357	0.403	1	ILC
ANKZF1	0.359623067789357	-0.204563767923161	0.143	0.275	1	ILC
NOB1	0.360048822571383	-0.269186632815389	0.214	0.366	1	ILC
NBDY	0.360366527677353	-0.264528265704145	0.786	0.714	1	ILC
TOGARAM1	0.360384081360591	-0.346865996637265	0.071	0.242	1	ILC
EEA1	0.360849810122828	-0.219218173541304	0.286	0.352	1	ILC
DCXR	0.361179390771088	-0.299560281858908	0.571	0.703	1	ILC
PPCS	0.361290369508287	-0.387023123109247	0.5	0.659	1	ILC
CD2AP	0.361816569117347	-0.67124141194337	0.214	0.601	1	ILC
IQGAP1	0.361856706798559	-0.678343880802177	0.714	0.777	1	ILC
PTDSS1	0.362100446552668	-0.377562793860181	0.214	0.432	1	ILC
CHST11	0.362160328094665	-0.432454552356253	0.357	0.451	1	ILC
UBE2G2	0.362171329318083	-0.309976897804246	0.429	0.549	1	ILC
FMC1	0.362544570917239	-0.228221500138646	0.286	0.377	1	ILC
SNAPC2	0.362822280411931	-0.212097440608568	0.214	0.315	1	ILC
IKBKE	0.363579622574189	-0.307553072612438	0.071	0.238	1	ILC
H2AFV	0.363645902319233	-0.609782876093992	0.857	0.89	1	ILC
NAA30	0.363733091044174	0.241008099503795	0.286	0.165	1	ILC
C4orf48	0.363935519641694	-0.376101836731901	0.429	0.601	1	ILC
TARBP2	0.363964552101904	0.340543773054709	0.286	0.121	1	ILC
TRIM22	0.364013974082015	-0.569812341973948	0.286	0.458	1	ILC
PEX19	0.364613822100719	-0.35460164541687	0.071	0.308	1	ILC
PPP1R14B	0.364627108829264	-0.547487795302493	0.714	0.769	1	ILC
AC004687.1	0.364653569510607	-0.563772878889983	0.643	0.813	1	ILC
CDC34	0.364885062011029	-0.377562793860181	0.071	0.293	1	ILC
CRIPT	0.365143098657951	-0.371221266986354	0.214	0.451	1	ILC
DPP9	0.365369402727828	-0.432274204204148	0.071	0.388	1	ILC
GRAMD2B	0.365422688862402	-0.358453970912476	0.214	0.326	1	ILC
HADH	0.365438142994838	-0.342982562150037	0.071	0.253	1	ILC
PLEKHF2	0.365560715713369	-0.311532923524984	0.071	0.242	1	ILC
SFXN1	0.365700866522706	-0.440916131104449	0.214	0.359	1	ILC
ZNF107	0.365959693157222	-0.299560281858908	0.071	0.227	1	ILC
TOMM5	0.366350631907015	-0.343954401217361	0.714	0.755	1	ILC
IFITM2	0.366796852077492	-0.90462606734154	0.786	0.912	1	ILC
[truncated: 2,914 more rows]
