# Supplementary material for: HIV-1 activates oxidative phosphorylation in infected CD4 T cells in a human tonsil explant model
Source: Front Immunol. 2023 May 30;14:1172938. doi: 10.3389/fimmu.2023.1172938 (PMC10266353; doi:10.3389/fimmu.2023.1172938)
Supplement: Supplementary file 11 [file Table_11.csv]

	p_val	avg_log2FC	pct.1	pct.2	p_val_adj	celltype
JAZF1	6.30790276688459e-08	0.758991900496205	0.6	0.23	0.00110792004197561	DC
HACD3	3.02471507272544e-07	0.389042290745899	0.4	0.45	0.00531260955373497	DC
AL355512.1	3.20708888662775e-07	0.711874613203376	0.2	0.13	0.00563293092047298	DC
LINC02739	3.35348953630447e-07	1.1926450779424	0.5	0.05	0.00589006902156517	DC
PLPP1	4.58759122872091e-07	0.476438043942987	0.3	0.14	0.0080576452341254	DC
TMEM117	8.56248205528827e-07	0.347923303420307	0.1	0.09	0.0150391434819083	DC
DCTN1	8.67628318759238e-07	0.612007323735385	0.7	0.66	0.0152390237906873	DC
TMEM109	2.052419479274e-06	0.639499784730589	0.7	0.58	0.0360486957339685	DC
CYP2S1	2.11830089223218e-06	0.72499295250013	0.2	0.16	0.0372058368711659	DC
TFE3	2.17316538053736e-06	0.504304837375931	0.4	0.29	0.0381694767437581	DC
KPNA4	2.6077331049498e-06	0.6463630453853	0.9	0.78	0.0458022242553383	DC
RARA	3.13043172785115e-06	0.321928094887362	0.3	0.28	0.0549829028679776	DC
HSPA14	4.22480116259797e-06	0.655171503002559	0.5	0.24	0.0742044076198707	DC
ZNF189	4.67540800666657e-06	0.46948528330122	0.4	0.23	0.0821188662290916	DC
PSMF1	5.97847508163913e-06	0.228416208964218	0.5	0.71	0.10500593633391	DC
AC018647.2	8.70409377550974e-06	0.296393002780225	0.2	0.13	0.152878703073053	DC
ABHD4	9.56117848361901e-06	0.395928676331139	0.3	0.11	0.167932538886284	DC
SERINC1	1.54036707188887e-05	0.475637510282815	1	0.8	0.270550072506562	DC
LINC00881	1.5621750221384e-05	0.280900826627308	0.1	0.06	0.274380420888389	DC
MEF2D	2.25801354629539e-05	0.383328639551506	0.7	0.57	0.396597499271323	DC
CCDC122	2.80229968625293e-05	0.580461108486215	0.2	0.06	0.492195916893465	DC
MDM2	3.4823215003371e-05	1.18327455510133	0.9	0.63	0.611634948319208	DC
GPR137B	3.90586001488786e-05	0.890375508825502	0.3	0.57	0.686025253014903	DC
GDAP2	4.60559386972501e-05	0.266645659386173	0.3	0.27	0.808926507278501	DC
HOXB2	5.4873276924872e-05	0.715270523066887	0.7	0.29	0.963794235908451	DC
KMT2B	5.81476177398895e-05	0.36587144247496	0.6	0.57	1	DC
INO80D	7.12362461502429e-05	0.411938260619957	0.9	0.64	1	DC
TMEM99	8.4660430892906e-05	0.55140994101013	0.5	0.13	1	DC
CD302	8.84011431613066e-05	0.379413589548123	0.2	0.17	1	DC
PROSER1	9.37644795457682e-05	1.11477018724607	0.4	0.4	1	DC
FHIT	0.00010941096340171	0.364996816779248	0.3	0.27	1	DC
TIMM8B	0.000123223736153349	0.48117596294965	0.9	0.82	1	DC
THAP2	0.000127891041869182	0.845490050944375	0.8	0.22	1	DC
TSPYL4	0.000128228597042437	0.514573172829758	0.5	0.35	1	DC
MFSD1	0.000130905770322001	0.428843298803874	0.4	0.37	1	DC
ZBTB41	0.000132142016043963	0.447458976971221	0.4	0.27	1	DC
MAN1A2	0.000136945128457091	0.311358853177175	0.8	0.72	1	DC
AKAP11	0.000147597662126775	0.90126604641464	1	0.64	1	DC
DUSP19	0.000181759075737406	0.434402824145775	0.3	0.09	1	DC
ADIPOR1	0.000206146304532645	0.580846392248924	0.8	0.64	1	DC
FANCD2	0.000216005045821395	0.46394709975979	0.4	0.13	1	DC
TMEM131	0.000217912780119738	0.972216843486462	1	0.77	1	DC
GNA15	0.0002252120848333	0.5376567859428	0.4	0.19	1	DC
CHROMR	0.00026215768408721	0.57298985905508	0.4	0.15	1	DC
MTRNR2L12	0.000272943214711376	1.27641343563499	0.9	0.72	1	DC
ECD	0.000318653834699616	0.225066555634773	0.4	0.36	1	DC
SMPD1	0.000325349286609187	0.447458976971221	0.4	0.25	1	DC
CAB39	0.000328456224439406	0.594743521513742	0.7	0.68	1	DC
NRDC	0.000364048938839677	0.493694443153843	1	0.81	1	DC
PPP2R1A	0.000377626369118284	0.534336427651188	1	0.78	1	DC
IGFBP4	0.000394934486270232	1.07985330768921	0.6	0.16	1	DC
CSTF2T	0.000397142662235911	0.495957494662411	0.6	0.39	1	DC
AC007686.3	0.000400409075759661	0.428843298803874	0.3	0.04	1	DC
CAMKMT	0.000444585114566899	0.427110331579419	0.3	0.17	1	DC
DYRK1A	0.000455666741095699	0.495957494662411	0.9	0.62	1	DC
CRYBG1	0.000457084468131049	0.514573172829758	0.6	0.52	1	DC
NBPF14	0.000457448414997686	0.525461488972494	0.5	0.23	1	DC
TNFSF12	0.000481083290428281	0.852442811586142	0.5	0.32	1	DC
AC008267.5	0.000486587383799053	0.415037499278844	0.4	0.05	1	DC
MAPK6	0.000504824634922369	0.238512086699725	0.6	0.52	1	DC
KIF21B	0.000544553518235634	0.387023123109247	0.5	0.25	1	DC
ZCCHC2	0.000558892416683691	0.210896782498619	0.7	0.57	1	DC
GTDC1	0.000567895605120344	0.253448357004596	0.3	0.37	1	DC
BRWD1	0.000603519878515768	0.213403638109193	0.6	0.68	1	DC
SMG9	0.00060583212770815	0.342105976824993	0.4	0.29	1	DC
LUCAT1	0.00061279939599676	0.615659297944072	0.5	0.17	1	DC
MED20	0.000695812274266283	0.370837695368309	0.3	0.14	1	DC
GNAS	0.000730561936753725	0.584366468884176	1	0.94	1	DC
NICN1	0.000732053399852446	0.254183488251528	0.2	0.08	1	DC
RNF187	0.000732533473464769	0.362570079384708	0.7	0.58	1	DC
LAMC1	0.000733331784200384	0.628031222613042	0.2	0.09	1	DC
POMT1	0.000810988150010499	0.503766417873175	0.5	0.25	1	DC
TNPO1	0.000828594172042018	0.751762596094287	1	0.73	1	DC
IKBIP	0.000829747951502226	0.297543936260403	0.4	0.53	1	DC
PRRG4	0.000833884770683206	0.447458976971221	0.2	0.24	1	DC
ZNF558	0.000834939653738626	0.296393002780225	0.1	0.12	1	DC
KLHL26	0.000852480196662831	0.614975069787596	0.5	0.1	1	DC
SAMD10	0.000861578740175452	0.266645659386173	0.4	0.23	1	DC
AC100810.1	0.000868623143074961	0.542954974199581	0.5	0.36	1	DC
AL590764.1	0.000877087683120469	0.321928094887362	0.3	0.04	1	DC
SHISA4	0.000883830347498555	0.428843298803874	0.2	0.03	1	DC
NAA15	0.000895997438970296	0.329159664118438	0.7	0.56	1	DC
SPATA5	0.000969809899145831	0.427110331579419	0.4	0.17	1	DC
BLZF1	0.000994029365630726	0.25583890442959	0.3	0.28	1	DC
ZNF354A	0.00100047942394023	0.455194625750827	0.6	0.21	1	DC
DPM2	0.00103943830156949	0.465938397578882	0.5	0.5	1	DC
FAM210B	0.00104153360601011	0.307572801910292	0.4	0.59	1	DC
XYLT1	0.00106923793991948	0.409984271552558	0.3	0.33	1	DC
PPP1R11	0.0010704866873895	0.337695410745679	0.7	0.5	1	DC
CEP170B	0.00107735779774727	0.2203900684253	0.2	0.03	1	DC
MSH5	0.00107787875590347	0.308122295362332	0.3	0.05	1	DC
RADX	0.00110638873358905	0.294447358465255	0.2	0.05	1	DC
PHF2	0.00116662336001134	0.425763905871902	0.5	0.26	1	DC
NDUFAF8	0.00121616184923362	0.771731012326883	0.8	0.79	1	DC
SCO1	0.00124107339456209	0.426625473554056	0.7	0.52	1	DC
CD151	0.00125140589369976	0.25964381663302	0.4	0.34	1	DC
PLOD1	0.00126155973224829	0.347923303420307	0.3	0.1	1	DC
GOT2	0.00132093053304032	0.375509135092206	0.6	0.49	1	DC
GPR146	0.00136149331463705	0.553743770110436	0.3	0.09	1	DC
LINC01278	0.00139023365071561	0.288505093349912	0.4	0.26	1	DC
FOCAD	0.00139878423346473	0.408639728080693	0.3	0.12	1	DC
ATP2B4	0.0014376359335516	0.994123433663331	0.3	0.59	1	DC
AC012146.1	0.00147175702476653	0.356693513048039	0.6	0.4	1	DC
AC093788.1	0.00150586027990575	0.206450877467426	0.2	0.04	1	DC
RBM14	0.00154086254613715	0.341036917835067	0.4	0.32	1	DC
PRNP	0.0015560212298296	0.279617290029398	0.5	0.48	1	DC
RASSF5	0.0015567423494808	0.572736198387897	0.9	0.68	1	DC
XRRA1	0.0015696550391997	0.554762262945457	0.9	0.51	1	DC
RNF38	0.00167598151034877	0.375509135092206	0.6	0.55	1	DC
SELENOF	0.00167978027152357	0.350907161859128	1	0.86	1	DC
TUBG2	0.00172449920931155	0.280900826627308	0.2	0.07	1	DC
HDAC4-AS1	0.00174168607206417	0.514573172829758	0.3	0.05	1	DC
UBALD1	0.00177141723363819	0.332575339086871	0.3	0.29	1	DC
TMEM106A	0.00181085477473246	0.436570660828485	0.3	0.24	1	DC
BTBD1	0.00181259118737283	0.848992211900317	0.7	0.38	1	DC
SIRPB1	0.0018341692991334	0.321928094887362	0.2	0.03	1	DC
YIPF1	0.00192347659209414	0.234465253637023	0.4	0.28	1	DC
ZNF777	0.00192435553239393	0.526068811667588	0.4	0.21	1	DC
ARHGEF9	0.00192963787439329	0.812067049406925	0.8	0.24	1	DC
ZNF615	0.00196222593234145	0.514573172829758	0.5	0.12	1	DC
SATB1-AS1	0.00198657204950928	0.334000927187937	0.3	0.15	1	DC
SLX4	0.00199899780578371	0.478653598574815	0.4	0.17	1	DC
AP000787.1	0.00204943173958974	0.251538766995964	0.4	0.18	1	DC
AHCYL1	0.0020544904397373	0.217591435072627	0.7	0.65	1	DC
DNAL4	0.00214493602450135	0.246639967583125	0.2	0.15	1	DC
ZNF3	0.00219074141610482	0.299560281858908	0.4	0.24	1	DC
ZNF347	0.00222798056747016	0.439285045525521	0.4	0.15	1	DC
NAPEPLD	0.00223334351718043	0.358453970912476	0.2	0.15	1	DC
VPS13B-DT	0.0022848273301593	0.34617564113404	0.3	0.17	1	DC
C11orf71	0.0023363335476055	0.246639967583125	0.2	0.13	1	DC
CAPN12	0.00238332991690009	0.526747886775861	0.4	0.16	1	DC
TMEM30A	0.00247756443688785	0.803199292566293	0.9	0.7	1	DC
LINC00884	0.00248857223275612	0.415037499278844	0.2	0.04	1	DC
METTL2B	0.00253030341101136	0.3040061868901	0.5	0.39	1	DC
HLA-DOB	0.00255191820326732	0.915111102413487	0.3	0.38	1	DC
RBBP9	0.00257747007364448	0.77349147019132	0.5	0.16	1	DC
ATP1A1	0.00261506434498544	0.468930507274046	1	0.72	1	DC
NCKAP1	0.00262891955523887	0.395928676331139	0.2	0.12	1	DC
SLC25A16	0.00273114709406641	0.352301743930881	0.5	0.3	1	DC
RHBDD2	0.00290415354980664	0.254813899028825	0.5	0.5	1	DC
NCOA6	0.00302251890008749	0.436099114806673	0.6	0.46	1	DC
MICAL1	0.00303028005807641	0.450442835410043	0.5	0.42	1	DC
OSTM1	0.00312625307613891	0.22112745409987	0.4	0.44	1	DC
RASGEF1B	0.00315275126714563	0.234465253637023	0.3	0.28	1	DC
NTPCR	0.00316495277804235	0.477578965347557	0.7	0.38	1	DC
ELP3	0.00319484591747349	0.360402242701998	0.5	0.32	1	DC
NAGK	0.0032839138089336	0.212629452396551	0.7	0.63	1	DC
FAM114A2	0.00328867266278497	0.495076997203961	0.5	0.34	1	DC
LIMD1-AS1	0.00329651029641321	0.280900826627308	0.1	0.06	1	DC
CKS1B	0.00341507156375728	0.321928094887363	0.3	0.3	1	DC
DNAJB11	0.00354456323002179	0.434402824145775	0.7	0.51	1	DC
FAM8A1	0.00362208190927757	0.210419779670372	0.2	0.18	1	DC
ZMPSTE24	0.00366080717853015	0.514573172829758	0.8	0.46	1	DC
IL23A	0.00374564199987438	1.35410850063651	0.2	0.16	1	DC
MTPN	0.00379534801488613	0.494332380392133	1	0.93	1	DC
GANAB	0.00381981409740604	0.369456464969948	0.5	0.59	1	DC
AL450384.2	0.00384863864175491	0.2203900684253	0.2	0.03	1	DC
POLD2	0.00385414260861096	0.303069067636046	0.5	0.38	1	DC
LINC00921	0.0038596226130354	0.206450877467426	0.1	0.04	1	DC
ZCCHC3	0.00386465253718105	0.339206086319198	0.7	0.41	1	DC
NDRG2	0.00386935144007614	0.500898235932682	0.2	0.06	1	DC
ZNF668	0.00398927051680358	0.296393002780225	0.3	0.12	1	DC
PARG	0.00403870044959266	0.331450869005869	0.4	0.37	1	DC
PRR34-AS1	0.004111862428643	0.419225296242277	0.3	0.46	1	DC
LRRC8C-DT	0.00417612169366654	0.251538766995964	0.2	0.22	1	DC
HEXA	0.00418744743424769	0.297266040653093	0.7	0.67	1	DC
TRGC1	0.00423194221645792	0.374395514781498	0.2	0.07	1	DC
IL10RA	0.00425810663380176	0.68790477571532	0.8	0.75	1	DC
DPAGT1	0.00427735523685183	0.223896011926836	0.4	0.3	1	DC
TRPV2	0.00427767072311784	0.354108500636512	0.5	0.28	1	DC
ARHGAP31	0.00429732761904748	0.915935735211525	0.7	0.4	1	DC
KIAA0930	0.0043090450236161	0.556393348524385	0.5	0.29	1	DC
ATP7A	0.00438213820718989	0.229481846122767	0.3	0.35	1	DC
SREK1IP1	0.00464979916167705	0.211874549422448	0.7	0.8	1	DC
PRPF19	0.00467339328190241	0.234465253637023	0.3	0.44	1	DC
BEX4	0.00468287068270713	0.333243408115197	0.7	0.67	1	DC
NLRP1	0.00469775851967472	0.41046476948902	0.4	0.35	1	DC
SLC25A43	0.00475679872183162	0.527512228537256	0.3	0.1	1	DC
DOCK8	0.00493775301856978	0.29689930039584	0.9	0.84	1	DC
RPRD1B	0.00495070330134358	0.362570079384708	0.4	0.29	1	DC
AC107464.3	0.00495669061595451	0.447458976971221	0.3	0.1	1	DC
BCCIP	0.00501626045698834	0.466876430798462	0.9	0.7	1	DC
ZNF346	0.00505790973039586	0.3040061868901	0.4	0.4	1	DC
STX1A	0.00507197013012387	0.206450877467426	0.1	0.04	1	DC
NOTCH2NLC	0.00516657828280577	0.234465253637023	0.3	0.15	1	DC
PGAM1	0.00530262465494927	0.302458230689137	0.8	0.88	1	DC
TSPYL1	0.00541945296617838	0.428843298803874	0.6	0.73	1	DC
NQO2	0.0055214175454056	0.743307121040033	0.6	0.57	1	DC
CYB561D2.1	0.00553650329821494	0.442782489761748	0.3	0.03	1	DC
ARAF	0.00562612868585445	0.590744853315162	0.8	0.42	1	DC
NAPA	0.0057596718166719	0.257275136545109	0.7	0.75	1	DC
TMEM71	0.00578452188416875	0.21501289097085	0.2	0.12	1	DC
THAP11	0.00607222952778715	0.289506617194985	0.6	0.52	1	DC
VKORC1	0.00607406991308352	0.459431618637297	0.6	0.68	1	DC
MAGT1	0.00632182984871209	0.227410496103073	0.7	0.6	1	DC
ZNF124	0.00636999740474005	0.343301745679929	0.5	0.28	1	DC
JPT2	0.00637220320466113	0.269839583738908	0.5	0.34	1	DC
KIAA0100	0.00639064501869862	0.432959407276106	0.6	0.51	1	DC
ZNF212	0.00646535037588283	0.309104054529779	0.3	0.12	1	DC
KAT14	0.00656012001045879	0.358453970912476	0.4	0.14	1	DC
KRT8	0.00659177966886139	0.335867285845236	0.2	0.03	1	DC
ZNF208	0.00670784526058081	0.602036014080097	0.3	0.09	1	DC
RANBP17	0.00689404576849795	0.321928094887362	0.2	0.04	1	DC
PAXIP1-AS1	0.00697254176567868	0.272684575867513	0.5	0.36	1	DC
SLC37A2	0.00700387639629957	0.2203900684253	0.1	0.03	1	DC
TBC1D9B	0.0071114418560357	0.550552469935325	0.6	0.51	1	DC
TNFAIP8L2	0.00711307282548641	0.466876430798462	0.3	0.15	1	DC
CEP164	0.00722939252188984	0.356693513048039	0.5	0.43	1	DC
SLC12A9	0.00734489212902653	0.473931188332412	0.5	0.33	1	DC
LAMP1	0.00745723787517484	0.674869473074294	1	0.89	1	DC
CD33	0.00751744329292224	0.241008099503795	0.1	0.05	1	DC
NGDN	0.00755292468185854	0.263034405833794	0.6	0.49	1	DC
AP2A1	0.00759071804420684	0.315501825727929	0.7	0.62	1	DC
RDH11	0.00761040008690286	0.321928094887362	0.5	0.52	1	DC
GSR	0.00769677127322788	0.41888982477445	0.7	0.46	1	DC
CDIP1	0.00770720580578735	0.234465253637023	0.4	0.28	1	DC
FAM13B	0.00774249936034624	0.437405312307298	0.7	0.49	1	DC
AK3	0.00789159819184731	0.548203950711038	0.8	0.62	1	DC
AL049840.4	0.00790995611874995	0.227951946678348	0.2	0.1	1	DC
GPBP1L1	0.00797991479113752	0.392582648451148	0.9	0.69	1	DC
SEPHS1	0.00798535590473653	0.428843298803874	0.5	0.4	1	DC
SNCA	0.00808017405282052	0.254183488251528	0.2	0.06	1	DC
EGFL8	0.00816906833078248	0.294447358465255	0.3	0.06	1	DC
TRIAP1	0.00826280832591214	0.536825979676886	0.6	0.6	1	DC
TAF13	0.00845242231680464	0.342105976824993	0.5	0.32	1	DC
PIP5K1C	0.00846621004959735	0.377884500861378	0.7	0.46	1	DC
RACK1	0.00848246570112175	-0.505201063955072	1	1	1	DC
LYSMD3	0.00858462697272087	0.226003674888827	0.5	0.45	1	DC
SIPA1L3	0.00866632368564474	0.25583890442959	0.4	0.28	1	DC
CAMSAP2	0.00884565071480308	0.254183488251528	0.1	0.08	1	DC
INTS8	0.00908667918930601	0.383328639551506	0.6	0.42	1	DC
WBP2	0.00910771692497749	0.295648770088513	0.7	0.76	1	DC
TMEM222	0.00939778129171482	0.350687087868786	0.4	0.35	1	DC
NDUFS1	0.00942790015815406	0.269460674993227	0.8	0.59	1	DC
ETFDH	0.00949282980564324	0.347923303420307	0.7	0.44	1	DC
AJM1	0.0095528379943177	0.254183488251528	0.1	0.09	1	DC
GID8	0.00966989849480692	0.237394584675695	0.8	0.68	1	DC
ADCY3	0.0096729044759518	0.637429920615292	0.6	0.26	1	DC
CYCS	0.0097320069240645	0.350186354928876	0.8	0.87	1	DC
ZFP3	0.00989811150510607	0.280900826627308	0.2	0.06	1	DC
VAMP4	0.00999570689404006	0.372912023606167	0.5	0.3	1	DC
MKNK1	0.0100250068554449	0.226003674888827	0.5	0.41	1	DC
MEGF6	0.0100426905677106	0.2203900684253	0.1	0.03	1	DC
SERPINB8	0.0100612877331334	0.343301745679929	0.4	0.28	1	DC
MLF1	0.0101024158775219	0.2203900684253	0.1	0.03	1	DC
MOSPD1	0.010185639330716	0.34617564113404	0.4	0.18	1	DC
SAP30	0.0102548439925018	0.41046476948902	0.6	0.37	1	DC
IGLC3	0.010318987193113	-1.52272536859322	0.1	0.28	1	DC
KLHL25	0.0103613432662069	0.280900826627308	0.3	0.07	1	DC
ZKSCAN2	0.0103671709692841	0.254183488251528	0.3	0.08	1	DC
ZNF449	0.0104532529373107	0.2203900684253	0.2	0.03	1	DC
SVIL	0.0104620138071088	0.308122295362332	0.2	0.05	1	DC
PIKFYVE	0.0105488269431003	0.359996135720882	0.7	0.53	1	DC
TSPAN31	0.0107187009443419	0.314108590428063	0.5	0.5	1	DC
AMT	0.0107534160859449	0.36109869216804	0.2	0.09	1	DC
XAB2	0.0109182593573204	0.514573172829758	0.6	0.35	1	DC
ARL10	0.0111196035969125	0.427110331579419	0.5	0.16	1	DC
LIMS1	0.0111475177752273	0.579668201051643	0.8	0.79	1	DC
ALKBH5	0.0112464685352884	0.549338590990435	0.8	0.65	1	DC
CCND1	0.0112482740728135	0.34617564113404	0.2	0.12	1	DC
NUDT12	0.011417611328986	0.421463768438277	0.3	0.1	1	DC
CCDC112	0.0114405067946543	0.331981759551285	0.4	0.31	1	DC
RILP	0.011597144784005	0.288505093349912	0.2	0.23	1	DC
PHRF1	0.0116040108735371	0.467778961350817	0.6	0.51	1	DC
ZNF623	0.0116188730262255	0.222392421336448	0.4	0.18	1	DC
PFDN2	0.011626545987551	0.316710385616343	1	0.9	1	DC
SRC	0.0116640672783179	0.884522782580064	0.3	0.22	1	DC
GCAT	0.0117155774533223	0.370837695368309	0.3	0.13	1	DC
TLNRD1	0.0117850475558503	0.266074860153845	0.6	0.43	1	DC
ABL1	0.0117913372996865	0.425763905871902	0.4	0.26	1	DC
NSFL1C	0.0118472867174324	0.472549957934052	0.6	0.56	1	DC
ZNF529-AS1	0.0119830203424727	0.21501289097085	0.3	0.12	1	DC
ZNF69	0.011995950845553	0.206450877467426	0.2	0.04	1	DC
PRXL2A	0.0120679875988984	0.393821013369148	0.3	0.26	1	DC
YIF1B	0.0122042254595759	0.251538766995964	0.4	0.45	1	DC
ERCC4	0.0122113512596134	0.340075441597622	0.6	0.41	1	DC
ERAP1	0.0122790413534211	0.444610614662191	0.4	0.42	1	DC
RTL8A	0.0123661196345528	0.652076696579693	0.5	0.31	1	DC
MDC1	0.0123860422315492	0.352301743930881	0.4	0.33	1	DC
ZNF175	0.0124165600857505	0.321928094887362	0.3	0.1	1	DC
ZMIZ1	0.0124535742257898	0.432959407276106	0.6	0.49	1	DC
DCTN6	0.0125214652590754	0.377884500861378	0.8	0.51	1	DC
ARHGAP5	0.0125573246656627	0.848756419623762	0.8	0.54	1	DC
GSTZ1	0.0126033475814981	0.503168409557509	0.4	0.22	1	DC
BTN2A1	0.012666402009152	0.251538766995964	0.6	0.49	1	DC
TAB2	0.0127851138645901	0.362067485740577	0.6	0.7	1	DC
KPNB1	0.0127884854135387	0.235567810084181	1	0.9	1	DC
GOT1	0.0128583295401415	0.310700839464108	0.4	0.22	1	DC
SLC9A3R2	0.0129273551270082	0.456857674973471	0.4	0.02	1	DC
SYNGR1	0.0129295874337337	0.2203900684253	0.1	0.03	1	DC
ZNF846	0.0129856454875207	0.563900885193327	0.5	0.1	1	DC
MB21D2	0.0130971081542316	0.443606651475615	0.3	0.17	1	DC
LINC01252	0.0131224796320079	0.254183488251528	0.2	0.08	1	DC
CYB5R3	0.0132129400518458	0.64045761331286	1	0.82	1	DC
MMAB	0.0132919567628277	0.375967934600251	0.5	0.25	1	DC
DYNC1LI2	0.0133599419492634	0.334000927187937	0.9	0.64	1	DC
GADD45B	0.0134521142144109	-1.62968042101036	0.3	0.89	1	DC
SYTL3	0.0135050171116665	0.991779493195032	0.7	0.37	1	DC
ACY1	0.0136842905027348	0.202188850613267	0.2	0.13	1	DC
KIAA1958	0.0136870917579144	0.309104054529779	0.3	0.12	1	DC
ARHGAP25	0.0137251951599798	0.525461488972494	0.7	0.68	1	DC
PRKAR2A	0.0137495318315761	0.240539768046707	0.7	0.61	1	DC
LAPTM4B	0.0137995922517	0.234465253637023	0.2	0.15	1	DC
BRWD3	0.0138559214666869	0.389946518316013	0.7	0.36	1	DC
STARD4	0.0138600611521325	0.514573172829758	0.7	0.56	1	DC
RPS6KA4	0.0139003169730012	0.332575339086871	0.4	0.3	1	DC
KNSTRN	0.0140496055282706	0.347923303420307	0.3	0.09	1	DC
PCNP	0.0140505950083362	0.287162676726686	0.9	0.83	1	DC
NAIP	0.0141125745218683	0.290449863414194	0.3	0.28	1	DC
USO1	0.0142194339847761	0.485426827170242	0.7	0.65	1	DC
C16orf95	0.0142419793664064	0.267480310864986	0.2	0.08	1	DC
CREB3L4	0.0142423263629115	0.241008099503795	0.2	0.1	1	DC
TMEM183A	0.014271463976496	0.296393002780225	0.7	0.67	1	DC
PIN1	0.0145441400832322	0.204951973394009	0.7	0.77	1	DC
ZG16B	0.0146594007299931	0.57650092197296	0.4	0.13	1	DC
EIF4G2	0.0147431266120272	0.262080873055599	1	0.91	1	DC
EIF4G1	0.014790334190651	0.444610614662191	1	0.8	1	DC
PHLDA3	0.0148044963606753	1.09019780897158	0.6	0.21	1	DC
TWSG1	0.0149243776926144	0.367731784500487	0.4	0.22	1	DC
TYW1	0.0149938401822382	0.247927513443585	0.6	0.41	1	DC
ABHD2	0.0151721781560135	0.531156057025363	0.8	0.43	1	DC
CLCN7	0.0154363228191146	0.491853096329675	0.8	0.49	1	DC
CRTC3	0.0154795172490369	0.245577208757248	0.6	0.58	1	DC
SRF	0.0156679352555309	0.338416217675932	0.5	0.47	1	DC
SLC25A19	0.0158607262551199	0.251538766995964	0.3	0.46	1	DC
ENDOV	0.0161007540522752	0.57190634789571	0.8	0.34	1	DC
ZNF718	0.016143609870223	0.296393002780225	0.2	0.13	1	DC
AGPAT2	0.016227245921322	0.202987022163855	0.3	0.31	1	DC
TADA3	0.0162387502729667	0.471071534193172	0.7	0.55	1	DC
ZNF546	0.0164213168552634	0.296393002780225	0.3	0.11	1	DC
POLR2K	0.0165401610299873	-0.72558536631527	0.7	0.86	1	DC
BCORL1	0.0167141651346048	0.55140994101013	0.5	0.11	1	DC
CBL	0.0167424392753264	0.306977753421391	0.9	0.6	1	DC
DYNLT3	0.0168534047342281	0.358453970912476	0.5	0.41	1	DC
AC016065.1	0.017068420372922	0.280900826627308	0.3	0.07	1	DC
PTMA	0.0171054592249354	-1.11944533987687	1	1	1	DC
PRPF40B	0.0172927731326343	0.321928094887362	0.3	0.16	1	DC
PFKFB3	0.0173284425019915	0.334000927187937	0.8	0.62	1	DC
CERT1	0.0175949485776016	0.358453970912476	0.8	0.64	1	DC
LRCH3	0.0176520232954323	0.211504105193712	0.6	0.71	1	DC
LINC01128	0.0177478921078836	0.217591435072627	0.3	0.25	1	DC
NFS1	0.0178189429070257	0.356143810225275	0.4	0.21	1	DC
AP003068.2	0.0178929542401742	0.206450877467426	0.1	0.04	1	DC
ACSL4	0.0179201060259935	0.638112207239921	0.8	0.65	1	DC
CDK2AP1	0.0180612062048592	1.03747470541866	0.7	0.49	1	DC
AL450326.1	0.0180851091356663	0.294447358465255	0.2	0.06	1	DC
MAN2C1	0.0180992203041981	0.567040592723894	0.7	0.41	1	DC
GCNT1	0.0182218635483199	0.409984271552558	0.4	0.33	1	DC
DHRS7	0.0182286569010306	0.46394709975979	0.8	0.85	1	DC
SOGA1	0.0182350196927592	0.370837695368309	0.2	0.14	1	DC
XAF1	0.0183349280951801	-0.953706347726065	0.4	0.53	1	DC
PDK3	0.0183532847327074	0.22431729826094	0.6	0.54	1	DC
TSKU	0.0187102532867735	0.2203900684253	0.2	0.03	1	DC
CCDC93	0.018722241029129	0.206450877467426	0.6	0.41	1	DC
GAK	0.0190649424979646	0.583160258087171	0.8	0.67	1	DC
PSMC1	0.0191139333514531	0.422752464406849	0.8	0.83	1	DC
ERVK13-1	0.0193606132187913	0.343301745679929	0.6	0.22	1	DC
PGGT1B	0.0194313951596687	0.427637536058477	0.8	0.45	1	DC
ERV3-1	0.0194820421107824	0.302028537449658	0.6	0.34	1	DC
VPS54	0.0195303151815591	0.440572591385981	0.4	0.28	1	DC
ZBTB5	0.0199243077863878	0.358453970912476	0.5	0.15	1	DC
BCDIN3D	0.0199330825631056	0.57298985905508	0.6	0.18	1	DC
CDC42BPA	0.0200431446547182	0.2203900684253	0.2	0.03	1	DC
TSPOAP1-AS1	0.0201022896270468	0.234465253637023	0.4	0.36	1	DC
FSCN1	0.0201406702983626	-1.58496250072116	0.8	0.69	1	DC
MLST8	0.0201587651912467	0.234465253637023	0.4	0.28	1	DC
NUDT8	0.0201677770887156	0.489038080722621	0.4	0.13	1	DC
SERPINE2	0.0203887373304563	1	0.4	0.1	1	DC
RNASEL	0.0205527617144407	0.202188850613267	0.2	0.11	1	DC
TAOK1	0.0207068398754293	0.23189589402489	0.9	0.73	1	DC
MFN2	0.0208148160175699	0.430304255932154	0.6	0.31	1	DC
TSC1	0.020821540516427	0.358453970912476	0.5	0.38	1	DC
LINC01588	0.0208799988460661	0.48062584090642	0.4	0.38	1	DC
RFX7	0.0209630334501357	0.50564004805975	0.8	0.45	1	DC
MFSD14B	0.0210616405323841	0.603699063302742	0.8	0.53	1	DC
BX890604.2	0.021170804082638	0.535331732996556	0.6	0.3	1	DC
LIX1L	0.0212899986093288	0.245577208757248	0.6	0.57	1	DC
BABAM1	0.0216893715926458	0.223194141302002	0.7	0.71	1	DC
RMDN2	0.0217674072198918	0.434402824145775	0.2	0.1	1	DC
SLC15A4	0.0219589750828237	0.6363616532278	0.6	0.47	1	DC
JADE1	0.022405737368242	0.367731784500487	0.4	0.37	1	DC
FN3K	0.0225966737297041	0.206450877467426	0.2	0.04	1	DC
F8	0.0226196879716985	0.206450877467426	0.1	0.04	1	DC
GATAD1	0.022782800631334	0.41212590385894	0.6	0.65	1	DC
ZNF611	0.0228124296669518	0.25964381663302	0.2	0.29	1	DC
CHD1L	0.0229349679447405	0.283792966000591	0.3	0.14	1	DC
MEMO1	0.0231015606929245	0.404390255079336	0.6	0.33	1	DC
PGRMC2	0.0231262408775444	0.3040061868901	0.7	0.43	1	DC
AHNAK	0.0232234504494351	0.448885269762517	0.6	0.66	1	DC
MED15	0.0234779789623658	0.238512086699725	0.7	0.5	1	DC
PSPH	0.0235009035296359	0.34617564113404	0.3	0.17	1	DC
NDUFV3	0.0235735422024183	0.255096586409154	0.8	0.7	1	DC
ARPIN	0.0237485803514966	0.370837695368309	0.2	0.11	1	DC
DPF2	0.0237978519326819	0.264897149850984	0.9	0.68	1	DC
KRAS	0.0241229809156494	-0.762960802699151	0.8	0.89	1	DC
MARCKSL1	0.0242231579561395	-1.15357038859201	0.7	0.83	1	DC
SEC23A	0.0243227426235951	0.358453970912476	0.7	0.6	1	DC
EIF5A2	0.0243395880226458	0.526068811667588	0.5	0.19	1	DC
PLSCR1	0.0245834763231023	-0.318887640567311	0.4	0.54	1	DC
SCAMP2	0.0247067302353789	0.302028537449657	0.7	0.76	1	DC
CCZ1B	0.0247573038551814	0.239465934695389	0.5	0.35	1	DC
MICALL1	0.0248698483370679	0.358453970912476	0.2	0.15	1	DC
HNRNPDL	0.024927330243631	-1.1363107208371	1	0.95	1	DC
AKIRIN2	0.0250437731379228	0.240134003723715	0.7	0.73	1	DC
BID	0.0250769385803457	0.286304185156641	0.7	0.76	1	DC
SRSF3	0.025092811362714	-0.841302253980942	1	0.95	1	DC
MLH1	0.0251376476175437	0.343301745679929	0.6	0.26	1	DC
PHTF1	0.0252242444350043	0.332575339086871	0.4	0.29	1	DC
PLIN3	0.0252664380136586	0.290079228848023	0.6	0.64	1	DC
POLI	0.0252797124020329	0.597035333021731	0.5	0.17	1	DC
HAVCR2	0.0253407146953303	0.379413589548123	0.3	0.18	1	DC
AC010642.2	0.0254125554552325	0.245577208757248	0.6	0.5	1	DC
SCYL1	0.0254496945618629	0.380480277242476	0.5	0.4	1	DC
ENTPD3-AS1	0.0255445186417831	0.283792966000591	0.3	0.14	1	DC
RPS24	0.0258129435104305	-0.58010708815361	1	1	1	DC
ATP5MC2	0.0258793579865026	-0.654963642133449	1	0.97	1	DC
PIGQ	0.0260014313124126	0.280900826627308	0.3	0.07	1	DC
ZNF329	0.0260037205029452	0.267480310864986	0.3	0.08	1	DC
TMEM191B	0.0260117272438015	0.254183488251528	0.2	0.09	1	DC
FDXR	0.0262448501841982	0.850622375961774	0.4	0.2	1	DC
ZNF654	0.0264203708774714	0.321928094887362	0.6	0.39	1	DC
UEVLD	0.0264562226611758	0.321928094887362	0.4	0.3	1	DC
MAP4K4	0.0264737919431126	0.282143228781498	0.9	0.89	1	DC
MIR3936HG	0.026535039369947	0.33486715059486	0.2	0.1	1	DC
HIPK2	0.026539601690608	0.317311466816992	0.8	0.76	1	DC
RPN1	0.0267844711148907	0.225066555634773	0.7	0.63	1	DC
RPS6KB2	0.02714704290736	0.260527550223219	0.7	0.58	1	DC
GINM1	0.0271482724937448	0.455194625750826	0.8	0.69	1	DC
BTAF1	0.0271723268693324	0.567040592723894	0.7	0.4	1	DC
CPSF2	0.0272627219604105	0.480625840906421	0.8	0.66	1	DC
TPCN1	0.0275778131081565	0.473931188332412	0.5	0.27	1	DC
TAGLN2	0.0276719564024961	-1.31454226796666	0.9	0.94	1	DC
RPL10	0.0276767554493203	-0.519877565828367	1	1	1	DC
RPL24	0.0277446978630746	-0.455483024997253	1	1	1	DC
CNOT3	0.0278187666589125	0.24297675349254	0.6	0.5	1	DC
LPCAT1	0.0280175752116691	0.631612594019977	0.6	0.56	1	DC
ZNF182	0.0281339087221053	0.370837695368309	0.4	0.15	1	DC
PRAF2	0.0282570659315242	0.430304255932154	0.5	0.33	1	DC
ZC3H12A	0.0282867681063766	0.347923303420307	0.3	0.39	1	DC
HEATR5A	0.0283135524466722	0.503766417873175	0.5	0.22	1	DC
ZNF439	0.0284254052905266	0.258918297361562	0.4	0.16	1	DC
AC092620.1	0.0288910391431783	0.296393002780225	0.2	0.11	1	DC
CAPNS1	0.0289744740168721	0.400537929583729	1	0.86	1	DC
FAF2	0.0295217683356135	0.5376567859428	0.7	0.51	1	DC
CSPP1	0.0295485776268035	0.383328639551506	0.6	0.3	1	DC
DDX28	0.0295685992683068	0.213403638109193	0.3	0.32	1	DC
CORO7	0.0295963237017445	0.386058432307078	0.8	0.46	1	DC
ADCK2	0.0296252651394149	0.503168409557509	0.6	0.22	1	DC
XPC	0.0296259076062613	0.316633795217849	0.7	0.66	1	DC
HDAC9	0.0296584745436978	0.263034405833794	0.4	0.21	1	DC
FGD2	0.0297905111699699	0.804079790024743	0.2	0.19	1	DC
SNHG14	0.0299959838396494	0.447458976971221	0.9	0.57	1	DC
SRRM1	0.030007740555923	-0.855399154917554	1	0.95	1	DC
TGFBRAP1	0.0300680152864256	0.209718591301337	0.5	0.4	1	DC
AC002467.1	0.030106227605402	0.374395514781498	0.4	0.08	1	DC
CTNND1	0.0303019787216235	0.68449817427207	0.7	0.39	1	DC
TRIR	0.030466376443512	-0.467320890211586	1	0.95	1	DC
PLEKHO2	0.0304905993059499	0.393821013369148	0.4	0.3	1	DC
ENTPD1	0.0306530108595694	0.432959407276106	0.7	0.57	1	DC
FER	0.0306705769449275	0.461331151552779	0.6	0.29	1	DC
HIST1H1D	0.0307126398974967	-1.24575641440196	0.3	0.61	1	DC
ETFB	0.030959309370237	0.280900826627307	1	0.72	1	DC
CEP68	0.0310343481879775	0.337034987277571	0.8	0.54	1	DC
RTF1	0.0312679838208451	-1.04564266555571	1	0.92	1	DC
PITRM1	0.0313181678102816	0.483984852996335	0.5	0.32	1	DC
WBP2NL	0.0314403051456605	0.283792966000591	0.4	0.13	1	DC
RPL7A	0.0317736995202341	-0.386765224767796	1	0.99	1	DC
FZD1	0.0319438095723771	0.206450877467426	0.1	0.03	1	DC
TP53TG1	0.0319469061858455	0.313754163441662	0.6	0.49	1	DC
ZBTB18	0.0319788142187261	0.636036685315425	0.8	0.34	1	DC
FHOD1	0.0320009210472975	0.370183263494583	0.6	0.34	1	DC
RCN2	0.0321552711164816	0.579424317179726	1	0.65	1	DC
NABP1	0.032296350733769	0.860650417084692	0.9	0.68	1	DC
MYO5A	0.032418304440883	0.381306641966294	0.7	0.64	1	DC
ZC3HAV1	0.0328003949108497	-0.74016802620455	0.8	0.78	1	DC
TMED7	0.0328115200532285	0.203930885488911	0.7	0.49	1	DC
LRRC20	0.0330415325127487	0.2203900684253	0.2	0.03	1	DC
RNF149	0.0331986724396238	0.204470513339186	0.6	0.63	1	DC
MLF2	0.033329000911416	0.523762344284419	0.9	0.77	1	DC
VTA1	0.0334337665882215	0.275634442613427	0.7	0.53	1	DC
AC009403.1	0.0334692256174346	0.251538766995964	0.4	0.22	1	DC
P3H1	0.033498890470078	0.321928094887362	0.4	0.25	1	DC
QPRT	0.0337922966230235	0.643856189774725	0.3	0.2	1	DC
LLGL1	0.0339450826261834	0.21501289097085	0.2	0.11	1	DC
KCTD21	0.0339963749156869	0.370837695368309	0.5	0.11	1	DC
DGAT1	0.0340773891549621	0.375967934600251	0.3	0.25	1	DC
TRIM35	0.0344291812171947	0.561115758766789	0.5	0.17	1	DC
SMIM13	0.034463026475633	0.240134003723715	0.4	0.24	1	DC
HSPA9	0.0345774025503325	0.457989644463391	0.9	0.81	1	DC
C11orf24	0.0346068303719678	0.286304185156641	0.4	0.19	1	DC
DUSP10	0.0347465918451596	0.234465253637023	0.4	0.37	1	DC
MFSD3	0.0348573280520891	0.21501289097085	0.3	0.11	1	DC
SDCBP2-AS1	0.0348687101814251	0.36109869216804	0.3	0.09	1	DC
SMAD1	0.0349200654103635	0.286304185156641	0.3	0.17	1	DC
ARPC4	0.0352027557716569	0.277533975528909	0.9	0.9	1	DC
CLK3	0.0352101030792706	0.217591435072627	0.5	0.51	1	DC
PIGN	0.0352945390583854	0.404390255079336	0.5	0.26	1	DC
HSPH1	0.0353761134251654	0.355094958822562	0.8	0.77	1	DC
CPM	0.0355785470298984	0.430304255932154	0.3	0.19	1	DC
CHSY1	0.0358152200904193	0.286304185156641	0.4	0.18	1	DC
PARD6A	0.0358199965823983	0.258918297361562	0.3	0.15	1	DC
EPS8	0.0358648205160179	0.280900826627308	0.3	0.06	1	DC
MDFIC	0.0359847887541297	0.264289469019418	0.7	0.68	1	DC
AF117829.1	0.0361747952443254	0.245112497836531	0.3	0.28	1	DC
HNRNPA1P48	0.0361955807751292	0.495957494662411	0.5	0.41	1	DC
PRUNE1	0.0364793621077445	0.239465934695389	0.3	0.27	1	DC
BAD	0.0366190975648096	0.38781603054382	0.7	0.62	1	DC
SLC25A5	0.0366850022830494	-0.822266631461532	1	0.91	1	DC
JUNB	0.036738736492198	-0.681074393274161	0.7	0.93	1	DC
RAB3GAP1	0.0368676328546392	0.234465253637023	0.8	0.67	1	DC
RPL14	0.0368936393623848	-0.428921070025202	1	1	1	DC
RBM17	0.03692893683905	0.232977171977614	0.9	0.86	1	DC
BSCL2	0.0371478855514567	0.249519599359312	0.3	0.35	1	DC
DIP2B	0.0373791660986364	0.230005605446323	0.6	0.41	1	DC
PDZD8	0.0374564603327434	0.265659875240617	0.5	0.45	1	DC
TXLNA	0.0374927973235113	0.212629452396551	0.7	0.58	1	DC
TRIP10	0.0377485270790523	-0.761285273361619	0.7	0.65	1	DC
P4HA1	0.0377559085009212	0.329790212660333	0.6	0.44	1	DC
H3F3B	0.0385139893704607	-0.679710400508392	1	1	1	DC
CRELD2	0.038521018838519	0.216133430864766	0.7	0.53	1	DC
TMEM147-AS1	0.0386172766992957	0.347923303420307	0.3	0.09	1	DC
LRRC58	0.0389166264497737	0.32775717368956	0.8	0.67	1	DC
PTPMT1	0.0390106536293071	0.483209001920423	0.7	0.57	1	DC
SCAF1	0.0390789345325553	0.305626282558262	0.6	0.46	1	DC
AMMECR1L	0.039266278157553	0.393821013369148	0.6	0.27	1	DC
NACC2	0.0393600118911391	0.403064857612768	0.5	0.17	1	DC
Z99127.4	0.0393922830483098	0.309955453221286	0.4	0.16	1	DC
ZNF440	0.0394758374444789	0.227951946678348	0.3	0.11	1	DC
CHRM3-AS2	0.0395119813377356	0.283792966000591	0.4	0.12	1	DC
TBL1X	0.0395283358706296	0.260527550223219	0.6	0.53	1	DC
ARL15	0.0395572812985301	0.258918297361562	0.3	0.13	1	DC
ZNF227	0.0395825659336062	0.228818690495881	0.4	0.22	1	DC
TMEM9B	0.0397364607347206	0.2203900684253	0.8	0.64	1	DC
CD70	0.039963970386803	0.899022352275179	0.8	0.74	1	DC
CCDC102B	0.0407941134884056	0.234465253637023	0.3	0.15	1	DC
RBM41	0.0409367091276495	0.339206086319198	0.7	0.42	1	DC
ZSWIM8	0.0410307678956502	0.241554678423342	0.6	0.55	1	DC
KRT10	0.0415491142315575	0.524116945500629	1	0.85	1	DC
FTSJ1	0.0418195753247099	0.202987022163855	0.4	0.29	1	DC
COQ7	0.0420231543081744	0.251538766995964	0.3	0.26	1	DC
NOD1	0.0420388842747303	0.222392421336448	0.3	0.18	1	DC
ITPRIPL2	0.0425738113599472	0.753644335312836	0.6	0.41	1	DC
ASXL2	0.042585639911531	0.206450877467427	0.8	0.64	1	DC
SLC38A7	0.0426489583272279	0.210419779670372	0.3	0.18	1	DC
ADARB2	0.0428257288916734	0.308122295362332	0.2	0.05	1	DC
GPATCH1	0.0429503646502143	0.228818690495881	0.2	0.21	1	DC
ZFP36L1	0.0429779217599084	-0.669851398307669	1	0.96	1	DC
ASF1A	0.0435141995246426	0.222392421336448	0.4	0.48	1	DC
PHPT1	0.0436774253111836	1.01158797427521	0.9	0.87	1	DC
C7orf50	0.0437161621304844	0.333243408115196	0.9	0.82	1	DC
RIOK3	0.043768405195424	-0.54252723440076	0.5	0.76	1	DC
RBM43	0.0441453368249347	0.222392421336448	0.6	0.44	1	DC
POM121C	0.0442923312804794	0.34564416386117	0.7	0.4	1	DC
KLHL9	0.044494018487461	0.284453389468699	0.6	0.38	1	DC
POGLUT3	0.0445719755015721	0.415037499278844	0.3	0.18	1	DC
XPO5	0.0446801050704851	0.217591435072627	0.4	0.21	1	DC
AC016394.1	0.0446820610004407	0.296393002780225	0.3	0.12	1	DC
ITGAV	0.0446943920346809	0.491853096329675	0.4	0.21	1	DC
SEC24C	0.0449542038255395	0.397655421050608	0.7	0.46	1	DC
CA11	0.0451497519675217	0.408639728080693	0.3	0.1	1	DC
ABHD10	0.0455437983272014	0.219566377257685	0.3	0.35	1	DC
ARFGEF1	0.0457344264677792	0.225066555634773	0.9	0.75	1	DC
RILPL1	0.0457490973364662	0.21501289097085	0.2	0.1	1	DC
TPST2	0.0459089768631957	0.239465934695389	0.5	0.33	1	DC
TMEM161B-AS1	0.0459231992794597	0.274622380109006	0.6	0.55	1	DC
RPS10-NUDT3	0.0461620052578068	0.33486715059486	0.3	0.11	1	DC
GPANK1	0.0462223838795513	0.483209001920423	0.7	0.47	1	DC
AIFM1	0.0463891209940078	0.273565073325964	0.4	0.51	1	DC
CNIH1	0.046444167773842	0.231074664436249	0.7	0.68	1	DC
DVL3	0.0467289256379572	0.349235440883098	0.6	0.39	1	DC
PDHX	0.0472533755350366	0.249519599359312	0.3	0.32	1	DC
THUMPD2	0.0472586226096127	0.225066555634773	0.4	0.37	1	DC
EPSTI1	0.0472883021640337	-1.59181617176222	0.3	0.79	1	DC
ENO1-AS1	0.0474594100607882	0.206450877467426	0.2	0.04	1	DC
SURF4	0.0475047525201346	0.211504105193712	0.9	0.72	1	DC
MDH1	0.0478215217731776	-0.968291140272662	0.7	0.82	1	DC
CIC	0.0483089781863499	0.330973234490369	0.5	0.45	1	DC
EIF3E	0.0483995070406103	-0.647265858331463	0.9	0.97	1	DC
CLTB	0.0485907186345914	0.396955140295386	0.9	0.69	1	DC
PGPEP1	0.0488891618906343	0.225066555634773	0.5	0.34	1	DC
GPATCH3	0.0490460090223119	0.332575339086871	0.5	0.28	1	DC
MFSD14A	0.0493947094613626	0.439285045525521	0.8	0.47	1	DC
IDS	0.049702606692011	0.369375257289823	1	0.9	1	DC
TRAF7	0.0497114596213735	0.230429740401866	0.5	0.48	1	DC
EIF3B	0.0498638468571706	0.356455778015633	0.7	0.69	1	DC
ZNF26	0.0499951328950376	-0.217230716220669	0.3	0.46	1	DC
IGHG4	0.0501167768792864	-0.738483421808459	0.3	0.33	1	DC
DAD1	0.0501510820419318	0.390515180144775	0.9	0.88	1	DC
CDC40	0.0501802340529327	-0.347098670622268	0.5	0.76	1	DC
DNMBP	0.0504593795723545	0.267480310864986	0.1	0.06	1	DC
CCDC92	0.0504790588742482	0.305626282558262	0.8	0.46	1	DC
ASCC3	0.050517929870065	0.387381156375979	0.7	0.61	1	DC
ARMCX2	0.0510323626481678	0.296393002780225	0.3	0.11	1	DC
VSIR	0.0510957361067388	0.238512086699725	0.3	0.42	1	DC
NME1	0.0511568911270778	0.321928094887362	0.4	0.55	1	DC
ACTN4	0.0515924941130598	0.663716612135568	0.9	0.85	1	DC
IRF2BPL	0.0518635194758504	0.652901329377732	0.7	0.36	1	DC
MTLN	0.0525245727596751	-0.297522782219084	0.6	0.7	1	DC
EIF4EBP2	0.0525338187725868	0.326559543619008	0.8	0.72	1	DC
ZNF563	0.0526971221362396	0.296393002780225	0.4	0.13	1	DC
FRG1	0.0529427973728608	-0.909924655698152	0.5	0.84	1	DC
DDX46	0.0530046093740663	-0.456378294659743	1	0.91	1	DC
AK9	0.0531962110568705	0.210419779670372	0.2	0.14	1	DC
UFM1	0.0532900532243566	0.242200902416628	0.9	0.77	1	DC
ZNF592	0.0534060944764636	0.203533394085132	0.5	0.45	1	DC
AL121944.1	0.0534246908607716	0.210419779670372	0.3	0.16	1	DC
TMEM127	0.05348742653367	0.461785758470323	0.9	0.43	1	DC
SESN1	0.0538357285099622	0.303069067636046	0.5	0.37	1	DC
IER2	0.0538527732206081	-1.10317926300907	0.8	0.85	1	DC
SDHC	0.0538734726094955	0.258233419569973	0.7	0.82	1	DC
LIMA1	0.0538926847974075	0.246639967583125	0.5	0.54	1	DC
CPNE2	0.0541404529836799	0.309104054529779	0.3	0.11	1	DC
USP25	0.0542059734560653	0.407044708525313	0.4	0.48	1	DC
RNPEPL1	0.0542257809568814	0.45594544285905	0.8	0.62	1	DC
ESYT2	0.0542764064616896	0.242200902416629	0.6	0.49	1	DC
GNG10	0.0543552084029878	0.214124805352847	0.8	0.66	1	DC
FAM200B	0.0545077029744694	0.419225296242277	0.5	0.4	1	DC
AC022916.1	0.0545600314443304	0.321928094887362	0.2	0.04	1	DC
ARL8B	0.0546779830454493	0.365517363435045	1	0.78	1	DC
SPSB2	0.0550194747951895	0.210419779670372	0.3	0.17	1	DC
LYSMD2	0.0550846429107337	0.570955642727277	0.9	0.66	1	DC
PRMT2	0.0551374253648055	0.337597551153246	0.9	0.9	1	DC
UBAP2L	0.0554041603184619	-0.783291217167135	0.5	0.73	1	DC
MS4A4A	0.055532485990475	0.206450877467426	0.1	0.04	1	DC
ABCD3	0.0557930917784676	0.234465253637023	0.4	0.32	1	DC
CLTC	0.0558438400768335	0.345944976005898	1	0.78	1	DC
MOB4	0.0560443026202883	-0.432959407276106	0.4	0.73	1	DC
EID2	0.0561540937409376	0.349235440883098	0.5	0.36	1	DC
CCDC82	0.0563332246590076	-0.332382452524528	0.7	0.73	1	DC
SYNGAP1	0.0564336788236374	0.296393002780225	0.2	0.12	1	DC
TSTD3	0.0564458856214103	0.310700839464108	0.3	0.23	1	DC
PSMB1	0.0565706842503344	-0.269134605370211	1	0.93	1	DC
EPS15	0.0566044192136379	-0.685891409571937	0.7	0.77	1	DC
MAP4K5	0.0567396732984165	0.226770861847023	0.6	0.5	1	DC
PPP1R2	0.0572323147927692	-0.799087306074004	0.9	0.9	1	DC
EHMT1	0.0573006319511262	0.288505093349912	0.9	0.63	1	DC
SLC20A1	0.0575312354913834	0.561115758766788	0.6	0.52	1	DC
TDP1	0.0580304928302932	0.29373120305671	0.5	0.38	1	DC
CDK6	0.0586475684036488	0.386249075854219	0.7	0.61	1	DC
UBA1	0.0587095251595104	0.372912023606167	0.8	0.75	1	DC
YKT6	0.0588293140501476	0.266074860153845	0.6	0.38	1	DC
TIGAR	0.0591517352233487	0.397335497545385	0.6	0.54	1	DC
ATAD1	0.0593003804540745	0.386058432307078	0.5	0.5	1	DC
EIF3H	0.0593380899522898	-0.72428646009546	0.9	0.93	1	DC
AC016074.2	0.0593509135805855	0.258918297361562	0.4	0.13	1	DC
S1PR2	0.0594576297747042	0.266645659386173	0.4	0.29	1	DC
ZNF865	0.0594869475349418	0.299560281858908	0.6	0.23	1	DC
UFL1	0.0598963795146287	0.25583890442959	0.7	0.61	1	DC
ERAP2	0.0599492179489975	0.46529227005854	0.8	0.61	1	DC
XRCC6	0.0604126067950849	0.249171752452048	0.9	0.85	1	DC
OCIAD2	0.0605643999797731	0.381090167355506	1	0.82	1	DC
AC008467.1	0.0614400661009829	0.321928094887362	0.3	0.04	1	DC
AL080317.1	0.0614762781613491	0.2203900684253	0.2	0.03	1	DC
AC083880.1	0.0614797390745432	0.206450877467426	0.2	0.04	1	DC
SOCS1	0.0616172065449509	-0.504923002796039	0.8	0.87	1	DC
LMO4	0.0618064850625716	-1.03562390973072	0.4	0.65	1	DC
HIC1	0.0619944014039389	0.299560281858908	0.5	0.39	1	DC
PRKAR1A	0.0621428838494002	0.52113088885192	1	0.81	1	DC
PSTPIP1	0.0622176893482961	0.447458976971221	0.5	0.35	1	DC
RMI1	0.0622845303326474	0.239465934695389	0.5	0.33	1	DC
DCP1B	0.0623399410707871	0.298081352932995	0.2	0.18	1	DC
EIF2AK2	0.0623970729136732	-0.896779279641229	0.7	0.68	1	DC
LSM4	0.0628716774541031	0.430508908041284	0.9	0.84	1	DC
PPIL4	0.0629683747355029	0.334000927187937	0.7	0.66	1	DC
CAPN1	0.0636993052515282	0.550344303851581	0.8	0.62	1	DC
INPPL1	0.0644352428237912	0.547487795302493	0.6	0.28	1	DC
ABI2	0.065055440355463	0.206450877467427	0.7	0.46	1	DC
DOK2	0.0652801891209325	0.41046476948902	0.5	0.33	1	DC
FO393401.1	0.0654819719344515	0.380031049450931	0.5	0.3	1	DC
NT5C3B	0.0656983592868394	0.610433188237274	0.5	0.23	1	DC
NBN	0.0659717430757853	-0.450661409009565	0.5	0.66	1	DC
EED	0.0663423450047879	0.283792966000591	0.7	0.59	1	DC
NFKBIA	0.066399288602769	-1.16332226661807	1	0.96	1	DC
FANCG	0.0666996040787841	0.374395514781498	0.2	0.07	1	DC
CD200R1	0.0671180369844175	0.246639967583125	0.3	0.11	1	DC
P2RY10	0.0671246214431143	0.223896011926836	0.9	0.87	1	DC
KIF5B	0.067144849349792	0.338934520193053	1	0.91	1	DC
YPEL3	0.067147751092618	-0.596573791091445	0.9	0.84	1	DC
TECPR2	0.0671771421758677	0.222392421336448	0.3	0.19	1	DC
INPP5E	0.0672160909124401	0.234465253637023	0.4	0.19	1	DC
ERCC8	0.0672742406998652	0.222392421336448	0.4	0.18	1	DC
LINC01550	0.0673152160996334	0.379413589548123	0.4	0.2	1	DC
NUP93	0.0677578020264022	0.230005605446323	0.5	0.43	1	DC
C1RL	0.0681557865749799	0.206450877467426	0.4	0.22	1	DC
U2AF1L4	0.0682505118265832	0.452512204697507	0.4	0.53	1	DC
TEX261	0.0688632335117856	0.358453970912476	0.7	0.4	1	DC
TSPAN33	0.0688991422564176	-1.04730571477836	0.9	0.84	1	DC
ATXN7L3B	0.0689116948598562	-0.31194400631474	0.8	0.78	1	DC
MTA2	0.0690412898217848	0.736965594166206	0.7	0.25	1	DC
FAM222B	0.0692561517186312	0.321928094887363	0.5	0.45	1	DC
ZNF672	0.0693156827853748	0.352301743930881	0.4	0.27	1	DC
PRKACB	0.0693874983497248	0.2203900684253	0.9	0.63	1	DC
PELP1	0.0695273504010439	0.69079541273328	0.7	0.6	1	DC
MT-ATP8	0.0697655729506041	0.51862000589246	1	0.83	1	DC
CIDEB	0.0697858859052356	0.280900826627308	0.2	0.06	1	DC
NDFIP1	0.0703790096010853	0.216276307323499	0.8	0.85	1	DC
ZBED2	0.0704893635722854	-0.222392421336448	0.2	0.15	1	DC
GGA2	0.0710246329706865	-0.774933444365227	0.4	0.71	1	DC
TAX1BP3	0.0710840189993643	0.296393002780225	0.7	0.44	1	DC
STYXL1	0.0712539895704119	0.415037499278844	0.5	0.34	1	DC
ZNF688	0.0713205346542288	0.22112745409987	0.5	0.42	1	DC
RASSF4	0.0714835127263289	-0.68216465974652	0.7	0.54	1	DC
ENDOG	0.0715355690473824	0.330973234490369	0.6	0.32	1	DC
RNF145	0.0715847853227171	0.444610614662191	0.9	0.92	1	DC
FKBP4	0.0716417565450712	0.629437129861761	0.6	0.45	1	DC
RPRD1A	0.0717432759017984	0.266074860153845	0.3	0.35	1	DC
ZC3H6	0.0717593328496068	0.357031895843278	0.9	0.51	1	DC
HIKESHI	0.0721471509100499	-0.53051471669878	0.5	0.68	1	DC
RPAP2	0.0728509392678505	0.213403638109193	0.7	0.62	1	DC
PSAP	0.0728686326319972	0.238823852241919	1	0.92	1	DC
FNBP4	0.0732811765436321	-0.238786859587117	0.6	0.77	1	DC
RPL5	0.0737022274529395	-0.456046789918591	1	1	1	DC
RCAN1	0.0737906722333129	0.280107919192735	0.3	0.25	1	DC
USP9Y	0.0739382686839251	-0.350497247084133	0.1	0.38	1	DC
DPM3	0.0740564953835094	0.225712779628059	0.7	0.66	1	DC
BEX3	0.0740825597247724	0.356693513048039	0.3	0.34	1	DC
EEF2KMT	0.0740949130544149	0.296393002780225	0.1	0.12	1	DC
GPR15	0.0741389536991817	-0.31748218985617	0.2	0.26	1	DC
TBC1D23	0.0742962322699311	0.438121112391885	0.6	0.36	1	DC
PPIA	0.0751462677732016	-0.84281666744927	1	0.98	1	DC
TP53RK	0.0752795254358348	0.209718591301337	0.6	0.35	1	DC
TCTA	0.0753023599846369	0.311358853177175	0.5	0.3	1	DC
AIFM2	0.0753431618827445	0.245112497836531	0.3	0.3	1	DC
SCAP	0.0753570900784533	0.269839583738908	0.5	0.32	1	DC
ARHGAP22	0.0755672597260195	-0.661583782324069	0.1	0.25	1	DC
CINP	0.075578506645942	0.231074664436249	0.7	0.6	1	DC
ATP6V0E1	0.0757197252869997	0.307813565414463	1	0.99	1	DC
AC004812.2	0.0759715122679722	0.227951946678348	0.3	0.11	1	DC
CHST15	0.0759769394300093	0.202188850613267	0.3	0.12	1	DC
SLC25A35	0.0759801615000536	0.408639728080693	0.4	0.12	1	DC
LINC00467	0.0764706510441013	0.304854581528421	0.6	0.41	1	DC
RNF167	0.0766724467905497	0.344648171387446	0.8	0.57	1	DC
KLHL20	0.076733617692474	0.371968777386958	0.6	0.41	1	DC
PPP1R26	0.0768415508321673	0.254183488251528	0.2	0.09	1	DC
STMN3	0.0769678915418202	0.364996816779248	0.4	0.26	1	DC
CCP110	0.0770408270277288	0.256972653046592	0.5	0.39	1	DC
KCNQ1OT1	0.0773791439780023	0.57190634789571	0.3	0.38	1	DC
RNF24	0.0775075039673165	0.454031630894708	0.6	0.3	1	DC
TTLL1	0.0775241280968732	0.222392421336448	0.4	0.16	1	DC
KCNN4	0.0777897036346087	-0.347923303420307	0.1	0.18	1	DC
SLC25A37	0.0778029111274506	0.25583890442959	0.3	0.28	1	DC
ECT2	0.0780789853488448	0.227951946678348	0.2	0.1	1	DC
ZNF18	0.0781931163731133	0.241008099503795	0.2	0.09	1	DC
SLC43A3	0.0781931172751386	0.241008099503795	0.3	0.08	1	DC
CAP1	0.078493476721317	0.29248431699488	1	0.98	1	DC
STX3	0.0788258985187905	0.227951946678348	0.2	0.1	1	DC
SF3A3	0.0789617043020707	-0.444528795988243	0.8	0.7	1	DC
MARCH6	0.0794324380854581	-0.367903523687749	0.4	0.73	1	DC
YWHAE	0.0796578100827858	-0.872594270295704	1	0.96	1	DC
HPS5	0.0797824700880992	0.24297675349254	0.3	0.42	1	DC
RANBP9	0.0798250363526321	0.600828906180177	0.8	0.52	1	DC
TRA2B	0.0800280648713072	-1.61951972275752	0.5	0.91	1	DC
NUS1	0.0801990792822221	0.254813899028825	0.7	0.46	1	DC
MORC4	0.0802846037840406	0.296393002780225	0.3	0.1	1	DC
THYN1	0.0802936275260474	0.222392421336448	0.9	0.7	1	DC
ARMT1	0.0804298608384176	0.271302021817394	0.6	0.47	1	DC
TMEM42	0.080483945440543	0.240134003723715	0.3	0.21	1	DC
CNBP	0.0812285277657358	0.327403224953513	1	0.95	1	DC
VPS4B	0.081457671712887	0.260527550223219	1	0.8	1	DC
NTAN1	0.0816676619046203	0.305626282558262	0.6	0.46	1	DC
RPAP3	0.081748486408022	-0.404695555057385	0.7	0.74	1	DC
TFEC	0.0827489114308979	0.245112497836531	0.4	0.13	1	DC
SNRPC	0.0828920159143909	0.362067485740577	0.9	0.79	1	DC
ITGB1	0.0834759954600426	0.27039779424728	0.9	0.78	1	DC
MXRA7	0.0836998982083452	0.331450869005869	0.5	0.36	1	DC
DANCR	0.0838716475942086	0.500428990509489	0.7	0.5	1	DC
LIMK2	0.0839640548765481	0.298081352932995	0.3	0.19	1	DC
TNFAIP2	0.0839749311331725	-1.20805298206393	0.6	0.62	1	DC
PRELID3B	0.0840058412751859	0.308631272273905	0.7	0.67	1	DC
ZNF585A	0.0840361904160746	0.604515298142557	0.8	0.42	1	DC
C1orf21	0.0841557009067667	0.726981505593584	0.6	0.28	1	DC
RNF168	0.0841882106751668	-0.6295280531546	0.6	0.68	1	DC
FLVCR2	0.084248147843666	0.271302021817394	0.4	0.15	1	DC
ARL4C	0.0842727065368305	0.448984831202182	1	0.82	1	DC
PRDM15	0.0845358910684332	0.202188850613267	0.2	0.13	1	DC
DONSON	0.0845581298590745	0.421463768438277	0.4	0.11	1	DC
PLXNB2	0.0846762513988108	0.341036917835067	0.6	0.32	1	DC
BRPF1	0.0847888630588979	0.362570079384708	0.4	0.31	1	DC
GNL2	0.0852263537879019	0.321928094887362	0.5	0.42	1	DC
RSL24D1	0.085480026194649	-0.369781218149194	0.9	0.92	1	DC
ZNF281	0.0854932868590408	-0.797012977836145	0.4	0.73	1	DC
PPA1	0.0857634936391578	-0.833034637997341	0.9	0.94	1	DC
EEF1A1	0.0859999832319022	-0.709052848445801	1	1	1	DC
MAPK14	0.0861915061347701	0.200912693925996	0.7	0.41	1	DC
TOR1AIP2	0.0863739976706931	-0.442641960673445	0.7	0.69	1	DC
BICD2	0.0864954793047003	0.248679112856724	0.7	0.52	1	DC
BZW1	0.086591802786023	-0.63890130783196	1	0.93	1	DC
PPP3CA	0.0866664937845639	0.333609899934998	1	0.66	1	DC
RPL18	0.0868135827394541	-0.34257450404733	1	1	1	DC
ATG16L2	0.0869008229207671	0.356143810225275	0.6	0.2	1	DC
RNF185	0.0869294858455221	0.372912023606167	0.4	0.31	1	DC
AC008014.1	0.0871499623144207	0.280900826627308	0.2	0.06	1	DC
MRI1	0.0872758706016473	0.29218075149331	0.6	0.28	1	DC
CASP1	0.0872945542246738	0.355094958822562	0.6	0.41	1	DC
TRADD	0.0873631935969138	-0.240597016714038	0.9	0.78	1	DC
AC006333.2	0.0874268143968728	0.254183488251528	0.2	0.08	1	DC
ZNF446	0.0874567144544071	0.267480310864986	0.3	0.07	1	DC
GPR82	0.0879419728969746	-0.327164743253509	0.1	0.2	1	DC
KIAA2026	0.0879579361061455	0.217591435072627	0.6	0.57	1	DC
RHOF	0.0882057608129592	-0.816835975068489	0.6	0.84	1	DC
SMARCD1	0.0882600512381294	-0.528176474629579	0.5	0.7	1	DC
AIF1	0.0883751500825955	-0.209792384556815	0.4	0.35	1	DC
RTF2	0.0889954284793774	0.234465253637023	0.9	0.79	1	DC
TCEAL4	0.0890360625064184	0.231541858430257	0.5	0.59	1	DC
ZBTB20	0.0894500237755789	0.245825115801571	0.7	0.63	1	DC
BCAT1	0.0895295190773098	0.812372996824229	0.8	0.46	1	DC
PLAAT3	0.0901465034647572	-0.933766301599914	0.9	0.71	1	DC
PIAS1	0.0907474223963684	-0.259494048128546	0.9	0.85	1	DC
NDUFA3	0.0910166180069644	-0.362851279081708	0.9	0.89	1	DC
CRIP1	0.0912368893428747	-0.825900801969493	0.9	0.96	1	DC
HHLA3	0.0912803742010942	0.222392421336448	0.3	0.17	1	DC
NDRG1	0.0913881180682013	0.286304185156641	0.4	0.38	1	DC
KCNMB4	0.091627992813936	0.33486715059486	0.2	0.08	1	DC
CTR9	0.0919167134361474	0.261386552952312	0.8	0.71	1	DC
HAGH	0.0925534085812193	0.231541858430257	0.7	0.77	1	DC
ATG4A	0.0929177141850844	0.245112497836531	0.4	0.3	1	DC
GTF2H4	0.0929416493289529	0.356143810225275	0.5	0.22	1	DC
SESN2	0.093396184140989	0.62148837674627	0.6	0.25	1	DC
RAB11FIP3	0.0934313095675125	0.403064857612768	0.5	0.19	1	DC
ATP23	0.0934846062166987	0.296393002780225	0.2	0.13	1	DC
NAT10	0.0934938813627764	0.370183263494583	0.7	0.35	1	DC
BNIP3L	0.093521057066042	0.263034405833794	0.8	0.72	1	DC
CMTM6	0.0936408273915522	0.237147674690343	1	0.97	1	DC
ZNF671	0.093673773579743	0.246639967583125	0.4	0.15	1	DC
ERICH6-AS1	0.0941036716513585	0.227951946678348	0.3	0.11	1	DC
LPCAT2	0.0941063810359135	0.36109869216804	0.4	0.08	1	DC
FLVCR1-DT	0.0941088216901124	0.227951946678348	0.2	0.11	1	DC
RPL26	0.0942348516519872	-0.328051697430675	1	1	1	DC
CRKL	0.0942442912350806	0.247927513443585	0.5	0.41	1	DC
MTHFD1	0.094254045554001	0.215728691055437	0.6	0.4	1	DC
G6PD	0.0944892531772445	-0.750480400640688	0.6	0.61	1	DC
PPP3R1	0.0945640249188302	0.243925582886089	0.7	0.66	1	DC
PAIP2	0.0952640517577997	-0.265070672990313	1	0.91	1	DC
IP6K2	0.0954547649447193	0.293358942690592	0.7	0.58	1	DC
CPSF6	0.0955665985553645	0.316473664795254	0.9	0.67	1	DC
IWS1	0.0956867308049986	0.34268665505416	1	0.63	1	DC
ANAPC13	0.0957261747162124	0.217591435072627	0.5	0.43	1	DC
GNA12	0.0960708429814906	0.241008099503795	0.8	0.61	1	DC
ADAM12	0.0962852983730131	0.269839583738908	0.4	0.25	1	DC
FAM204A	0.0973478190158363	-0.383328639551506	0.8	0.8	1	DC
ANO10	0.0974438221059626	0.274622380109006	0.3	0.18	1	DC
TMEM184B	0.0975295097638864	0.523971870832008	0.5	0.38	1	DC
METTL9	0.097535688594971	0.326946169653987	1	0.81	1	DC
STK19	0.0980218669847702	0.443606651475615	0.4	0.18	1	DC
WWC3	0.0981790543511768	0.312939311660108	0.6	0.38	1	DC
NSUN3	0.0982160636527217	0.367731784500487	0.6	0.38	1	DC
NUMB	0.0984676359007543	0.272297327162762	0.7	0.62	1	DC
HACD2	0.0985502440013883	0.275234859439321	0.6	0.41	1	DC
CBX6	0.0985838789098037	0.43281220100682	1	0.84	1	DC
PTPN11	0.0986730513842187	0.394778660295044	0.8	0.64	1	DC
ARRB1	0.0986887995557202	0.404390255079336	0.4	0.25	1	DC
RNPEP	0.0989754977124772	0.573735245297902	0.9	0.61	1	DC
ZNF582-AS1	0.0991230249806991	0.308122295362332	0.3	0.05	1	DC
PAXBP1-AS1	0.0991721225173739	0.308122295362332	0.3	0.05	1	DC
TMEM87B	0.099295694201944	-0.269348179765996	0.4	0.6	1	DC
XPO7	0.0994197519347139	0.239465934695389	0.5	0.34	1	DC
CCDC47	0.0995631712397585	0.404390255079335	0.9	0.72	1	DC
SDCBP	0.100014904554785	-0.581395885700964	0.6	0.76	1	DC
OPA1	0.100539530896031	-0.765534746362977	0.3	0.66	1	DC
H6PD	0.100763280825	0.288913037659399	0.5	0.59	1	DC
LAP3	0.100802143376529	-0.414062375861599	0.9	0.82	1	DC
SNRPF	0.101034496155108	-0.663977075226851	0.9	0.86	1	DC
KDM1B	0.101048471346793	0.253448357004596	0.4	0.38	1	DC
CEP95	0.101063119437653	-0.20163386116965	0.3	0.51	1	DC
ZFAS1	0.101775641514857	-0.75828003601299	1	0.99	1	DC
SLC35F5	0.1018767174628	0.321928094887362	0.7	0.5	1	DC
MADD	0.102421936608593	0.22112745409987	0.6	0.48	1	DC
SCRN3	0.102468636760216	0.288505093349912	0.5	0.23	1	DC
GBA2	0.102523753990764	0.300866479359533	0.5	0.25	1	DC
ITPA	0.102552546964091	0.247580753427281	0.7	0.71	1	DC
SDHD	0.102806946108244	0.291339775053939	0.7	0.8	1	DC
SAC3D1	0.103433186197817	0.705938698545582	0.7	0.3	1	DC
AC068587.4	0.104309016379586	0.370837695368309	0.3	0.12	1	DC
ZNF470	0.104333444574206	0.387816030543819	0.3	0.06	1	DC
ABCA7	0.104503429141484	0.243925582886089	0.3	0.37	1	DC
KLHL6	0.104563657876219	0.400537929583729	0.9	0.64	1	DC
CAMTA1	0.104719606050207	-0.511899038531433	0.8	0.85	1	DC
GNA13	0.104764891813057	0.250465732330738	0.7	0.7	1	DC
LAPTM4A	0.105513388732836	0.344648171387446	0.8	0.8	1	DC
RNF144A	0.105558205611836	-0.281412935148648	0.2	0.31	1	DC
BCR	0.105976077284492	0.290449863414194	0.4	0.32	1	DC
PAOX	0.106191043827431	0.296393002780225	0.4	0.11	1	DC
INSM1	0.106257457241281	-0.741081702638438	0.1	0.19	1	DC
TLCD3A	0.106384448142034	0.227951946678348	0.2	0.1	1	DC
PMAIP1	0.106388675249587	0.388070451678574	0.8	0.83	1	DC
GPAA1	0.106659892807037	0.339206086319198	0.6	0.41	1	DC
PTPRC	0.106694473084833	-0.327245158796068	1	0.89	1	DC
AL354733.3	0.106802741712648	0.240134003723715	0.2	0.2	1	DC
CHMP3	0.107421953013823	-0.500073603134643	0.7	0.76	1	DC
RPL38	0.107728119215671	-0.775065384101099	1	1	1	DC
CREM	0.108291696891451	0.518394883782167	0.8	0.77	1	DC
DMAC2L	0.108376407793507	0.625320238337297	0.8	0.53	1	DC
SS18L2	0.108399402033569	0.344089744811521	0.9	0.78	1	DC
YWHAZ	0.108663416270978	-0.207405536980091	1	0.95	1	DC
FAM221A	0.108821428432112	0.258918297361562	0.3	0.14	1	DC
ATP6V1G1	0.109180151648818	-0.668648651226012	1	0.99	1	DC
PSME1	0.10926914322206	-0.626970027242731	1	0.97	1	DC
ATP5F1A	0.109463683902202	-0.610053481683987	0.9	0.9	1	DC
NCS1	0.109556444485142	0.604071323668861	0.5	0.2	1	DC
PTGR2	0.110771832047417	0.374395514781498	0.2	0.08	1	DC
ALDH6A1	0.110971822825926	0.342105976824993	0.6	0.29	1	DC
MS4A7	0.110988150136585	0.581687368688295	0.4	0.12	1	DC
COA6	0.111270464414746	0.273018494406416	0.8	0.68	1	DC
SAT1	0.111434318384597	-1.00878355858324	0.8	1	1	DC
FAM104B	0.111854452126609	0.228818690495881	0.4	0.22	1	DC
S100A2	0.111887545705312	-0.644905041177438	0.1	0.18	1	DC
KDM2B	0.112345891808446	-0.647698256069119	0.5	0.77	1	DC
MYADM	0.11243622936801	0.50723119748859	0.5	0.46	1	DC
RBM3	0.112538352216858	-0.475084882948783	0.9	0.96	1	DC
TOM1L2	0.113202179228211	0.222392421336448	0.3	0.18	1	DC
NME2	0.113285565462221	-0.260885939255217	1	1	1	DC
MSL3	0.11339219137032	-0.821029858954681	0.5	0.57	1	DC
ANKLE2	0.113413013959776	-1.0071955014042	0.6	0.81	1	DC
SLC11A2	0.113589690218368	0.229481846122767	0.4	0.29	1	DC
FRAT2	0.113640792746088	0.240134003723715	0.4	0.25	1	DC
RPS4Y1	0.113972362518756	-2.70597790168252	0.1	0.48	1	DC
LMTK2	0.114011113307997	0.321928094887362	0.4	0.15	1	DC
OTUB1	0.114110708888791	-0.745427172914402	0.6	0.78	1	DC
SASH3	0.11441100351443	0.338416217675931	1	0.65	1	DC
IMMT	0.114581926645917	-0.421296489750526	0.9	0.74	1	DC
WWC2	0.114604688632842	0.614975069787596	0.4	0.07	1	DC
RPL35A	0.115036491837073	-0.647698256069119	1	1	1	DC
RAB13	0.115340551485324	-0.491853096329674	0.8	0.7	1	DC
TNFRSF14	0.11551389502058	-0.516790998079577	0.8	0.78	1	DC
SMG8	0.115733972762613	0.391190757324476	0.4	0.18	1	DC
B3GALT4	0.116219665769849	0.29373120305671	0.4	0.38	1	DC
FH	0.116704918519296	0.284453389468699	0.5	0.44	1	DC
PSD3	0.116931455933579	-0.507341603598683	0.3	0.31	1	DC
RFNG	0.1170989860561	0.31194400631474	0.5	0.3	1	DC
PSMB8	0.117652163779625	-0.464668267003445	0.9	0.9	1	DC
RPP30	0.11840573246738	0.514573172829758	0.8	0.55	1	DC
NPM3	0.118518244982473	0.206450877467426	0.3	0.24	1	DC
TMEM256	0.118581585970815	-0.699551632523089	0.8	0.85	1	DC
NSA2	0.118629886057425	-1.16651033702955	0.9	0.96	1	DC
MEI1	0.118641860810447	0.447458976971221	0.5	0.25	1	DC
LAMTOR5	0.118927984968927	0.255257055242075	1	0.91	1	DC
NMRK1	0.119040904342069	-0.584962500721156	0.4	0.57	1	DC
TRAF3IP1	0.119222201745832	0.857259827883918	0.6	0.24	1	DC
TOB1	0.119622370437619	0.230429740401866	0.4	0.46	1	DC
UBE2V2	0.119727037261256	0.298844481774321	0.7	0.73	1	DC
SSR1	0.120441630784594	0.289084838200345	0.9	0.72	1	DC
SLC9A8	0.120470904032282	0.217591435072627	0.4	0.24	1	DC
PDE4DIP	0.120670740294386	0.250267109759916	0.7	0.59	1	DC
PCCA-DT	0.121394133347981	0.267480310864986	0.3	0.07	1	DC
MAP3K8	0.121601298284692	-0.757429696725922	0.6	0.76	1	DC
PPP4C	0.121828326471126	-0.375039431346925	0.7	0.87	1	DC
STK38	0.121922416608821	0.321928094887362	0.8	0.56	1	DC
RFC1	0.122062906185312	-0.518031492602169	0.7	0.77	1	DC
BASP1	0.122319264242839	-0.665897191166535	1	0.97	1	DC
CPA5	0.122665985614841	0.254183488251528	0.2	0.08	1	DC
SMCO4	0.122821471700903	0.624662624541414	0.8	0.53	1	DC
JAG2	0.123535376710805	0.321928094887362	0.3	0.03	1	DC
TEPSIN	0.123648715821366	0.234465253637023	0.2	0.16	1	DC
MSC-AS1	0.123782174632715	0.483984852996335	0.3	0.29	1	DC
DPP9	0.123907543878476	0.272684575867513	0.8	0.63	1	DC
ZHX2	0.123926128752122	0.282399730700725	0.4	0.33	1	DC
GPR171	0.124033453045206	0.399930606888635	0.4	0.24	1	DC
NOC3L	0.124066132675408	0.48435855978275	0.8	0.53	1	DC
NRP2	0.124271061638936	-0.454795208516579	0.6	0.55	1	DC
CYTH1	0.124280758101279	-0.898745809222786	0.9	0.87	1	DC
NRROS	0.124349925318962	0.408639728080693	0.5	0.13	1	DC
BLOC1S1	0.124496206909565	-0.462971976342545	0.9	0.9	1	DC
ORAI3	0.124496294284477	0.415037499278844	0.8	0.41	1	DC
SLC22A17	0.125158564830488	0.206450877467426	0.2	0.04	1	DC
NBPF20	0.125158564830745	0.206450877467426	0.2	0.04	1	DC
BACE2	0.12516118828148	0.206450877467426	0.2	0.04	1	DC
KATNAL1	0.125215542945753	0.493040011280117	0.7	0.27	1	DC
CXXC5	0.125635895401194	-0.856875057901403	0.6	0.62	1	DC
HSF1	0.125643828466586	-0.454795208516579	0.6	0.69	1	DC
CD79A	0.125728753125224	-1.30256277002043	0.5	0.57	1	DC
DUSP3	0.126028361925057	0.213403638109193	0.4	0.24	1	DC
MARK4	0.126213120613666	0.493040011280117	0.4	0.25	1	DC
TOR1AIP1	0.126606435608381	0.425021587851466	0.7	0.57	1	DC
CD2AP	0.127100909501918	0.26104585274034	0.9	0.63	1	DC
APOBEC3G	0.127463707163442	-0.871843648509318	0.5	0.8	1	DC
IRF4	0.127552931247716	-1.01267383003511	0.9	0.78	1	DC
NPM1	0.127853861439384	-0.532027240032381	1	1	1	DC
RPL36	0.127952483005737	-0.945560211383538	1	1	1	DC
STARD10	0.128483406329366	0.274622380109006	0.4	0.19	1	DC
ARSK	0.128707507062917	0.210419779670372	0.3	0.15	1	DC
PTOV1	0.128717645325076	0.230429740401866	0.7	0.48	1	DC
LINC01814	0.129059755925497	0.370837695368309	0.2	0.11	1	DC
GAPT	0.129192275781055	0.210419779670372	0.3	0.11	1	DC
METTL23	0.129430586320645	-0.54908546439256	0.6	0.73	1	DC
TMEM128	0.129734867801588	0.477578965347557	0.5	0.39	1	DC
PTPRF	0.130403560221989	0.540568381362703	0.2	0.05	1	DC
NT5C3A	0.131643733775614	-0.338801913451758	0.4	0.58	1	DC
IER3	0.131844872109335	-0.593124870674516	0.6	0.68	1	DC
NFIC	0.132308927450524	0.334867150594861	0.6	0.54	1	DC
ZCCHC10	0.132975730814459	-0.567888987362215	0.5	0.68	1	DC
WDR70	0.133520699640765	-0.80145432061792	0.3	0.68	1	DC
TMEM273	0.133777703723396	0.309104054529779	0.2	0.08	1	DC
CYSTM1	0.133833209601245	0.397876948120661	0.8	0.71	1	DC
AC114760.2	0.134851875958372	-0.405992359675837	0.2	0.32	1	DC
ZMYND19	0.134951671171691	0.263034405833794	0.4	0.22	1	DC
CLCF1	0.135792561612308	0.227951946678348	0.2	0.1	1	DC
SDF4	0.135808531045144	0.355094958822562	0.7	0.67	1	DC
RIOK1	0.135824009041323	0.247927513443585	0.6	0.41	1	DC
MTRNR2L1	0.136442586280344	0.287980762964025	0.2	0.21	1	DC
TRABD	0.136797138532332	0.280900826627307	0.9	0.8	1	DC
PNRC1	0.136864137303058	-0.620969667644284	1	0.98	1	DC
C19orf25	0.137248023040294	-0.460973783445703	0.3	0.69	1	DC
TXLNB	0.1385132147304	0.267480310864986	0.3	0.06	1	DC
AL627171.1	0.138659248040034	0.234465253637023	0.4	0.13	1	DC
XPO6	0.138714617188604	-0.494764691749578	0.7	0.74	1	DC
ZBTB7B	0.138745108283362	0.486738964633033	0.6	0.37	1	DC
SAFB2	0.139046264311901	-0.252542032016152	0.5	0.72	1	DC
AHR	0.139059756184324	0.420108488826266	0.9	0.69	1	DC
CCDC88B	0.139230371426733	-0.70781924850669	0.2	0.56	1	DC
ZNF606	0.139267807714204	0.321928094887362	0.3	0.2	1	DC
LAMP2	0.139292251087366	0.261627584619548	0.9	0.76	1	DC
HMGN4	0.139428332952155	0.331450869005869	0.9	0.76	1	DC
TIPIN	0.139688437014325	0.217591435072627	0.4	0.22	1	DC
IRF1	0.140393163332713	-1.13750352374993	1	0.93	1	DC
CAPRIN1	0.140694810535189	0.314108590428063	0.8	0.77	1	DC
PSMG4	0.141040915545946	0.349942471056959	0.8	0.55	1	DC
BIRC3	0.141118799953057	-0.390395504624818	1	0.97	1	DC
FBXO2	0.141150369376415	0.681470481574503	0.1	0.04	1	DC
IMPACT	0.141358465445836	0.367731784500487	0.6	0.37	1	DC
HSPA1B	0.141631267253018	0.362570079384708	0.6	0.25	1	DC
UBE3C	0.1420935845533	0.421923884864084	0.8	0.52	1	DC
PPP1R12A	0.142412637860583	-0.811927651847428	0.8	0.78	1	DC
COG5	0.14275185072727	0.284453389468699	0.6	0.42	1	DC
NUP160	0.142842306227117	0.256972653046592	0.6	0.44	1	DC
EXOC8	0.142866396763752	0.362570079384708	0.6	0.31	1	DC
SREBF2	0.142877100764269	-0.465974464504069	0.5	0.61	1	DC
TTC24	0.143403010553206	0.206450877467426	0.1	0.03	1	DC
NMT1	0.143405676325284	-0.614055412241483	0.9	0.87	1	DC
POLR1C	0.143655277430011	0.223896011926836	0.4	0.29	1	DC
GPR160	0.143696410851488	0.821357781456579	0.4	0.53	1	DC
YTHDF2	0.1437544877451	0.261516578191541	0.8	0.79	1	DC
CD79B	0.143805244183321	-0.603167096098747	0.3	0.64	1	DC
LILRB1	0.143926237629722	-0.321928094887362	0.1	0.27	1	DC
MAP3K13	0.144666792624615	-0.674728462038267	0.6	0.68	1	DC
SRP19	0.14485672064932	-0.511684893504932	0.9	0.85	1	DC
BOD1L1	0.144925901054016	-0.25018752627819	0.8	0.85	1	DC
DHFR2	0.144993657402476	0.227951946678348	0.3	0.1	1	DC
GSS	0.145005507633018	0.29373120305671	0.5	0.34	1	DC
CSNK1G2	0.145306915071826	0.210419779670372	0.8	0.68	1	DC
AKR7A2	0.145510889694901	0.429684275243245	0.8	0.63	1	DC
MXI1	0.145588361095968	-0.499101764067318	0.4	0.57	1	DC
CACNA1A	0.145890365009148	0.258918297361562	0.2	0.11	1	DC
NEURL4	0.146138874079915	0.258918297361562	0.3	0.16	1	DC
NAA20	0.146806145737904	-0.470629825242161	0.5	0.79	1	DC
NKX3-1	0.14686982850172	0.206450877467426	0.2	0.04	1	DC
PARVG	0.14688212834668	-0.422233000683048	0.5	0.58	1	DC
RRM2B	0.147044979959153	0.248679112856724	0.8	0.49	1	DC
SERINC2	0.147142487348498	0.807354922057604	0.3	0.1	1	DC
RABL6	0.148256233863932	0.208365536064163	0.8	0.67	1	DC
BAG1	0.14841851746469	-0.842978831788325	0.6	0.71	1	DC
TAF9	0.148864299924748	-0.662071426418922	0.5	0.65	1	DC
STUB1	0.148952956677869	-0.511778154117194	0.9	0.9	1	DC
GDPD1	0.149673481893146	0.408639728080693	0.2	0.1	1	DC
EIF1AX	0.149822480350607	0.316633795217849	0.8	0.83	1	DC
PTCD2	0.150018487605565	0.245112497836531	0.2	0.23	1	DC
MPZL1	0.150289682336119	-0.311708252569484	0.5	0.52	1	DC
BRF2	0.150310953585997	0.240134003723715	0.5	0.25	1	DC
CDKN2A	0.150639826755634	0.409390936137702	0.2	0.16	1	DC
BET1	0.150649988169653	-0.297968195943181	0.4	0.57	1	DC
ZNRD2	0.150799563346901	0.422454970841327	0.9	0.55	1	DC
PLEKHA1	0.151103866595828	0.203533394085132	0.6	0.42	1	DC
IDH1	0.151702980329373	-0.584962500721156	0.3	0.5	1	DC
ACBD3	0.151884880396623	-0.436099114806673	0.6	0.59	1	DC
EFTUD2	0.152018993235827	-0.294330536323333	0.4	0.59	1	DC
ENC1	0.152045389425943	0.294447358465255	0.2	0.05	1	DC
TNFRSF9	0.152047158914341	0.43784738218693	0.7	0.52	1	DC
NUP62	0.152278681519779	-0.369233809665719	0.7	0.74	1	DC
GTF2H5	0.15237778002663	0.229758250959495	0.7	0.7	1	DC
RPL36AL	0.152484613587101	-0.391539479896125	1	1	1	DC
STEAP1B	0.152939785078336	0.223896011926836	0.2	0.24	1	DC
TMCO1	0.153319611675338	-0.277984747299765	0.8	0.86	1	DC
MAPKAPK5-AS1	0.153370647878069	0.299560281858908	0.9	0.58	1	DC
SLC35E2B	0.153773747863845	0.360402242701998	0.4	0.31	1	DC
STMP1	0.153901319351655	-0.371968777386958	0.7	0.81	1	DC
PBRM1	0.154573966685157	-0.444364170548356	1	0.77	1	DC
IL32	0.154976603356427	-1.54585977740445	0.9	0.92	1	DC
WDR83OS	0.155261272541834	-0.524362489717185	0.9	0.96	1	DC
PTGER4	0.15537255450607	0.26104585274034	0.7	0.53	1	DC
ARHGDIB	0.155540118839694	-0.579957482549967	1	0.88	1	DC
FIBP	0.15559068586161	-0.53605290024021	0.5	0.81	1	DC
NFKB1	0.155603944017556	0.287439718502072	0.9	0.96	1	DC
BCL11A	0.155645663207002	-0.709920771151978	0.4	0.52	1	DC
CD80	0.156003357685482	0.440190976507182	0.4	0.45	1	DC
UTP11	0.156072688407739	-0.719099173372692	0.3	0.65	1	DC
RBMX2	0.15613095169997	-0.565597175854225	0.3	0.6	1	DC
ZBTB17	0.156404678221868	0.29373120305671	0.4	0.38	1	DC
MTHFD1L	0.156629133209212	0.604071323668861	0.5	0.21	1	DC
RNF25	0.156684318323569	0.274622380109006	0.3	0.19	1	DC
SLC1A4	0.156688429147143	-0.78135971352466	0.5	0.5	1	DC
CLTA	0.156860552892147	-0.424189197648374	1	0.96	1	DC
HLA-DOA	0.156864491676182	0.531381460516312	0.5	0.61	1	DC
ID2	0.157681645190881	-0.391424942056893	0.9	0.93	1	DC
SNHG11	0.158052278814654	0.202188850613267	0.3	0.13	1	DC
QDPR	0.158127171859927	0.380031049450931	0.4	0.3	1	DC
HRAS	0.158309605988498	0.260151897300673	0.6	0.44	1	DC
TUBB2A	0.158472718596765	0.478653598574815	0.4	0.15	1	DC
EPS15L1	0.158557253599875	0.383328639551506	0.5	0.32	1	DC
PSME2	0.158585646641165	-0.723875594725762	1	0.98	1	DC
MRPL16	0.1587593237167	-1	0.2	0.63	1	DC
MRPL10	0.158895110322721	0.203533394085132	0.6	0.4	1	DC
FBXL3	0.159213853923596	0.2203900684253	0.7	0.55	1	DC
GSTM3	0.159782808075582	0.223896011926836	0.3	0.25	1	DC
C4orf3	0.159867028077486	0.308838095446919	1	0.91	1	DC
IER3IP1	0.160064190132552	0.420390733773051	0.8	0.75	1	DC
GNB1	0.16013069168758	-0.205469118299979	0.9	0.93	1	DC
DR1	0.160277696973499	0.276413435634993	0.9	0.8	1	DC
CMPK1	0.160298436191837	0.288297317006082	1	0.81	1	DC
PTGIR	0.160655076834574	0.359402800306025	0.5	0.57	1	DC
GUCD1	0.161226187040427	0.29218075149331	0.7	0.53	1	DC
GPR107	0.161671514779725	0.331981759551285	0.4	0.27	1	DC
SRP54	0.162512929646764	-0.476028129167992	0.8	0.71	1	DC
NDUFB10	0.162554132921858	-0.35184367279165	1	0.92	1	DC
ABHD14B	0.162630304234746	0.260527550223219	0.7	0.52	1	DC
UPF2	0.163247730044059	-0.734340124759383	0.9	0.81	1	DC
PITPNC1	0.163257500610005	0.314433558340438	0.7	0.5	1	DC
NDRG3	0.163354717651322	0.300866479359533	0.4	0.25	1	DC
CWC22	0.163944163820846	-0.620586410451877	0.6	0.65	1	DC
PIAS2	0.164004838294554	-0.465974464504069	0.4	0.54	1	DC
POLR2C	0.164899911900846	0.219117289303587	0.5	0.47	1	DC
BSDC1	0.164945553439745	-0.77853208689185	0.2	0.58	1	DC
ZNF436-AS1	0.164955355601697	0.206450877467426	0.1	0.03	1	DC
KDM6A	0.165304942563002	0.321928094887363	0.6	0.46	1	DC
VAMP2	0.165567186489537	-0.327989847674564	0.8	0.92	1	DC
CFAP298	0.166456256425489	-0.565597175854225	0.4	0.61	1	DC
EEF2	0.167160470482117	-0.446084326995004	1	0.99	1	DC
CREG1	0.167388172353002	-0.619519722757524	0.5	0.61	1	DC
GPR65	0.16786979984274	0.711874613203376	0.8	0.56	1	DC
ETFA	0.167951331690913	0.399095955409822	0.8	0.71	1	DC
CHM	0.168299273010999	0.386468347082073	0.7	0.37	1	DC
H2AFZ	0.168623866566765	-0.37633396994836	0.9	0.99	1	DC
COA3	0.169030854140115	0.293358942690592	0.7	0.55	1	DC
ZNF598	0.169353972226727	0.300866479359533	0.5	0.28	1	DC
FBXL12	0.16945390257478	0.409984271552558	0.5	0.3	1	DC
ZFX	0.169460957262732	0.308631272273905	0.7	0.57	1	DC
SNRPB2	0.16955945872981	-0.80992886572143	0.8	0.91	1	DC
PITPNA	0.169810855713483	-0.407000180213426	0.8	0.69	1	DC
H2AFV	0.169951861754638	0.236352363181288	1	0.95	1	DC
HDHD5	0.170060344450422	0.309955453221286	0.5	0.21	1	DC
TENT2	0.170284063151486	-0.429812851959242	0.5	0.68	1	DC
LMF1	0.170345593519654	0.370837695368309	0.4	0.15	1	DC
TET3	0.170482867461025	0.358453970912476	0.6	0.35	1	DC
ANXA1	0.17059955274946	0.594007640324163	0.4	0.41	1	DC
ITGB7	0.170627047013321	-0.282933963271499	0.5	0.53	1	DC
STARD9	0.170679144698594	0.487351704094734	0.5	0.06	1	DC
PPM1K	0.17080509876199	0.222392421336448	0.9	0.88	1	DC
AC004585.1	0.171118521640708	0.254183488251528	0.3	0.07	1	DC
ATAD2B	0.171779710872954	0.296393002780225	0.8	0.62	1	DC
TMEM167A	0.171792286871294	0.258918297361562	0.8	0.79	1	DC
MCFD2	0.171896037933946	0.337695410745679	0.6	0.47	1	DC
TMUB1	0.171992197906444	-0.393233128960495	0.4	0.65	1	DC
ARID4A	0.172035098568384	-0.393738097478388	0.8	0.84	1	DC
SLC3A2	0.17253707846162	-0.596935142387232	0.8	0.79	1	DC
RPL28	0.17264165014527	-0.361044953621862	1	1	1	DC
SYAP1	0.173039168207593	0.232042591370167	0.9	0.72	1	DC
ABCC1	0.174467796876437	0.275915697130526	0.7	0.59	1	DC
IFRD1	0.174522867664146	-0.598637437618233	0.4	0.57	1	DC
NELFE	0.174677948091952	-0.250961573533219	0.4	0.7	1	DC
MALSU1	0.174761898890202	0.339486466271667	0.8	0.71	1	DC
BAG4	0.175031150767767	0.234465253637023	0.7	0.36	1	DC
NSMCE4A	0.175217250233737	-0.507341603598683	0.4	0.55	1	DC
UXT	0.176221500201204	-0.336283387864432	1	0.92	1	DC
SUGT1	0.176388172708322	-0.485426827170242	0.6	0.81	1	DC
TPM4	0.176609084718231	0.291165841116675	0.9	0.86	1	DC
RAB30	0.17661660558703	0.315008680947572	0.7	0.52	1	DC
CAPG	0.176807347606966	0.202188850613267	0.5	0.71	1	DC
PPP1CB	0.176836828766516	0.252337822702289	0.8	0.78	1	DC
GLIPR2	0.176854035169215	0.612007323735385	0.7	0.52	1	DC
MOGS	0.176865025375956	0.238159737194764	0.6	0.54	1	DC
DGCR6L	0.176953451469378	0.211504105193712	0.5	0.53	1	DC
YEATS4	0.177070444849032	-0.664132714154764	0.2	0.55	1	DC
CRIPT	0.177361194659916	-0.25032335408424	0.6	0.66	1	DC
LINC01089	0.17764836058342	-0.532732541948598	0.5	0.57	1	DC
H3F3A	0.177771430485465	-0.27421814432647	1	1	1	DC
ERP29	0.178680554426107	-0.724765140560679	0.9	0.88	1	DC
PTGES3	0.179490244815782	-0.416839741912829	1	0.91	1	DC
UGCG	0.179661452256607	-0.302562770020431	0.8	0.69	1	DC
SH3KBP1	0.180499758370818	-0.989139007368233	0.8	0.88	1	DC
GNS	0.180601717047731	0.226770861847023	0.4	0.44	1	DC
FECH	0.180611795165282	0.234465253637023	0.3	0.14	1	DC
GUK1	0.180649633954461	0.225908882350215	1	0.98	1	DC
ADAR	0.180833413186866	-0.404390255079336	0.9	0.91	1	DC
CDC37	0.181457104981557	-0.512293433022924	0.9	0.91	1	DC
ACVR1B	0.181473294028815	0.202188850613267	0.3	0.09	1	DC
GNL1	0.181481638478783	0.257797757467647	0.7	0.45	1	DC
GPATCH2L	0.181619589150476	0.242701403736787	0.8	0.66	1	DC
CUL2	0.181929694512361	-0.672425341971496	0.3	0.64	1	DC
RNF144B	0.182026707676344	0.736965594166206	0.5	0.34	1	DC
TIMM29	0.182570996885381	0.472262367971794	0.8	0.51	1	DC
SLC38A1	0.183721458520809	0.214037371939234	0.9	0.78	1	DC
LTV1	0.183842959406549	-0.297968195943181	0.4	0.51	1	DC
DENND11	0.183864294602483	0.47045061959745	0.8	0.42	1	DC
NDUFA10	0.184237400858668	-0.407000180213426	0.6	0.77	1	DC
TRIM52-AS1	0.184736027368299	0.223896011926836	0.5	0.27	1	DC
BPGM	0.185109179513365	0.342105976824993	0.5	0.31	1	DC
CBWD1	0.185315499799069	0.273565073325964	0.7	0.52	1	DC
SMIM10L1	0.186468338290819	0.395928676331139	0.8	0.61	1	DC
CXCR4	0.186862109165991	-1.43759830207963	0.6	0.93	1	DC
KPNA6	0.187153632142849	-0.290102649031964	0.5	0.69	1	DC
ATAD5	0.187254400450424	0.25583890442959	0.5	0.24	1	DC
CHD9	0.188066303117829	-0.420180802554803	0.7	0.64	1	DC
REXO4	0.18861848505096	-0.802193216941825	0.5	0.74	1	DC
HELLS	0.189456436878612	-1.09310940439148	0.2	0.55	1	DC
CBR1	0.189600474859973	-0.204617719608472	0.4	0.62	1	DC
CLNS1A	0.189778426074513	-0.238786859587116	0.9	0.83	1	DC
RTRAF	0.190101807679629	-0.212791651054173	1	0.97	1	DC
MICOS10	0.190568975738752	0.356455778015633	0.9	0.89	1	DC
SAMD9L	0.191125537159647	0.2203900684253	0.7	0.7	1	DC
MSL2	0.191411990991907	0.313366081383939	0.6	0.45	1	DC
ATR	0.191791728695145	-0.689299160535892	0.4	0.67	1	DC
PHLDA2	0.192064491556511	0.247927513443585	0.4	0.24	1	DC
MVP	0.192132655276744	0.316633795217849	0.9	0.71	1	DC
SNRPE	0.19213879451524	-0.398294235444267	0.9	0.91	1	DC
FUS	0.192249679821673	-0.401231699753813	1	0.88	1	DC
EPB41	0.192469256254085	-0.318718538411472	0.8	0.75	1	DC
TXNIP	0.192521184037343	-0.314213129759357	0.9	0.76	1	DC
SPI1	0.192641818651349	-0.352381891429076	0.7	0.69	1	DC
POLR2E	0.192942653716574	0.359850578031116	1	0.85	1	DC
EDC4	0.192986873939264	0.564498398161441	0.7	0.33	1	DC
MRPL17	0.193201005545368	-0.591816171762219	0.4	0.57	1	DC
PRPF4	0.193705136299686	0.352301743930881	0.7	0.54	1	DC
ITGA4	0.193713526585586	-1.15806484623225	0.6	0.71	1	DC
CKAP2	0.193734265895297	0.267019753784973	0.8	0.58	1	DC
NUDT3	0.193827180137108	0.29218075149331	0.7	0.56	1	DC
SBDS	0.194129085551688	-0.53605290024021	0.7	0.72	1	DC
OXA1L	0.194820792730888	-0.509949146304311	0.9	0.82	1	DC
RXRA	0.194879924283776	0.476438043942987	0.4	0.11	1	DC
SENP6	0.195231601834339	-0.317800209264686	0.9	0.73	1	DC
CARMIL1	0.195478275698311	0.491853096329675	0.4	0.19	1	DC
ALKBH2	0.195479806225514	0.286304185156641	0.4	0.21	1	DC
TMEM179B	0.19555575398245	-0.71699089440494	0.5	0.76	1	DC
SERPINB6	0.195804706533982	0.343301745679929	0.9	0.69	1	DC
MRPL37	0.195915344627249	-0.341036917835067	0.3	0.52	1	DC
FOXN2	0.196114664989576	0.234465253637023	0.6	0.57	1	DC
TLE4	0.196217872773554	-0.459431618637297	0.5	0.76	1	DC
CYHR1	0.196360854632254	-0.270089163367744	0.5	0.55	1	DC
C1orf162	0.196804624067975	0.458430094792224	0.4	0.18	1	DC
OGFRL1	0.196862112240239	0.270499856080359	0.7	0.62	1	DC
CLIC2	0.197312459400658	-0.974004791467056	0.2	0.41	1	DC
ACTG1	0.197533223490743	-0.732868557442655	1	1	1	DC
TMEM259	0.197554444856458	-0.595609744920664	0.6	0.71	1	DC
MKNK2	0.197616232572178	-0.729734024935131	0.9	0.83	1	DC
RRAGD	0.19832980131208	0.225066555634773	0.4	0.3	1	DC
IRF3	0.198893156946722	-0.38277365010789	0.8	0.76	1	DC
PLAGL1	0.198947167452829	-0.282933963271499	0.6	0.67	1	DC
CSF2RB	0.198958082047559	-0.678071905112638	0.2	0.38	1	DC
ROCK1	0.198974502385757	0.253994418722276	0.9	0.82	1	DC
APMAP	0.199323287319699	0.212629452396551	0.5	0.62	1	DC
PWP1	0.199651121934054	-0.319416875731313	0.5	0.71	1	DC
C12orf57	0.199658732320797	0.385743192484806	0.9	0.82	1	DC
MZT2B	0.199713647735404	0.238938730216331	1	0.93	1	DC
IFI27L2	0.200203952768985	-0.275973461541292	0.8	0.81	1	DC
ECHS1	0.200613269153025	-0.965648495209223	0.6	0.78	1	DC
POMC	0.201139996085262	0.295128035543647	0.6	0.4	1	DC
SYNC	0.202196920377476	-0.216036926296624	0.1	0.37	1	DC
SP100	0.202611870625043	-0.37851162325373	0.9	0.85	1	DC
REV1	0.202898887004371	-0.698731375678731	0.3	0.57	1	DC
RPS3	0.203167238816582	-0.326147661126151	1	1	1	DC
RRP1	0.203298403408265	0.321928094887362	0.6	0.37	1	DC
ZMAT3	0.203905541570386	0.301655699861101	0.9	0.76	1	DC
PHYKPL	0.204080802055572	-0.478971805032942	0.4	0.66	1	DC
TPRA1	0.20464220424276	-0.614256807515194	0.3	0.46	1	DC
TRBC1	0.204738507928278	-0.37851162325373	0.7	0.6	1	DC
GALNT7	0.204927476363738	0.253448357004596	0.5	0.3	1	DC
MAPK8	0.205115136959542	0.542318163312662	0.7	0.46	1	DC
MIF4GD	0.205982594981581	0.230780206829167	0.5	0.53	1	DC
FAM111A	0.206332605660199	-0.405992359675837	0.4	0.59	1	DC
FAAP20	0.206511604876624	-0.828786302589115	0.6	0.89	1	DC
MAN1A1	0.207163192006482	-0.471621027645211	0.3	0.56	1	DC
RTN3	0.207228471141844	-0.366782330671623	0.6	0.68	1	DC
BBC3	0.207661872950648	0.217591435072627	0.6	0.42	1	DC
TOR1B	0.208453441322752	0.298081352932995	0.5	0.19	1	DC
HLA-DQB1	0.208509465763916	0.237804397565114	1	0.98	1	DC
UBL3	0.208524784065534	0.315929354265919	0.8	0.71	1	DC
IRF2	0.20853460128458	-0.21094589468534	0.9	0.85	1	DC
PIK3R3	0.208548728932126	0.358453970912476	0.4	0.15	1	DC
CCDC91	0.208734770252268	-0.82781902461732	0.2	0.59	1	DC
HMSD	0.208750615851779	0.404390255079336	0.6	0.23	1	DC
MAP7D3	0.209872329758866	-0.333423733725192	0.4	0.6	1	DC
DDAH2	0.209935159674946	0.279617290029398	0.4	0.45	1	DC
FGD3	0.211031391243634	-0.641546029087524	0.4	0.53	1	DC
PSMD7	0.211042572822599	0.496287819802008	1	0.87	1	DC
LMNB1	0.211066743691142	-0.492280498211304	0.3	0.46	1	DC
DENND1B	0.211251811236032	0.200912693925996	0.6	0.46	1	DC
HOMEZ	0.211637494549667	0.321928094887362	0.4	0.23	1	DC
PYCARD	0.211648008524331	0.387381156375979	0.8	0.48	1	DC
MAP2K1	0.211769420330972	0.338934520193052	0.8	0.65	1	DC
PELI1	0.211872638362521	-0.584962500721156	0.4	0.52	1	DC
CCDC59	0.212454393380445	-0.553851968181126	0.8	0.79	1	DC
LINC02802	0.212500480943901	0.395928676331139	0.4	0.12	1	DC
ZNF766	0.213234438006144	-0.393233128960495	0.4	0.58	1	DC
SND1	0.213298239182881	0.231730285915784	0.9	0.67	1	DC
BCL11B	0.213325399738572	-0.904484097901423	0.7	0.65	1	DC
STXBP2	0.213334494063287	-0.618909832644494	0.3	0.57	1	DC
NET1	0.213933520150789	-0.324673471626179	0.7	0.4	1	DC
MYO1E	0.213952392609105	0.209718591301337	0.2	0.28	1	DC
POM121	0.21459245399489	0.375509135092206	0.7	0.43	1	DC
ZER1	0.214610874723579	0.397655421050608	0.6	0.46	1	DC
DNM2	0.215224103779155	-0.252980741169871	0.6	0.72	1	DC
AC004847.1	0.215256548989113	-0.539874611192618	0.2	0.41	1	DC
BCL2A1	0.215431569717969	-0.420914065615513	0.9	0.9	1	DC
ING5	0.215452056930272	-0.532221038649183	0.3	0.52	1	DC
IGHG2	0.215565603217801	-1.02202630633	0.2	0.2	1	DC
NOSIP	0.216093532156265	-0.304511041809953	0.5	0.65	1	DC
SMAP1	0.216237049911661	0.23189589402489	0.8	0.76	1	DC
CHCHD10	0.216347241720347	-0.230854000084644	0.8	0.76	1	DC
ARRDC1	0.216988148706816	0.214399630582917	0.5	0.43	1	DC
FBXO48	0.217175577057773	0.476438043942987	0.3	0.11	1	DC
MAST2	0.217554695705041	0.296393002780225	0.3	0.11	1	DC
TRIP11	0.217738950443895	0.206450877467426	0.7	0.69	1	DC
ACTB	0.218011842583198	-0.75524971533155	1	1	1	DC
DDHD2	0.218084183616054	0.243925582886089	0.5	0.42	1	DC
SLC25A6	0.218427506514152	-0.509095733063874	1	0.96	1	DC
NEDD1	0.218533445061675	-0.493332025255588	0.3	0.45	1	DC
LGALS3	0.219160387279981	-0.394740085045616	0.8	0.78	1	DC
MON1B	0.219559247771517	0.293358942690592	0.7	0.51	1	DC
PTK2B	0.219717834000676	-0.657894023175007	0.6	0.67	1	DC
SRSF6	0.219752526940908	-0.746551642995404	0.7	0.71	1	DC
MARF1	0.219893415176475	-0.366127898797897	0.5	0.62	1	DC
RPS7	0.220248334496868	-0.284729476933112	1	0.99	1	DC
ZMYND15	0.220325423950936	0.217591435072627	0.1	0.07	1	DC
CTC1	0.22079907053595	0.202987022163855	0.5	0.31	1	DC
U2AF2	0.221149045821042	-0.479352312760557	0.5	0.65	1	DC
IGKC	0.221167880753436	-2.73733078719205	0.4	0.79	1	DC
POGLUT1	0.221557750420856	-0.310340120612151	0.7	0.71	1	DC
AP002495.1	0.221897516095099	0.234465253637023	0.4	0.16	1	DC
SUSD1	0.222002146067957	0.309104054529779	0.4	0.11	1	DC
SSH3	0.22211428437811	0.202188850613267	0.2	0.12	1	DC
ZNF658	0.222118012495797	0.36109869216804	0.4	0.09	1	DC
NBPF1	0.222118125666401	0.280900826627308	0.3	0.07	1	DC
IMPA2	0.222269792039998	0.321928094887362	0.4	0.11	1	DC
TMEM120B	0.222505786343827	-0.684070645734081	0.3	0.62	1	DC
CSK	0.222588739701034	-0.68449817427207	0.7	0.79	1	DC
SNX6	0.22260984118311	-0.522643724325015	1	0.87	1	DC
GTF3C2	0.223110459651786	-0.560714954474479	0.2	0.46	1	DC
TKT	0.223467247514765	-0.448758117122845	0.7	0.84	1	DC
YWHAQ	0.223730630395093	-0.604629534177233	0.8	0.86	1	DC
RCSD1	0.224246024185753	-0.236399279330327	0.8	0.8	1	DC
NDUFV2	0.224374540662438	-0.3360138511909	1	0.9	1	DC
UBE2D1	0.224525531742844	0.362570079384708	0.8	0.5	1	DC
ARMC7	0.224776846062103	0.240134003723715	0.3	0.2	1	DC
DSG2	0.224840751319584	1	0.7	0.36	1	DC
BBS4	0.225086331909819	0.228818690495881	0.4	0.2	1	DC
RPS9	0.225170295287982	-0.273018494406416	1	1	1	DC
DTWD1	0.225636128915966	0.562191193062498	0.7	0.37	1	DC
PTPRK	0.227257797176071	0.374395514781498	0.3	0.07	1	DC
UBAC2-AS1	0.227575738624432	0.280900826627308	0.2	0.07	1	DC
CCDC186	0.227644303724245	-0.704351229911487	0.3	0.71	1	DC
TMED3	0.227661756165709	-0.524526646859182	0.3	0.57	1	DC
SRGAP2	0.227757562645056	-0.592955291474687	0.2	0.46	1	DC
ZGPAT	0.22815397960947	-0.20163386116965	0.5	0.52	1	DC
SNX18	0.22910614238171	0.247927513443585	0.5	0.38	1	DC
ATP6V1D	0.22925959763589	-0.435768940862931	0.6	0.64	1	DC
UROS	0.229484355435656	-0.372658897008292	0.6	0.64	1	DC
AP002748.4	0.23004305259888	0.321928094887362	0.2	0.1	1	DC
ITPR1	0.230457815871216	-1.15055967657538	0.4	0.74	1	DC
RPL30	0.230602621143456	-0.253253385041209	1	1	1	DC
PEA15	0.231049682883396	0.555561584280597	0.9	0.7	1	DC
ZNF585B	0.231281726911194	0.202188850613267	0.3	0.1	1	DC
HTATSF1	0.231319675275829	-0.38543103719352	0.5	0.55	1	DC
COIL	0.231430587569264	-0.357552004618083	0.6	0.56	1	DC
STARD7-AS1	0.231489997524486	0.267480310864986	0.3	0.07	1	DC
WAC	0.231582261711867	0.276840205358824	1	0.82	1	DC
LINC02362	0.231632577276371	-0.341036917835067	0.2	0.25	1	DC
PARP1	0.232239615229871	-0.648465443027314	1	0.85	1	DC
ATG3	0.232307876113603	-0.522421034652443	0.7	0.79	1	DC
CUX1	0.232525418875003	0.347923303420307	0.9	0.57	1	DC
ATP5MG	0.2327478892628	-0.4395545960914	1	1	1	DC
HCST	0.232947188657178	0.381306641966294	0.8	0.6	1	DC
HMCES	0.233224839908781	0.238938730216331	0.6	0.44	1	DC
DRG2	0.233247291506428	-0.254421275529086	0.2	0.5	1	DC
SHTN1	0.23338433487796	0.972120967424563	0.5	0.34	1	DC
HOPX	0.233982160551684	0.391190757324476	0.4	0.43	1	DC
TMED4	0.234045459323484	-0.504042505337589	0.5	0.76	1	DC
SPTSSA	0.234121960060082	-0.341036917835067	0.5	0.51	1	DC
MARCKS	0.235101888042336	-0.293482596966132	0.8	0.92	1	DC
CPT1B	0.235233488659078	0.228818690495881	0.1	0.2	1	DC
CMTM7	0.235430946160259	-0.252542032016152	0.6	0.78	1	DC
SLC39A13	0.2356671762424	0.245112497836531	0.6	0.26	1	DC
RAB5A	0.235729854446386	0.381090167355506	0.9	0.61	1	DC
COTL1	0.235944155706264	0.28873296526039	1	0.92	1	DC
BRD8	0.235949344563222	-0.872449950279489	0.3	0.58	1	DC
PTPN23	0.236234933144673	0.225066555634773	0.6	0.33	1	DC
CYFIP2	0.236510710526185	0.260352815766409	0.9	0.75	1	DC
HLA-DQB2	0.236614443119849	1.03242147769238	0.2	0.09	1	DC
TMEM160	0.236968143985324	-0.215728691055437	0.7	0.82	1	DC
DLG1	0.237184506446338	-0.841818331625826	0.3	0.55	1	DC
DDB2	0.23724913939475	0.686692387684982	0.9	0.68	1	DC
PCYT1A	0.237772317561876	-0.31034012061215	0.4	0.5	1	DC
AP1G2	0.237985816569464	0.200912693925996	0.5	0.49	1	DC
ARID5A	0.238129966523817	-0.70781924850669	0.5	0.81	1	DC
MSRB2	0.238550492516775	0.605721060887954	0.8	0.46	1	DC
SPCS3	0.238767123206689	-0.546567121984146	0.9	0.84	1	DC
ABTB1	0.238991162803533	-0.457681836687338	0.5	0.52	1	DC
CSNK1D	0.239334622431901	-0.794935662803536	0.5	0.78	1	DC
TMEM87A	0.239808080477878	-0.528176474629579	0.5	0.73	1	DC
HUWE1	0.239892684905627	-0.210566985939658	0.8	0.76	1	DC
GLB1	0.240008155392898	-0.31034012061215	0.3	0.52	1	DC
PRDX6	0.240036960899321	0.3089190343255	1	0.92	1	DC
ARHGAP1	0.241300273506538	-0.325770161181756	0.4	0.52	1	DC
SPECC1L	0.241820526329775	0.200298650485831	0.7	0.56	1	DC
GM2A	0.24197756758476	0.473931188332412	0.7	0.56	1	DC
ATF7IP	0.242338324308107	-0.321928094887362	0.7	0.73	1	DC
TRAF5	0.24245404249516	-0.3536369546147	0.4	0.61	1	DC
RPS27	0.242674016706916	-1.06028976269516	1	1	1	DC
CYB561A3	0.242885890465527	-0.207324973247506	0.6	0.67	1	DC
PLEKHG1	0.243004669721115	-0.521768674233962	0.4	0.48	1	DC
DDX3X	0.243028727907306	-0.205318907977507	0.9	0.9	1	DC
PET100	0.243300942139439	-0.893084796083488	0.8	0.95	1	DC
SNHG1	0.243422192981349	-0.657112286476991	0.3	0.54	1	DC
SAMD8	0.243643337693559	-0.41761144294267	0.3	0.51	1	DC
WDR43	0.24378540332123	-0.347098670622268	0.7	0.7	1	DC
ZC3H15	0.24390258681536	-0.665493839033168	0.9	0.88	1	DC
PAM16	0.244088677646361	-0.300123724569014	0.4	0.57	1	DC
KCTD10	0.24423730513829	0.253448357004596	0.4	0.35	1	DC
GCN1	0.244893416384062	0.251538766995964	0.7	0.45	1	DC
PRMT1	0.245133084066018	-0.477159211186641	0.7	0.82	1	DC
CD58	0.245594871020146	-0.674599713205833	0.7	0.81	1	DC
HDGFL2	0.245965532366242	0.277533975528909	0.5	0.53	1	DC
RRP15	0.246196726962583	-0.426264754702098	0.2	0.54	1	DC
OSGIN2	0.246745304095298	0.256972653046592	0.4	0.44	1	DC
EEF1E1	0.247265705098759	-0.732519689135014	0.3	0.63	1	DC
NUDT1	0.247388288675736	-0.270089163367744	0.5	0.64	1	DC
GPATCH11	0.24781327554241	-0.357552004618083	0.5	0.55	1	DC
MICAL2	0.247946522779741	0.441509710640035	0.5	0.34	1	DC
CGGBP1	0.247973585655622	-0.545968369105292	0.9	0.76	1	DC
B9D2	0.248039612282417	0.263034405833794	0.5	0.19	1	DC
PCNX3	0.248433259119938	-0.333423733725192	0.4	0.51	1	DC
METAP1	0.248714939024836	-0.686245836558338	0.1	0.45	1	DC
HDAC5	0.248852841213132	0.213403638109193	0.6	0.27	1	DC
CENPBD1	0.249053910737808	0.321928094887362	0.3	0.11	1	DC
ARPC3	0.249188240388189	-0.384340702055927	1	0.93	1	DC
KANSL1L	0.249540222436554	0.246639967583125	0.4	0.17	1	DC
ERGIC3	0.24963012935679	-0.347923303420307	0.7	0.79	1	DC
PGLS	0.249695824892044	-0.871843648509318	0.4	0.78	1	DC
AC245452.1	0.24971382711113	0.254183488251528	0.3	0.08	1	DC
TTF1	0.249998496020724	-0.758991900496205	0.3	0.61	1	DC
SNRPD1	0.250279382113105	-0.689299160535892	0.7	0.89	1	DC
ZBTB46	0.250676322346063	0.321928094887362	0.4	0.16	1	DC
PDCD5	0.251029711261522	-0.331011199649801	0.8	0.86	1	DC
MAGED2	0.251234083633922	-0.356143810225275	0.3	0.56	1	DC
WBP4	0.251621528406594	-0.233888060174277	0.8	0.78	1	DC
RESF1	0.251756468241729	-1.0500406824996	0.8	0.78	1	DC
SMCHD1	0.252519308843254	-0.561455747836526	0.9	0.8	1	DC
YIPF3	0.252684242702355	0.208865430400726	0.6	0.53	1	DC
WASHC3	0.253599878453948	0.411479679865655	0.7	0.58	1	DC
EHD1	0.253607211639289	-0.357216844890501	0.6	0.65	1	DC
DHX36	0.253853613540002	-0.28189343308511	0.9	0.85	1	DC
SELL	0.254236384879383	-0.977632186971546	0.3	0.57	1	DC
COX18	0.254486047876208	0.420706249365536	0.6	0.22	1	DC
VDAC2	0.25465737030447	-0.441247378601693	1	0.93	1	DC
MIGA1	0.254877440166111	-0.364572432295856	0.6	0.5	1	DC
CFAP20	0.255149332881057	0.494109070270043	0.5	0.32	1	DC
PRKAG2	0.255507474773085	0.265344566520995	0.8	0.56	1	DC
TPGS2	0.25557262616854	-0.343407822297814	0.5	0.59	1	DC
COA1	0.255583187803085	-0.541019153133559	0.5	0.72	1	DC
IMP3	0.255709348338186	-0.302562770020431	0.8	0.8	1	DC
DMXL1	0.256212546882484	-0.390789953032167	0.7	0.64	1	DC
NCCRP1	0.256225323892483	-0.680574412315808	0.5	0.34	1	DC
RSAD2	0.256484232089604	-0.337581359198848	0.1	0.19	1	DC
ZAP70	0.256701215019424	-0.564203940554359	0.4	0.49	1	DC
PALM2-AKAP2	0.256847150861177	-0.644625422019496	0.5	0.74	1	DC
PRORP	0.257103698198092	0.206450877467426	0.5	0.39	1	DC
POLDIP3	0.257246042735269	-0.37851162325373	0.5	0.64	1	DC
PFN1	0.258447952920131	-0.418414859481164	1	1	1	DC
SPEN	0.258563713988419	-0.550610995930379	0.7	0.81	1	DC
AGAP3	0.258956126411606	0.436570660828485	0.6	0.25	1	DC
TTLL3	0.259704128611937	-0.420575682820274	0.3	0.49	1	DC
IL3RA	0.259841447192558	0.630050390249694	0.4	0.23	1	DC
BCLAF1	0.260181502693452	-0.42867840994823	1	0.86	1	DC
ISG20	0.260350028095237	-1.02487466863903	0.6	0.81	1	DC
CD47	0.260736442561301	-0.584962500721156	1	0.85	1	DC
BTF3	0.260958597963685	-0.289435721347854	1	1	1	DC
PRKCD	0.26098393919485	-0.346450414021431	0.3	0.4	1	DC
BCAP29	0.260991066501497	0.299560281858908	0.8	0.54	1	DC
KANSL3	0.261250127060378	0.247927513443585	0.6	0.38	1	DC
DPYD	0.261687129696389	-0.49276880251141	0.3	0.54	1	DC
PIP4K2C	0.262165103253315	0.364996816779248	0.5	0.21	1	DC
SH3BGRL	0.262202766617825	0.342105976824993	0.9	0.88	1	DC
IDH2	0.26238449507258	-0.856875057901403	0.6	0.8	1	DC
FDFT1	0.262520550756962	-0.271912557180247	0.8	0.8	1	DC
KCTD20	0.262678871189375	0.237205415981935	0.8	0.69	1	DC
RALGPS2	0.262933831486745	-0.77853208689185	0.2	0.46	1	DC
SKAP1	0.263280315417097	-0.77082904603249	0.4	0.54	1	DC
C2orf49	0.263455479208914	-0.263034405833794	0.6	0.67	1	DC
ZNF721	0.263491215924841	-0.27392272197653	0.8	0.69	1	DC
HOTAIRM1	0.263513260841213	0.83466226805334	0.6	0.43	1	DC
IKZF3	0.263661427835951	-0.956056652412403	0.7	0.7	1	DC
RAD1	0.263679544369478	-0.222392421336448	0.3	0.48	1	DC
AC018816.1	0.26371095247256	0.403064857612768	0.5	0.18	1	DC
TSPOAP1	0.263781175913454	0.491853096329675	0.5	0.24	1	DC
LZTFL1	0.264159458539558	-0.557217510238252	0.2	0.4	1	DC
CCNDBP1	0.264538357187422	-0.36564947231668	0.9	0.8	1	DC
ZNF101	0.264555893460478	-0.807354922057604	0.3	0.53	1	DC
DGKE	0.265877810308925	-0.557217510238252	0.3	0.52	1	DC
ZNF93	0.266145280457117	0.210419779670372	0.3	0.15	1	DC
COPG1	0.266477949922777	0.253033013676295	0.8	0.51	1	DC
LACTB2	0.267290180251414	0.263034405833794	0.4	0.3	1	DC
ZMYND11	0.267832265447533	0.465938397578882	0.8	0.44	1	DC
PDCD4	0.268909530258599	-0.571700601312234	1	0.82	1	DC
AEBP2	0.269396562629703	-0.204931451270226	0.5	0.58	1	DC
TSG101	0.269439368700508	-0.245756414401958	0.7	0.7	1	DC
ARNTL	0.269788739099352	-0.407805930047768	0.4	0.47	1	DC
PAXBP1	0.269800637326101	-0.354956895274833	0.8	0.71	1	DC
RPS15A	0.269808138861016	-0.487495746819482	1	1	1	DC
PHAX	0.269811349639228	-0.236658990409496	0.6	0.72	1	DC
RPL3	0.27000651747858	-0.325993770057454	1	1	1	DC
ICAM3	0.27091880982001	-0.622930350920177	0.2	0.64	1	DC
MMP25	0.271460406428754	0.288505093349912	0.4	0.21	1	DC
LINC01857	0.271707018470886	-0.747233929620033	0.2	0.39	1	DC
RABGGTA	0.271849963848147	0.283792966000591	0.2	0.15	1	DC
AC092821.3	0.271980449582272	-0.249613890071472	0.5	0.51	1	DC
SF3A2	0.272170203762925	-0.215506035751208	0.5	0.61	1	DC
SERPINA1	0.272491973245185	-0.263034405833794	0.1	0.09	1	DC
FDX1	0.273287138828521	0.352301743930881	1	0.73	1	DC
RIPK1	0.273426417061318	-0.330148601692331	0.3	0.47	1	DC
ORC3	0.273885339884568	-0.718486173558546	0.1	0.51	1	DC
ANAPC10	0.274744293215404	-0.234465253637023	0.4	0.59	1	DC
MPPE1	0.275815413201614	-0.330148601692331	0.4	0.49	1	DC
FLYWCH2	0.276024725350877	0.265659875240617	0.7	0.45	1	DC
TBC1D9	0.276176454906055	0.348895142487632	0.5	0.49	1	DC
MAP3K7	0.276771076541229	0.3040061868901	0.6	0.39	1	DC
EMC9	0.276851981951636	0.202987022163855	0.5	0.27	1	DC
RPS28	0.276923606148945	-1.06372559761039	1	1	1	DC
AKT2	0.276960708262993	-0.657112286476991	0.2	0.61	1	DC
STK32C	0.276982830004054	0.567040592723894	0.5	0.27	1	DC
FGFR1OP2	0.277277055245371	0.225559700415131	0.8	0.75	1	DC
IL2RB	0.277575043447097	-0.603167096098747	0.5	0.55	1	DC
BIN1	0.277583017114133	-0.247927513443585	0.4	0.52	1	DC
STXBP5	0.277962967458247	0.310700839464108	0.3	0.24	1	DC
ZFAND1	0.278057658709077	-0.485426827170242	0.3	0.55	1	DC
HEXB	0.278099044829139	0.206450877467426	0.7	0.55	1	DC
SUMF2	0.279580482644415	-0.296981737757131	0.8	0.7	1	DC
STRN3	0.279688010485355	0.304854581528421	0.7	0.38	1	DC
MRPS7	0.279778928857686	-0.509756156531982	0.6	0.8	1	DC
PTAR1	0.280742246229973	-0.314696525656286	0.4	0.53	1	DC
BICRAL	0.281087808945068	-0.305345210691758	0.2	0.49	1	DC
CSTF1	0.281236844567553	0.22112745409987	0.7	0.44	1	DC
RPL41	0.281307136728448	-0.493762421706383	1	1	1	DC
LINC00963	0.281471633701052	0.234465253637023	0.5	0.37	1	DC
CFL1	0.281696019785567	-0.623911831795417	1	1	1	DC
ARF1	0.281808344396885	-0.540372349697086	0.9	0.91	1	DC
USP38	0.28190435903122	-0.329123596291566	0.5	0.55	1	DC
MED21	0.281962562797525	-0.346450414021431	0.4	0.49	1	DC
LAMTOR2	0.282524950231382	-0.37851162325373	0.8	0.77	1	DC
NUB1	0.282656158200107	-0.553598329811821	0.9	0.89	1	DC
ING3	0.282850457575293	-0.698731375678731	0.2	0.57	1	DC
HCK	0.284121499304025	0.397335497545385	0.4	0.41	1	DC
AP1S1	0.284434444141982	0.230780206829167	0.4	0.54	1	DC
TARS2	0.284598279319659	0.367731784500487	0.6	0.34	1	DC
PRDX2	0.285023116029331	0.336624606094065	0.7	0.67	1	DC
ANP32E	0.285530784394238	-0.267480310864986	0.7	0.75	1	DC
TMSB4X	0.285549252988236	0.203528365179226	1	1	1	DC
STK17B	0.285634252070245	0.240602525296685	1	0.86	1	DC
C12orf76	0.286040702070335	0.444610614662191	0.8	0.41	1	DC
POFUT2	0.286887485491225	0.408639728080693	0.2	0.11	1	DC
EXD2	0.287019682612426	0.370837695368309	0.3	0.14	1	DC
IGHA1	0.287180551514003	-1.32780466122403	0.4	0.76	1	DC
LSM8	0.287199379634658	-0.505890929729957	0.9	0.91	1	DC
ZFAND3	0.287311013559241	0.204233052217608	0.8	0.6	1	DC
SPATS2	0.287568543364227	-0.278975949702815	0.4	0.43	1	DC
PIK3CG	0.287777552211383	0.309955453221286	0.6	0.59	1	DC
SFPQ	0.287808730020682	-0.294743265561132	0.9	0.9	1	DC
ZNF43	0.288119735036085	-0.432959407276106	0.3	0.47	1	DC
AZI2	0.288327975691672	-0.255500733148386	0.4	0.56	1	DC
BUD23	0.288629319225865	0.258918297361562	0.8	0.68	1	DC
NDUFS2	0.288777794408703	0.218640286475341	0.6	0.67	1	DC
MED30	0.288863367155142	0.32946176757277	0.8	0.58	1	DC
NONO	0.289127961431425	-0.232660756790275	0.9	0.8	1	DC
AHCTF1	0.289981112990002	0.227951946678349	0.9	0.55	1	DC
PTGFRN	0.29029304114502	0.254183488251528	0.1	0.06	1	DC
POP7	0.290419258164848	-0.37851162325373	0.5	0.62	1	DC
MANBAL	0.290422581295419	0.404390255079336	0.4	0.21	1	DC
SPART	0.290449865083157	-0.416839741912829	0.5	0.64	1	DC
NBR1	0.290777689343498	-0.234121713918555	0.5	0.61	1	DC
ACADS	0.291108799398325	0.321928094887362	0.6	0.27	1	DC
INTS10	0.291130318013474	-0.204931451270226	0.5	0.62	1	DC
KIF1C	0.291360961103678	0.229481846122767	0.6	0.35	1	DC
XIAP	0.29160987878695	0.251538766995965	0.9	0.71	1	DC
ZNF655	0.291764253152923	-0.350497247084133	0.6	0.74	1	DC
MANBA	0.291813487959708	-0.584962500721156	0.4	0.6	1	DC
MRPS23	0.292070318953531	-0.228268987673117	0.6	0.74	1	DC
AL096870.8	0.292084916427811	0.333243408115197	0.3	0.25	1	DC
SRA1	0.292370187145209	0.352301743930881	0.9	0.67	1	DC
NACA	0.292966496010256	-0.316163246585919	1	1	1	DC
HERPUD1	0.293401092261662	-0.932313192488425	0.9	0.91	1	DC
TP53I11	0.293729587575415	0.213403638109193	0.4	0.27	1	DC
RNPS1	0.293969291641936	-0.526068811667588	0.7	0.93	1	DC
OPA3	0.294199195038544	-0.428843298803874	0.3	0.49	1	DC
NRCAM	0.29445735520537	0.241008099503795	0.1	0.07	1	DC
CBX1	0.294809609363997	-0.235020029664197	0.6	0.74	1	DC
GBP2	0.295511355981899	-0.80977758432446	0.4	0.64	1	DC
MAP3K2-DT	0.29567247560867	0.321928094887362	0.4	0.1	1	DC
STAT5B	0.296562646066392	-0.280107919192735	0.4	0.59	1	DC
PLBD2	0.296809263558885	0.257797757467647	0.4	0.44	1	DC
MYH9	0.297015479601333	0.457989644463391	1	0.93	1	DC
TBCC	0.297289997210248	0.216133430864766	0.8	0.61	1	DC
PRDX4	0.297351033063357	0.755581272333553	0.4	0.38	1	DC
NFATC2	0.297415586132492	-0.256692878959967	0.4	0.53	1	DC
SH3BP1	0.297531569676491	-0.269698136114804	0.5	0.6	1	DC
TMSB10	0.297614134762649	-0.437136534060365	1	1	1	DC
HSPA1A	0.297693329956631	0.544320516223811	0.6	0.55	1	DC
GLUD1	0.298103047711843	-0.552541023028779	0.3	0.64	1	DC
TPD52L2	0.298327546098533	0.200912693925996	0.6	0.49	1	DC
CCT2	0.298354701598842	-0.678071905112638	0.7	0.8	1	DC
DNAJC15	0.298513892899135	0.234465253637023	0.8	0.87	1	DC
BIK	0.298574761087881	0.254183488251528	0.2	0.05	1	DC
SLC27A3	0.299340058492123	0.439285045525521	0.2	0.1	1	DC
ALDH18A1	0.299891756799829	0.280107919192735	0.4	0.28	1	DC
SVIP	0.299967423195091	-0.222392421336448	0.9	0.8	1	DC
COPS4	0.30004765000776	0.475473353140818	0.8	0.5	1	DC
ARMC9	0.300067697814168	-0.37851162325373	0.2	0.27	1	DC
BAHD1	0.30020039100949	0.266645659386173	0.4	0.23	1	DC
VEZT	0.300295701505727	-0.263034405833793	0.8	0.65	1	DC
MRPL11	0.300693950610124	-0.383547213151028	0.5	0.72	1	DC
XBP1	0.30089457327453	-0.341036917835067	0.5	0.66	1	DC
ASMTL	0.300933473560396	-0.371968777386958	0.3	0.57	1	DC
MPST	0.301314436017612	-0.584962500721156	0.3	0.5	1	DC
NFAT5	0.301640395961753	-0.407175381505873	0.5	0.65	1	DC
ZNRD1	0.302181925110481	0.243271151012364	0.8	0.71	1	DC
CERS6	0.302416209668847	0.341241569944196	0.8	0.63	1	DC
RIN3	0.303073603379348	0.245577208757248	0.6	0.53	1	DC
PIGT	0.303730772031833	0.253033013676295	0.7	0.53	1	DC
NOB1	0.304162071772001	0.260816580583975	0.7	0.65	1	DC
ZCCHC24	0.304163409604061	0.254183488251528	0.3	0.09	1	DC
TAF5	0.3042080360634	0.241008099503795	0.2	0.1	1	DC
C14orf28	0.304208060179048	0.202188850613267	0.3	0.13	1	DC
RCCD1	0.304268618965389	0.202188850613267	0.3	0.13	1	DC
TM6SF1	0.304873405565006	0.206450877467426	0.2	0.04	1	DC
GTF3C6	0.304923363602866	0.271939959055686	1	0.76	1	DC
TRMT11	0.304947031413714	-0.610957709254101	0.1	0.44	1	DC
TRAF1	0.305134483506159	-0.678071905112638	0.7	0.72	1	DC
METTL4	0.305188958829001	0.331981759551285	0.5	0.31	1	DC
BLOC1S2	0.305966339170061	0.316927413828996	0.9	0.74	1	DC
TAF1D	0.306170474742425	-0.528176474629579	0.8	0.89	1	DC
STAM	0.306492670769161	-0.307428525192247	0.5	0.54	1	DC
RNF146	0.306548310092329	0.389042290745899	0.8	0.45	1	DC
IRGQ	0.307102496621814	0.239465934695389	0.5	0.34	1	DC
ARFRP1	0.307165568173884	0.286304185156641	0.3	0.42	1	DC
SMPD2	0.307414383307645	0.254183488251528	0.2	0.07	1	DC
PHACTR2	0.307576678241205	0.216276307323499	1	0.75	1	DC
KLHL36	0.307602865635442	-0.214124805352848	0.7	0.52	1	DC
MBTPS1	0.307818256786745	-0.42449782852791	0.6	0.61	1	DC
OSTC	0.30924675264831	-0.223604261005256	0.9	0.91	1	DC
HECTD4	0.309319196482195	-0.297968195943181	0.4	0.54	1	DC
PCSK7	0.309776423077788	-0.343033727899014	0.9	0.83	1	DC
ERN1	0.31002127458076	-0.210566985939659	0.3	0.42	1	DC
PLA2G7	0.310252097865834	-0.874469117916141	0.1	0.12	1	DC
NME3	0.310548719515983	-0.247437550782775	0.7	0.81	1	DC
HMGCS1	0.310590691614705	-0.542258049766918	0.3	0.51	1	DC
IGHM	0.311086410861561	-1.66633579706167	0.4	0.62	1	DC
TRABD2A	0.311165065809748	-0.53605290024021	0.3	0.52	1	DC
WDR13	0.311282391850344	-0.302562770020431	0.1	0.36	1	DC
SLC2A1	0.311552625993433	-0.719099173372692	0.3	0.53	1	DC
RPF2	0.311718456675776	-0.224966365000274	0.4	0.53	1	DC
GIMAP5	0.311895159320463	-0.785365918284546	0.5	0.61	1	DC
E2F5	0.31214536143408	0.227951946678348	0.3	0.08	1	DC
OTULIN	0.312194464694386	-0.826255127400883	0.7	0.79	1	DC
IDH3B	0.312351428305057	-0.725377619890994	0.2	0.66	1	DC
RSU1	0.312498444260077	0.415037499278844	0.8	0.51	1	DC
LATS1	0.312530580259114	0.251538766995964	0.7	0.43	1	DC
MED24	0.312935914058095	0.238512086699725	0.5	0.46	1	DC
C1QBP	0.3131579318579	-0.366463995489199	0.9	0.87	1	DC
RGS10	0.313252992625548	-1.06287527423409	1	0.9	1	DC
H2AFJ	0.313468279321098	0.38781603054382	0.7	0.7	1	DC
AK2	0.313677801574028	-0.316672369435867	0.5	0.72	1	DC
PPCS	0.313680686222626	-0.236067358233524	0.9	0.75	1	DC
ORMDL2	0.313881469836546	-0.597729796795034	0.5	0.61	1	DC
ZNHIT3	0.314052184967151	-0.463567393206503	0.7	0.7	1	DC
GAPVD1	0.314171837228154	0.288913037659399	0.7	0.63	1	DC
ADAT1	0.314201767672426	0.438121112391885	0.6	0.34	1	DC
IGHG1	0.314250438155338	-0.91169158187234	0.3	0.37	1	DC
CYBRD1	0.314264163654688	0.424687669312563	0.2	0.19	1	DC
COG2	0.314510831031231	-0.336283387864432	0.4	0.6	1	DC
CLASP2	0.314553099068442	0.24297675349254	0.5	0.45	1	DC
HERC2	0.314554783532026	-0.42701014094492	0.4	0.61	1	DC
EMP3	0.314566832872543	-0.493988840673666	0.7	0.78	1	DC
KAT2B	0.314838979567984	0.25583890442959	0.5	0.14	1	DC
DERA	0.31484169403685	-0.228268987673117	0.3	0.41	1	DC
ACAT1	0.315363361204711	-0.394278939112046	0.4	0.52	1	DC
PDS5B	0.31608631748277	-0.388565287917652	0.5	0.7	1	DC
ARHGAP35	0.316286399890221	-0.24031432933371	0.4	0.54	1	DC
GATAD2B	0.316674636445784	0.218640286475341	0.9	0.73	1	DC
SRCAP	0.317235008449181	-0.286881147788162	0.5	0.44	1	DC
NARS	0.317283329296695	-0.263034405833794	0.8	0.8	1	DC
PSIP1	0.3174142449644	-0.206272755973171	1	0.91	1	DC
KTN1	0.317636443817121	-0.40109830832097	1	0.97	1	DC
KIF2A	0.317954751767159	-0.36737106564853	0.9	0.87	1	DC
NADSYN1	0.317956489671481	0.304854581528421	0.7	0.44	1	DC
RB1	0.31854796187586	-0.22097034626725	0.8	0.81	1	DC
ATF7IP2	0.318943189102152	-0.292781749227846	0.8	0.61	1	DC
NEMF	0.31905073794039	-0.761994388657729	0.7	0.82	1	DC
MARCH5	0.319284572086939	-0.307428525192247	0.5	0.57	1	DC
UBLCP1	0.319504099774322	0.25964381663302	0.8	0.73	1	DC
SENP5	0.319707923414842	-0.234121713918555	0.5	0.63	1	DC
RTCA	0.31971823630825	-0.407805930047768	0.5	0.54	1	DC
NUP50	0.319942167887448	-0.224264835669219	0.5	0.73	1	DC
KCTD9	0.320103129207989	0.209718591301337	0.3	0.33	1	DC
KPNA5	0.320169401326668	-0.362570079384708	0.4	0.48	1	DC
PPIE	0.320695208890263	-0.505890929729957	0.4	0.69	1	DC
UBE2A	0.320733785850717	-0.53605290024021	0.7	0.84	1	DC
JAGN1	0.321064009416068	-0.270089163367744	0.4	0.64	1	DC
CBX3	0.321368947546591	-0.236747714313518	1	0.86	1	DC
PIM3	0.321412437404531	-0.374807654490311	0.9	0.87	1	DC
SNX24	0.321423053154991	0.298081352932995	0.4	0.18	1	DC
GON4L	0.321440145602353	-0.250961573533219	0.6	0.66	1	DC
NFYC	0.321952780843443	-0.20945336562895	0.5	0.53	1	DC
MCM5	0.322220017333505	-0.516015147003665	0.6	0.57	1	DC
LSS	0.322343723146067	-0.232660756790275	0.2	0.31	1	DC
ENO3	0.323237243242616	-0.447458976971221	0.1	0.15	1	DC
SYVN1	0.323317040027915	0.546634382062057	0.9	0.43	1	DC
C12orf10	0.323352661901245	0.206450877467427	0.6	0.57	1	DC
LTBP4	0.32371071696444	-0.272252935863172	0.2	0.39	1	DC
HAT1	0.324338468199968	-0.584962500721156	0.3	0.54	1	DC
GPX4	0.324756363398962	-0.50657460203644	1	1	1	DC
H1FX	0.325008803326279	-1.18269229751619	0.7	0.88	1	DC
TCF4	0.325860032571798	0.429910775760374	0.9	0.66	1	DC
PAN3	0.32593919514361	-0.446256229889564	0.4	0.6	1	DC
UBD	0.326133345556125	-0.485426827170242	0.2	0.18	1	DC
DYNC1I2	0.326267904476882	-0.340037475439094	0.5	0.84	1	DC
CD74	0.326648578620567	0.241826680866454	1	1	1	DC
AAGAB	0.327174649209966	-0.527737632028206	0.2	0.5	1	DC
COX7A2L	0.327248979110365	-0.35453276031929	1	0.93	1	DC
POC5	0.327690584606271	0.354108500636512	0.6	0.25	1	DC
ZNF785	0.327970135676262	0.222392421336448	0.2	0.15	1	DC
DNAJC9	0.327994817886048	-0.429392792255914	0.4	0.53	1	DC
PRDX5	0.328330288059764	0.31919830213179	1	0.87	1	DC
ST3GAL2	0.328988916248128	0.367731784500487	0.6	0.43	1	DC
PPM1B	0.328994732288179	-0.438884241233212	0.5	0.66	1	DC
MARK2	0.329200591114776	0.390315069867613	0.9	0.67	1	DC
PPP1CC	0.329353860114323	-0.432959407276106	0.7	0.81	1	DC
RIOK2	0.329906326130608	-0.369949609750306	0.3	0.44	1	DC
POLE3	0.330180662405381	-0.309508835633294	0.6	0.82	1	DC
ASCC1	0.330683306323476	-0.308549065086162	0.3	0.4	1	DC
KAT6B	0.330735300410215	-0.682809824119301	0.6	0.63	1	DC
PRKAG2-AS1	0.330790890372605	0.263034405833794	0.4	0.18	1	DC
PNPT1	0.330804418963162	-0.628683878150474	0.3	0.57	1	DC
CXCL16	0.330873334970221	0.959358015502654	0.4	0.45	1	DC
RPS5	0.331283770813907	-0.285862335288056	1	1	1	DC
ZBED3	0.331415947778	0.240134003723715	0.4	0.2	1	DC
PGS1	0.331654097410331	0.302028537449658	0.5	0.32	1	DC
EDEM1	0.331873261749847	0.264594919821411	0.8	0.67	1	DC
CCT7	0.331960252558394	0.247927513443585	0.7	0.8	1	DC
GID4	0.331966397386943	0.266645659386173	0.4	0.24	1	DC
LZTR1	0.332095954927651	0.246639967583125	0.3	0.17	1	DC
PORCN	0.332097765148514	0.21501289097085	0.3	0.12	1	DC
ESF1	0.332406472660519	-0.632268215499513	0.3	0.74	1	DC
S1PR4	0.332422529217616	-0.450661409009565	0.3	0.5	1	DC
RNF40	0.332446628533153	-0.224966365000274	0.5	0.45	1	DC
SLC27A5	0.332580258953455	0.309955453221286	0.4	0.19	1	DC
NSMCE2	0.332779758315777	-0.307428525192247	0.4	0.56	1	DC
HIGD1A	0.332781277048012	0.223194141302002	0.8	0.72	1	DC
CASC4	0.332801417166456	0.317740297923929	1	0.72	1	DC
COMT	0.333663365728193	0.402759169500407	0.9	0.76	1	DC
TRIM41	0.33367438849808	-0.272252935863172	0.2	0.4	1	DC
THOC1	0.333687561899797	-0.314696525656286	0.3	0.52	1	DC
ZNF354B	0.333978783490663	0.210419779670372	0.3	0.15	1	DC
CWC27	0.333984179086713	-0.321928094887362	0.4	0.53	1	DC
NAE1	0.33473242948507	0.328383117024662	0.7	0.58	1	DC
DMD	0.334843100248267	0.222392421336448	0.2	0.15	1	DC
SNRNP40	0.334905703724437	0.241554678423342	0.7	0.55	1	DC
ORMDL1	0.335495480603525	-0.241008099503795	0.9	0.84	1	DC
STAU2	0.335672166833498	-0.37851162325373	0.4	0.47	1	DC
GMIP	0.335725552351157	-0.402098443571346	0.3	0.48	1	DC
STYX	0.335824306657997	0.242200902416629	0.8	0.45	1	DC
DNTTIP2	0.336127892495563	-0.321928094887362	0.6	0.68	1	DC
SF3B3	0.336176299258381	-0.541569905207775	0.5	0.71	1	DC
L3HYPDH	0.336478276591597	0.34617564113404	0.3	0.14	1	DC
SCAF8	0.33720079147536	-0.321928094887362	0.3	0.56	1	DC
HNRNPA1	0.337607066553453	-0.236234346490078	1	0.98	1	DC
ALKBH6	0.337611645353843	0.251538766995964	0.5	0.25	1	DC
PIK3R5	0.33762905028942	0.281513826441454	0.5	0.46	1	DC
RPS25	0.3377379285502	-0.368060511331897	1	1	1	DC
KRIT1	0.337868747446931	-0.263034405833794	0.5	0.6	1	DC
ZBTB8OS	0.338513398298672	-0.508659133407958	0.9	0.79	1	DC
PPP1R15A	0.338654306678204	-0.42701014094492	0.9	0.86	1	DC
EEF1AKMT2	0.33892272471027	-0.205809537140844	0.3	0.48	1	DC
RPL11	0.339574071663283	-0.363773027041238	1	1	1	DC
COPB2	0.339853747415274	0.604327825588087	0.9	0.68	1	DC
AHCYL2	0.339969488356501	0.343301745679929	0.5	0.27	1	DC
UTP14A	0.34002961111425	-0.532221038649183	0.3	0.47	1	DC
STAG1	0.34076507434508	-0.560714954474479	0.5	0.6	1	DC
FLT3LG	0.34150423584818	0.415037499278844	0.5	0.29	1	DC
ZNF280D	0.342450649247721	-0.385024930212404	0.5	0.63	1	DC
CHST2	0.342623448610635	-0.38543103719352	0.3	0.45	1	DC
FAM120B	0.343048261278196	-0.245756414401959	0.3	0.41	1	DC
BACH1	0.343573650346719	-0.567888987362215	0.5	0.64	1	DC
FEZ2	0.34388917309254	-0.37851162325373	0.4	0.52	1	DC
AFDN	0.343952543615757	0.296393002780225	0.8	0.51	1	DC
PIGC	0.344184734107003	-0.280107919192735	0.4	0.53	1	DC
DNAJC7	0.344833339485894	-0.263034405833794	0.8	0.87	1	DC
IPO7	0.345174293895871	-0.435280719186227	0.7	0.7	1	DC
ROBO1	0.345204056018685	0.727747064136828	0.6	0.23	1	DC
FAU	0.346142997993332	-0.59051252054638	1	1	1	DC
P2RX5	0.346506681489254	-1.02974734339405	0.2	0.45	1	DC
SNRPB	0.346507398681183	-0.601356938971825	0.8	0.88	1	DC
NCAPD2	0.34704529363714	-0.294743265561132	0.2	0.46	1	DC
POLG	0.347404680927516	-0.833350130590549	0.1	0.54	1	DC
COX7C	0.34825782633648	-0.564291421683507	1	1	1	DC
CASP6	0.348380833544446	0.3040061868901	0.4	0.34	1	DC
VKORC1L1	0.348610354627558	0.239465934695389	0.5	0.32	1	DC
SUGP2	0.348748254584455	-0.368387405980022	0.6	0.61	1	DC
KLHL28	0.349817896372258	-0.228268987673117	0.3	0.42	1	DC
MYCBP	0.350334988478362	-0.470629825242161	0.2	0.47	1	DC
G2E3	0.350434970408811	-0.428843298803874	0.3	0.56	1	DC
RAB23	0.351020802079127	0.333243408115197	0.4	0.17	1	DC
S100B	0.351155891398376	1.11723767528437	0.3	0.21	1	DC
YDJC	0.351824823056865	-0.577545029158673	0.2	0.54	1	DC
PHF5A	0.352265400798563	-0.500073603134643	0.2	0.61	1	DC
U2SURP	0.352822485432076	-0.615019734577336	0.8	0.91	1	DC
VRK1	0.352961265353433	-0.476813696865534	0.2	0.46	1	DC
NIPSNAP1	0.352989618605885	-0.600904044590178	0.2	0.5	1	DC
POLD4	0.353277555145342	-0.372658897008292	1	0.86	1	DC
SMAD2	0.353439020519553	-0.565597175854225	0.6	0.68	1	DC
PSMA4	0.354032023934423	-0.383435501893016	1	0.87	1	DC
NUMA1	0.354137676640059	-0.297680548640685	0.9	0.72	1	DC
BRIX1	0.354353876406642	-0.552541023028779	0.4	0.65	1	DC
SDHAF1	0.354830760356402	-0.299560281858908	0.3	0.43	1	DC
PDHB	0.355273644074242	-0.557995453120887	0.5	0.72	1	DC
TYK2	0.355539973849407	0.422454970841327	0.8	0.47	1	DC
ATP2B1	0.356256751777031	-0.321928094887362	0.6	0.71	1	DC
PARK7	0.356300734858705	0.373383878080002	1	0.99	1	DC
MED16	0.356332262740931	-0.441837558622559	0.2	0.41	1	DC
IGLC2	0.356595825654583	-2.5449798832558	0.3	0.62	1	DC
CRTAP	0.356672872158024	-0.56652525246448	0.7	0.7	1	DC
TARBP1	0.35673717079866	-0.67053823242723	0.2	0.46	1	DC
TRIM21	0.356789335396474	-0.576925181655738	0.2	0.5	1	DC
HMGN1	0.357256378426601	-0.705918464251639	1	0.96	1	DC
RHOQ	0.357309254456002	-0.236067358233525	0.5	0.59	1	DC
AMFR	0.357354639900274	-0.314696525656286	0.5	0.58	1	DC
RHOC	0.357397129225289	-0.332707933640604	0.6	0.75	1	DC
PAXX	0.357429757164036	-0.616671360448494	0.5	0.69	1	DC
TRIM26	0.357716121918278	-0.502500340529183	0.5	0.63	1	DC
TESC	0.357989735793322	-0.249613890071472	0.4	0.4	1	DC
SEC61B	0.358424356833182	0.209227962138001	1	1	1	DC
ZNF708	0.358851719866762	-0.485426827170242	0.3	0.53	1	DC
CCT5	0.358997714511786	-0.283792966000591	0.6	0.65	1	DC
SMURF2	0.359090348928145	-0.640003864279118	0.2	0.47	1	DC
CLIC4	0.359408402562102	-0.290515142255901	0.2	0.43	1	DC
EXOSC4	0.359457720172704	-0.405992359675837	0.2	0.43	1	DC
CD69	0.35976070802726	-0.855264907018989	0.6	0.6	1	DC
ZNF337-AS1	0.359827284374439	0.321928094887362	0.4	0.12	1	DC
PLAC8	0.360819006433894	-0.491853096329675	0.4	0.5	1	DC
UBAP1	0.361674878905602	-0.286881147788162	0.5	0.51	1	DC
AC092683.1	0.361882119345462	-0.338322533138031	0.3	0.39	1	DC
MACO1	0.362414940920217	-0.30904680359063	0.5	0.56	1	DC
ACTR6	0.362715600858722	-0.263034405833794	0.5	0.57	1	DC
RPS15	0.362917890769687	-0.353868396829184	1	1	1	DC
EVL	0.362937011285382	-0.686006086654855	0.7	0.71	1	DC
HMOX1	0.363126882900303	-0.242856523896164	0.6	0.57	1	DC
TNKS	0.363210180223935	-0.31748218985617	0.3	0.44	1	DC
PTPA	0.363532650265723	-0.230612928141416	0.4	0.47	1	DC
FNDC3B	0.363782575795643	0.234465253637023	0.7	0.42	1	DC
EML3	0.363965396289854	0.238938730216331	0.5	0.36	1	DC
HES6	0.364245821868863	-0.466567799918926	0.1	0.24	1	DC
STAT2	0.364732692005883	-0.277984747299765	0.3	0.5	1	DC
CREB1	0.36497812343663	-0.543886557718241	0.5	0.72	1	DC
HLA-DQA2	0.365674932194468	0.334639146636917	0.2	0.38	1	DC
MREG	0.366300037906976	-0.624032065399749	0.3	0.63	1	DC
ETS1	0.36782036426237	-0.765534746362977	0.7	0.76	1	DC
RPS17	0.36787052150531	-0.343110719882856	1	1	1	DC
MRPS18A	0.367941198228522	-0.321928094887362	0.3	0.51	1	DC
NSMAF	0.367972967685068	-0.318075769391756	0.5	0.47	1	DC
EPG5	0.367978755539958	-0.540568381362703	0.1	0.42	1	DC
FAM49A	0.368240974576098	0.579085934384487	0.6	0.65	1	DC
DZIP3	0.368341358011908	0.269839583738908	0.6	0.33	1	DC
NUDT9	0.36834983934768	0.703018262242869	0.5	0.26	1	DC
HS2ST1	0.368361098457881	0.367731784500487	0.4	0.22	1	DC
SCLT1	0.368552433230578	0.22112745409987	0.6	0.42	1	DC
GABPB1-AS1	0.368616167357218	-0.701073730474253	0.9	0.8	1	DC
HBP1	0.368787044533388	-0.20163386116965	0.5	0.68	1	DC
C1orf54	0.368927700221905	0.344648171387446	0.2	0.12	1	DC
SLC15A3	0.369136377663064	0.545824106814198	0.6	0.51	1	DC
GBA	0.369768032668205	-0.308549065086162	0.3	0.4	1	DC
NMRAL1	0.370056153561575	-0.37851162325373	0.3	0.44	1	DC
CALHM6	0.370772322033176	0.358453970912476	0.4	0.29	1	DC
EIF3G	0.370834144587098	-0.417289951010222	1	0.93	1	DC
ODF3B	0.37099257021736	-0.336283387864432	0.4	0.5	1	DC
ASPSCR1	0.37108642368848	-0.31748218985617	0.3	0.43	1	DC
ATP5PO	0.371448623467076	-0.314381285834014	1	0.91	1	DC
SLC5A3	0.371489193059139	-0.374065718222538	0.4	0.68	1	DC
CCDC32	0.371506350393877	-0.211504105193712	0.6	0.65	1	DC
AAMP	0.371965520037273	-0.332076050263445	0.4	0.67	1	DC
MRPL42	0.372023848705524	0.212629452396551	0.8	0.67	1	DC
BCOR	0.372453055368766	-0.248534836138679	0.8	0.67	1	DC
INPP5D	0.372634657239098	-0.273451021779132	0.5	0.78	1	DC
WDR61	0.372710261535234	-0.38543103719352	0.4	0.66	1	DC
CARM1	0.372814162742259	-0.738767836800191	0.5	0.68	1	DC
CCNT2	0.372887209342792	0.20163386116965	0.7	0.52	1	DC
SYNPO	0.373018810397187	-0.420575682820274	0.2	0.35	1	DC
SSRP1	0.373044282809342	0.253756592245783	1	0.69	1	DC
LANCL1	0.373104532549411	-0.558490289359965	0.1	0.43	1	DC
TCF25	0.373233837510756	-0.225232373121409	1	0.94	1	DC
TRAC	0.373335226725855	0.226209465494823	0.8	0.69	1	DC
C19orf12	0.373374178944366	-0.247927513443585	0.4	0.55	1	DC
JPT1	0.37377702753623	-0.415037499278844	0.9	0.91	1	DC
RPL10A	0.37399195038655	-0.653681771888094	1	1	1	DC
PA2G4	0.374005551125819	-0.487369851088035	0.9	0.92	1	DC
CHKA	0.374050389664151	0.313366081383939	0.5	0.43	1	DC
PHC2	0.374462363745162	-0.493988840673666	0.2	0.44	1	DC
GSPT2	0.374682586859591	-0.296981737757132	0.4	0.45	1	DC
DNAJC3	0.374723586883536	0.288505093349912	0.9	0.68	1	DC
TRNT1	0.375312513631868	-0.290515142255901	0.2	0.41	1	DC
PIN4	0.376056050720402	-0.748461233004036	0.3	0.72	1	DC
CCL4	0.376260048058598	-1.21723071622067	0.2	0.24	1	DC
RALY	0.376519421579897	-0.359895945086383	0.9	0.88	1	DC
POLR1A	0.376574184257132	-0.222392421336448	0.2	0.27	1	DC
ZBTB43	0.37742316013326	-0.271027196587325	0.3	0.51	1	DC
TRMT1L	0.377497645089346	-0.402098443571346	0.3	0.48	1	DC
LSM10	0.377529394614772	0.248218408704353	0.7	0.67	1	DC
LY6E	0.377635603619971	-0.696735749377674	0.5	0.82	1	DC
KANSL1-AS1	0.377879441758544	-0.517275693209582	0.3	0.5	1	DC
BAG2	0.378826129122068	-0.485426827170242	0.1	0.36	1	DC
NUP42	0.37912054738525	-0.263034405833794	0.7	0.55	1	DC
POLD3	0.379390822144907	-0.441837558622559	0.2	0.37	1	DC
TP53I13	0.379500382202315	0.321928094887363	0.9	0.5	1	DC
SLC33A1	0.379623256597156	-0.432959407276106	0.3	0.45	1	DC
TBC1D14	0.380366185017981	0.263034405833794	0.5	0.35	1	DC
ERP44	0.380711076959781	-0.506959988719883	0.7	0.76	1	DC
EMP2	0.38130027393306	0.391190757324476	0.4	0.26	1	DC
PPID	0.381477583019612	-0.390146323737133	0.6	0.73	1	DC
CTSC	0.382132845167814	-0.708739041359579	0.8	0.76	1	DC
ISCA2	0.382161435222374	-0.318529518425498	0.5	0.63	1	DC
C5orf56	0.382235907520383	-0.445625819112267	0.7	0.7	1	DC
TMEM258	0.383311360546143	-0.557995453120887	0.9	0.99	1	DC
DPP7	0.383594577363648	0.287069337675711	0.9	0.84	1	DC
GFM2	0.383641655872881	-0.263034405833794	0.4	0.41	1	DC
MGST2	0.383693971875634	0.372912023606167	0.6	0.24	1	DC
HLA-DQA1	0.383874148216844	0.282579427411537	1	0.97	1	DC
TIMP2	0.384366349574476	0.225066555634773	0.4	0.24	1	DC
GRHPR	0.384370118477144	-0.314213129759357	0.9	0.76	1	DC
PAICS	0.384582195180753	-0.232660756790275	0.3	0.47	1	DC
TIMM17A	0.3846157286898	-0.284729476933112	0.7	0.78	1	DC
HNRNPD	0.384835668837611	-0.426780832346982	1	0.89	1	DC
ATP8B2	0.385182334204212	0.428843298803874	0.7	0.34	1	DC
TTC3	0.385278671762293	-0.256081645192027	0.9	0.89	1	DC
STX12	0.385704565391558	0.3536369546147	0.6	0.49	1	DC
SNHG3	0.385883883273786	-0.309328058107729	0.6	0.7	1	DC
SH2D1A	0.386384352340337	-0.73214857786843	0.4	0.54	1	DC
CCDC174	0.386420067134869	-0.204617719608472	0.6	0.68	1	DC
SHPRH	0.386845615820966	-0.282933963271499	0.6	0.58	1	DC
IFI44L	0.386858142323363	-0.565597175854225	0.3	0.4	1	DC
KRTCAP2	0.387370369109252	-0.247927513443586	0.7	0.91	1	DC
PGGHG	0.387450002387231	-0.290515142255901	0.3	0.29	1	DC
TGFBR2	0.387740962857065	-0.268252115104813	0.6	0.64	1	DC
ZFP90	0.387797290282117	0.230005605446323	0.6	0.33	1	DC
MRNIP	0.388467233618869	-0.219445137286111	0.3	0.44	1	DC
CCDC12	0.390540340739884	-0.341036917835067	1	0.85	1	DC
FBXO8	0.391138331661888	0.223896011926836	0.5	0.28	1	DC
EIF2B3	0.391357197791559	-0.326360341202623	0.3	0.33	1	DC
PPTC7	0.391595212303372	-0.345496566025767	0.4	0.55	1	DC
ELAC2	0.391742746570507	-0.424026282506098	0.2	0.41	1	DC
L3MBTL4	0.391823475501709	-0.27392272197653	0.1	0.24	1	DC
TTC9C	0.392232475604876	-0.409875794163065	0.4	0.47	1	DC
CELF2	0.393246194140253	-0.807354922057604	1	0.93	1	DC
ZNF385A	0.394002532862845	0.427110331579419	0.4	0.13	1	DC
LST1	0.394256257501072	-0.461447964235802	0.2	0.18	1	DC
CXCR5	0.394271361394858	-0.445237737054543	0.2	0.41	1	DC
DAPK1	0.394530885176942	0.895663340185265	0.6	0.4	1	DC
TMEM59	0.394628454660092	-0.54189377882927	0.9	0.87	1	DC
SNF8	0.395044549021235	0.223042430376905	1	0.76	1	DC
RPS13	0.395417090112871	-0.220649685017157	1	1	1	DC
KMT2C	0.395918622444034	-0.598637437618233	0.7	0.79	1	DC
AKT1	0.396355151333535	-0.412781525338476	0.4	0.56	1	DC
NHP2	0.39670731256282	-0.664132714154764	0.9	0.87	1	DC
NKAP	0.396920139732173	0.381306641966294	0.8	0.68	1	DC
KDM3A	0.397062564637318	-0.24031432933371	0.4	0.47	1	DC
TESPA1	0.397259033112458	-0.429392792255914	0.3	0.52	1	DC
AZIN1	0.397469042786962	-0.584962500721156	0.6	0.65	1	DC
EIF2B4	0.397502368492216	-0.219445137286111	0.3	0.37	1	DC
VPS33A	0.398092810226263	-0.577545029158673	0.2	0.51	1	DC
FXYD7	0.398209388222198	0.309104054529779	0.4	0.1	1	DC
EIF2D	0.399074276904442	-0.288569497940931	0.4	0.42	1	DC
SCAI	0.399739652094453	0.503168409557509	0.5	0.21	1	DC
TOMM70	0.399921953132081	-0.242856523896163	0.7	0.64	1	DC
CYP20A1	0.399985638495252	-0.712341807197384	0.3	0.65	1	DC
TUBA4A	0.399989882241011	-0.263034405833794	0.5	0.47	1	DC
TTC32	0.40002566659174	0.380031049450931	0.6	0.29	1	DC
EWSR1	0.4000279605996	-0.286118018946835	0.8	0.87	1	DC
TNFSF13B	0.400115211414743	0.529370174757839	0.8	0.68	1	DC
TMEM8A	0.400557980529158	0.331450869005869	0.6	0.37	1	DC
SUCLG2	0.401233189038353	-0.464668267003445	0.4	0.5	1	DC
TSC22D2	0.401352096134414	-0.44859005898987	0.6	0.6	1	DC
MGST3	0.401459362249729	-0.206107337748959	0.8	0.89	1	DC
CDC73	0.401811753460503	-0.42809365210429	0.6	0.71	1	DC
TBPL1	0.402121851902939	-0.263034405833794	0.3	0.51	1	DC
ZNF143	0.40228665457646	-0.31748218985617	0.2	0.37	1	DC
GFER	0.402514380592307	-0.432959407276106	0.4	0.53	1	DC
STIP1	0.402655861928225	-0.519374159093579	0.7	0.72	1	DC
IDH3A	0.402767561617043	0.275234859439321	0.5	0.38	1	DC
RPL34	0.403110668774306	-0.698928028159982	1	1	1	DC
DENND6B	0.403134967034967	-0.235020029664197	0.3	0.37	1	DC
LSG1	0.403418990179886	-0.45567948377619	0.3	0.48	1	DC
RASGRP2	0.403466170630948	-0.335184191589629	0.3	0.39	1	DC
PHACTR4	0.404108501549196	-0.469063380961354	0.6	0.63	1	DC
GIPC1	0.40419629047401	-0.35453276031929	0.2	0.48	1	DC
SNRNP200	0.404273560482099	-0.216695691166924	1	0.75	1	DC
CCDC84	0.40428843434605	-0.46948528330122	0.3	0.5	1	DC
CTNNB1	0.404865175440182	-0.575773329266495	0.5	0.7	1	DC
BRD9	0.404980755038009	-0.351843672791649	0.6	0.67	1	DC
[truncated: 3,215 more rows]
