# Supplementary material for: HIV-1 activates oxidative phosphorylation in infected CD4 T cells in a human tonsil explant model
Source: Front Immunol. 2023 May 30;14:1172938. doi: 10.3389/fimmu.2023.1172938 (PMC10266353; doi:10.3389/fimmu.2023.1172938)
Supplement: Supplementary file 12 [file Table_12.csv]

	p_val	avg_log2FC	pct.1	pct.2	p_val_adj	celltype
MT-ATP8	1.21624698484635e-14	0.730001646416442	0.894	0.83	2.13621620418413e-10	DC
FLT3	3.51652140519883e-13	-0.853591111649281	0.196	0.37	6.17641819609123e-09	DC
CSF2RA	4.58700726831824e-12	-0.990794729974398	0.238	0.58	8.05661956607416e-08	DC
TMEM176A	1.26044651046053e-11	-0.925949528522817	0.201	0.56	2.21384825097288e-07	DC
TMEM176B	2.67147274935349e-09	-0.835924074254375	0.249	0.57	4.69217473696448e-05	DC
CLIC2	3.2486689196016e-09	-0.841764952843435	0.09	0.41	5.70596209038825e-05	DC
H3F3B	1.71564284249439e-08	-0.703499315537651	1	1	0.000301335508855714	DC
RPS10-NUDT3	5.31365647580815e-08	0.618114777318163	0.397	0.11	0.000933290623410943	DC
NCCRP1	5.78484634764783e-08	-1.29639787674172	0.159	0.34	0.00101605041250087	DC
RPS10	8.29385814469105e-08	-0.553773774628485	0.995	1	0.00145673324453354	DC
SHTN1	1.05783369690217e-07	-0.597839369957346	0.143	0.34	0.00185797910523896	DC
CCL19	1.39759280591496e-07	-2.51243660799546	0.021	0.29	0.00245473200430903	DC
LYZ	2.53364843378423e-07	-0.782073708321199	0.175	0.47	0.00445010010909862	DC
IFITM1	3.20192347387358e-07	0.236990458426809	0.624	0.48	0.00562385838951155	DC
APOC1	3.2615962568808e-07	-0.601831311657837	0.111	0.29	0.00572866766558544	DC
FAU	4.81434782773643e-07	-0.566570120913407	1	1	0.00845592052463627	DC
HIST1H1E	6.11850792620885e-07	-0.809719549143305	0.418	0.66	0.0107465473215932	DC
DNM1	8.4358711858667e-07	-0.518145737095585	0.026	0.21	0.0148167641508563	DC
VDAC2	9.98496458403701e-07	-0.624592895806327	0.862	0.93	0.0175375917954026	DC
SOCS1	4.20815601935156e-06	-0.786615573362079	0.725	0.87	0.0739120523238908	DC
PNRC1	4.82175581969187e-06	-0.90435271886988	0.963	0.98	0.0846893192170681	DC
H1FX	5.03852769147086e-06	-0.824085668538825	0.762	0.88	0.0884967003729942	DC
YWHAE	7.05103442152822e-06	-0.662875678994367	0.889	0.96	0.123844368579722	DC
HIST1H1C	7.14629092205109e-06	-0.774446885714738	0.444	0.63	0.125517453754905	DC
TYMP	7.37255097038546e-06	-1.21655486211642	0.847	0.93	0.12949148524385	DC
TFPI	7.76152282571778e-06	-0.429348153723727	0.063	0.25	0.136323386910907	DC
SUMO1	1.22384170865607e-05	-0.470758234565802	0.905	0.94	0.214955557708352	DC
MT1X	1.2289698275638e-05	0.782053483694744	0.656	0.62	0.215856260513305	DC
CIR1	1.35762363034026e-05	-0.464073586434064	0.836	0.87	0.238453014432963	DC
CHCHD2	1.40924122639186e-05	-0.494851979031203	0.989	1	0.247519129003466	DC
CYB5A	1.48394507202015e-05	-0.727053293966743	0.693	0.81	0.260640112449619	DC
PPP2R5C	1.5780848796196e-05	-0.566811392530701	0.857	0.89	0.277174828256386	DC
ATP5MD	1.63949216987306e-05	-0.591463229638593	0.974	0.97	0.287960404716505	DC
MALAT1	2.12684733160805e-05	-0.715758157718351	1	1	0.373559465323638	DC
SMC5	2.27405538106989e-05	-0.562905579847959	0.683	0.79	0.399415087131116	DC
MYDGF	2.33531449520086e-05	-0.695508955084537	0.677	0.89	0.41017463793708	DC
DNAJA1	2.33707263548546e-05	-0.613321577192636	0.947	0.95	0.410483437696667	DC
GLS	2.71211275304843e-05	-0.766085708768332	0.862	0.87	0.476355483945427	DC
OSTF1	3.3327183699571e-05	-0.62489803207084	0.82	0.85	0.585358654499266	DC
UBE2B	3.45176764209393e-05	-0.436677695522216	0.91	0.92	0.606268468657378	DC
MRPS31	3.49535177331098e-05	-0.476680784705424	0.64	0.74	0.61392358546434	DC
ATP5F1E	3.64133432483878e-05	-0.518509101307821	1	1	0.639563960814683	DC
RPL36AL	3.76619980682276e-05	-0.480191014180252	1	1	0.66149533407035	DC
UTP15	3.94247503678802e-05	-0.283841704874631	0.148	0.33	0.692456315461448	DC
AL136454.1	3.94530546765576e-05	0.493591465083438	0.413	0.14	0.692953452339058	DC
NME3	4.19150168076079e-05	-0.596458139558986	0.63	0.81	0.736195355208826	DC
TMEM59	4.20131414037623e-05	-0.534280594719395	0.815	0.87	0.73791881561568	DC
MRPS5	4.21621148908909e-05	-0.474617016624188	0.529	0.69	0.740535385943608	DC
TUSC2	4.28178998125673e-05	-0.347117213187813	0.587	0.71	0.752053592307932	DC
SNW1	4.3265669805699e-05	-0.50886574013507	0.757	0.87	0.759918224467298	DC
SRSF7	4.72779197403228e-05	-0.587740922457876	0.884	0.92	0.83038938231903	DC
ZNHIT1	4.79667895966452e-05	-0.592537770187643	0.878	0.92	0.842488692475476	DC
GPR153	4.90251954731485e-05	-0.521196736500429	0.074	0.28	0.861078533290381	DC
SVBP	4.95003664820811e-05	-0.537392198694468	0.545	0.66	0.869424436891272	DC
MRPL11	5.46075910454212e-05	-0.379389587677372	0.64	0.72	0.959127729121778	DC
UBL5	5.97321680642064e-05	-0.502085034243782	1	0.96	1	DC
PAIP2	6.12633007780564e-05	-0.416484497735092	0.905	0.91	1	DC
TCF4	6.20593051239956e-05	0.577944967002479	0.714	0.66	1	DC
NDUFC1	6.54084540684266e-05	-0.424475713853095	0.91	0.92	1	DC
B2M	6.57789947305524e-05	-0.699943554871107	1	1	1	DC
FAAP20	6.73341359272309e-05	-0.419758903064371	0.72	0.89	1	DC
NAP1L4	6.8598604338507e-05	-0.583894678095073	0.841	0.85	1	DC
MECP2	7.21297013598961e-05	-0.520589185256336	0.751	0.87	1	DC
FXR1	7.47569870624491e-05	-0.532093836512721	0.847	0.88	1	DC
ARHGAP10	7.72078195136597e-05	-0.727955577569394	0.429	0.67	1	DC
MRPS7	8.04578696460731e-05	-0.387500406480985	0.709	0.8	1	DC
SRRM1	8.35080292214173e-05	-0.487561356158219	0.952	0.95	1	DC
MARCKS	9.17134384009117e-05	-0.723990525248142	0.873	0.92	1	DC
JUNB	0.000106432307331681	-0.704158006387202	0.889	0.93	1	DC
KIF2A	0.00010853899457015	-0.733872196623153	0.82	0.87	1	DC
GABARAPL2	0.000109016174878385	-0.519629156394976	0.931	0.97	1	DC
FTL	0.00010924253293057	-1.44082866067862	1	1	1	DC
HIST1H1D	0.000112006643398112	-0.825820115710275	0.354	0.61	1	DC
MALT1	0.000128912520895099	-0.786742228635877	0.804	0.89	1	DC
NFKBIA	0.000131491137022788	-0.744838214402455	0.931	0.96	1	DC
COX7A2L	0.000133371536051361	-0.484829932233763	0.931	0.93	1	DC
TMUB1	0.00014001130668897	-0.406011733681798	0.37	0.65	1	DC
MRPL47	0.000141137899048443	-0.352919909350989	0.672	0.7	1	DC
AC016074.2	0.000142143754551437	0.386174728470926	0.233	0.13	1	DC
MITD1	0.000148425816338519	-0.473102448299384	0.661	0.77	1	DC
CFL1	0.000151770863181254	-0.545767222017624	1	1	1	DC
ALCAM	0.000176528468235808	-0.53921418772451	0.635	0.75	1	DC
PET100	0.00018109886097701	-0.506125819838078	0.91	0.95	1	DC
BAX	0.000181150594300413	-0.59218348445866	0.862	0.9	1	DC
MRPL15	0.000183888970983246	-0.356072472670392	0.492	0.66	1	DC
PSME1	0.000199292578278767	-0.633229017714414	0.958	0.97	1	DC
AC007952.4	0.00019982457167254	-0.372296625369482	0.175	0.38	1	DC
IER3	0.00019997965765991	-1.02827849136353	0.545	0.68	1	DC
DDT	0.0002029770287837	-0.493685637816784	0.862	0.89	1	DC
PLAAT3	0.000208520636119716	-0.916451029540634	0.63	0.71	1	DC
EPB41L3	0.000216922075911938	-0.734589058422478	0.069	0.29	1	DC
SRSF3	0.000217059951763498	-0.459564763858276	0.958	0.95	1	DC
TOMM22	0.000222728044044792	-0.407004866106299	0.735	0.86	1	DC
HLA-B	0.000227667623296399	-0.526084608434653	1	1	1	DC
TRAPPC6A	0.000228000395181451	-0.563778617720827	0.593	0.74	1	DC
CCDC18	0.000229902985424921	0.270647589943669	0.376	0.21	1	DC
SUZ12	0.00023823843718613	-0.506389189487555	0.772	0.84	1	DC
UBXN1	0.000240070816601016	-0.4683533138113	0.921	0.96	1	DC
TLK1	0.000243199528284871	-0.483777815206162	0.741	0.77	1	DC
ROBO1	0.000243972913264104	-0.38645849604706	0.111	0.23	1	DC
STUB1	0.000261704841123034	-0.41396716103574	0.82	0.9	1	DC
COX17	0.000264617590001712	-0.576752730211427	0.942	0.98	1	DC
GPX4	0.000273373144108699	-0.627947858646643	0.989	1	1	DC
PNRC2	0.000278604113678689	-0.407517030380008	0.847	0.86	1	DC
RPS19BP1	0.000284509642160212	-0.411668044946153	0.81	0.9	1	DC
GMPS	0.000287598669593473	-0.414691115347107	0.418	0.62	1	DC
GSTO1	0.000295629135229829	-0.64650478793483	0.836	0.86	1	DC
CLTA	0.000296120921035956	-0.477196447311536	0.905	0.96	1	DC
HIST1H4C	0.000307582300156514	-0.623889111574096	0.942	0.94	1	DC
NDUFA1	0.000308758814194545	-0.484635750375861	0.968	0.97	1	DC
NCOA7	0.000310823333558446	-0.591713542712236	0.672	0.72	1	DC
IAH1	0.000313719094906791	-0.355931133134761	0.72	0.75	1	DC
BRIX1	0.00031412887868656	-0.386862992686652	0.418	0.65	1	DC
NSA2	0.000326585801715338	-0.449660864273516	0.952	0.96	1	DC
IK	0.000338924706406199	-0.550841339646347	0.82	0.86	1	DC
MIA3	0.000349852509828168	-0.415028932180718	0.598	0.68	1	DC
NMT1	0.000364345270486042	-0.600128454199405	0.746	0.87	1	DC
CDC73	0.000368686542318533	-0.359655275298371	0.714	0.71	1	DC
EIF1	0.000371144468751003	-0.418893434342704	1	1	1	DC
VMO1	0.000377510237956687	-2.02211274621186	0.09	0.33	1	DC
ATP5ME	0.000386748874390744	-0.519937227496196	0.963	0.98	1	DC
SLC3A2	0.000389280366622924	-0.542628722829315	0.767	0.79	1	DC
C12orf49	0.000392053768962085	-0.397335497545385	0.397	0.56	1	DC
TVP23A	0.000397658872908233	-0.473904957275022	0.106	0.25	1	DC
ZDHHC21	0.000403354543946795	-0.395318267451134	0.497	0.66	1	DC
MTFR1L	0.000415793192289944	-0.261687980126277	0.333	0.45	1	DC
FCHO1	0.00042041103564715	-0.257656226107227	0.127	0.28	1	DC
NUDC	0.000429870231132225	-0.465874029748842	0.831	0.87	1	DC
HMGN2	0.000436885219480644	-0.535213233822755	0.963	0.98	1	DC
CDC26	0.000464276171701532	-0.338322533138031	0.672	0.7	1	DC
TSPO	0.000464886131894546	-0.719432184392503	0.794	0.89	1	DC
ADPRHL2	0.000470859579043503	-0.26790016100561	0.302	0.43	1	DC
H2AFY2	0.000479986369345736	-0.658742417813328	0.18	0.44	1	DC
TIMP1	0.000481769088665051	-1.66524729435742	0.413	0.68	1	DC
MARVELD2	0.000483888072911795	-0.322452615904189	0.037	0.15	1	DC
ADI1	0.000494750615188044	-0.480159107795615	0.63	0.76	1	DC
FRG1	0.000509873906536038	-0.527801778892043	0.64	0.84	1	DC
RPL27	0.000546630142931599	-0.48161747142837	1	1	1	DC
IGLC3	0.000557764590503481	-0.840207558449388	0.228	0.28	1	DC
H2AFZ	0.000569476982571913	-0.526691602543173	0.974	0.99	1	DC
LINC01358	0.000576176319456337	-0.639162590513224	0.122	0.37	1	DC
NT5DC1	0.000578413713259169	-0.470148684849167	0.508	0.57	1	DC
TSPAN15	0.000592464373734359	-0.491174021221402	0.148	0.4	1	DC
MAP7D3	0.000601390593522855	-0.395820270863059	0.545	0.6	1	DC
TSG101	0.00060395072788196	-0.414863793243249	0.529	0.7	1	DC
GLRX3	0.000615526394223498	-0.317742111492922	0.619	0.68	1	DC
ATP5PD	0.000616830446808331	-0.522143108453788	0.91	0.92	1	DC
RPL5	0.000618336422227496	-0.444053120011565	1	1	1	DC
TKT	0.000619526937498645	-0.622401406811268	0.741	0.84	1	DC
NUB1	0.000634860229714999	-0.903664728739582	0.825	0.89	1	DC
RAB13	0.000640471123735514	-0.792588211348692	0.492	0.7	1	DC
GADD45A	0.000652575086166304	-1.15166846625333	0.529	0.69	1	DC
PDCD2	0.000667590559555381	-0.34021289938783	0.661	0.78	1	DC
TMBIM4	0.000674668189678879	-0.508129267487838	0.841	0.89	1	DC
SIKE1	0.000692038489052118	-0.275320779161623	0.55	0.63	1	DC
VAMP3	0.000735812699166442	-0.47408414066231	0.238	0.49	1	DC
DPYSL2	0.000745260775208512	-0.719650322106927	0.667	0.82	1	DC
GNPDA1	0.000747635925477601	-0.427639075342843	0.413	0.56	1	DC
MCRIP1	0.00076062379556453	-0.331462217391906	0.577	0.72	1	DC
BRD8	0.000762669536351619	-0.425186712409157	0.508	0.58	1	DC
RBM23	0.000799871290801906	-0.461649443887116	0.661	0.84	1	DC
FILIP1L	0.00079993581519296	-0.427581227549539	0.074	0.24	1	DC
URI1	0.000839661777238063	-0.385575015776299	0.672	0.78	1	DC
WDR43	0.00084135968433083	-0.479725130641605	0.614	0.7	1	DC
CSNK1D	0.000844734916378541	-0.368493400252443	0.767	0.78	1	DC
THOC7	0.000846947998245134	-0.421296489750526	0.825	0.88	1	DC
HSP90AA1	0.000854660072629688	-0.526973423318855	0.989	0.99	1	DC
SUMO2	0.000871738787060284	-0.428461523536512	0.995	0.99	1	DC
C1orf52	0.000882679185054358	-0.331249362490855	0.476	0.62	1	DC
SRSF2	0.00089535822171188	-0.30389912125973	0.958	0.94	1	DC
TRAT1	0.000896043064376115	-0.293234643609493	0.28	0.37	1	DC
RACK1	0.00091260408073675	-0.441973071634043	1	1	1	DC
LRRFIP2	0.000916803281178843	-0.362570079384708	0.64	0.78	1	DC
RHOC	0.00091929968058329	-0.696505316409315	0.571	0.75	1	DC
ARL1	0.000924303455084408	-0.378964517635377	0.476	0.63	1	DC
SSR2	0.000942830694704479	-0.436038800208078	0.899	0.99	1	DC
KLF3	0.000951554164736198	-0.456280481510725	0.291	0.58	1	DC
MED30	0.000952054877792616	-0.257410323157018	0.413	0.58	1	DC
XRN2	0.000953669345282025	-0.402329570441259	0.831	0.84	1	DC
MYL12B	0.000966321201771598	-0.443294148808388	0.984	0.99	1	DC
HLA-DPA1	0.000970375852847274	-0.87098841266329	0.974	0.99	1	DC
NDUFC2	0.000980553093868324	-0.348626140368862	0.915	0.92	1	DC
RANGRF	0.00098790862089659	-0.384562582716993	0.376	0.58	1	DC
TUBB4B	0.000999926182364287	-0.473087519981416	0.725	0.83	1	DC
SLC25A5	0.00100047314955188	-0.363402891218062	0.947	0.91	1	DC
CIB1	0.0010009188150229	-0.370999415174754	0.937	0.95	1	DC
STPG1	0.00101791911904277	-0.210566985939658	0.037	0.17	1	DC
PPA1	0.00101852860739186	-0.745251105203483	0.915	0.94	1	DC
SET	0.00102052107225267	-0.405737938541082	0.984	1	1	DC
ABHD3	0.00103363571145851	-0.455414258103802	0.238	0.5	1	DC
UBE2F	0.00103449071483815	-0.557388574880393	0.72	0.77	1	DC
GSTP1	0.00106836039141247	-0.815483817427876	0.91	0.98	1	DC
PPDPF	0.00109035404830344	-0.649659534699615	0.963	0.97	1	DC
UBE2D2	0.00109822166855934	-0.396798139746481	0.905	0.92	1	DC
IMP3	0.0011104727968731	-0.421861698392776	0.757	0.8	1	DC
COX16	0.00112935615353825	-0.326790641392745	0.873	0.84	1	DC
PHF3	0.00114706589139974	-0.387679529585613	0.831	0.82	1	DC
FAM174C	0.00115208028786851	-0.337338783728575	0.55	0.68	1	DC
CIRBP	0.00118297867352661	-0.374504718639479	0.974	0.98	1	DC
RPL38	0.00118420145221303	-0.459062565604521	1	1	1	DC
RAB32	0.00119211512788856	-0.410099324464021	0.138	0.33	1	DC
SMC3	0.00121805356892609	-0.351802263040046	0.831	0.86	1	DC
RPS4Y1	0.00122105468108752	-0.295240539837304	0.55	0.48	1	DC
PSMC4	0.00122721121694189	-0.388653254445584	0.614	0.69	1	DC
RPS27L	0.00123728020147986	-0.820549092202671	0.968	0.97	1	DC
HNRNPF	0.00124327768724164	-0.391281933740308	0.899	0.94	1	DC
BRI3	0.00124328431863463	-0.608095309757235	0.905	0.92	1	DC
PRRC2C	0.00125072445088628	-0.467334986877121	0.963	0.98	1	DC
FBXL17	0.00129259555582281	-0.243577116342711	0.328	0.42	1	DC
HMG20B	0.00130060981882852	-0.500880479576755	0.556	0.78	1	DC
AKIRIN1	0.00131074105932855	-0.393188878583505	0.831	0.87	1	DC
RAC1	0.00131958542173981	-0.774331894116789	0.984	1	1	DC
ZNF589	0.00133536578671967	-0.207299272105747	0.148	0.28	1	DC
METTL5	0.00134158978310552	-0.361168724208096	0.619	0.71	1	DC
TRIR	0.00134905493639124	-0.376576112905805	0.974	0.95	1	DC
TTC37	0.00135319458659409	-0.505278762265904	0.64	0.77	1	DC
SOCS2	0.00136971454760515	-0.532377783779036	0.286	0.48	1	DC
PRELID1	0.00138472250232233	-0.495044512314136	0.878	0.86	1	DC
SF3B1	0.00141918301528706	-0.456166798437431	0.905	0.91	1	DC
MRPL51	0.00143709044534171	-0.449173595016465	0.852	0.86	1	DC
GADD45B	0.00146349894508867	-0.496887931531142	0.815	0.89	1	DC
UBA2	0.00146743648974576	-0.409133393549853	0.677	0.76	1	DC
GIMAP5	0.0014717599276449	-0.558554237190958	0.418	0.61	1	DC
NDUFB5	0.00150229249126225	-0.426073021690866	0.762	0.83	1	DC
SUCLA2	0.00151884060620971	-0.309338115200879	0.439	0.53	1	DC
HLA-DPB1	0.00152031002698139	-1.04224092830762	0.979	0.98	1	DC
CRLF2	0.0015435110366559	-0.495443537082158	0.085	0.23	1	DC
SELENOW	0.0015764319905693	-0.615353760680635	0.603	0.82	1	DC
ATP6V1G1	0.00157980840904205	-0.579540349125436	0.968	0.99	1	DC
LDHB	0.001583143358036	-0.468306557315991	0.931	0.96	1	DC
LIPA	0.00159101259813774	-0.277928621133488	0.307	0.43	1	DC
ADSL	0.00159319269314743	-0.3919876262198	0.519	0.67	1	DC
ANAPC16	0.00159640066168212	-0.415082984125053	0.947	0.96	1	DC
SARAF	0.00160072778285569	-0.482923263635382	0.926	0.92	1	DC
HMGN3	0.00161374669772674	-0.447958321225354	0.937	0.96	1	DC
ARID4B	0.00166203366554083	-0.471473060958753	0.868	0.92	1	DC
DSTN	0.00166897713851176	-0.517443565053291	0.81	0.88	1	DC
BRD1	0.00169485718755833	-0.320367580899746	0.497	0.59	1	DC
TSR3	0.00170554448891798	-0.322961794906567	0.545	0.68	1	DC
TPMT	0.00171233688338824	-0.376751165389292	0.233	0.43	1	DC
TMEM62	0.00172380683217736	-0.267233454030725	0.169	0.31	1	DC
CACYBP	0.0017322771192675	-0.543174715660692	0.847	0.92	1	DC
C5AR1	0.00175035486474101	-0.359352198715718	0.011	0.18	1	DC
ATP5MG	0.00175206694960974	-0.425302933440608	1	1	1	DC
NOL7	0.00176936204280287	-0.348798959612107	0.899	0.88	1	DC
TBC1D10C	0.00177253671373405	-0.433825630683029	0.46	0.57	1	DC
HNRNPDL	0.00179126389954005	-0.454946374709055	0.947	0.95	1	DC
ISCA2	0.00183036677667806	-0.27561928220233	0.492	0.63	1	DC
METTL23	0.00183599672856096	-0.323081789503733	0.624	0.73	1	DC
ELOC	0.00185861897474882	-0.382217913985997	0.804	0.9	1	DC
CMC1	0.00189308144002554	-0.344312049867928	0.545	0.72	1	DC
RAB10	0.00190090707271213	-0.608861221383926	0.81	0.91	1	DC
DNAJC8	0.00190463959469957	-0.425890246341307	0.915	0.92	1	DC
SNRPA1	0.00191429654789116	-0.343073903758911	0.656	0.75	1	DC
RAB9A	0.00193006297258639	-0.592595499926587	0.746	0.82	1	DC
MAGOH	0.00193464475022244	-0.324426942621356	0.81	0.84	1	DC
GIMAP4	0.00194053371598713	-0.553431534616434	0.566	0.6	1	DC
RPL41	0.0019497774530329	-0.462222878800269	1	1	1	DC
MRPL17	0.00195532476918866	-0.368022395249159	0.429	0.57	1	DC
AP3S2	0.00198206980455477	-0.310968882897496	0.286	0.44	1	DC
L3MBTL4	0.0019857968745456	-0.315457187195743	0.037	0.24	1	DC
STXBP3	0.00199112086273299	-0.335124022715031	0.598	0.76	1	DC
ERLEC1	0.00206054334324729	-0.446317790131125	0.646	0.78	1	DC
ZYX	0.00208455248299158	-0.574431833228987	0.661	0.73	1	DC
YWHAB	0.00208628327762581	-0.489516461987935	0.995	0.96	1	DC
SIRPG	0.00211414422151028	-0.348853774294798	0.254	0.4	1	DC
UBC	0.00211506606644853	-0.530869797931409	1	1	1	DC
HLA-DRB5	0.0021258244921723	-0.671874284525216	0.725	0.91	1	DC
WIZ	0.00216707364353453	-0.268770775382939	0.259	0.4	1	DC
CMTM8	0.0021684391462114	-0.233021836767354	0.222	0.3	1	DC
KATNBL1	0.00218666832090863	-0.339765260599019	0.651	0.74	1	DC
TNFRSF25	0.00220737583837458	-0.432959407276106	0.466	0.55	1	DC
PFN1	0.00223324959942238	-0.6681524427015	0.995	1	1	DC
IL15	0.00223326164621513	-0.578157322816042	0.36	0.53	1	DC
APPL1	0.00224699330292124	-0.438939022254877	0.81	0.8	1	DC
UGP2	0.00228462996655266	-0.601529129106408	0.598	0.73	1	DC
GIMAP7	0.00229329844961336	-0.610928622367319	0.614	0.65	1	DC
MKKS	0.00229405124757611	0.278760235730989	0.46	0.3	1	DC
MALSU1	0.00232055552565376	-0.292781749227846	0.571	0.71	1	DC
EIF3K	0.00234261545943478	-0.301106013452463	0.974	0.97	1	DC
SDCBP	0.00234938688192709	-0.622401406811267	0.619	0.76	1	DC
NDUFA10	0.00236913234941217	-0.393773389640024	0.73	0.77	1	DC
KANSL3	0.00236988285603381	-0.274530044671623	0.259	0.38	1	DC
ACP1	0.0023916111699605	-0.317107739438991	0.794	0.82	1	DC
CCNF	0.00239400556183272	-0.20526738223451	0.058	0.17	1	DC
SDF2	0.00244701409790264	-0.262936126257415	0.577	0.66	1	DC
SH3PXD2A	0.00245048687786865	-0.515557792862722	0.444	0.56	1	DC
CHRNA6	0.00248142277652487	-0.216186058440818	0.079	0.15	1	DC
DNAJA2	0.00248233751028487	-0.277017212296153	0.82	0.79	1	DC
RAD51D	0.00249974399330725	-0.37008220430404	0.312	0.47	1	DC
EIF3E	0.0025200607197358	-0.445804960599121	0.963	0.97	1	DC
DCTN3	0.00252081285643279	-0.340619235129396	0.735	0.85	1	DC
ABTB2	0.00254255691552574	-0.209849048606659	0.032	0.18	1	DC
PDHA1	0.00254276454479496	-0.340691734189231	0.413	0.61	1	DC
RTRAF	0.00254884377148031	-0.400926116062834	0.926	0.97	1	DC
PHF5A	0.00254994228452017	-0.372817172025279	0.381	0.61	1	DC
SF3A2	0.00258852420960654	-0.411426245726465	0.381	0.61	1	DC
ANKLE2	0.00260071325806206	-0.45830225539057	0.751	0.81	1	DC
KIF5B	0.00263345682784335	-0.460510641529788	0.841	0.91	1	DC
COX8A	0.00265425440751291	-0.409496901850574	0.968	0.95	1	DC
MARCKSL1	0.00265833284314474	-0.998583436708139	0.799	0.83	1	DC
SNHG29	0.002669195073449	-0.387871517747568	0.974	0.99	1	DC
EMILIN2	0.00267686393068857	-0.565869819725563	0.302	0.5	1	DC
FBXL15	0.00267723527148411	-0.367639449063105	0.566	0.74	1	DC
BASP1	0.00272174836443211	-0.525486727721467	0.974	0.97	1	DC
MT1E	0.00273596432330993	0.584114106082835	0.386	0.29	1	DC
ENTR1	0.00275170779147381	-0.204230523188228	0.265	0.41	1	DC
NUDT16L1	0.00276456667225514	-0.271108527874709	0.524	0.59	1	DC
PIP5K1B	0.00277455651592205	0.37163261248627	0.312	0.16	1	DC
RBCK1	0.00282611017056684	-0.44427965312352	0.63	0.78	1	DC
HLA-A	0.00282628369757624	-0.495079838468042	1	1	1	DC
EMC6	0.00285499473599273	-0.326628172216338	0.73	0.87	1	DC
EIF1AY	0.00286085334386023	-0.237068669830056	0.402	0.39	1	DC
TMSB10	0.00288060013569773	-0.754089258106656	1	1	1	DC
CST3	0.00288916538215934	-0.967414570373712	0.307	0.54	1	DC
TRIM21	0.00289318865665299	-0.33073964915398	0.312	0.5	1	DC
ZNF146	0.00289772902406008	-0.237208418465889	0.545	0.63	1	DC
RGS14	0.00293142788901734	-0.200362203933602	0.169	0.29	1	DC
GTF3A	0.0029418262859665	-0.415062202749549	0.852	0.89	1	DC
FDPS	0.00294721914127596	-0.391238368845967	0.63	0.76	1	DC
BX284668.5	0.00295139981794109	-0.245960892474853	0.074	0.18	1	DC
IGF2BP2	0.00295475778865381	-0.20394720929675	0.111	0.23	1	DC
ZNHIT3	0.00296700074971996	-0.297173207455831	0.646	0.7	1	DC
PSMB8	0.00298025198376436	-0.517531542309829	0.91	0.9	1	DC
OAZ1	0.00299163273804336	-0.40253502074675	1	0.99	1	DC
METTL15	0.00301486326414307	-0.399012075352769	0.265	0.37	1	DC
RPS26	0.00301613396604673	-0.608322549333174	0.995	1	1	DC
RPL10	0.00302251400782551	-0.37694731685993	1	1	1	DC
PHIP	0.00303158406705467	-0.52095105163294	0.804	0.87	1	DC
ING5	0.00312250626977201	-0.308068159448297	0.37	0.52	1	DC
DESI2	0.00312479712112906	-0.301413338822571	0.429	0.57	1	DC
PTGES3	0.0031309002528	-0.38040928538184	0.947	0.91	1	DC
CD63	0.00316764126053204	-0.552823010749656	0.899	0.94	1	DC
ELF1	0.00318277311278773	-0.415885893917165	0.878	0.91	1	DC
NPC2	0.00319634904547098	-0.689238978029588	0.847	0.94	1	DC
PSMA2	0.00320479412783738	-0.435750657016694	0.947	0.96	1	DC
PMPCB	0.00323260570456188	-0.348436304580216	0.704	0.76	1	DC
PRKAA1	0.00326300271538049	-0.290355011833306	0.481	0.65	1	DC
AP2S1	0.00330549486433389	-0.512515581816761	0.899	0.9	1	DC
RPS28	0.00330934580787618	-0.429747102184025	1	1	1	DC
RRP36	0.00334589673374083	-0.272942630199102	0.529	0.68	1	DC
ACTR3	0.00336020700972205	-0.464248915478564	0.968	0.96	1	DC
RAB8B	0.00336201123331821	-0.498002113702026	0.847	0.81	1	DC
TSHZ2	0.00336330552455581	-0.536901294878531	0.386	0.42	1	DC
SGK3	0.00339715557246251	-0.394074761509949	0.46	0.56	1	DC
NRP2	0.00339826675080554	-0.881705571119879	0.333	0.55	1	DC
RSL24D1	0.00341636313600375	-0.372627805684357	0.931	0.92	1	DC
UBXN4	0.00342331405599398	-0.349903667548548	0.926	0.91	1	DC
C8orf76	0.0034242577577807	-0.224757048422149	0.466	0.57	1	DC
CTNNBL1	0.00348257640393126	-0.528819422683622	0.566	0.75	1	DC
RASSF2	0.003508283888501	-0.494087165309933	0.672	0.66	1	DC
COMMD2	0.003531811923851	-0.345496566025767	0.725	0.77	1	DC
TEN1	0.00354813212978346	-0.267150514306026	0.243	0.38	1	DC
TMED4	0.00355012858704236	-0.308970690000653	0.72	0.76	1	DC
GCDH	0.00358283763048238	-0.282269645775089	0.249	0.39	1	DC
ANXA5	0.00364075377673178	-0.61730492446459	0.661	0.84	1	DC
TAF10	0.00364620166044978	-0.374065718222538	0.82	0.82	1	DC
STAT3	0.00366939655838811	-0.41658742324822	0.852	0.88	1	DC
BLM	0.00367016248979969	-0.285282239233846	0.275	0.38	1	DC
SEC61B	0.00368202370909571	-0.502098385494362	0.995	1	1	DC
MBTPS2	0.00370178281620487	0.201907999271364	0.27	0.14	1	DC
JAGN1	0.00371976998321832	-0.275938239064431	0.439	0.64	1	DC
CCNI	0.00375665718016944	-0.438786296027244	0.963	0.98	1	DC
ZFPL1	0.00377007333522935	-0.319748796828115	0.317	0.49	1	DC
GOLT1B	0.00378266032105578	-0.265633644183227	0.439	0.53	1	DC
SNRPF	0.00385645392249568	-0.277203428166728	0.926	0.86	1	DC
TSPAN31	0.00387452156708815	-0.330826622239153	0.339	0.5	1	DC
TMA7	0.0039344713136044	-0.421789745874307	1	0.98	1	DC
DPP8	0.00396737565143461	-0.307500388659717	0.577	0.62	1	DC
RABGAP1	0.00396794492979206	-0.421288719937268	0.561	0.69	1	DC
IL1R1	0.00403963446258163	-0.765910203760253	0.254	0.45	1	DC
PTMA	0.00405479496317676	-0.456933526399139	1	1	1	DC
IRF1	0.00405747077664657	-0.757996595150837	0.836	0.93	1	DC
BTF3	0.00410064551459492	-0.439995397923236	0.995	1	1	DC
EEF1D	0.00412798985708392	-0.421288719937268	1	1	1	DC
ALDH3A2	0.00414234577846634	-0.342761598304528	0.164	0.35	1	DC
WDR46	0.00418934681961343	-0.282076853724971	0.344	0.54	1	DC
SNRPB2	0.00423955845020757	-0.370763095549695	0.857	0.91	1	DC
AMDHD2	0.00426364011920684	-0.395545445632989	0.233	0.44	1	DC
GTF2B	0.00426970304575617	-0.204295106532729	0.698	0.69	1	DC
SF3B2	0.00426992133522121	-0.468841394293385	0.878	0.85	1	DC
POLR1D	0.00427829114403358	-0.3648905218222	0.884	0.86	1	DC
R3HCC1L	0.00433203600966061	-0.317121921396091	0.323	0.5	1	DC
KIZ	0.0043519554544183	-0.286692683380201	0.238	0.37	1	DC
UBE3A	0.00438411633146459	-0.255887133254171	0.741	0.79	1	DC
TMEM173	0.00440941682482996	-0.541316585366525	0.312	0.52	1	DC
PSMA3	0.00441881154807135	-0.398017260233193	0.841	0.88	1	DC
HNRNPH3	0.00441937216400454	-0.405737938541082	0.804	0.82	1	DC
GABARAP	0.00445828281484033	-0.496585907591635	1	0.97	1	DC
PRKCE	0.00446767801189868	0.277619420466059	0.381	0.25	1	DC
MED29	0.00450120060097955	-0.350396812328906	0.492	0.63	1	DC
NMRAL1	0.00451204695936089	-0.302457383041978	0.286	0.44	1	DC
SRSF9	0.00454831640455602	-0.344968071951737	0.931	0.95	1	DC
ARL2BP	0.00459603096274594	-0.283300254299355	0.593	0.73	1	DC
ZC3H15	0.0046135846565961	-0.435488233586845	0.847	0.88	1	DC
ATOX1	0.00462765381113611	-0.679215144219708	0.915	0.92	1	DC
GPS2	0.00463472552726202	-0.382072896432908	0.778	0.82	1	DC
OPA3	0.00465488385798064	-0.358370090855423	0.254	0.49	1	DC
AMD1	0.00468941544660333	-0.459273760825481	0.709	0.8	1	DC
UTP14A	0.00469605253317308	-0.323227966619303	0.323	0.47	1	DC
KLHL21	0.0047220406581024	-0.200157202861728	0.254	0.34	1	DC
SQSTM1	0.00473266846791611	-0.488073240759533	0.979	0.95	1	DC
SURF1	0.00473623321328704	-0.42880178180245	0.619	0.76	1	DC
CAST	0.00478075123215158	-0.431368784137151	0.884	0.88	1	DC
NDUFA5	0.00479408412566705	-0.305731999856144	0.762	0.75	1	DC
RPS29	0.00480806322565717	-0.436260125586307	1	1	1	DC
SRRM2	0.004878891035806	-0.498361882497746	0.958	0.92	1	DC
EIF3F	0.00490606907709786	-0.368801554748981	0.963	0.96	1	DC
SEMA6B	0.00501124208274019	-0.490190513288219	0.074	0.32	1	DC
TUT7	0.00503698949294669	-0.457412451000645	0.481	0.63	1	DC
ARCN1	0.00509173246797096	-0.314187514862274	0.698	0.74	1	DC
MTHFS	0.00518143500097895	-0.475256428138151	0.529	0.73	1	DC
AC008105.3	0.00518296194777336	-0.42813231773434	0.571	0.68	1	DC
PBRM1	0.0052020151292325	-0.469665608911215	0.704	0.77	1	DC
MOB4	0.00524105660805466	-0.287842699416296	0.651	0.73	1	DC
ARHGAP18	0.00524386232397155	-0.380217945204133	0.333	0.44	1	DC
C3orf38	0.00524441383111205	-0.299174171772281	0.497	0.62	1	DC
G3BP1	0.00537124073102059	-0.347498918936914	0.894	0.88	1	DC
DCAF5	0.00537251296271376	-0.380387212695778	0.571	0.68	1	DC
TPT1	0.00541370524847129	-0.342836205022727	1	1	1	DC
PRPF4B	0.00541817338243476	-0.466744317343046	0.831	0.86	1	DC
TLE5	0.00542737726351383	-0.482961024286126	0.937	0.91	1	DC
C16orf72	0.00545534345060796	-0.222826902604869	0.497	0.55	1	DC
ARMC8	0.00549445314205905	-0.267621675329446	0.434	0.59	1	DC
COPE	0.00557327769596328	-0.378107347424115	0.915	0.98	1	DC
LINS1	0.00559884381104812	-0.243577116342711	0.286	0.45	1	DC
ABTB1	0.00564194244693748	-0.410129907207319	0.354	0.52	1	DC
CCDC85B	0.0056952390720563	-0.449089995899495	0.757	0.85	1	DC
DHX40	0.0057064903003232	-0.28703082824074	0.429	0.53	1	DC
ING3	0.00573448230069714	-0.299635420268908	0.423	0.57	1	DC
PPIA	0.00573469932108428	-0.385079847135991	0.995	0.98	1	DC
PALB2	0.00580045661326045	-0.263521720495035	0.143	0.33	1	DC
ARPC3	0.00585209118812743	-0.419998091592201	0.989	0.93	1	DC
RBBP4	0.0058763019696411	-0.388323631521525	0.831	0.85	1	DC
AKAP8	0.0058855312672062	-0.306951522364001	0.344	0.55	1	DC
NOP14	0.00598293418783496	-0.319020668598218	0.656	0.66	1	DC
EMC7	0.00599775921720537	-0.27047182809727	0.667	0.77	1	DC
GNG5	0.00602019659588148	-0.386339755077045	0.989	1	1	DC
NBPF19	0.00603486551718222	-0.290863271497146	0.286	0.38	1	DC
ZRANB2	0.00604872625318874	-0.311979481986128	0.889	0.85	1	DC
HLA-C	0.00609454442545229	-0.556563286762896	1	1	1	DC
CDYL	0.00611289631707979	-0.324025035722942	0.566	0.75	1	DC
SLC33A1	0.00611695475409375	-0.266309537866655	0.402	0.45	1	DC
DHX37	0.00612780221426182	-0.310432091098963	0.27	0.39	1	DC
RAB5IF	0.0061634645837557	-0.404473485084698	0.857	0.87	1	DC
FUT8	0.00617581026186877	-0.353887836284907	0.392	0.42	1	DC
UBR7	0.00617698648291643	-0.26866752538295	0.296	0.42	1	DC
ZCCHC8	0.00620297357455596	-0.284514133244246	0.545	0.65	1	DC
HLA-G	0.0062107377184855	0.280257584117491	0.222	0.04	1	DC
CCDC59	0.00621993694682652	-0.339990404329034	0.762	0.79	1	DC
CRK	0.00624125321609336	-0.280956313831056	0.397	0.55	1	DC
E2F4	0.00625836384462636	-0.319636781995116	0.55	0.67	1	DC
SNRNP35	0.00630553178313406	-0.318539496639213	0.529	0.67	1	DC
MCPH1	0.00636220631809457	-0.382990948002021	0.444	0.61	1	DC
CD2AP	0.00636958088859676	-0.309772465660547	0.561	0.63	1	DC
SLC25A6	0.00637255289933255	-0.545302302294974	0.979	0.96	1	DC
PSMA5	0.0064022366357613	-0.327001551236913	0.873	0.88	1	DC
TAF6	0.00641562845117901	-0.248775908081906	0.344	0.4	1	DC
SELENOM	0.0064284568686788	-0.467329512366522	0.466	0.66	1	DC
LINC00926	0.00646556731713195	0.314274522343927	0.37	0.26	1	DC
BIN1	0.00647630748144746	-0.328370505998906	0.349	0.52	1	DC
RBM25	0.00649989453019288	-0.399099907993561	0.921	0.91	1	DC
EXOSC9	0.00650456248336943	-0.341328931810538	0.344	0.49	1	DC
PXN	0.00654418837508007	-0.221313367403654	0.106	0.21	1	DC
PCID2	0.00660655359299822	-0.28731180887088	0.413	0.53	1	DC
ERGIC2	0.00663845413169718	-0.351106011285745	0.714	0.67	1	DC
USP3	0.00666542142999537	-0.393782696479325	0.656	0.7	1	DC
LINC01943	0.00667933051517401	-0.460535651628531	0.143	0.28	1	DC
IFT74	0.0066806213555334	-0.245036739576114	0.228	0.29	1	DC
MOCS2	0.00672818087184062	-0.23581293709877	0.423	0.46	1	DC
UBAP2L	0.00672967462507119	-0.358643723714469	0.661	0.73	1	DC
GCC2	0.00675481936893286	-0.420719837611475	0.899	0.84	1	DC
RAB2A	0.0067561490706123	-0.361743629694513	0.794	0.91	1	DC
DEDD2	0.00676199263740963	-0.259725635779931	0.275	0.41	1	DC
H2AFV	0.00677294666766567	-0.418999465431265	0.931	0.95	1	DC
TMSB4X	0.00681949862006326	-0.556633861921082	1	1	1	DC
MAML1	0.00688265154405585	-0.214210575397811	0.418	0.5	1	DC
RNASEH2B	0.00690950725335528	-0.382333334206138	0.688	0.77	1	DC
TRIM26	0.00691964159499638	-0.265281244850285	0.587	0.63	1	DC
MIIP	0.00693036681864762	-0.40730204769647	0.381	0.59	1	DC
CPT2	0.00693383204652058	-0.333423733725192	0.328	0.43	1	DC
RBM4	0.00694356683707334	-0.34318270018752	0.831	0.89	1	DC
CCDC88A	0.00698760720231302	-0.461484427537269	0.608	0.77	1	DC
CD46	0.00701143876756617	-0.346479886550638	0.741	0.78	1	DC
MRPL44	0.00701465349609366	-0.35630762439853	0.534	0.66	1	DC
SART1	0.00701587445889958	-0.321510412181691	0.439	0.54	1	DC
FAM153CP	0.00703222623202235	0.286358321070675	0.471	0.34	1	DC
SNX14	0.00706313749065582	-0.375024638191965	0.545	0.68	1	DC
PHF10	0.00706901540101934	-0.271341224954335	0.529	0.62	1	DC
MRFAP1	0.00708176175540924	-0.315612457608732	0.72	0.81	1	DC
PDCD6	0.00709221726975819	-0.273661586522148	0.878	0.87	1	DC
SLAIN2	0.00710090945243418	-0.349849281638303	0.577	0.65	1	DC
HMGN1	0.00712809520029429	-0.472068931267934	0.984	0.96	1	DC
STRAP	0.00723157160125348	-0.302127603235653	0.688	0.83	1	DC
UTP6	0.0072406852875522	-0.315219138347601	0.444	0.61	1	DC
SBDS	0.00724864636355668	-0.366976293436218	0.614	0.72	1	DC
C19orf12	0.00734178235996715	-0.313316160276617	0.386	0.55	1	DC
SLC25A3	0.00734637225328458	-0.358013312937172	0.968	0.94	1	DC
YTHDC1	0.00734765356296055	-0.39747710483259	0.841	0.89	1	DC
MAP3K8	0.00739707694227575	-0.390061448838392	0.672	0.76	1	DC
ERP29	0.00743168043373553	-0.45979023415902	0.878	0.88	1	DC
UCKL1	0.00744056445881018	-0.229675808887363	0.249	0.38	1	DC
TERF2IP	0.0074745800299667	-0.325646383133472	0.852	0.89	1	DC
EPC2	0.00748386991913936	-0.23335677862127	0.407	0.46	1	DC
WDFY1	0.00749797884878876	0.223506831353861	0.519	0.46	1	DC
CTSC	0.00751231191533071	-0.663651151831041	0.688	0.76	1	DC
PSMD8	0.00754036665541002	-0.319139507718944	0.899	0.93	1	DC
CCT6A	0.00755381975937254	-0.319902594071573	0.878	0.92	1	DC
SKP1	0.0076318226047603	-0.320266830521486	0.984	0.98	1	DC
ZDHHC12	0.00764186369252659	-0.359965521177684	0.608	0.69	1	DC
NANS	0.00764693640763097	-0.351156819650215	0.386	0.5	1	DC
SEC13	0.00764998694210718	-0.335794638187939	0.407	0.55	1	DC
TIMM23B	0.00766390655136903	-0.206731728809329	0.175	0.26	1	DC
SUMO4	0.00769073471462492	-0.283955057460892	0.275	0.38	1	DC
BTBD7	0.00776299479500298	-0.314465576021307	0.587	0.68	1	DC
MIER1	0.00780408149990993	-0.310324050581453	0.841	0.82	1	DC
DPP7	0.00780979167049564	-0.473991932107958	0.693	0.84	1	DC
ZDHHC4	0.00782784578157815	-0.26216505055537	0.233	0.41	1	DC
NHEJ1	0.00783048174759663	-0.208514301162417	0.111	0.25	1	DC
IER2	0.00787701182356083	-0.495842200108936	0.815	0.85	1	DC
NAMPT	0.00788120425043681	-0.543641441115537	0.614	0.76	1	DC
RALGAPA2	0.00791748264612274	-0.25466962231078	0.455	0.52	1	DC
BOD1	0.00794728461710272	-0.218653546479117	0.27	0.37	1	DC
ZNF267	0.00795687408420269	-0.331146393014126	0.772	0.81	1	DC
RAMAC	0.00797116220340127	-0.312438708595856	0.349	0.48	1	DC
TPI1	0.00799907467034888	-0.515330999964933	0.974	0.96	1	DC
CISD2	0.00802435866674604	-0.417242192823948	0.619	0.79	1	DC
SELENOS	0.00809136295726896	-0.406274299132873	0.82	0.9	1	DC
PQBP1	0.00809804364206308	-0.353268545122063	0.519	0.74	1	DC
TMEM208	0.00814809282730652	-0.291338332358177	0.603	0.66	1	DC
EIF3G	0.00819783148553542	-0.370661543405902	0.915	0.93	1	DC
SNX6	0.00824613720414948	-0.321228436754887	0.91	0.87	1	DC
SVIP	0.00826004405423747	-0.459704262508635	0.661	0.8	1	DC
HEBP2	0.00826172105216935	-0.455181452706994	0.45	0.6	1	DC
TBRG1	0.00828125028335583	-0.326316847230932	0.598	0.7	1	DC
CKB	0.00840701121568967	-1.27897594970282	0.286	0.31	1	DC
ATXN7L1	0.008511088668714	-0.290899117078635	0.217	0.38	1	DC
ARL14EP	0.00852200391119744	-0.33972372208093	0.651	0.78	1	DC
RPL35A	0.00862465381631489	-0.401586193637954	1	1	1	DC
DDX24	0.00868947057114355	-0.43425854742773	0.926	0.94	1	DC
MAP2K2	0.00869597781373314	-0.378067648780034	0.73	0.84	1	DC
PIM3	0.0087236399360498	-0.329719764961773	0.778	0.87	1	DC
TPM3	0.0087427650752826	-0.396368835535752	1	0.99	1	DC
SURF2	0.00876639873456136	-0.223925368794677	0.45	0.51	1	DC
PRDX1	0.0087729822485527	-0.319929376362211	0.947	0.97	1	DC
N4BP2L2	0.00881077254935246	-0.41795724393686	0.91	0.92	1	DC
UBE2K	0.00881194561571013	-0.386430983388353	0.82	0.84	1	DC
RNF130	0.00882533538474582	-0.578610138226061	0.365	0.56	1	DC
NRBF2	0.00887068518688662	-0.362220998032627	0.556	0.72	1	DC
SUPT4H1	0.00888822323181362	-0.312873896799628	0.862	0.88	1	DC
WDR83OS	0.00894779244238687	-0.29828573182432	0.931	0.96	1	DC
ZNF706	0.00896845489609055	-0.350010431038635	0.942	0.93	1	DC
SRFBP1	0.00899651459458226	-0.248138545780223	0.487	0.56	1	DC
CSTB	0.00900813931179537	-0.653520609782954	0.926	0.93	1	DC
PPIB	0.00901726344631566	-0.362375107421321	0.926	0.93	1	DC
SON	0.00904075944766811	-0.445455707619134	0.974	0.97	1	DC
PFDN2	0.00907280625599009	-0.244225841104105	0.921	0.9	1	DC
PDRG1	0.0091083745396112	-0.37656023710319	0.418	0.67	1	DC
ANKRD13D	0.00915814105341067	-0.317213506543933	0.556	0.67	1	DC
RPS2	0.00919136651644735	-0.363206752511891	1	1	1	DC
DDX5	0.00920362350273693	-0.466560607677654	0.984	1	1	DC
HELQ	0.00920964077584813	-0.266309537866655	0.249	0.36	1	DC
SRSF5	0.00924681498439668	-0.439897307565281	0.974	0.92	1	DC
MRPS17	0.00926645882873534	-0.287474147864697	0.45	0.56	1	DC
MT-ND4L	0.00930425065756291	-0.409140134501219	0.968	0.97	1	DC
RPS27	0.0093061420478817	-0.425470623147035	1	1	1	DC
TRAPPC11	0.00932788767929848	0.27221969822245	0.587	0.5	1	DC
KHDRBS1	0.00939077363252822	-0.298594970008374	0.958	0.92	1	DC
KDM3B	0.0094134203826695	-0.300559099819565	0.497	0.61	1	DC
ZBTB6	0.00943513912807029	-0.257872700718015	0.217	0.39	1	DC
POLR2L	0.009447101067651	-0.399214727490444	0.979	0.96	1	DC
RNF126	0.00945237853292242	-0.394023744729163	0.45	0.74	1	DC
SERPINB1	0.00947935931988517	-0.373792764851013	0.852	0.89	1	DC
TRADD	0.00948326769615282	-0.549298321027999	0.561	0.78	1	DC
GGNBP2	0.00948404457313154	-0.349938820508208	0.783	0.81	1	DC
NUP50-DT	0.00948805244386492	-0.229587922740652	0.122	0.25	1	DC
CLEC2B	0.00950958247347274	-0.343629804875654	0.603	0.66	1	DC
ST13	0.0095412897903065	-0.41675745501471	0.947	0.95	1	DC
C5orf56	0.00954424932835638	-0.456205751768361	0.508	0.7	1	DC
DHFR	0.00956680843564887	-0.223240815974769	0.212	0.26	1	DC
CXCL8	0.00971236213859642	-1.31102921178835	0.159	0.37	1	DC
ARF1	0.00976363505504356	-0.429267287434035	0.947	0.91	1	DC
ICOS	0.00977764880966793	-0.440757777836513	0.386	0.47	1	DC
VPS54	0.00982469256515248	-0.20846546329437	0.185	0.28	1	DC
CTSS	0.00984955058191348	-0.849918105689019	0.878	0.94	1	DC
MAGEH1	0.00991705391335795	-0.287448304924805	0.286	0.41	1	DC
SMARCE1	0.00995007427379752	-0.351822644550701	0.878	0.86	1	DC
LINC02446	0.0099553094742964	0.513651617358698	0.18	0.07	1	DC
BORCS5	0.00999184715694229	-0.214627685670061	0.344	0.44	1	DC
PDCD10	0.0100135141584381	-0.280004667991214	0.841	0.84	1	DC
GLRX5	0.010033362923508	-0.301134195768687	0.709	0.75	1	DC
KDM7A	0.0100532468403755	-0.326666367549883	0.413	0.55	1	DC
UQCRFS1	0.0101321946894748	-0.363470174257433	0.841	0.85	1	DC
MAP4	0.0101343869317995	-0.398420988571627	0.741	0.89	1	DC
VDAC1	0.0101556032401276	-0.366317065891404	0.905	0.95	1	DC
CCDC174	0.0102760652150344	-0.298090660612911	0.545	0.68	1	DC
ASL	0.0103061110491431	-0.212377452830587	0.381	0.52	1	DC
PSMB6	0.0103238577244752	-0.352308747287867	0.857	0.89	1	DC
HDGF	0.0103452630564808	-0.424153509900765	0.693	0.79	1	DC
MICAL2	0.0103633027023358	-0.351345641722454	0.18	0.34	1	DC
TMEM87A	0.0103674717382819	-0.29531912869969	0.614	0.73	1	DC
MIS18BP1	0.0103734032379501	-0.411026551849164	0.704	0.83	1	DC
STAG2	0.010387759667905	-0.328206024454172	0.852	0.83	1	DC
NPM1	0.0104064766221713	-0.305971520806654	1	1	1	DC
MRPS36	0.0104210122489853	-0.304829961949057	0.772	0.87	1	DC
RC3H2	0.0104344495144705	-0.302669195210683	0.598	0.67	1	DC
BCAS3	0.0104743073463552	-0.282901958146025	0.233	0.36	1	DC
SNHG16	0.0104962234226977	-0.270149558874473	0.762	0.79	1	DC
BZW1	0.0105053330727423	-0.4635342213214	0.958	0.93	1	DC
LCK	0.0105131741058167	-0.46389758444878	0.656	0.69	1	DC
CD70	0.0105426821200114	-0.312280890399463	0.608	0.74	1	DC
PA2G4	0.0105546671802529	-0.336663562261437	0.899	0.92	1	DC
PLEKHO1	0.0105905927168848	-0.404963995096768	0.873	0.9	1	DC
SH3GLB2	0.0106489688399089	-0.317121921396091	0.323	0.44	1	DC
SETD3	0.0106575505045144	-0.370260501905563	0.471	0.62	1	DC
METAP2	0.0106747445601349	-0.384164693917728	0.915	0.9	1	DC
GOLGA4	0.0107125430162871	-0.384471339315585	0.831	0.86	1	DC
RECQL5	0.0107695664735952	-0.204140716780225	0.106	0.24	1	DC
POLR2K	0.0107934683215559	-0.378791923096267	0.868	0.86	1	DC
PDE4D	0.0108568917122233	-0.409021352619351	0.407	0.52	1	DC
ENSA	0.01088430652228	-0.396588734848677	0.889	0.89	1	DC
LSM6	0.0110425853250525	-0.30157940331454	0.82	0.84	1	DC
IGFLR1	0.0110540630535521	-0.437668970895438	0.741	0.86	1	DC
COX4I1	0.0110953890228564	-0.367297345451481	0.995	0.99	1	DC
CD8A	0.0111272857324337	0.41740451382276	0.312	0.2	1	DC
AC073111.4	0.0111277926022611	-0.30367639033114	0.212	0.41	1	DC
TALDO1	0.0111529400671048	-0.65940292300033	0.905	0.94	1	DC
NOL11	0.0111550624084464	-0.236026970930612	0.46	0.53	1	DC
FAM177A1	0.0111605829082886	-0.297897300096051	0.767	0.85	1	DC
COX7A2	0.0111777745021928	-0.312453959878069	0.995	1	1	DC
CUL2	0.0112028683225599	-0.358150819627569	0.529	0.64	1	DC
SLF1	0.0112097752193165	-0.277072879343828	0.243	0.37	1	DC
GRSF1	0.0112220702434878	-0.54310725666058	0.868	0.87	1	DC
RERE	0.0113188097785363	-0.325688084945587	0.556	0.59	1	DC
CWC22	0.0113496041864253	-0.321741928677556	0.566	0.65	1	DC
SMURF1	0.0113849662174203	-0.210152358823458	0.196	0.32	1	DC
EIF4E3	0.0113886740892391	-0.239241294668484	0.312	0.42	1	DC
RPL3	0.0114493303653513	-0.366816396268038	1	1	1	DC
SUGT1	0.0114551398598506	-0.415401035891802	0.698	0.81	1	DC
TRAPPC2B	0.0114639089429622	-0.214276468432187	0.249	0.38	1	DC
DNAJB2	0.0115321961841218	-0.317121921396091	0.28	0.5	1	DC
AC009107.2	0.0115473714861646	-0.210566985939658	0.37	0.48	1	DC
ZBTB4	0.0116133764834087	-0.285168565117971	0.45	0.48	1	DC
PUS7L	0.0117001690380952	-0.266889982469491	0.513	0.54	1	DC
MED10	0.0117117559764141	-0.298471134890767	0.82	0.86	1	DC
IFT20	0.0117122708815792	-0.31485162768877	0.619	0.79	1	DC
H3F3A	0.0117794981717809	-0.324169724825549	1	1	1	DC
MGLL	0.0117846385261618	-0.551673182510885	0.492	0.68	1	DC
AK2	0.0118733525429743	-0.368959890951954	0.571	0.72	1	DC
SEC62	0.011874958264513	-0.441697465794976	0.926	0.97	1	DC
SIDT2	0.0119398291189781	-0.214779237226573	0.175	0.31	1	DC
LDHA	0.0119548464715825	-0.47544273859762	0.899	0.94	1	DC
PUM1	0.0119603166278778	-0.309406852606656	0.794	0.85	1	DC
DDX46	0.0119718313100041	-0.403568557753469	0.873	0.91	1	DC
CKAP2	0.012007539611901	-0.280528785293066	0.524	0.58	1	DC
DNAJC10	0.0120248016628121	-0.244156395628104	0.566	0.65	1	DC
TM9SF3	0.0120294088799097	-0.343692069179019	0.751	0.8	1	DC
UBXN6	0.0121513737406862	-0.313245851787561	0.497	0.56	1	DC
NEMF	0.0122195907533441	-0.427399881934206	0.794	0.82	1	DC
PRDM1	0.0122386022713793	-0.816174622947614	0.37	0.57	1	DC
PSMB1	0.0122531701339197	-0.261521421260337	0.952	0.93	1	DC
MAML2	0.0122771088279414	-0.245392969371471	0.571	0.64	1	DC
UPB1	0.0123264353245903	-0.287842699416296	0.053	0.2	1	DC
LEMD2	0.0123411986518803	-0.214950263845336	0.243	0.38	1	DC
MFF	0.0124012192049327	-0.348722870108074	0.688	0.75	1	DC
HIVEP1	0.012554328939914	-0.4373746977641	0.624	0.69	1	DC
HMGN5	0.0125694518865625	-0.222254357788719	0.09	0.21	1	DC
PPP4C	0.0125815264827539	-0.309292071252294	0.841	0.87	1	DC
C9orf78	0.0126294731043512	-0.389606569118316	0.825	0.88	1	DC
SUB1	0.0126558386588972	-0.368747794696678	0.989	0.99	1	DC
CD247	0.0126580179348035	-0.369986639435268	0.524	0.61	1	DC
HAUS1	0.0126908406418233	-0.349938820508208	0.397	0.61	1	DC
KAT8	0.0127120857938545	-0.256382697961364	0.249	0.39	1	DC
MED6	0.0127130601212451	-0.280512202686749	0.55	0.66	1	DC
ROMO1	0.0127579627793478	-0.369442956526174	0.921	0.9	1	DC
IL2RG	0.0128173386608741	-0.442331393402835	0.873	0.89	1	DC
MPHOSPH8	0.0129435232474382	-0.422940651451115	0.862	0.87	1	DC
EIF4A2	0.0130016450525621	-0.54206299999431	0.884	0.92	1	DC
GAPDH	0.0130310811252076	-0.437545259132778	1	0.99	1	DC
NEPRO	0.0130474811287122	-0.32905854116379	0.418	0.63	1	DC
CMC2	0.0130926846581824	-0.211517065026275	0.73	0.78	1	DC
CHIC2	0.0131059949554291	-0.215772145070919	0.508	0.55	1	DC
SNHG15	0.0131367742555897	-0.258301959265289	0.693	0.73	1	DC
SRGN	0.0131961382744629	-0.463844425319499	0.984	1	1	DC
RFFL	0.0132078746847683	-0.309576991770824	0.466	0.58	1	DC
ABHD17A	0.0133264769658618	-0.298658315564515	0.683	0.76	1	DC
TAP1	0.0133456055604583	-0.40590544057783	0.804	0.92	1	DC
CCSER2	0.0133628601176896	-0.259294230871125	0.73	0.77	1	DC
TNIP2	0.0133790536184321	-0.407336128180287	0.624	0.7	1	DC
MYO18A	0.0133825543266543	-0.259766691999883	0.132	0.29	1	DC
TANK	0.0134018257974197	-0.318148469386273	0.868	0.98	1	DC
TMEM141	0.0134038101544082	-0.310462585281881	0.386	0.51	1	DC
RHEB	0.0134111938372303	-0.309125137601795	0.698	0.81	1	DC
SRRT	0.0135334807451901	-0.359821423789799	0.508	0.67	1	DC
ATP5F1C	0.0135533209572043	-0.286502686337699	0.873	0.8	1	DC
SLC5A6	0.0136068256782123	-0.479101188920827	0.328	0.5	1	DC
PRKY	0.0136347744776067	-0.207892851641333	0.328	0.33	1	DC
ENO1	0.0137027846947846	-0.625774248443508	0.974	0.95	1	DC
PSMB7	0.0137129783034301	-0.271318231782967	0.825	0.86	1	DC
CFAP97	0.0137208729117706	-0.326389614276642	0.709	0.74	1	DC
DUSP2	0.0137787337083172	-0.669831325889205	0.561	0.63	1	DC
CCT8	0.0138764105799378	-0.388088709323573	0.857	0.94	1	DC
TCF20	0.0139240297838188	-0.295077422075709	0.444	0.54	1	DC
EIF4E2	0.0139507328020159	-0.325561615952221	0.704	0.74	1	DC
PPCS	0.0140491190167621	-0.345572816391308	0.64	0.75	1	DC
MRPL4	0.0141276903254297	-0.268749408295787	0.614	0.73	1	DC
PIGX	0.0141385689479482	-0.380332476624896	0.624	0.72	1	DC
RAB4A	0.0141801628557461	-0.270413936199391	0.503	0.61	1	DC
MRPL22	0.0141914830701323	-0.234531976739704	0.646	0.69	1	DC
STX5	0.0141945712911766	-0.310486922448033	0.476	0.59	1	DC
DDX42	0.0142017155447241	-0.342412516952447	0.709	0.79	1	DC
VAMP2	0.014207884606179	-0.310420136532265	0.847	0.92	1	DC
PSMA7	0.0142208224624297	-0.302911183700399	0.989	1	1	DC
DCK	0.014250758814904	-0.290355011833306	0.497	0.59	1	DC
TXNL1	0.0142981601605764	-0.276617378106719	0.767	0.82	1	DC
TM2D1	0.0143351424969012	-0.327906728757626	0.534	0.73	1	DC
CBX3	0.014358488336749	-0.372725383832492	0.905	0.86	1	DC
TAF11	0.0143620153208308	-0.289569444135764	0.661	0.77	1	DC
ARL8A	0.014364843318726	-0.390548132691378	0.513	0.69	1	DC
PSMB2	0.014378679650662	-0.374247314930045	0.836	0.87	1	DC
SERBP1	0.0144055917397672	-0.31966419740916	0.963	0.95	1	DC
MRPL13	0.0144111281833566	-0.303879458111176	0.677	0.72	1	DC
CDK11B	0.0144145777779645	-0.38596759791877	0.487	0.63	1	DC
INPPL1	0.0144420668015176	0.214064061577301	0.323	0.28	1	DC
HSF1	0.0144481545270198	-0.302792115071529	0.487	0.69	1	DC
CLUAP1	0.0144511829361783	-0.327969303633084	0.296	0.46	1	DC
CNBP	0.0145013646573465	-0.384920789096963	0.931	0.95	1	DC
SDHAF2	0.0145209132851983	-0.329865914312003	0.624	0.75	1	DC
INPP1	0.0146239821885689	-0.288194479732194	0.233	0.36	1	DC
MED19	0.0146383975199179	-0.356710586261108	0.46	0.66	1	DC
ARHGAP17	0.0146391388649882	0.244063646433818	0.571	0.47	1	DC
GADD45GIP1	0.014645574888604	-0.391499800177739	0.862	0.89	1	DC
TRIM4	0.0146492621513846	-0.20119431359047	0.455	0.56	1	DC
TNFAIP2	0.0146932507312806	-1.20238806974357	0.423	0.62	1	DC
TUFM	0.0147530480793108	-0.310153954402344	0.815	0.85	1	DC
LDAH	0.0148986494147379	-0.211167983674194	0.233	0.33	1	DC
MRPL46	0.0149063176534384	-0.314314910777487	0.423	0.56	1	DC
FAM228B	0.0149419720666671	-0.250229798198793	0.19	0.34	1	DC
REXO4	0.0150087539993712	-0.345540020041248	0.593	0.74	1	DC
RBM39	0.0152321543568526	-0.433762354307207	0.958	0.95	1	DC
EIF3A	0.0152473229594035	-0.358555950923012	0.968	0.89	1	DC
ZFAS1	0.0152541340480237	-0.290860708785745	1	0.99	1	DC
BATF	0.0152637201819219	-0.576420386322441	0.677	0.78	1	DC
HNRNPAB	0.0152645222479916	-0.350669114141058	0.804	0.86	1	DC
RFC1	0.0152802046901941	-0.312089592046316	0.73	0.77	1	DC
IFNGR1	0.0152823441683715	-0.45478376861125	0.582	0.74	1	DC
RAB14	0.0152874395181924	-0.332318643636008	0.751	0.85	1	DC
RPS3	0.0152943677591517	-0.301262691164798	1	1	1	DC
MORF4L1	0.015347969948204	-0.381396855268663	0.958	0.96	1	DC
PTGER4	0.0154228174582459	-0.357469207691843	0.46	0.53	1	DC
DEDD	0.0154277247336651	-0.205358694936897	0.307	0.44	1	DC
TAF9	0.015492866680434	-0.393658840858562	0.571	0.65	1	DC
TUBGCP2	0.0155114021206435	-0.360390781325461	0.593	0.77	1	DC
ATG12	0.0156035989467663	-0.303914491562469	0.746	0.79	1	DC
ALDH2	0.0156180415245196	-0.624812247653171	0.513	0.54	1	DC
GCSH	0.0156847371878516	-0.233159610251763	0.365	0.46	1	DC
PTPRA	0.0156922628612563	-0.36393503794184	0.746	0.81	1	DC
NAPG	0.0158002695372069	-0.335842334527835	0.349	0.49	1	DC
TOMM20	0.0158106988730003	-0.223571065499134	0.937	0.93	1	DC
SSR3	0.0158161778633636	-0.396792633938817	0.847	0.89	1	DC
KLF13	0.0158184142919164	-0.470323429888248	0.815	0.8	1	DC
CMPK1	0.0159237137350162	-0.460768946428666	0.751	0.81	1	DC
S100A10	0.0159875038448544	-0.458954615809051	0.873	0.93	1	DC
ASXL1	0.016079819532314	-0.367618653608788	0.746	0.79	1	DC
CALM3	0.0161123203179273	-0.394383648696659	0.878	0.92	1	DC
ERH	0.0161311019771654	-0.321218726524576	0.899	0.91	1	DC
SLU7	0.0161682185977954	-0.432319489305584	0.635	0.79	1	DC
GTSF1	0.0162124665919443	-0.249765804678282	0.095	0.12	1	DC
MSRB2	0.016327955584025	-0.272023189061048	0.36	0.46	1	DC
BCL7B	0.0163550145155774	-0.347117213187813	0.55	0.67	1	DC
SNHG25	0.0163877924768208	-0.325998627057931	0.63	0.69	1	DC
PAK1	0.0163960772961922	-0.553101770364604	0.593	0.79	1	DC
BSG	0.0163973074558444	-0.374257451233769	0.82	0.9	1	DC
LINC01268	0.0163993848922018	-0.234413727894026	0.021	0.13	1	DC
TXNDC12	0.0164285754682808	-0.383110857825545	0.524	0.7	1	DC
BAG5	0.0164451942881996	-0.313358110671086	0.556	0.64	1	DC
ETF1	0.01644540317344	-0.311445364629697	0.667	0.74	1	DC
RPL7A	0.0164565684381691	-0.289987486182864	1	0.99	1	DC
LINC02245	0.0164762344138691	0.233066106924485	0.317	0.25	1	DC
HSBP1	0.0165112712686201	-0.360696663875295	0.72	0.83	1	DC
TMEM87B	0.0165418656248682	-0.360985241361434	0.466	0.6	1	DC
GUK1	0.0165473636829219	-0.316461741646473	0.947	0.98	1	DC
SNN	0.0165642129212968	-0.418146412630619	0.481	0.62	1	DC
MYL6	0.0165744827171103	-0.432734670919099	0.995	0.99	1	DC
PIK3R1	0.0165970235417237	-0.282198410370018	0.688	0.71	1	DC
LAT	0.0166134288419201	-0.348722870108074	0.55	0.59	1	DC
NENF	0.0166340882833199	-0.460535651628531	0.72	0.85	1	DC
CYP7B1	0.01663794609374	-0.274530044671623	0.127	0.21	1	DC
TPGS1	0.0166496761869891	-0.25432118732759	0.455	0.54	1	DC
FGFR1OP2	0.0166516128811432	-0.299786137024904	0.735	0.75	1	DC
HOTAIRM1	0.0166849312352254	0.270808793926282	0.492	0.43	1	DC
RPS3A	0.0167060659668034	-0.336554258651867	1	1	1	DC
STAU1	0.01682054255134	-0.324706516624083	0.714	0.79	1	DC
PITPNB	0.0168285567968018	-0.293131027777158	0.677	0.76	1	DC
ZCRB1	0.0168850102080353	-0.288436278951882	0.852	0.83	1	DC
SNRNP27	0.0169518823651384	-0.351125735458651	0.725	0.74	1	DC
BCL2A1	0.0169646499184279	-0.624886547885503	0.757	0.9	1	DC
ARL6IP4	0.0169932380628011	-0.393594883307791	0.963	0.93	1	DC
HSPD1	0.0170461766490329	-0.31624858991706	0.868	0.85	1	DC
VARS	0.0171705513754062	-0.235727059838058	0.265	0.42	1	DC
THOC2	0.0172687442459006	-0.426154229370992	0.762	0.85	1	DC
NARF	0.0172887693898898	-0.295031499042779	0.646	0.71	1	DC
CASP7	0.0173473855741427	-0.316197319614595	0.476	0.62	1	DC
RPS21	0.017362910856373	-0.30753802981899	1	1	1	DC
RWDD1	0.0173976800448169	-0.32516901916338	0.931	0.88	1	DC
NOP56	0.0174130641930687	-0.341159382504797	0.73	0.8	1	DC
DYNC1I2	0.0174487548724609	-0.495123967905774	0.757	0.84	1	DC
IL6ST	0.0175360555724844	-0.414285566475322	0.614	0.63	1	DC
MAD2L1	0.0176395761679521	-0.209688365302947	0.138	0.25	1	DC
APLP2	0.0176486762000932	-0.562095577557921	0.561	0.66	1	DC
PGRMC1	0.0176965369875538	-0.267970672236576	0.238	0.39	1	DC
COMMD7	0.0176991899230655	-0.369047643455913	0.614	0.73	1	DC
TDP1	0.0177629590016498	-0.217230716220669	0.286	0.38	1	DC
MAGED2	0.0178335444031929	-0.284180214705342	0.386	0.56	1	DC
SNRPN	0.0178419336917739	-0.413252757502895	0.646	0.71	1	DC
THUMPD1	0.0178657600784975	-0.285805713492452	0.683	0.68	1	DC
SIRT7	0.0178823910366357	-0.304444666753426	0.524	0.69	1	DC
HSP90B1	0.0178887805578476	-0.499160938204071	0.947	0.9	1	DC
PITPNA	0.0179351987105501	-0.37429601514072	0.762	0.69	1	DC
CNOT10	0.0179410431954656	-0.370513052460412	0.349	0.6	1	DC
THAP7	0.0179718796255446	-0.306355490527021	0.312	0.48	1	DC
CMTR1	0.0180214712925911	-0.288569497940931	0.402	0.5	1	DC
PSMD6	0.0182316139136649	-0.356959248185981	0.677	0.77	1	DC
SRP14	0.0182360037440044	-0.415291683879024	0.989	0.99	1	DC
YWHAG	0.0182605208427882	-0.30437943906953	0.767	0.75	1	DC
NR3C1	0.0182818029528385	-0.312665173558394	0.82	0.87	1	DC
XPA	0.0182837866359329	-0.323875750226028	0.513	0.69	1	DC
ZNF639	0.0184274938690929	-0.321627306261345	0.423	0.52	1	DC
SCO2	0.0184584313373562	-0.367465307085731	0.513	0.68	1	DC
SEC11A	0.0185627169852167	-0.257027914322757	0.921	0.9	1	DC
UBE2L3	0.0186489185471215	-0.292581638950684	0.921	0.94	1	DC
C17orf49	0.01873787390379	-0.414619816573173	0.942	0.93	1	DC
DNAJC9	0.0187504134978427	-0.323932284747894	0.397	0.53	1	DC
PNPLA2	0.0187801445532866	-0.258236237330973	0.608	0.64	1	DC
SLC6A6	0.0187927778854145	-0.372616501585468	0.709	0.77	1	DC
CDC5L	0.0188374614081764	-0.310073246447811	0.624	0.77	1	DC
PRR14L	0.0189226112273285	-0.304039926944097	0.519	0.61	1	DC
ATRX	0.0189606781322654	-0.453522049867477	0.857	0.86	1	DC
FTH1	0.0190123852232955	-1.22849589346796	1	1	1	DC
NACA	0.0190441060480206	-0.313145368291126	1	1	1	DC
ST20-AS1	0.0190663696877616	-0.209688365302947	0.148	0.24	1	DC
HLA-DRB1	0.0190838437519407	-0.728785265170123	0.974	1	1	DC
WASF2	0.0190904109547942	-0.364727853643202	0.852	0.9	1	DC
ATP5PO	0.0191027457348438	-0.358868750282655	0.873	0.91	1	DC
YWHAH	0.0191753161850307	-0.455414258103802	0.698	0.81	1	DC
IGHA2	0.0192322493963555	0.840605666049857	0.249	0.26	1	DC
DDX18	0.0192860986006838	-0.341416524478722	0.836	0.9	1	DC
COQ10B	0.0193175511337592	-0.286881147788162	0.561	0.69	1	DC
SMARCA5	0.0193228559332645	-0.309888219264403	0.878	0.86	1	DC
OSTC	0.0193652351832767	-0.277585832375041	0.767	0.91	1	DC
COMT	0.0194283029846618	-0.33505481930412	0.656	0.76	1	DC
ARMCX3	0.0194580213064001	-0.246090067837869	0.54	0.64	1	DC
ADTRP	0.0195602993957948	-0.516831964531126	0.175	0.4	1	DC
SMAD7	0.0195765681433327	0.208247204084669	0.646	0.61	1	DC
EXOSC4	0.0195841491593427	-0.231269189730703	0.296	0.43	1	DC
AC016949.1	0.019585422834962	-0.217946516305256	0.143	0.25	1	DC
RHOF	0.0195903907704152	-0.442440460286992	0.735	0.84	1	DC
NUDT14	0.0195962793342333	-0.308332752762361	0.18	0.38	1	DC
KCMF1	0.0195984143120953	-0.208836097860542	0.64	0.73	1	DC
GPBP1	0.0196189832080332	-0.457509546605277	0.889	0.91	1	DC
NIPSNAP2	0.0196588532866405	-0.348329940555404	0.471	0.59	1	DC
ZSWIM6	0.019659167943423	-0.371693750652909	0.286	0.5	1	DC
IDH3B	0.0196629204166602	-0.306528506662131	0.587	0.66	1	DC
HIGD2A	0.0197429629025705	-0.350547911516401	0.921	0.93	1	DC
CLPP	0.0197478736922951	-0.420093231518152	0.603	0.77	1	DC
MRPL14	0.0197583848866935	-0.341935233580709	0.714	0.82	1	DC
TMCC3	0.0197782734572103	-0.202179200446939	0.513	0.61	1	DC
PTPN22	0.0198403079047762	-0.295455883526171	0.381	0.51	1	DC
PRPS2	0.0198580820684749	-0.24680809141921	0.286	0.45	1	DC
CEBPZ	0.0199414012707935	-0.322435904215223	0.815	0.81	1	DC
WWC3	0.0199805281379877	0.218302437522033	0.429	0.38	1	DC
PARP14	0.0200435134592645	-0.407385196009518	0.836	0.82	1	DC
ERP44	0.0200902227411747	-0.387871517747568	0.529	0.76	1	DC
TUBB6	0.0201259878013215	-0.248775908081906	0.243	0.39	1	DC
MRPL43	0.0202607148030369	-0.335310843269457	0.587	0.71	1	DC
YPEL5	0.0202882921223767	-0.286226001061394	0.783	0.83	1	DC
CERNA2	0.0202974053708446	0.204332923806785	0.116	0.05	1	DC
COX5A	0.0203035361161592	-0.421238666506477	0.931	0.94	1	DC
FBXO25	0.0203538489579572	-0.274842012461981	0.344	0.55	1	DC
PEBP1	0.0204168642458832	-0.356183636725047	0.968	0.96	1	DC
RPIA	0.0204225773306947	-0.24031432933371	0.46	0.59	1	DC
TXNDC17	0.0205312661857383	-0.270918791119244	0.82	0.82	1	DC
ALPK1	0.0205691340844167	-0.387871517747568	0.317	0.49	1	DC
DEPP1	0.0206136140368732	-0.31847339225922	0.026	0.1	1	DC
DDRGK1	0.0206764208758666	-0.357782939353597	0.434	0.64	1	DC
AOC1	0.020677021706144	-1.26234063566371	0.058	0.25	1	DC
FAM133B	0.0206795748028397	-0.391862959067052	0.804	0.86	1	DC
HLA-DRA	0.0206899516932658	-0.685441178597443	0.963	1	1	DC
CCDC91	0.0206963048832508	-0.326666367549883	0.444	0.59	1	DC
ZNRF1	0.0206987871897489	-0.410699447201829	0.529	0.63	1	DC
DERL1	0.0207331084470457	-0.321055176294774	0.614	0.71	1	DC
A2M-AS1	0.0207641044564288	0.230477151468135	0.201	0.1	1	DC
RAPGEF6	0.0208144750997894	-0.288754684391463	0.646	0.75	1	DC
DNAJC21	0.0208449111705167	-0.360330426354804	0.82	0.85	1	DC
HIVEP2	0.0208462751210036	-0.272023189061048	0.587	0.64	1	DC
TDRD3	0.0208630567723446	-0.310432091098963	0.249	0.42	1	DC
TCTEX1D2	0.020877101327401	-0.249303112560965	0.249	0.41	1	DC
MIR181A1HG	0.020946723081479	-0.313405840148234	0.249	0.38	1	DC
RER1	0.0210322133402271	-0.22917377172851	0.852	0.85	1	DC
PSME2	0.0210343788443048	-0.558636674124018	0.921	0.98	1	DC
ZNF286A	0.021095305868818	-0.205169243052751	0.217	0.29	1	DC
MICOS10	0.0210953677333817	-0.406811389763809	0.825	0.89	1	DC
OST4	0.0212237522398495	-0.435827157300232	0.995	0.98	1	DC
COX6A1	0.0212971058644613	-0.323286582180606	0.984	0.96	1	DC
MSH2	0.0213478685685701	-0.230330240761088	0.249	0.41	1	DC
CLNS1A	0.0214187340617229	-0.369979466540714	0.772	0.83	1	DC
UBE2I	0.0215143571184206	-0.289029614366739	0.931	0.93	1	DC
ECHS1	0.0215360174569502	-0.276617378106719	0.757	0.78	1	DC
SUSD3	0.021546114163216	-0.347229533250222	0.27	0.44	1	DC
AGPAT3	0.0217009918233405	-0.331858139387189	0.651	0.75	1	DC
MRPS15	0.0217241440783575	-0.285631635268276	0.656	0.76	1	DC
SAT1	0.0217617313717358	-0.675653052080247	0.931	1	1	DC
TXNL4A	0.021816487924554	-0.2987775909183	0.741	0.8	1	DC
MFN1	0.021830506831412	-0.261633050657182	0.46	0.5	1	DC
VCL	0.0218806728624621	-0.263034405833794	0.265	0.41	1	DC
DCUN1D5	0.0219475401101959	-0.280230794559598	0.672	0.69	1	DC
MED8	0.0221302363218479	-0.289029614366738	0.413	0.57	1	DC
JAK1	0.0221978222933971	-0.416779480220672	0.931	0.95	1	DC
LPP	0.0222013096411779	-0.402771780415927	0.513	0.65	1	DC
PHB2	0.0223689503264022	-0.310992687585864	0.836	0.81	1	DC
YBX1	0.0224243312659851	-0.37999414432863	0.989	1	1	DC
FKBP1A	0.0224839166773045	-0.43730071692591	0.825	0.9	1	DC
ACAP1	0.0225884879521733	-0.345421266824785	0.624	0.79	1	DC
RBM15B	0.0226139476272817	-0.242821184944285	0.471	0.54	1	DC
UTP18	0.0226751611575721	-0.270413936199391	0.513	0.6	1	DC
RBBP6	0.0226795167531401	-0.371870169113836	0.751	0.87	1	DC
EIF2AK1	0.0226878935682521	-0.301002256032814	0.704	0.71	1	DC
NUP42	0.0226931378451436	-0.280956313831056	0.487	0.55	1	DC
ZNF581	0.0227102925870747	-0.370536906742291	0.386	0.58	1	DC
NDUFS4	0.0227949491546845	-0.242696980644704	0.725	0.78	1	DC
PHGDH	0.0230140856384052	0.230991389591879	0.175	0.09	1	DC
BORCS7	0.0230615877593741	-0.307428525192248	0.46	0.65	1	DC
POLR2E	0.023109613963508	-0.466277148563243	0.735	0.85	1	DC
MTSS1	0.0232436900138238	-0.292714284707228	0.751	0.81	1	DC
UQCR10	0.0233838659379922	-0.357794161879945	0.974	0.93	1	DC
VHL	0.0234382633409086	-0.22860090876992	0.513	0.63	1	DC
GPATCH8	0.0236311690686048	-0.305095010666697	0.714	0.84	1	DC
CPSF4	0.0236766266560177	-0.219467544428106	0.228	0.36	1	DC
CEP290	0.0236906555569171	-0.272023189061049	0.439	0.51	1	DC
NTMT1	0.0236980520486587	-0.344650989148446	0.423	0.59	1	DC
UTRN	0.0237484054491441	-0.343339202590275	0.582	0.66	1	DC
ABRACL	0.0238643247278059	-0.354553900489207	0.852	0.85	1	DC
GARS-DT	0.0238776978565924	-0.270413936199391	0.471	0.58	1	DC
UBALD2	0.0239167394870453	-0.406952769147157	0.688	0.68	1	DC
APIP	0.0240143951940922	-0.353696128751453	0.381	0.61	1	DC
TOR1AIP2	0.0241419605918409	-0.380836676199974	0.593	0.69	1	DC
IGHG1	0.0241938831138552	-0.839122955921695	0.291	0.37	1	DC
PRRC1	0.0242012706669745	-0.209165630763046	0.434	0.48	1	DC
ATP6V0E1	0.0242523168239936	-0.387254255981434	1	0.99	1	DC
CREG1	0.0243957288688341	-0.646840328757036	0.418	0.61	1	DC
FAM91A1	0.0244709968556586	-0.241925379239696	0.503	0.6	1	DC
CSNK2A2	0.024489158993547	-0.250582664787538	0.635	0.66	1	DC
FYB1	0.0245810787426359	-0.52098240968312	0.667	0.72	1	DC
PSMB5	0.0246565398133377	-0.322057478775247	0.64	0.78	1	DC
COMMD3	0.0246840698719555	-0.397963985919902	0.667	0.75	1	DC
C2CD2	0.024725958981418	-0.211433209346581	0.132	0.2	1	DC
GSPT2	0.0247357522732132	-0.236126532370277	0.328	0.45	1	DC
SNRPG	0.0247622249324651	-0.35381552255637	0.968	0.97	1	DC
DYNLL1	0.0247666463812538	-0.452091479062186	0.963	0.97	1	DC
RSRC1	0.0248401821176511	-0.307158079031386	0.619	0.61	1	DC
NAPRT	0.0248496139629154	-0.343916107542834	0.307	0.49	1	DC
EEF1A1	0.0248539054500886	-0.4605504856619	1	1	1	DC
BIRC3	0.0248960951236406	-0.752543527386641	0.942	0.97	1	DC
OMA1	0.0250324610559908	-0.24031432933371	0.296	0.4	1	DC
RNH1	0.0250658200558588	-0.48177165662905	0.677	0.8	1	DC
WDR55	0.025166071838659	-0.299072228934415	0.27	0.42	1	DC
CYBA	0.0251717390149804	-0.486241478897336	0.979	0.98	1	DC
CDK12	0.0251729126746077	-0.295455883526171	0.704	0.72	1	DC
GFM2	0.025200726401612	-0.277280655687658	0.317	0.41	1	DC
MXI1	0.0252273031140465	-0.37018228373531	0.392	0.57	1	DC
ABHD13	0.0252338886854921	-0.218533813297241	0.418	0.48	1	DC
RNASEH1	0.0252744866383267	-0.201116441621062	0.587	0.64	1	DC
NFE2L2	0.0253149091852013	-0.407598880483585	0.905	0.95	1	DC
CMIP	0.0253469596330461	-0.400008985474819	0.566	0.76	1	DC
NUCKS1	0.0253690902839343	-0.388126952422614	0.926	0.91	1	DC
HIKESHI	0.0254418857506882	-0.333423733725192	0.619	0.68	1	DC
MAF	0.0255395159122718	-0.698065163129595	0.503	0.55	1	DC
POP7	0.0256291955565686	-0.221935800018856	0.471	0.62	1	DC
SERP1	0.0256630926029752	-0.340424693936012	0.958	0.97	1	DC
SDHAF1	0.0256909684236455	-0.223506041647157	0.296	0.43	1	DC
FSTL3	0.0257197805898661	-0.316228118462671	0.079	0.17	1	DC
RAD23A	0.0257316349184158	-0.408052928018817	0.825	0.89	1	DC
DHRS7	0.0258215308268139	-0.3068819462727	0.778	0.85	1	DC
PPIL4	0.0258340730984088	-0.277928621133488	0.556	0.66	1	DC
ACTG1	0.0258636220810368	-0.412422312765103	0.984	1	1	DC
INTS10	0.0259826837564146	-0.258545066410797	0.481	0.62	1	DC
METRNL	0.0260075171496123	-0.284860768286972	0.286	0.45	1	DC
EIF5	0.026055517846358	-0.266689744758008	0.942	0.92	1	DC
MRPS18B	0.0261053025541382	-0.294049495391048	0.571	0.73	1	DC
KLHL20	0.0261274701786448	-0.24031432933371	0.323	0.41	1	DC
IFI30	0.0262277172321593	-1.54753826899507	0.841	0.89	1	DC
NSD3	0.0262590431157715	-0.430836235383136	0.841	0.83	1	DC
RPS15	0.0263302002144087	-0.308280084892798	1	1	1	DC
MOB2	0.0263404515509693	-0.250961573533219	0.312	0.45	1	DC
FNBP1	0.0263747692728378	-0.333423733725192	0.984	0.99	1	DC
TMEM256	0.0263949309044074	-0.362135030366719	0.778	0.85	1	DC
STX2	0.0264261707904402	-0.273799751038773	0.238	0.36	1	DC
ZC3H13	0.0265105909706794	-0.40441556529663	0.836	0.79	1	DC
EEF1G	0.0266340481738287	-0.356279374405516	0.995	1	1	DC
CCDC167	0.0266527057705975	-0.347343711164958	0.513	0.58	1	DC
MPG	0.0266723614115796	-0.321145403946755	0.635	0.72	1	DC
TTYH2	0.0266993911162554	-0.257037686924837	0.079	0.26	1	DC
PLEKHJ1	0.0267439059813762	-0.266799001837724	0.619	0.71	1	DC
CALM2	0.026745184192944	-0.397107753141112	0.995	0.98	1	DC
CD69	0.0267987216266708	-0.510616735631543	0.529	0.6	1	DC
AGK	0.0269031218711322	-0.24031432933371	0.402	0.49	1	DC
FIS1	0.0269142661961279	-0.395887820671845	0.825	0.87	1	DC
TFEB	0.0269454029360652	0.313466516139166	0.413	0.33	1	DC
KTN1	0.0270598941658802	-0.356959248185981	0.958	0.97	1	DC
COX6C	0.02716525099885	-0.29412287731202	0.995	1	1	DC
PPP2CA	0.0271689067313034	-0.33679058482359	0.799	0.86	1	DC
ZNF22	0.0272432681952779	-0.341126341669304	0.656	0.75	1	DC
LINC00426	0.0273208954070631	0.234770553615072	0.317	0.16	1	DC
CYTH1	0.0273391198258198	-0.351302653833686	0.937	0.87	1	DC
MAP1LC3B	0.027376035457549	-0.328280430449232	0.931	0.88	1	DC
RB1CC1	0.0274320873753463	-0.278975949702815	0.799	0.78	1	DC
COX14	0.0274754310710394	-0.388253587411053	0.868	0.91	1	DC
ARHGEF18	0.0275181578811907	-0.282076853724971	0.333	0.46	1	DC
FYTTD1	0.0275591447280581	-0.322203195243993	0.82	0.82	1	DC
AC015871.1	0.0275840527416355	-0.352039411892539	0.397	0.48	1	DC
MZT1	0.0276791734073363	-0.223240815974769	0.487	0.59	1	DC
FBL	0.0277617399523549	-0.2786579302943	0.81	0.87	1	DC
STRN4	0.0277866610161568	-0.216542433429573	0.254	0.37	1	DC
SRP19	0.0279265860264568	-0.259230420327232	0.878	0.85	1	DC
CD3G	0.0279866392011757	-0.370145348851195	0.603	0.63	1	DC
LRRC75A	0.0280252050868598	-0.282134505028337	0.265	0.35	1	DC
TMEM14B	0.0281028146605541	-0.34266042399677	0.862	0.9	1	DC
ARL6IP5	0.028115363839378	-0.382468159218235	0.952	0.96	1	DC
MRPL38	0.0281938070357471	-0.3114584022284	0.54	0.68	1	DC
HOMER2	0.0285164890701788	0.298844481774321	0.28	0.14	1	DC
UBE2E1	0.0285267450950902	-0.253570426035977	0.497	0.59	1	DC
PIK3C2A	0.0286383840432295	-0.250007725537554	0.503	0.6	1	DC
NSUN6	0.0286385067953668	-0.268770775382939	0.254	0.35	1	DC
CBWD1	0.0286642104722303	-0.35471851208842	0.323	0.52	1	DC
AC103591.3	0.028678456637495	-0.296465977726522	0.249	0.41	1	DC
ALYREF	0.0286833388525393	-0.286629522246251	0.598	0.68	1	DC
PTPN2	0.0286903963551029	-0.351082400221698	0.746	0.81	1	DC
MBNL1	0.0287010509917414	-0.308292406120651	0.915	0.92	1	DC
ADGRE5	0.0287026531507599	0.222476301393502	0.624	0.57	1	DC
ZADH2	0.0287845428236072	-0.247191336081113	0.397	0.5	1	DC
MTERF4	0.0288136248783124	-0.279361999334746	0.672	0.76	1	DC
RALB	0.0289153588003062	-0.40381306161659	0.344	0.59	1	DC
GRK3	0.028930137106994	-0.419981553277896	0.603	0.69	1	DC
CCL3	0.0291843355783344	-0.513995979367013	0.09	0.19	1	DC
GTF3C2	0.0292255526652587	-0.201116441621062	0.386	0.46	1	DC
CLIC1	0.0293087930502763	-0.392057219866901	0.931	0.94	1	DC
HSPA5	0.0294108488555541	-0.486994122317202	0.799	0.88	1	DC
OTULIN	0.0294511011329213	-0.405065401140444	0.714	0.79	1	DC
MSN	0.0294631651294636	-0.294534720331597	0.884	0.88	1	DC
STAT5B	0.0296029882683348	-0.276115050761557	0.55	0.59	1	DC
AHR	0.0297941803218832	-0.385138770269347	0.529	0.69	1	DC
POP4	0.0298595219943606	-0.287493230501394	0.561	0.7	1	DC
TTF1	0.0299791725564391	-0.215930170706751	0.529	0.61	1	DC
PPP1R2	0.0300051367505189	-0.307597746357287	0.889	0.9	1	DC
EPSTI1	0.0301602874705945	-0.645131986294675	0.619	0.79	1	DC
BBC3	0.0301674157142183	-0.246618906187919	0.291	0.42	1	DC
ACTR2	0.0302802453339357	-0.31121958722413	0.974	0.94	1	DC
TMEM126A	0.0303649885107353	-0.215003240804523	0.534	0.66	1	DC
PRDX3	0.0304174576491915	-0.241411018889287	0.72	0.76	1	DC
CD6	0.0305098149804626	-0.289683418195192	0.608	0.64	1	DC
PHF11	0.0305328239438186	-0.462786477400078	0.63	0.78	1	DC
ZC3H18	0.0305451360780278	-0.338161652731855	0.63	0.65	1	DC
CD86	0.0305567889377266	-0.507921464957328	0.656	0.8	1	DC
IDH3G	0.0305720141413957	-0.321928094887362	0.571	0.63	1	DC
ATXN7L3B	0.0306726008766719	-0.283534857932833	0.72	0.78	1	DC
NINJ1	0.0306749778843943	-0.351250730697066	0.709	0.76	1	DC
EFHD2	0.0307733986593479	-0.396224520741262	0.772	0.79	1	DC
HNRNPA2B1	0.0308087369802249	-0.380994979271498	0.974	0.97	1	DC
FBXO33	0.0308161209466271	-0.232301809282326	0.407	0.48	1	DC
PIKFYVE	0.0309005112387168	0.200055222851191	0.55	0.53	1	DC
GOLGA2	0.030934863769494	-0.358085787959461	0.503	0.63	1	DC
CFDP1	0.0309645582517237	-0.380149670369832	0.704	0.84	1	DC
IKZF2	0.0311018900265881	0.282820856999472	0.407	0.26	1	DC
CHMP5	0.031141321449976	-0.401327798226996	0.767	0.88	1	DC
SUPT16H	0.0311577306795916	-0.386111059883131	0.788	0.88	1	DC
SNAP29	0.0311919699510048	-0.308112645196004	0.497	0.62	1	DC
MANF	0.031217972208662	-0.335124022715031	0.598	0.7	1	DC
IFT43	0.0312490893123264	-0.366185028882546	0.339	0.52	1	DC
CCDC130	0.0312709566256932	-0.264075687034457	0.333	0.49	1	DC
ABCF1	0.0313117240942573	-0.3416677278201	0.804	0.83	1	DC
AC058791.1	0.0314096741477482	-0.27392272197653	0.407	0.49	1	DC
DDOST	0.0315930418737292	-0.28544370482337	0.63	0.76	1	DC
MMD	0.0315940085695897	-0.311125066616417	0.423	0.5	1	DC
CBX5	0.0316366227610764	-0.266309537866655	0.677	0.75	1	DC
FAH	0.0316382960850156	-0.228515758015443	0.138	0.25	1	DC
TRIP10	0.0317147645345048	-0.434784448684433	0.608	0.65	1	DC
RNPS1	0.0317317714975012	-0.383913504178885	0.831	0.93	1	DC
FIBP	0.0317384314326584	-0.237208418465888	0.709	0.81	1	DC
TRIB1	0.0317554910038354	-0.395433396000617	0.302	0.46	1	DC
HAX1	0.0318423369057433	-0.334693153112758	0.788	0.86	1	DC
CUEDC2	0.0319087718210972	-0.351616850491161	0.603	0.66	1	DC
TP53BP2	0.0321628990460719	-0.242127899705641	0.444	0.52	1	DC
MRPL28	0.0321869808006604	-0.396115511842477	0.487	0.69	1	DC
WDR7	0.0322070181646935	-0.204058443959873	0.317	0.44	1	DC
IL32	0.0322247722371801	-0.885639006169463	0.788	0.92	1	DC
YIPF4	0.0322582693519397	-0.303749815531088	0.778	0.8	1	DC
FEM1B	0.0323125255642545	-0.230808667242305	0.476	0.57	1	DC
HIST2H2AC	0.0323194303695861	-0.412687012249845	0.392	0.48	1	DC
ARHGAP21	0.0323789968686137	-0.261273947969356	0.212	0.36	1	DC
PARL	0.0324714350483107	-0.251208970437004	0.513	0.68	1	DC
LCP2	0.0325214331914843	-0.248761336655807	0.593	0.59	1	DC
PCMT1	0.0325385296288118	-0.247763135108838	0.635	0.69	1	DC
SH3GLB1	0.0325582280947783	-0.333423733725192	0.857	0.86	1	DC
TOR4A	0.0326733494165063	-0.274530044671623	0.153	0.31	1	DC
UBE2M	0.0327372139907206	-0.292412017026722	0.624	0.73	1	DC
NAP1L1	0.032740205561106	-0.304664740743767	0.989	0.99	1	DC
SPAG7	0.0327498403248857	-0.43188637261088	0.762	0.82	1	DC
PMM2	0.0328818348525401	-0.220655803563242	0.312	0.43	1	DC
ATG101	0.0329039855847486	-0.205047699208799	0.481	0.57	1	DC
SF3A1	0.0329079325835091	-0.402318814936259	0.72	0.79	1	DC
CDC37	0.0329140204665007	-0.442114562531555	0.841	0.91	1	DC
IGBP1	0.0329339214797622	-0.359418942258136	0.698	0.85	1	DC
GMPR2	0.0330398553161729	-0.392099641052799	0.265	0.5	1	DC
CHMP4B	0.0331989476344117	-0.407805930047768	0.799	0.89	1	DC
TCAIM	0.0334447051408268	-0.207892851641333	0.185	0.31	1	DC
GPN1	0.0334562445534292	-0.200785965147073	0.418	0.51	1	DC
MRPL34	0.0334570539961376	-0.33218163718623	0.683	0.81	1	DC
UQCR11	0.0334809201493488	-0.329996903038253	1	1	1	DC
CHORDC1	0.0335231973935229	-0.348297010206722	0.534	0.72	1	DC
IKZF1	0.0337077266285277	-0.434677924502405	0.857	0.93	1	DC
MOB1A	0.0337788371967703	-0.316274110791656	0.937	0.93	1	DC
ESF1	0.0338794117952017	-0.304415286655045	0.661	0.74	1	DC
WRN	0.0339480491028135	-0.234413727894026	0.36	0.47	1	DC
NDUFV2	0.0339931370441205	-0.244904174263384	0.937	0.9	1	DC
IDI1	0.0340612723922271	-0.220096049915059	0.709	0.77	1	DC
RAD50	0.0340703319137245	-0.410446153949037	0.656	0.68	1	DC
ZC3H12A	0.034099274201056	-0.273481193268909	0.259	0.39	1	DC
RHNO1	0.0341343040384196	-0.299871174014165	0.286	0.44	1	DC
WDR70	0.0341446078636156	-0.279267963678286	0.524	0.68	1	DC
HIRIP3	0.0342246873153316	-0.251322653510298	0.185	0.32	1	DC
ILF3	0.0343314464173382	-0.336972800806263	0.783	0.83	1	DC
LSM4	0.0343911700148807	-0.334720538343644	0.757	0.84	1	DC
BTG3	0.0346378953687267	-0.344650989148446	0.487	0.66	1	DC
NSMCE2	0.0347071164918773	-0.212352499832033	0.434	0.56	1	DC
SF3B3	0.0349003937954249	-0.220490204958734	0.603	0.71	1	DC
PSMC6	0.034983488998306	-0.292201070998679	0.794	0.82	1	DC
FAM76A	0.0349962312842558	-0.211831953176236	0.307	0.38	1	DC
PRPF40A	0.0350465717585873	-0.27235858253946	0.942	0.9	1	DC
ATP6AP2	0.0350739220836251	-0.471216114226695	0.646	0.76	1	DC
TXN	0.0351559384200397	-0.939102512879287	0.984	0.99	1	DC
PSMD14	0.0352029084424658	-0.339485486512393	0.683	0.79	1	DC
N4BP2L1	0.0352084271302837	-0.362767695307336	0.598	0.69	1	DC
RNF213	0.0352198114259285	-0.664008226139317	0.852	0.91	1	DC
ADAM17	0.0353776268353804	-0.400354741844179	0.487	0.61	1	DC
NAA20	0.0354249330635481	-0.295906655297028	0.693	0.79	1	DC
RANBP3	0.0354728384029808	-0.264240168579191	0.392	0.51	1	DC
IDH2	0.0354769440262987	-0.427910600580482	0.587	0.8	1	DC
VPS35L	0.0354804195265023	-0.247008981907719	0.28	0.39	1	DC
NOSIP	0.0355243873809351	-0.355000812263646	0.54	0.65	1	DC
SPIB	0.0356377921137025	0.257152373459491	0.503	0.41	1	DC
VIM	0.0356586383870649	-0.438099094102791	0.979	0.97	1	DC
MRPL52	0.0356844728249962	-0.345956412292032	0.852	0.85	1	DC
TYROBP	0.0356854683167299	-1.12629364413329	0.36	0.6	1	DC
ALDOC	0.0357087838948944	-0.286118018946835	0.296	0.46	1	DC
BCS1L	0.0357687332584686	-0.203616386394338	0.127	0.24	1	DC
CCNT2	0.0357926179346074	-0.263034405833794	0.434	0.52	1	DC
CD5	0.0359572495680139	-0.344345020102538	0.392	0.5	1	DC
HSPE1	0.036138228133358	-0.329491916891661	0.915	0.93	1	DC
HSPB1	0.036144531621813	-0.586843050682264	0.466	0.67	1	DC
VAMP8	0.0361549801386539	-0.404905047318444	0.968	0.92	1	DC
CYLD	0.0361672954876896	-0.3388781638173	0.831	0.83	1	DC
RNF166	0.0363471484793538	-0.263171537628098	0.291	0.42	1	DC
NRDE2	0.0363647659918424	-0.360744339724704	0.45	0.6	1	DC
SNHG7	0.036388254635577	-0.280607035281744	0.704	0.74	1	DC
RPS25	0.0364100914923751	-0.308958098148937	1	1	1	DC
SERF2	0.0364255394227477	-0.396572418860331	1	0.99	1	DC
TMEM115	0.0365116179471124	-0.255421221723919	0.243	0.4	1	DC
RPL39	0.0365617856921102	-0.300953607551385	1	1	1	DC
MTIF3	0.0365860656124362	-0.380039093000323	0.661	0.7	1	DC
WDR48	0.0365909440957027	-0.288833582701121	0.519	0.6	1	DC
RXYLT1	0.036718354373315	-0.258876780360138	0.328	0.46	1	DC
UBAC2	0.0367402688715581	-0.249138179720716	0.439	0.63	1	DC
SMAD4	0.0367762465481272	-0.241962182215193	0.508	0.59	1	DC
DOCK2	0.0367779470118147	-0.304226093153903	0.656	0.72	1	DC
SOCS4	0.0367868811400211	-0.233758268888068	0.519	0.59	1	DC
CDIPT	0.0368736259762503	-0.247693859699308	0.45	0.57	1	DC
PDE7A	0.0368974772901692	0.29711980130486	0.667	0.63	1	DC
OPTN	0.0369304504931149	-0.378682346292908	0.608	0.72	1	DC
LAMP3	0.0369405246099749	-0.698923144148571	0.481	0.6	1	DC
SELENOT	0.0369942883185894	-0.344650989148446	0.82	0.86	1	DC
SENP7	0.0370105809595569	-0.313927558099395	0.349	0.53	1	DC
GLRX	0.037121981219405	-0.615362097283868	0.556	0.63	1	DC
SRA1	0.0371870440732774	-0.2250475726804	0.624	0.67	1	DC
PAK1IP1	0.0371958302759294	-0.248534836138679	0.365	0.46	1	DC
APOO	0.0373047794054928	-0.278717841635057	0.122	0.24	1	DC
HSD17B7	0.0373426019743105	-0.263983235227343	0.296	0.44	1	DC
TOMM40	0.0373912858980241	-0.296897857700078	0.407	0.51	1	DC
MCTS1	0.0374150519780793	-0.342258391099953	0.587	0.71	1	DC
TMEM258	0.0374723347337038	-0.316286173173463	0.963	0.99	1	DC
COMMD1	0.0375877038002243	-0.283092058175047	0.762	0.84	1	DC
CAAP1	0.0376880290322923	-0.21312950000748	0.386	0.52	1	DC
GSTK1	0.0378177395765772	-0.379916318967643	0.847	0.88	1	DC
TLE4	0.0379151643723849	-0.36244262719673	0.677	0.76	1	DC
TMEM245	0.0379637923366224	-0.201718054513369	0.55	0.61	1	DC
TMF1	0.0380025638848425	-0.333423733725192	0.751	0.78	1	DC
POGLUT1	0.0380164742624925	-0.466590185157386	0.471	0.71	1	DC
DCXR	0.0380581996763877	-0.322500084688955	0.667	0.76	1	DC
SPCS1	0.0380689683452958	-0.323721645775788	0.952	0.95	1	DC
GRINA	0.0381873354696306	-0.400605883472764	0.852	0.92	1	DC
ELOB	0.0382215099175409	-0.313208771660569	0.989	0.97	1	DC
RPF1	0.0382218694519618	-0.329757416527422	0.587	0.69	1	DC
SLC38A2	0.0382451881281537	0.312321455102104	0.831	0.74	1	DC
SMAD2	0.0383360521141975	-0.223957754339118	0.672	0.68	1	DC
IFI16	0.0383994950130845	-0.481433958739063	0.825	0.83	1	DC
NIBAN1	0.0385510320861722	-0.341291977058531	0.725	0.71	1	DC
DOP1B	0.0386296852316232	0.291067131182602	0.323	0.32	1	DC
DDX54	0.0386960595541141	-0.311227987610996	0.55	0.6	1	DC
BFAR	0.0387131573307571	-0.307158079031386	0.55	0.73	1	DC
DLEU1	0.0387203706859324	-0.262650659311811	0.312	0.45	1	DC
COPS5	0.0389164801797653	-0.273823591523962	0.571	0.66	1	DC
HSPB11	0.038933751610656	-0.229817464839255	0.725	0.79	1	DC
SLCO5A1	0.0390237974094	-0.366743806925218	0.317	0.39	1	DC
CYC1	0.0391851864401946	-0.424636759153463	0.63	0.78	1	DC
ZAP70	0.0392273078505809	-0.215268410763815	0.423	0.49	1	DC
TERF1	0.0394916344585728	-0.307500388659717	0.524	0.61	1	DC
VBP1	0.039555384307323	-0.243059706072527	0.651	0.71	1	DC
TSNAX	0.039588126877512	-0.297974897720902	0.64	0.74	1	DC
HIPK3	0.0397592333596512	-0.31050679633364	0.513	0.59	1	DC
HMGB1	0.0398018077871213	-0.303212486329944	1	0.98	1	DC
ITGB1BP1	0.0399045300259568	-0.353678878752458	0.529	0.71	1	DC
CDC42	0.0400098060828227	-0.449683366176447	0.979	0.96	1	DC
ASAP1-IT2	0.0400162993353612	-0.227017506720253	0.111	0.27	1	DC
APOL1	0.0400818476665042	-0.338389986618541	0.365	0.51	1	DC
DEK	0.0401153633773544	-0.358284721759218	0.947	0.94	1	DC
ITGA1	0.0402017678768386	0.331392074685179	0.381	0.35	1	DC
XPO1	0.0402248197802293	-0.385930127996726	0.751	0.82	1	DC
TUBA1C	0.0402613614773358	-0.61415210020881	0.64	0.72	1	DC
HNRNPK	0.040286394353112	-0.335553173286539	0.952	0.96	1	DC
PAXBP1	0.0404750163310036	-0.307923361431325	0.524	0.71	1	DC
CDK2AP1	0.0405570243466704	0.215661730667368	0.561	0.49	1	DC
FOXJ3	0.0406462648241182	-0.208682720284599	0.471	0.58	1	DC
TRIP4	0.0406772996682215	-0.234413727894026	0.392	0.51	1	DC
COPB1	0.040812454628742	-0.334495174577178	0.794	0.82	1	DC
LMAN2	0.040817202257158	-0.348661172969447	0.741	0.84	1	DC
PRPF31	0.0408732659266717	-0.270563709886615	0.608	0.74	1	DC
C1orf56	0.0410220488399244	-0.4050466615557	0.418	0.48	1	DC
TACC3	0.041116917376919	-0.305731999856143	0.265	0.45	1	DC
FMN1	0.0411880550449776	-0.22595903635664	0.069	0.13	1	DC
ZNF292	0.0412257980333489	-0.305757834620306	0.873	0.86	1	DC
PWWP3A	0.041331012274726	-0.324626785488033	0.434	0.58	1	DC
PIM2	0.0414075765508794	-0.476726211757741	0.545	0.68	1	DC
C22orf39	0.0414360400026766	-0.260305804521176	0.476	0.59	1	DC
FAM49A	0.0414875356301526	-0.449389751773517	0.481	0.65	1	DC
STIP1	0.041522509299673	-0.328638671159815	0.651	0.72	1	DC
UCHL5	0.0415934132590294	-0.243413567992597	0.524	0.69	1	DC
CRIP1	0.0416518819290663	-0.515976554429165	0.963	0.96	1	DC
HAGH	0.0416927652099666	-0.296897857700078	0.513	0.77	1	DC
MESD	0.0418127850837844	-0.382183045645047	0.72	0.85	1	DC
DNAJC7	0.0418636960383248	-0.359710425245468	0.799	0.87	1	DC
ARHGDIA	0.0418849728975138	-0.32598714488341	0.847	0.9	1	DC
TBC1D1	0.0418959692471822	-0.351345641722454	0.571	0.72	1	DC
ITM2B	0.0419104119402899	-0.555103888919851	0.963	0.98	1	DC
IMPAD1	0.0420258463329289	-0.243627063374546	0.492	0.61	1	DC
CSNK1G2	0.0420459423025306	-0.30586801120463	0.529	0.68	1	DC
PGK1	0.0420570239736216	-0.442124541124856	0.91	0.95	1	DC
AP2M1	0.0421416641089575	-0.374963856028492	0.862	0.91	1	DC
JPT1	0.0421700182444336	-0.427816104000146	0.836	0.91	1	DC
LZTFL1	0.0422118312804527	-0.352221329179318	0.328	0.4	1	DC
HINT2	0.0422296903194382	-0.303444576232322	0.577	0.66	1	DC
STK17A	0.0422651633592094	-0.344919372563021	0.857	0.85	1	DC
PSIP1	0.042315285891492	-0.351287749824576	0.831	0.91	1	DC
ICAM2	0.0423248743999268	-0.213629221190478	0.243	0.38	1	DC
IL13RA1	0.0423868044672466	-0.427616086201797	0.55	0.68	1	DC
DEF8	0.0426211363782117	-0.211582610790394	0.354	0.46	1	DC
ISCU	0.042649220539779	-0.383348959056874	0.958	0.96	1	DC
ZBED5	0.0427710143397424	-0.296603460180254	0.529	0.62	1	DC
HNRNPLL	0.0428077446823807	-0.322385462272744	0.418	0.49	1	DC
BRD2	0.0428133353596993	-0.32601895250344	0.915	0.9	1	DC
KDELR2	0.0429304674482546	-0.217946516305256	0.603	0.68	1	DC
HNRNPH1	0.0429304719737422	-0.250394754926227	0.873	0.84	1	DC
HINT1	0.042941816391038	-0.311408270201698	1	1	1	DC
ATF4	0.0430126273033196	-0.377110268077117	0.894	0.96	1	DC
ANP32B	0.0431150876927001	-0.31989674278947	0.942	0.94	1	DC
TXNRD1	0.0431420215810964	-0.31635022036625	0.799	0.83	1	DC
SFT2D1	0.0432084463003216	-0.410782616431431	0.735	0.84	1	DC
UBAP1	0.0433175879280033	-0.239329218308143	0.376	0.51	1	DC
DDHD1	0.0433963549735542	-0.296110575257136	0.741	0.8	1	DC
SPECC1	0.0434664546044464	-0.512065952268613	0.328	0.51	1	DC
KLHL28	0.0434831926073283	-0.215242307376878	0.302	0.42	1	DC
SMCHD1	0.043531037154991	-0.394953084696361	0.783	0.8	1	DC
TBCA	0.043598060948567	-0.366195933442121	0.979	0.93	1	DC
TMEM203	0.0436248803653983	-0.317993693155586	0.471	0.61	1	DC
ATP11C	0.0437382892078056	-0.302033314577645	0.37	0.46	1	DC
PTPRJ	0.0438429306927293	-0.291481970651883	0.45	0.57	1	DC
IL18	0.0439169245156679	-0.298234305262892	0.19	0.24	1	DC
DKC1	0.0439207110211754	-0.263297647334549	0.593	0.67	1	DC
CAMSAP1	0.0440883354783724	-0.24031432933371	0.349	0.42	1	DC
ETS1	0.044226553147169	-0.466069883998194	0.804	0.76	1	DC
SH3KBP1	0.0442346247632368	-0.328586528721195	0.884	0.88	1	DC
UNC119	0.0442859272971809	-0.343407822297814	0.556	0.7	1	DC
ANTXR2	0.0442894840098214	-0.374562428518678	0.381	0.51	1	DC
BRD7	0.0443368868264328	-0.432453109660491	0.772	0.74	1	DC
TSEN15	0.0443990662712636	-0.230330240761088	0.407	0.54	1	DC
TECPR1	0.0444115293748984	-0.300256869789992	0.265	0.43	1	DC
SKAP1	0.0444279851490575	-0.236356315765027	0.519	0.54	1	DC
UPP1	0.0446031788359239	-0.412200847109309	0.339	0.5	1	DC
H2AFX	0.0448343141551116	-0.244372545908064	0.27	0.47	1	DC
BST2	0.0448605986044381	-0.521371005364538	0.836	0.86	1	DC
PSD3	0.0448629410744733	-0.45697877202947	0.185	0.31	1	DC
TRAF3	0.0449009439764223	-0.340026468549439	0.619	0.76	1	DC
ARPC2	0.0449453560316514	-0.338800911179641	0.995	1	1	DC
CLASRP	0.0450185960359531	-0.293234643609493	0.312	0.49	1	DC
WDR82	0.0451672435580545	-0.245367557059996	0.815	0.81	1	DC
CS	0.0451673824956612	-0.213842117972519	0.651	0.67	1	DC
TRMT11	0.0452303644331564	-0.239241294668484	0.296	0.44	1	DC
TTC19	0.0452451148536992	-0.24453068413478	0.593	0.62	1	DC
RPL7L1	0.0452587347346749	-0.292361077103306	0.804	0.85	1	DC
BACH1	0.0455189414375933	-0.295753315759137	0.566	0.64	1	DC
TOMM6	0.0455322048992705	-0.230446479333514	0.952	0.94	1	DC
BRD3	0.0456476368110943	-0.241108983741512	0.545	0.56	1	DC
UBE2D3	0.0457700824584045	-0.347743405042258	0.947	0.98	1	DC
TCP1	0.0458812941056706	-0.257962195153135	0.704	0.76	1	DC
GOLPH3	0.0459155328370391	-0.283069533838142	0.55	0.66	1	DC
DRAM2	0.0459826451039648	-0.28142909608693	0.503	0.66	1	DC
ZNF480	0.0462775803939602	-0.27243853238935	0.397	0.53	1	DC
PLGRKT	0.0463610541519263	-0.27305111574571	0.646	0.68	1	DC
ROCK2	0.0464592845434726	-0.27243853238935	0.413	0.53	1	DC
PPP1R14A	0.0465262555176895	-0.285282239233846	0.058	0.2	1	DC
VPS28	0.0465770419143583	-0.263917228637132	0.852	0.87	1	DC
TTC1	0.0465864690180707	-0.330812520268654	0.741	0.82	1	DC
CCDC28A	0.0465991831484259	-0.238226995898615	0.603	0.64	1	DC
DNAJC4	0.0466008851235608	-0.36663551274705	0.497	0.64	1	DC
ZNF281	0.0466744660679094	-0.285783248080757	0.614	0.73	1	DC
ATP5MC2	0.0466764781377198	-0.293098126566855	1	0.97	1	DC
CNFN	0.0467882067868742	-0.212833592911603	0.111	0.18	1	DC
PDCD5	0.0468636576095172	-0.3114584022284	0.82	0.86	1	DC
ERICH1	0.0468993525324852	-0.484826579588923	0.73	0.79	1	DC
BRK1	0.0469906758123425	-0.330316484966667	0.926	0.97	1	DC
PPP1R15A	0.0470587495707798	-0.434237448145946	0.804	0.86	1	DC
MGST3	0.0470728355272678	-0.414572801043329	0.884	0.89	1	DC
OGFR	0.0471554711221876	-0.302436041241508	0.577	0.74	1	DC
TMA16	0.0472304249764045	-0.252805273516907	0.561	0.56	1	DC
ECHDC1	0.0476975141577724	-0.256608136674361	0.608	0.67	1	DC
WNK1	0.0477483177541385	-0.301232447963969	0.836	0.85	1	DC
SKA2	0.0477597606136994	-0.279545365023349	0.487	0.58	1	DC
BAD	0.0479718948958935	-0.27183593550236	0.481	0.62	1	DC
NARS	0.0479746905655233	-0.346844249487513	0.725	0.8	1	DC
MYL12A	0.0481355353222429	-0.560914022701319	0.979	0.99	1	DC
LTB	0.0481666278117484	-0.705198769751368	0.54	0.64	1	DC
CTSL	0.048297005956273	-0.298158403905995	0.28	0.3	1	DC
SHOC2	0.0483539845644282	-0.313103749345596	0.788	0.85	1	DC
ZDHHC20	0.0483940866508614	-0.234859899241602	0.513	0.61	1	DC
TIFA	0.0484866700012326	-0.309964760901203	0.534	0.54	1	DC
NSUN2	0.0485598526078367	-0.212615261883736	0.402	0.49	1	DC
COPS8	0.0486497455734524	-0.203788453308596	0.492	0.56	1	DC
ATP5MF	0.0486891777180607	-0.296059325249334	0.979	0.99	1	DC
IL17RA	0.0486995891162825	-0.321018712834411	0.37	0.5	1	DC
ANKRD26	0.0487366746494129	-0.261870472700158	0.333	0.38	1	DC
GNAS	0.0488756103177557	-0.228297364558493	0.968	0.94	1	DC
Z83843.1	0.0489331432706255	-0.262501947794574	0.265	0.42	1	DC
RNASEK	0.0490067070363925	-0.375056427729409	0.974	0.99	1	DC
EIF3H	0.0490166328142291	-0.380891172018096	0.915	0.93	1	DC
MFSD1	0.0490990601113427	0.201353009827747	0.413	0.37	1	DC
ZNF346	0.0491808160613066	-0.202953801829783	0.312	0.4	1	DC
YDJC	0.0492283274628356	-0.279894337308397	0.386	0.54	1	DC
ATIC	0.0493269318182805	-0.203115711379461	0.46	0.56	1	DC
VPS35	0.0493662430247941	-0.342625464497004	0.73	0.88	1	DC
XRCC5	0.0495510960431503	-0.318924164030077	0.931	0.92	1	DC
SIN3B	0.0496621847458759	-0.213629221190478	0.254	0.43	1	DC
KDM2A	0.0499251728462133	-0.313901175460373	0.757	0.76	1	DC
CHD1	0.0500437709144908	-0.244490005304904	0.746	0.77	1	DC
RAD21	0.0500640544337003	-0.275178592689238	0.857	0.91	1	DC
RPL6	0.0500749346036444	-0.406189824989223	1	1	1	DC
XPO4	0.0501053551342983	0.202844510203885	0.476	0.42	1	DC
IGLC1	0.0501548187135699	-1.20707799985978	0.265	0.44	1	DC
METTL2A	0.0501609046414306	-0.222166982623451	0.259	0.42	1	DC
POLR2J	0.0502681529216788	-0.265645619290332	0.778	0.89	1	DC
CAMTA1	0.0503147899692985	-0.307428525192247	0.772	0.85	1	DC
AHCTF1	0.0503612185700102	-0.303411164658752	0.45	0.55	1	DC
NFKB2	0.0504168446876798	-0.33202237854858	0.672	0.76	1	DC
NAA16	0.0505217065443442	-0.241501244284153	0.228	0.31	1	DC
PPAN	0.0506301200944388	-0.24031432933371	0.296	0.41	1	DC
RGS10	0.0506975000818795	-0.290133450742355	0.884	0.9	1	DC
HOOK3	0.0507390020857399	-0.405865746393831	0.704	0.75	1	DC
CDV3	0.05090197727863	-0.35168594011792	0.926	0.9	1	DC
FAM13B	0.0509184631730201	0.204010396913379	0.587	0.49	1	DC
PFDN4	0.0509204453043392	-0.291088896566836	0.709	0.86	1	DC
YY1	0.0509365196037794	-0.243225924753613	0.91	0.88	1	DC
PPIG	0.0509443231157977	-0.350758344730469	0.862	0.85	1	DC
NETO2	0.0511138991863974	-0.220276576097165	0.185	0.27	1	DC
KRAS	0.0512128157138554	-0.211618896333245	0.862	0.89	1	DC
PITHD1	0.0512324504524291	-0.216291100127194	0.677	0.75	1	DC
CSK	0.0512628113256452	-0.363660964155693	0.698	0.79	1	DC
GRPEL1	0.0516178186498937	-0.264992008057379	0.45	0.56	1	DC
CD28	0.0516981681618088	-0.280956313831056	0.36	0.45	1	DC
XCL1	0.0517074019829586	0.386752202477163	0.206	0.08	1	DC
CIAO2B	0.0517088573920373	-0.31714491456746	0.873	0.9	1	DC
SUPT6H	0.0517789682504832	-0.244261513850373	0.725	0.74	1	DC
PDHB	0.0519103866210397	-0.250558360830514	0.651	0.72	1	DC
API5	0.0520435376729703	-0.22650852980868	0.667	0.71	1	DC
MRPS18C	0.0520664870015683	-0.290087325583185	0.683	0.77	1	DC
MBD1	0.0524439302616893	-0.219003823088298	0.481	0.57	1	DC
RALGAPA1	0.0525114883674371	-0.234739458865785	0.513	0.6	1	DC
TAX1BP1	0.0525427905375202	-0.291733712303817	0.915	0.93	1	DC
HNRNPA3	0.0525626183341929	-0.335691766012593	0.937	0.96	1	DC
ATG13	0.0526455158852385	-0.230094487015831	0.471	0.61	1	DC
RTN4	0.0527641616893444	-0.412687012249845	0.873	0.91	1	DC
CCNL1	0.0527840626310484	-0.335288885944755	0.82	0.88	1	DC
KMT2A	0.052816948353314	-0.300837855708907	0.878	0.85	1	DC
ZMAT1	0.0529055186668345	-0.244490005304904	0.328	0.34	1	DC
VCPIP1	0.0529340904693738	-0.316417308419502	0.534	0.65	1	DC
TMED9	0.0530146603023752	-0.444455046113936	0.635	0.87	1	DC
U62317.1	0.0533632885541434	-0.208572246540109	0.021	0.1	1	DC
IRF9	0.053756294447538	-0.559859585513611	0.672	0.84	1	DC
DIS3	0.0538461370285793	-0.206731728809329	0.646	0.65	1	DC
TPD52L2	0.0538463186668627	-0.252805273516907	0.354	0.49	1	DC
NCOR1	0.0541786868638976	-0.378927557581655	0.889	0.92	1	DC
PIN1	0.054221278540144	-0.340933875832471	0.714	0.77	1	DC
ARID3B	0.0543482026336823	-0.215880111023515	0.286	0.4	1	DC
YAF2	0.0544019026510011	-0.231838547266365	0.635	0.65	1	DC
COX6B1	0.0544244641817664	-0.351144643278823	0.984	0.97	1	DC
SLC2A13	0.0544360562510857	-0.206418456989872	0.302	0.4	1	DC
MIF4GD	0.054622192999653	-0.233888060174278	0.429	0.53	1	DC
F2R	0.0546414273096344	-0.266309537866655	0.18	0.23	1	DC
EIF3D	0.054821461359182	-0.359729496278481	0.899	0.9	1	DC
FSCN1	0.0549798085604313	-0.722738668342429	0.54	0.69	1	DC
RPL22	0.0549889145905898	-0.2971356025267	1	1	1	DC
DTNBP1	0.0549890532021547	-0.263034405833794	0.455	0.58	1	DC
CHROMR	0.0549972063663094	0.20166951757136	0.286	0.15	1	DC
GPSM3	0.0552084334984837	-0.504224422624368	0.661	0.84	1	DC
NDUFB9	0.0552754376808406	-0.374158768307441	0.799	0.88	1	DC
ACSS1	0.0553338950842468	-0.21551841748657	0.148	0.29	1	DC
MAPK9	0.0553764934746577	-0.232494824874411	0.471	0.53	1	DC
USP48	0.0554691225633692	-0.379095592110474	0.672	0.79	1	DC
MED12	0.0555493167922485	-0.201025198219653	0.312	0.39	1	DC
BRD9	0.0556251153454641	-0.253156393879056	0.635	0.67	1	DC
THADA	0.0557497833916367	-0.238376525092218	0.365	0.4	1	DC
VTI1B	0.055755329820008	-0.282703976117324	0.788	0.79	1	DC
KIDINS220	0.0558057482184699	-0.328334857052392	0.561	0.72	1	DC
SLC9A3R1	0.0558069416045177	-0.304339241269007	0.566	0.62	1	DC
TRAPPC13	0.0558736260992529	-0.212117437503058	0.249	0.35	1	DC
TSC22D4	0.0560379241994659	-0.252529379643705	0.757	0.75	1	DC
ORC4	0.0560906826839867	-0.227629069702595	0.392	0.48	1	DC
DNM2	0.0561208251755805	-0.283841704874632	0.64	0.72	1	DC
NEK6	0.0561540290125548	-0.590332036762144	0.286	0.42	1	DC
MTG1	0.0562119893279044	-0.288224314295095	0.429	0.53	1	DC
LYRM4	0.0563326081426308	-0.316197319614595	0.444	0.61	1	DC
SUCLG1	0.0564027610832511	-0.206119409450114	0.651	0.71	1	DC
BMP2K	0.0564137167919291	-0.456351255630335	0.492	0.52	1	DC
KPNB1	0.0564742010201729	-0.280011213868735	0.931	0.9	1	DC
PDZD11	0.0564910751350072	-0.212408332763826	0.291	0.4	1	DC
TIMM17B	0.0565178854410748	-0.279744474162248	0.608	0.76	1	DC
LSM12	0.0565888429592447	-0.254051270960178	0.614	0.77	1	DC
FAM210B	0.0566487149023561	-0.291195498335894	0.407	0.59	1	DC
TMEM131L	0.0566809700893942	-0.218359127502374	0.667	0.61	1	DC
PRKCSH	0.056732201364235	-0.309406852606656	0.646	0.74	1	DC
TBC1D15	0.0567615308379532	-0.223431107479482	0.534	0.62	1	DC
ZNF350	0.0567833901459475	-0.24031432933371	0.265	0.43	1	DC
DHDDS	0.0568467847445544	-0.249461422580864	0.381	0.5	1	DC
RPL36	0.0568816461601062	-0.241029593747524	1	1	1	DC
RNF114	0.0570637972562759	-0.375071431083683	0.661	0.8	1	DC
AURKAIP1	0.0572339778045295	-0.274398597808894	0.81	0.9	1	DC
ANKRD10	0.057398140900428	-0.253776589140273	0.751	0.81	1	DC
PASK	0.0575424998616888	-0.24031432933371	0.556	0.55	1	DC
ASAP1	0.0576877694446283	-0.356249538574343	0.698	0.77	1	DC
PAX5	0.0578005725778498	0.321382755610074	0.492	0.35	1	DC
DAPK1	0.0578977775279277	-0.340149596913505	0.275	0.4	1	DC
HNRNPD	0.0580937972357444	-0.300100519065263	0.905	0.89	1	DC
PROSER3	0.0581314867719994	-0.228515758015443	0.159	0.28	1	DC
IRF2	0.0581633655489621	-0.428420247660938	0.804	0.85	1	DC
RAB7A	0.0581952374565735	-0.320671826316344	0.804	0.89	1	DC
ZMYM5	0.0583197927856223	-0.200298650485831	0.487	0.52	1	DC
RBPJ	0.0583613030987366	-0.395324571434848	0.804	0.85	1	DC
EIF2S2	0.058514260600351	-0.346562203184316	0.963	0.95	1	DC
BARD1	0.0585549770650378	-0.242736991600566	0.206	0.34	1	DC
SBNO1	0.0586549358546856	-0.261086791577982	0.778	0.76	1	DC
LRPAP1	0.0587965783229687	-0.331725446253166	0.646	0.77	1	DC
RANBP2	0.0588258277339695	-0.288667155494674	0.704	0.8	1	DC
NSD1	0.0588478759870279	-0.281248268712329	0.73	0.75	1	DC
SART3	0.059039028934329	-0.291481970651883	0.497	0.66	1	DC
TMEM14C	0.0590899389204726	-0.455212214123234	0.857	0.85	1	DC
NDUFB8	0.0591981932252645	-0.319529292066811	0.915	0.91	1	DC
HAUS4	0.0592225817858705	-0.340619235129395	0.37	0.57	1	DC
ITM2A	0.0593464437219701	-0.221778377896283	0.556	0.54	1	DC
PSMA1	0.0594917242171521	-0.328919530750603	0.873	0.92	1	DC
CAPZA2	0.0595504738585687	-0.232494824874411	0.815	0.8	1	DC
PM20D2	0.0596993434246279	-0.272568528338337	0.132	0.3	1	DC
RNF7	0.059845426478244	-0.254949675702107	0.899	0.87	1	DC
TMEM219	0.059899594007653	-0.337611530688625	0.667	0.79	1	DC
PGP	0.0601254452112316	-0.286303443410928	0.577	0.68	1	DC
ARAP2	0.0601551619652184	-0.339026439954568	0.646	0.68	1	DC
CARD19	0.0602492367380774	-0.275079747494387	0.444	0.66	1	DC
PRKACB	0.0603212525137864	-0.256158607398489	0.582	0.63	1	DC
ALDH1B1	0.0603437556220354	-0.248534836138679	0.09	0.19	1	DC
PRH1	0.0604017395889399	-0.226875955008906	0.407	0.55	1	DC
MYCBP	0.0605004876942489	-0.256204231263296	0.397	0.47	1	DC
NEDD8	0.0605214937797747	-0.277635955539445	0.958	0.96	1	DC
EIF3I	0.0605415120851856	-0.284514133244245	0.815	0.88	1	DC
RPN2	0.0605484363052729	-0.282134505028337	0.73	0.78	1	DC
ODC1	0.0605973060814082	-0.218781167784069	0.603	0.69	1	DC
C19orf53	0.0608629391217916	-0.29767370877599	0.947	0.93	1	DC
GIGYF1	0.0609517336340344	-0.275708235868904	0.386	0.5	1	DC
ANAPC11	0.0610403362764907	-0.297299405703103	0.889	0.91	1	DC
MRPS35	0.0611305825130904	-0.244418727666447	0.497	0.64	1	DC
TAOK3	0.0611673681846519	-0.361529071405545	0.847	0.87	1	DC
AZIN1-AS1	0.0614019085115556	-0.245367557059996	0.148	0.29	1	DC
CMAS	0.0614265665454939	-0.229400669181963	0.503	0.58	1	DC
BCL2L13	0.0616492376075509	-0.277179623085572	0.466	0.62	1	DC
COG2	0.0617084264994726	-0.214653943462901	0.455	0.6	1	DC
DMXL1	0.0617304787009136	-0.313189249985138	0.503	0.64	1	DC
SMIM3	0.0617819969878345	0.251538766995964	0.492	0.46	1	DC
RBIS	0.0618556976330565	-0.224982675577719	0.905	0.9	1	DC
CGGBP1	0.0619664326327079	-0.288031830911177	0.746	0.76	1	DC
CAND1	0.0621287955325781	-0.285117536908897	0.73	0.8	1	DC
TPRKB	0.0622691167978691	-0.205775910629231	0.55	0.61	1	DC
MRPL1	0.0622884172617216	-0.291920181545692	0.466	0.59	1	DC
ACO2	0.062359724700846	-0.277714301138904	0.593	0.75	1	DC
PRDX5	0.0623650373902844	-0.273766627389099	0.878	0.87	1	DC
ATG14	0.0628185035289151	-0.228280229700857	0.402	0.53	1	DC
C7orf50	0.0629589187941255	-0.272864901477508	0.762	0.82	1	DC
BOD1L1	0.063004512487268	-0.322283176119991	0.862	0.85	1	DC
BCLAF1	0.0631074059958563	-0.318495492197807	0.852	0.86	1	DC
SNAPIN	0.0631493499394297	-0.250462284709793	0.497	0.57	1	DC
CHP1	0.063239451044403	-0.239447585516178	0.513	0.61	1	DC
ITGB2	0.0632468230503595	-0.832178092542426	0.54	0.67	1	DC
GET3	0.0633403984481924	-0.304821262551505	0.63	0.77	1	DC
SLAMF1	0.0633916629879325	-0.252805273516907	0.519	0.59	1	DC
TIMM29	0.0634289862476214	-0.213463109684279	0.36	0.51	1	DC
PVT1	0.0634416415818547	-0.287200716964546	0.397	0.48	1	DC
BOLA3	0.0635000068952174	-0.218807056170251	0.587	0.68	1	DC
GRHPR	0.0635104750471427	-0.283998516712349	0.741	0.76	1	DC
HAUS3	0.0636165391557478	-0.22401251700461	0.328	0.36	1	DC
KRTCAP2	0.0636787407731315	-0.234000555401508	0.915	0.91	1	DC
GNPTG	0.0637615983485262	-0.206593711489709	0.413	0.5	1	DC
CCPG1	0.0637874969742768	-0.390286070680868	0.571	0.63	1	DC
CCDC88C	0.0640306080532351	-0.215683464796687	0.413	0.44	1	DC
CCT3	0.0642128773073237	-0.263201568227919	0.884	0.9	1	DC
ST8SIA1	0.0643085402054462	-0.271784667932806	0.238	0.32	1	DC
IRF4	0.0643823992816108	-0.484025471993629	0.794	0.78	1	DC
SHC1	0.0645145815827729	-0.24680809141921	0.296	0.4	1	DC
SCAF4	0.0645373617752027	-0.242041074053178	0.503	0.55	1	DC
CALM1	0.064623376543465	-0.364450629345817	0.979	0.97	1	DC
KMT2C	0.0646939830623001	-0.249701907827689	0.762	0.79	1	DC
HLA-DQB1	0.0649563733693964	-0.531100938206012	0.91	0.98	1	DC
COX5B	0.0651037827487441	-0.376751165389293	0.979	0.98	1	DC
MTIF2	0.0651362330754891	-0.219091058246197	0.439	0.56	1	DC
ANAPC10	0.0654751240728486	-0.231325546106456	0.466	0.59	1	DC
PRMT1	0.0655309438614767	-0.319670578657862	0.788	0.82	1	DC
SPCS2	0.0655943395297577	-0.208187549842927	0.894	0.93	1	DC
CTTNBP2NL	0.0656132800218928	-0.293677554932436	0.259	0.39	1	DC
ZNF720	0.0656773244367726	-0.226812543094156	0.508	0.63	1	DC
AKT3	0.0657720554818472	-0.203363193160819	0.46	0.54	1	DC
HMGB2	0.0660307743304531	-0.272023189061048	0.804	0.83	1	DC
PARP4	0.0661181453729165	-0.36564770371093	0.63	0.75	1	DC
RNF168	0.0661467656132256	-0.313449033963926	0.614	0.68	1	DC
GSN	0.066210437313503	-0.785360815815565	0.45	0.66	1	DC
PPID	0.0663493250357021	-0.2273364753355	0.587	0.73	1	DC
MTF2	0.0663506881502336	-0.214546337873272	0.746	0.71	1	DC
MRPS34	0.0664145420520218	-0.23876498781281	0.794	0.81	1	DC
REX1BD	0.0667469636385232	-0.227200884970565	0.81	0.78	1	DC
TIGAR	0.0670261768404147	-0.227178927144576	0.46	0.54	1	DC
RPS4X	0.0670312438191009	-0.235812454817803	1	1	1	DC
NDUFS2	0.0672026858588978	-0.321234324717278	0.624	0.67	1	DC
CYHR1	0.0672103416470842	-0.244719508453711	0.476	0.55	1	DC
CEP170	0.0673898092358489	-0.317656417866875	0.635	0.66	1	DC
CEP350	0.0675507808273513	-0.377817853083645	0.862	0.88	1	DC
GCHFR	0.0677450263001063	-0.208262252498783	0.492	0.51	1	DC
HIF1A	0.0678056926279306	-0.453757492792994	0.735	0.8	1	DC
CSF2	0.06783290602674	-0.29414374606338	0.127	0.16	1	DC
GSK3B	0.067893050293694	-0.249277727525274	0.508	0.64	1	DC
GZMA	0.0679176847002504	-0.254435437578363	0.106	0.18	1	DC
HNRNPA0	0.0680070481202862	-0.299208018387279	0.862	0.91	1	DC
PYM1	0.0680241187065988	-0.301714873997854	0.529	0.64	1	DC
IDS	0.0681470048772022	-0.273302741287621	0.894	0.9	1	DC
LGALS8	0.0682504588656671	-0.317075739637708	0.429	0.62	1	DC
CD2	0.0682518959818164	-0.511273038518292	0.683	0.68	1	DC
ABRAXAS2	0.0682640937001073	-0.228726355058498	0.418	0.51	1	DC
SPTAN1	0.0682646010420627	-0.259854515729355	0.772	0.82	1	DC
SYF2	0.0684115571655984	-0.260548112350117	0.937	0.96	1	DC
ZNF24	0.0684952053873062	-0.383939004979439	0.646	0.79	1	DC
GTF2E2	0.0687764065687698	-0.274075724075556	0.582	0.74	1	DC
RAP1B	0.0688733042243308	-0.351475854732235	0.915	0.95	1	DC
DSE	0.0688944842671092	-0.256934591254162	0.423	0.65	1	DC
GPALPP1	0.0693094495281342	-0.233082760102635	0.439	0.48	1	DC
BORCS6	0.0693565834155023	-0.204908993202511	0.307	0.41	1	DC
PRDX2	0.0694114761732487	-0.331783375343936	0.624	0.67	1	DC
GIMAP1	0.069837458431102	-0.236833760598749	0.392	0.49	1	DC
SRI	0.0699360289867161	-0.247954391535842	0.873	0.86	1	DC
CLK1	0.0699936446795101	-0.245196550713456	0.683	0.75	1	DC
COX7C	0.070086181700997	-0.283933652149688	1	1	1	DC
ICA1L	0.0701088279927145	-0.242736991600566	0.196	0.32	1	DC
DAXX	0.0702021339653217	-0.271544286138514	0.582	0.66	1	DC
TNFSF13B	0.0702742813136957	-0.543884486827949	0.503	0.68	1	DC
LRBA	0.0703039902830874	-0.254197042574617	0.503	0.61	1	DC
RAB37	0.0703287259385989	-0.209989792476913	0.19	0.26	1	DC
METTL8	0.0703522923219256	-0.306818377143022	0.339	0.45	1	DC
CYSTM1	0.0703560885378049	-0.314058408858261	0.545	0.71	1	DC
MED4	0.0703959529792645	-0.334582990550032	0.772	0.86	1	DC
PCM1	0.0704059663300326	-0.303936969224811	0.878	0.85	1	DC
CCDC90B	0.0704213055436636	-0.236399279330327	0.529	0.62	1	DC
OCIAD1	0.0706223948891636	-0.227590821713068	0.762	0.8	1	DC
ABCC4	0.0706338921338395	-0.314529421972721	0.254	0.35	1	DC
ZMYM4	0.070755205834845	-0.202463055842029	0.524	0.57	1	DC
XPOT	0.0708501930518552	-0.209617532110794	0.386	0.45	1	DC
ATP5PF	0.0709755181146428	-0.249455432155774	0.968	0.93	1	DC
C1QBP	0.0712813166610931	-0.216318848264732	0.825	0.87	1	DC
TRABD2A	0.0713603188955978	-0.289101402739897	0.392	0.52	1	DC
YME1L1	0.0717409027684458	-0.300829901329678	0.868	0.84	1	DC
UAP1	0.0718070611982166	-0.212117437503058	0.243	0.35	1	DC
ZRSR2	0.0721102241922735	-0.318626731797111	0.397	0.53	1	DC
CFLAR	0.0721693082431737	-0.375957777563746	0.974	0.95	1	DC
FMNL3	0.0722210147028504	-0.294846701614496	0.54	0.61	1	DC
HNRNPA1	0.0722662341884988	-0.323439645152569	1	0.98	1	DC
CAV1	0.0723691345456959	-0.224489362172028	0.111	0.21	1	DC
RHOG	0.0725642016682834	-0.336912719805072	0.862	0.94	1	DC
APOL6	0.0725959512880477	-0.421960408326849	0.587	0.74	1	DC
SSBP1	0.0726082127126985	-0.223524671369859	0.915	0.88	1	DC
CWF19L2	0.0727594351358577	-0.377817853083645	0.561	0.66	1	DC
NUDT5	0.0727795311454361	-0.209018198844172	0.688	0.76	1	DC
INPP4B	0.0730083587430974	-0.20326734257839	0.307	0.33	1	DC
SLK	0.0730337969932894	-0.380605670455264	0.497	0.63	1	DC
SLC2A1	0.0735817962857377	-0.311125066616417	0.392	0.53	1	DC
ECPAS	0.0736783168253266	-0.24031432933371	0.434	0.59	1	DC
APOBEC3G	0.0738532403600424	-0.322950402495684	0.688	0.8	1	DC
EIF4G2	0.0739526632194632	-0.296254579165404	0.968	0.91	1	DC
AL499604.1	0.0739811591134432	-0.210778819878941	0.164	0.26	1	DC
C5orf24	0.0739982172953417	-0.281301002649059	0.667	0.69	1	DC
CDC34	0.0742894220575837	-0.214518328456373	0.418	0.59	1	DC
SEM1	0.0744203342687125	-0.259185103433273	0.979	0.95	1	DC
RNF19A	0.0749462596808481	-0.326192164494116	0.651	0.68	1	DC
TNFRSF4	0.0750664875650545	-0.554527459093067	0.37	0.44	1	DC
WBP4	0.0750845949184186	-0.238475329669929	0.693	0.78	1	DC
MAN2B2	0.0752314355576114	-0.21324608613554	0.307	0.44	1	DC
BROX	0.075322162557436	-0.255744369903316	0.545	0.62	1	DC
NCL	0.0753814991350046	-0.281670310446524	0.958	0.93	1	DC
ZNF91	0.0754608927905892	-0.239572393065937	0.577	0.58	1	DC
ZFP91	0.075616795232031	-0.26944310782337	0.804	0.79	1	DC
STN1	0.0756178782230918	-0.248032242494547	0.302	0.41	1	DC
CSNK2B	0.0756711487844598	-0.334476411656529	0.799	0.88	1	DC
DCAF6	0.0762600691147939	-0.311029211788351	0.566	0.65	1	DC
EMC4	0.0764357210907368	-0.307758850331845	0.63	0.73	1	DC
CDC42SE2	0.0764555315623313	-0.241773316521147	0.878	0.89	1	DC
SNRPB	0.0764723609932741	-0.319902594071573	0.91	0.88	1	DC
CFP	0.0765377264072675	-0.612973226342002	0.317	0.55	1	DC
TRMT10C	0.0765875536486794	-0.260337697504363	0.624	0.67	1	DC
SETD5	0.0766195846170468	-0.299361897651559	0.64	0.66	1	DC
PGLS	0.0772551427819665	-0.227071752552858	0.825	0.78	1	DC
C18orf32	0.0772695009300228	-0.330080290650822	0.836	0.88	1	DC
PWP1	0.0773111743280904	-0.301933447597376	0.635	0.71	1	DC
RPL8	0.0773210159029406	-0.262027361559816	1	1	1	DC
GHITM	0.0773292398156093	-0.281410348466083	0.857	0.9	1	DC
MAT2B	0.0774273427874457	-0.264902990966816	0.788	0.79	1	DC
SLC25A28	0.0774408060257833	-0.251893848228593	0.333	0.45	1	DC
KCNQ1OT1	0.0774719582564155	-0.35525009617837	0.317	0.38	1	DC
DENND6A	0.0775492058742519	-0.20689132779626	0.291	0.38	1	DC
UBE2J2	0.0776328051271521	-0.224489362172027	0.603	0.73	1	DC
EBNA1BP2	0.0776572348443463	-0.242942987894325	0.466	0.54	1	DC
NDUFA3	0.07770407079978	-0.419247334893606	0.905	0.89	1	DC
BCKDK	0.077885105308865	-0.301714873997854	0.243	0.42	1	DC
C2orf49	0.0781055289864162	-0.233888060174277	0.571	0.67	1	DC
PALM2-AKAP2	0.0783188998583307	0.202523089897134	0.709	0.74	1	DC
PTP4A2	0.0783997203636344	-0.385789379781263	0.937	0.94	1	DC
VDAC3	0.0784117501133777	-0.309707664751384	0.767	0.77	1	DC
CSTF1	0.0789949369930909	-0.201025198219653	0.323	0.44	1	DC
FUNDC2	0.0790820621341304	-0.235470357102396	0.503	0.61	1	DC
PDIA3	0.0791524704472669	-0.40381306161659	0.873	0.95	1	DC
STXBP2	0.0792965482013983	-0.309027079417725	0.471	0.57	1	DC
RASSF4	0.0793608919527417	-0.53016156630147	0.36	0.54	1	DC
PARP8	0.0797578544542481	-0.230599174500499	0.365	0.48	1	DC
ZNF394	0.079885130449403	-0.333423733725192	0.503	0.7	1	DC
LY75	0.0799189636574423	-0.539756931430663	0.847	0.86	1	DC
ZNF131	0.0799191525460959	-0.248367963772419	0.587	0.7	1	DC
SRSF6	0.0800853682638023	-0.217211759456734	0.693	0.71	1	DC
VANGL1	0.0801725502081292	-0.224489362172028	0.116	0.27	1	DC
CAMLG	0.080297449683961	-0.221137358150824	0.804	0.84	1	DC
C14orf119	0.0803646941191911	-0.262118699652059	0.566	0.62	1	DC
MNAT1	0.0803849541447435	0.228718059585863	0.529	0.51	1	DC
RBM43	0.0804752648197865	-0.210566985939658	0.36	0.44	1	DC
DHX58	0.080632883429069	-0.285168565117971	0.153	0.31	1	DC
SENP6	0.0806799862515315	-0.267437377695473	0.725	0.73	1	DC
CHD3	0.0806980917825422	-0.473395513065876	0.64	0.71	1	DC
ACSL4	0.0812006891433387	-0.327068238685368	0.571	0.65	1	DC
CDKN1A	0.0813656637160049	-0.57325074839766	0.587	0.74	1	DC
ZFP36	0.0815251429614718	-0.328388143827893	0.73	0.72	1	DC
CHD2	0.0817273034877878	-0.302318133484331	0.836	0.85	1	DC
EFR3A	0.0817314825932366	-0.285757300094877	0.582	0.67	1	DC
USP12	0.0818608390243303	-0.389786176344304	0.651	0.76	1	DC
CRELD2	0.0820057436585946	-0.212352499832033	0.487	0.53	1	DC
PDE4A	0.0820098760111381	-0.372523553414132	0.243	0.49	1	DC
PEPD	0.0821446817970209	-0.339850002884625	0.444	0.57	1	DC
NDUFAF3	0.0821823900467005	-0.386116627565381	0.651	0.77	1	DC
NOL12	0.0821942502353434	-0.223240815974769	0.307	0.44	1	DC
LEPROTL1	0.0825007459701233	-0.212498951465586	0.762	0.77	1	DC
S100A9	0.0825850750170657	-1.32826202860941	0.153	0.43	1	DC
RUBCN	0.0826490879722236	-0.337447990283987	0.698	0.73	1	DC
JAK3	0.082934792546438	-0.295267591299215	0.725	0.73	1	DC
BORCS8	0.0832897668623757	-0.222166982623451	0.28	0.38	1	DC
FAM118A	0.0834503639435477	-0.447935614848898	0.402	0.59	1	DC
LRMP	0.0836826603530411	0.225856242969952	0.593	0.49	1	DC
OGDH	0.0839602533434912	-0.219894788094778	0.529	0.6	1	DC
TMC8	0.0841415415468317	-0.287736095677981	0.524	0.68	1	DC
ICAM3	0.0842055176462772	-0.302529725779408	0.487	0.64	1	DC
CYB5R3	0.0843368992249903	-0.299871174014165	0.72	0.82	1	DC
ATP5F1B	0.0845902372670791	-0.327406227437467	0.889	0.96	1	DC
CWC15	0.0846851064348434	-0.239467925648014	0.836	0.89	1	DC
CMTM3	0.0849173498736485	-0.25466962231078	0.434	0.46	1	DC
ANXA7	0.0849962897803198	-0.309529596280063	0.868	0.81	1	DC
DNAJC1	0.0852190852096771	-0.243225924753613	0.593	0.76	1	DC
DUSP22	0.0852851142354778	-0.311952203422367	0.608	0.78	1	DC
MXD4	0.0856425252284987	-0.217946516305256	0.799	0.78	1	DC
PLAAT4	0.0859037594847706	-0.402465378154843	0.751	0.79	1	DC
PLAGL1	0.0859539823155437	-0.259587852897027	0.608	0.67	1	DC
UQCRC2	0.0862391526924283	-0.317121921396091	0.693	0.8	1	DC
CXXC1	0.0862708478437552	-0.216066783087033	0.392	0.44	1	DC
CD84	0.0863241043948054	-0.49995814596673	0.614	0.7	1	DC
LYRM7	0.0863593653037551	-0.273651513207823	0.413	0.5	1	DC
SYNPO2	0.0864431202327524	-0.506572636041791	0.106	0.33	1	DC
PPP1R7	0.0864940661610435	-0.244887059123534	0.725	0.77	1	DC
EGR1	0.0865116619579083	-0.580969632289978	0.228	0.34	1	DC
STX11	0.0865825054422162	-0.266908539345423	0.503	0.66	1	DC
TRAPPC1	0.0865996921863641	-0.330476449674855	0.899	0.91	1	DC
KDM1B	0.0868839251641263	-0.231978470165646	0.238	0.38	1	DC
IPO5	0.0869331818073852	-0.252662721761356	0.466	0.53	1	DC
TMEM189	0.0872129107957803	-0.226120447750956	0.36	0.51	1	DC
UPF2	0.0872561302063218	-0.389691953371937	0.688	0.81	1	DC
WAKMAR2	0.0874665262141322	-0.272760951818567	0.238	0.36	1	DC
RUFY1	0.0875145897470739	-0.268883481530481	0.407	0.53	1	DC
BET1	0.0879526564370197	-0.281449458611414	0.476	0.57	1	DC
KIAA0355	0.088064706640572	-0.28731180887088	0.434	0.57	1	DC
MARCH2	0.0880683436002159	-0.203543451178282	0.407	0.49	1	DC
CERS6	0.088078088051525	-0.395669888307975	0.577	0.63	1	DC
MACF1	0.0881034980501557	-0.316986843914518	0.825	0.91	1	DC
STARD4	0.0881374735173616	-0.245309239254103	0.397	0.56	1	DC
TMEM167A	0.0882591701688407	-0.244430437805942	0.751	0.79	1	DC
APEX1	0.0883068320744184	-0.273163208907718	0.772	0.83	1	DC
DNAJB14	0.0883429856636967	-0.254221902696806	0.81	0.79	1	DC
ASPSCR1	0.0884016045661326	-0.230330240761088	0.323	0.43	1	DC
CRLF3	0.0884799601355457	-0.208642109015166	0.471	0.59	1	DC
HUWE1	0.0885215227892387	-0.258236237330973	0.778	0.76	1	DC
ZNF511	0.0887184404095036	-0.340026468549439	0.471	0.63	1	DC
MDH1	0.0887308187569923	-0.289223929814657	0.81	0.82	1	DC
DAPP1	0.088816470918449	-0.375538607621413	0.831	0.91	1	DC
TOPORS	0.0888557501510086	-0.23429054170594	0.561	0.6	1	DC
HIBCH	0.0889149931082473	-0.228893150253885	0.333	0.46	1	DC
CZIB	0.0889970064867279	-0.24809167992543	0.37	0.51	1	DC
SYNE2	0.0890792261793808	-0.436234539308967	0.614	0.62	1	DC
PRKRIP1	0.0894731801879788	-0.30809244376857	0.46	0.61	1	DC
GGA1	0.089574420414286	-0.317075739637708	0.508	0.72	1	DC
HERC5	0.0895980162217909	-0.364355593277083	0.402	0.46	1	DC
RPL37	0.0898309446754398	-0.311074364908259	1	1	1	DC
LCP1	0.0899011481464203	-0.254081162902658	0.963	0.97	1	DC
PNO1	0.090036998677848	-0.344756824532779	0.423	0.55	1	DC
ATR	0.0900376891068964	-0.285757300094877	0.561	0.67	1	DC
DGLUCY	0.0902623674074226	-0.276840205358824	0.434	0.54	1	DC
CHMP2A	0.0905719404318827	-0.279622091003243	0.81	0.8	1	DC
NDUFB4	0.0905886233495991	-0.288712084918799	0.942	0.94	1	DC
EIF4ENIF1	0.0906228443337357	-0.224352034577722	0.413	0.53	1	DC
MOB1B	0.0906964603759579	-0.237563718317676	0.571	0.59	1	DC
EZR	0.0909330110539109	-0.254534150214024	0.873	0.83	1	DC
RELCH	0.0909804841079765	-0.267775691489678	0.317	0.47	1	DC
GNAI2	0.0909808810765166	-0.313598755368942	0.947	0.92	1	DC
DRG1	0.0910728575222666	-0.22544105285218	0.434	0.52	1	DC
DYNLT1	0.0911491241582151	-0.358643723714469	0.693	0.73	1	DC
ZNF92	0.0911742842553566	-0.204879613104131	0.402	0.51	1	DC
SSU72	0.0912117652200838	-0.27157699011496	0.852	0.91	1	DC
ARGLU1	0.0913529945294291	-0.351721882444599	0.899	0.94	1	DC
EIF1AX	0.0915208342398846	-0.200571740625053	0.899	0.83	1	DC
RAPGEF1	0.0917017767668508	-0.380049893596547	0.82	0.86	1	DC
GTF2A1	0.0917185647836287	-0.273969883514949	0.439	0.55	1	DC
NDUFA6	0.0920053738441601	-0.327424993103749	0.884	0.87	1	DC
RNF113A	0.092054439132093	-0.263521720495036	0.37	0.55	1	DC
SLBP	0.0922863688961024	-0.236562194472603	0.667	0.78	1	DC
MS4A1	0.0923720534885505	0.25955058075256	0.519	0.5	1	DC
ISG20	0.0924029521178725	-0.626359625272847	0.667	0.81	1	DC
ODR4	0.0924219741900738	-0.232950940920224	0.349	0.4	1	DC
FAHD2A	0.0924888654648885	-0.216671487463194	0.36	0.46	1	DC
PMS1	0.0925415735753806	-0.222392421336448	0.233	0.35	1	DC
GPR160	0.0925593538597966	-0.414863793243249	0.36	0.53	1	DC
BAZ1A	0.0925730259858277	-0.24627178463011	0.804	0.79	1	DC
SMC4	0.0926742718961855	-0.347944151463904	0.476	0.53	1	DC
OSGEP	0.0930044604695728	0.200620945686198	0.455	0.4	1	DC
TRIP12	0.0930596832095378	-0.266040804506301	0.783	0.82	1	DC
TSPAN13	0.0930963718662517	-0.486435352231158	0.254	0.39	1	DC
CLEC16A	0.0931373621525506	-0.202559407338292	0.323	0.41	1	DC
SAMM50	0.0931562998014824	-0.252325308430954	0.429	0.55	1	DC
ANXA6	0.093184654207051	-0.479182424036752	0.831	0.92	1	DC
ZKSCAN1	0.0933273712549037	-0.246035533292361	0.709	0.78	1	DC
CASP4	0.0936496433899549	-0.411126090718436	0.677	0.81	1	DC
PLEKHM2	0.093767459118779	-0.267460471346833	0.529	0.68	1	DC
HDAC7	0.093802167478292	-0.234132812917402	0.534	0.58	1	DC
SREK1IP1	0.0938667476125606	-0.290594761736789	0.714	0.8	1	DC
ATP6V1A	0.094143671302876	-0.238848920329211	0.577	0.61	1	DC
TMEM35B	0.0941985238356931	-0.215367972203479	0.635	0.65	1	DC
PABPC1	0.0943861313370281	-0.250022220444921	1	0.99	1	DC
C12orf65	0.0949269421703157	-0.205873684004681	0.545	0.63	1	DC
UTP11	0.0950256211429895	-0.229400669181963	0.513	0.65	1	DC
CALHM6	0.0951228280115457	-0.21510376653643	0.275	0.29	1	DC
APRT	0.0952920070520333	-0.220981853088484	0.937	0.91	1	DC
ZC3H3	0.095540500893957	-0.201779727914721	0.28	0.36	1	DC
TSPYL2	0.0956577319721807	-0.229587922740652	0.381	0.49	1	DC
EZH2	0.0957534565714384	-0.283435597893515	0.392	0.48	1	DC
TTC28-AS1	0.0957850077843469	-0.212910926407957	0.381	0.42	1	DC
CASC4	0.0960059812166493	-0.348838786111879	0.672	0.72	1	DC
FKBP5	0.0961196370963707	-0.25778929588834	0.656	0.67	1	DC
SRSF11	0.0961519098603532	-0.325496817953563	0.91	0.94	1	DC
DLGAP1-AS1	0.0961668618456075	-0.223731445138106	0.344	0.43	1	DC
MKNK2	0.0962963062642069	-0.237598241225127	0.741	0.83	1	DC
VPS13C	0.0964826000475213	-0.282635623811016	0.841	0.83	1	DC
SPG11	0.0965803179575275	-0.361992885921963	0.677	0.71	1	DC
ANKRD12	0.0966161258591322	-0.334267661822313	0.958	0.96	1	DC
DDX41	0.0967294744997015	-0.238266500684852	0.339	0.54	1	DC
GORASP2	0.0967470263155649	-0.266309537866655	0.577	0.68	1	DC
CD200	0.0967770548429463	-0.319877201887244	0.328	0.49	1	DC
VAPA	0.0968174567746054	-0.348690490378503	0.847	0.91	1	DC
SINHCAF	0.096960649095563	-0.383476227604267	0.767	0.84	1	DC
MTPN	0.0969632479362725	-0.267934652136933	0.889	0.93	1	DC
PECR	0.0972048187684289	-0.440338937641704	0.164	0.25	1	DC
ATP11B	0.0972172821036214	-0.221530853654295	0.545	0.59	1	DC
MRPS12	0.0972273253265599	-0.257109571876688	0.661	0.78	1	DC
HINT3	0.0979754395948931	-0.215652275099441	0.228	0.34	1	DC
UBE2A	0.098091879765028	-0.224141515264764	0.825	0.84	1	DC
SPOUT1	0.0983237918735542	-0.282797660655224	0.28	0.44	1	DC
ZFHX3	0.0984588418829547	-0.247008981907719	0.344	0.46	1	DC
DESI1	0.0987597786783464	-0.275836242172248	0.476	0.61	1	DC
ACTB	0.0987950759531516	-0.474196504294834	1	1	1	DC
DYM	0.0988108338169673	-0.214210575397811	0.365	0.43	1	DC
SIVA1	0.0988615182428042	-0.261098895485869	0.804	0.83	1	DC
SLC37A4	0.098957200364569	-0.214587504215341	0.116	0.25	1	DC
TCEAL8	0.0989628894350949	-0.314981128771727	0.598	0.72	1	DC
CCDC47	0.0989675920323169	-0.247625860969962	0.624	0.72	1	DC
RPL13	0.0990209605219093	-0.22777465690455	1	1	1	DC
GOLPH3L	0.09918661508905	-0.238004168646509	0.265	0.36	1	DC
SAA1	0.0993860802608114	-0.318702228018426	0.032	0.18	1	DC
DHX36	0.0995333595994541	-0.278282179532731	0.82	0.85	1	DC
DPYD	0.0998021820448421	-0.306818377143022	0.36	0.54	1	DC
INIP	0.100082357773552	-0.242041074053178	0.476	0.64	1	DC
RPL15	0.100231066872933	-0.232494824874411	1	1	1	DC
BCKDHA	0.100438443980406	-0.223855906600539	0.471	0.5	1	DC
ANXA2	0.100641428854132	-0.533338053522158	0.72	0.88	1	DC
KXD1	0.100684330355523	-0.260002664255823	0.582	0.73	1	DC
FCRL4	0.100719584245961	0.291364747489153	0.143	0.12	1	DC
VKORC1	0.100729557661395	-0.244076248129909	0.566	0.68	1	DC
ZNF800	0.100822367742624	-0.25819510268015	0.577	0.68	1	DC
NAA38	0.10085187619783	-0.302577766772433	0.868	0.86	1	DC
BIRC2	0.10104218814181	-0.323602762914164	0.788	0.76	1	DC
SLC25A11	0.101101629602702	-0.420395945812194	0.481	0.59	1	DC
TMCO1	0.101158867492896	-0.268474528017292	0.825	0.86	1	DC
C11orf1	0.101433683971761	-0.273481193268909	0.259	0.42	1	DC
RTN3	0.101562357686073	-0.296603460180254	0.513	0.68	1	DC
CNPY3	0.101576356656507	-0.310340120612151	0.54	0.76	1	DC
SNRPD2	0.101684411507724	-0.208382149608	0.963	0.99	1	DC
RPSA	0.101950465550243	-0.277430278096173	1	1	1	DC
SENP5	0.102022978917997	-0.266840623843898	0.587	0.63	1	DC
IGLC2	0.102052566858881	-1.1991299666586	0.434	0.62	1	DC
APEH	0.102070857101136	-0.203543451178282	0.402	0.45	1	DC
PIK3R5	0.102078927822424	-0.223475267107306	0.339	0.46	1	DC
TTC3	0.102276648058869	-0.309615077198444	0.852	0.89	1	DC
MLX	0.102415035113171	-0.309684012655921	0.429	0.6	1	DC
DDX52	0.102787557897262	-0.239136138136429	0.667	0.73	1	DC
CD47	0.102943567174851	-0.224372785464689	0.847	0.85	1	DC
APOL2	0.102951155031529	-0.295753315759137	0.365	0.5	1	DC
LINC01138	0.102963611574173	0.208725683456991	0.439	0.39	1	DC
LSP1	0.103036872769375	-0.418708921670161	0.974	1	1	DC
PLEK	0.103082742603244	-0.446935426262238	0.566	0.67	1	DC
NIPBL	0.103371331255842	-0.234012812220781	0.878	0.82	1	DC
C1D	0.103469551719932	-0.246060854022849	0.709	0.69	1	DC
MSC	0.103516835278078	-0.360645202460216	0.243	0.43	1	DC
CREBL2	0.103572494037984	-0.21071494707418	0.418	0.57	1	DC
PBXIP1	0.103582938776466	-0.370608654058841	0.503	0.66	1	DC
CTSA	0.10371058096668	-0.464309378710619	0.608	0.68	1	DC
BRD4	0.104331267381947	-0.26039010609837	0.868	0.87	1	DC
TFG	0.104378985592678	-0.29531912869969	0.624	0.78	1	DC
PSMB9	0.104427278854871	-0.418856236825383	0.952	0.95	1	DC
ABHD12	0.104918552713602	-0.428759418746821	0.376	0.59	1	DC
PAQR7	0.105490937658729	-0.224899276947023	0.079	0.14	1	DC
IER5	0.105643813792413	-0.336560028527493	0.857	0.88	1	DC
SNRNP25	0.105782941531195	-0.249079694850092	0.524	0.6	1	DC
SMIM12	0.105837206308732	-0.282114639899615	0.646	0.78	1	DC
SNHG9	0.105849355104614	-0.267281376933979	0.598	0.7	1	DC
PCMTD1	0.105984335891236	-0.317029295474523	0.762	0.65	1	DC
TEX264	0.106048175501024	-0.228407562649536	0.365	0.47	1	DC
FBXO22	0.106213616334763	-0.227103455607168	0.487	0.56	1	DC
MRPS6	0.106526167967577	-0.322576351488199	0.788	0.89	1	DC
PTMS	0.106747644551109	-0.609709163056842	0.709	0.84	1	DC
POMP	0.106878090820491	-0.305961036290049	0.963	0.97	1	DC
SNX9	0.107158975351302	-0.232244899357825	0.677	0.69	1	DC
TPM1	0.10717235491078	-0.205169243052751	0.222	0.27	1	DC
KBTBD2	0.107189236133086	-0.21312950000748	0.423	0.47	1	DC
P4HA1	0.107653549250945	-0.315145000006883	0.323	0.44	1	DC
FAM89B	0.10786092631977	-0.369557519778905	0.529	0.67	1	DC
CST7	0.10790987919706	-0.628681213202245	0.492	0.68	1	DC
CD27	0.107966508491852	-0.284096021361623	0.397	0.51	1	DC
PAFAH1B1	0.107992841761096	-0.248045372167609	0.804	0.9	1	DC
PPP2R2A	0.108580319496638	-0.27670114371325	0.603	0.71	1	DC
SMAP2	0.108598889104191	-0.319891320418341	0.931	0.92	1	DC
MRPL9	0.10861614485175	-0.258382622095026	0.534	0.58	1	DC
MDH2	0.108850214194013	-0.25289239541318	0.788	0.84	1	DC
GOLGB1	0.108887877947122	-0.339189579416516	0.831	0.87	1	DC
PTTG1IP	0.109002585198123	-0.264710983641178	0.608	0.63	1	DC
ADORA2A	0.109058387057507	-0.517848304862619	0.333	0.54	1	DC
IFNGR2	0.109082472353406	-0.342665886030041	0.508	0.71	1	DC
PPP1R10	0.109177663856775	-0.220694133864422	0.688	0.72	1	DC
DNAJB6	0.109198431234253	-0.318653079022871	0.921	0.96	1	DC
MRPL55	0.109329094479989	-0.287386163096577	0.598	0.7	1	DC
SNRPD1	0.109346976015814	-0.246618906187919	0.889	0.89	1	DC
ELP2	0.109427132553859	-0.219440247283447	0.561	0.63	1	DC
CPSF6	0.109965421478262	-0.230142524276419	0.598	0.67	1	DC
DDX50	0.110082652828137	-0.254841709749511	0.614	0.65	1	DC
PPIF	0.110163831643665	-0.277179623085572	0.497	0.58	1	DC
FLT3LG	0.110222652679307	-0.24633811696148	0.201	0.29	1	DC
SEPHS2	0.110325098677019	-0.28677364042637	0.693	0.74	1	DC
TAGLN2	0.110369899503557	-0.326447240057591	0.952	0.94	1	DC
TPR	0.110559867868508	-0.342857550886179	0.915	0.88	1	DC
RPL9	0.110629208707642	-0.257421757227931	1	1	1	DC
TSPAN33	0.110685005052129	-0.33730716821242	0.868	0.84	1	DC
CHCHD7	0.110699951886023	-0.253253385041208	0.593	0.73	1	DC
AAK1	0.110719482920847	-0.385891153619327	0.794	0.81	1	DC
RILPL2	0.110993234487335	-0.322981987003545	0.762	0.81	1	DC
NFKB1	0.110996797475312	-0.248859438466719	0.91	0.96	1	DC
LUZP1	0.111160327870344	-0.329550724577986	0.444	0.64	1	DC
DDX17	0.111298429967178	-0.262340635663709	0.937	0.93	1	DC
ACADVL	0.111424141058566	-0.400537929583729	0.667	0.78	1	DC
SPOCK2	0.111682574292103	-0.268732200133511	0.73	0.74	1	DC
ARPC1B	0.11186576505741	-0.454810737554552	0.968	0.97	1	DC
G6PD	0.111879347939391	-0.489542935642474	0.513	0.61	1	DC
ERBIN	0.111904562426745	-0.24031432933371	0.704	0.74	1	DC
FGD3	0.112116474805391	-0.253475577408949	0.476	0.53	1	DC
ATG2A	0.112118871662689	-0.238143230292083	0.286	0.39	1	DC
SPECC1L	0.11256503779382	-0.206188545429084	0.534	0.56	1	DC
RELA	0.112909329264824	-0.205873684004681	0.529	0.66	1	DC
TMEM123	0.113069682377757	-0.243599631540029	0.921	0.94	1	DC
ADAM28	0.113111613479299	-0.338898863791343	0.222	0.37	1	DC
MAPK8	0.113177625657354	-0.256158607398489	0.423	0.46	1	DC
MLF2	0.113260732403958	-0.260037849794288	0.683	0.77	1	DC
TBC1D2B	0.113445241363069	-0.232854240681175	0.497	0.56	1	DC
EPM2AIP1	0.113531514143659	-0.228615807949837	0.598	0.66	1	DC
MTOR	0.113646270397366	-0.200324598005025	0.328	0.45	1	DC
DNM1L	0.11365258025851	-0.304152889011327	0.667	0.7	1	DC
USP34	0.11372127474763	-0.263034405833794	0.81	0.82	1	DC
RPLP2	0.113790267001153	-0.273727782944258	1	1	1	DC
RFXANK	0.113793128580094	-0.231095799304332	0.423	0.61	1	DC
PDPK1	0.114288169550341	-0.273228951806446	0.577	0.66	1	DC
TMEM33	0.114712753597271	-0.207892851641333	0.497	0.61	1	DC
MIEN1	0.115089809857826	-0.248681533483956	0.667	0.72	1	DC
LAP3	0.115134195350443	-0.499695415816207	0.767	0.82	1	DC
TMEM120B	0.115157286039994	-0.257628383182988	0.534	0.62	1	DC
PDAP1	0.115341106777233	-0.292971689987898	0.831	0.88	1	DC
CAPZB	0.115965880536408	-0.401885613045475	0.931	0.95	1	DC
NCOR2	0.116008304045853	-0.281376985955597	0.524	0.6	1	DC
SEC16A	0.116025341189029	-0.250499023019193	0.556	0.59	1	DC
ARPC1A	0.11611962161543	-0.222221171405582	0.497	0.55	1	DC
GTPBP4	0.116141614146818	-0.220858951407177	0.608	0.64	1	DC
TNFAIP8	0.11630138350248	-0.262705736270716	0.926	0.83	1	DC
BCL3	0.116408548875746	-0.39231742277876	0.608	0.74	1	DC
PRKCQ-AS1	0.116467233100617	-0.229426013190974	0.28	0.37	1	DC
ADAM8	0.116616003088896	-0.356959248185981	0.296	0.42	1	DC
FOXN2	0.116949868039077	-0.288436278951882	0.476	0.57	1	DC
RBM8A	0.117190213090568	-0.216019301804109	0.968	0.89	1	DC
CD58	0.117222093277357	-0.34155816146637	0.714	0.81	1	DC
MACROD2	0.117245426016113	0.258491527637731	0.148	0.05	1	DC
TADA2B	0.117535930906537	-0.221233587768006	0.354	0.45	1	DC
CHMP2B	0.117606508908325	-0.268132273473472	0.608	0.74	1	DC
UFC1	0.117649660690926	-0.299109369199857	0.847	0.9	1	DC
SNRPA	0.11766115305803	-0.218965009140277	0.497	0.62	1	DC
PPP1CC	0.118003620265505	-0.218220558483093	0.783	0.81	1	DC
PLCL1	0.118097001982809	-0.210152358823458	0.185	0.29	1	DC
VOPP1	0.118162353455469	-0.298234305262892	0.905	0.93	1	DC
GPAT4	0.11820182176481	-0.243391532862719	0.333	0.53	1	DC
IBTK	0.118231799108483	-0.250530725376847	0.582	0.64	1	DC
RAN	0.118242586474545	-0.241700869604673	0.963	0.99	1	DC
LLPH	0.118397208711093	-0.348749464954028	0.714	0.77	1	DC
RPL11	0.118402020688742	-0.205867928717749	1	1	1	DC
TNFSF10	0.118438570398799	-0.372026572948939	0.27	0.46	1	DC
DDX6	0.118442688722787	-0.286869938863871	0.862	0.89	1	DC
HOPX	0.118727419372758	-0.325561615952222	0.344	0.43	1	DC
PXK	0.118745557575324	-0.252951155011636	0.492	0.6	1	DC
PARP10	0.118782091019931	-0.264161071288078	0.36	0.49	1	DC
FBXW7	0.11899809755488	-0.267877968940744	0.556	0.61	1	DC
NDUFA4	0.11927983021898	-0.235306527002816	0.979	0.98	1	DC
FYN	0.119362306045344	-0.261273947969356	0.704	0.7	1	DC
ATP6V0D1	0.119742169764834	-0.281221247270583	0.799	0.82	1	DC
FOXP3	0.119773483483444	-0.493080399713677	0.106	0.19	1	DC
CLINT1	0.11995413691894	-0.228779298967233	0.873	0.86	1	DC
C6orf47	0.120239893373497	-0.239096351177039	0.201	0.34	1	DC
LTA4H	0.120241543860305	-0.203543451178282	0.63	0.7	1	DC
FKBP8	0.120807408691694	-0.387615834088788	0.804	0.88	1	DC
SNF8	0.120962471754902	-0.229545783648134	0.746	0.76	1	DC
LEPROT	0.121073421301475	-0.277809758514192	0.519	0.62	1	DC
TNRC18	0.121334909953087	-0.201558285851218	0.444	0.44	1	DC
SRGAP2	0.121369238776724	-0.243306439028875	0.397	0.46	1	DC
SFPQ	0.121465685441462	-0.263283339496889	0.915	0.9	1	DC
MFSD14C	0.121593974754698	-0.253305167853471	0.545	0.64	1	DC
CHST7	0.121838288347487	-0.346919576209415	0.222	0.34	1	DC
PCBD1	0.121872019366946	-0.347459793412053	0.497	0.66	1	DC
ZNF296	0.121887455475975	-0.207892851641333	0.127	0.26	1	DC
RPL12	0.122172944340065	-0.248626881929371	1	1	1	DC
ITGA4	0.122340848542446	-0.427138168547385	0.646	0.71	1	DC
ATF5	0.122483500056707	-0.401110541236766	0.683	0.82	1	DC
BCCIP	0.12253232349702	-0.235191896721122	0.566	0.7	1	DC
SF3B6	0.122696450303961	-0.207615543607631	0.899	0.92	1	DC
PHF20	0.123639226725349	-0.24031432933371	0.624	0.69	1	DC
SAMSN1	0.123659185364446	-0.599130368795099	0.884	0.97	1	DC
VPS33A	0.123815030672143	-0.214518328456373	0.434	0.51	1	DC
COPZ1	0.123838364640855	-0.282459277859985	0.709	0.79	1	DC
H1F0	0.124383955290842	-0.385779138786328	0.116	0.24	1	DC
NUP210	0.124409855110271	-0.243168326388863	0.571	0.64	1	DC
TBC1D9	0.124716942083823	-0.30201078109373	0.302	0.49	1	DC
ENO3	0.124947208707852	-0.426105736235044	0.074	0.15	1	DC
RPA2	0.125355265008221	-0.318524857345853	0.672	0.72	1	DC
[truncated: 1,077 more rows]
