# Supplementary material for: HIV-1 activates oxidative phosphorylation in infected CD4 T cells in a human tonsil explant model
Source: Front Immunol. 2023 May 30;14:1172938. doi: 10.3389/fimmu.2023.1172938 (PMC10266353; doi:10.3389/fimmu.2023.1172938)
Supplement: Supplementary file 13 [file Table_13.csv]

	p_val	avg_log2FC	pct.1	pct.2	p_val_adj	celltype
INS	5.56920889110266e-275	-1.66054529088054	0.051	0.109	9.78175849633271e-271	Epithelial cell
FDCSP	7.82358998712324e-31	-5.69419507795743	0.055	0.402	1.37413534533833e-26	Epithelial cell
IGHA1	2.52575264119002e-29	-4.69419507795743	0.426	0.721	4.43623193898615e-25	Epithelial cell
SPRR2E	3.58096436443145e-15	-2.69923657226055	0.287	0.355	6.28960580968739e-11	Epithelial cell
IGLC3	4.76007988668611e-15	-2.46730648695453	0.272	0.565	8.36060431297548e-11	Epithelial cell
IGLC2	5.06795229472672e-15	-6.09723331038305	0.507	0.725	8.90135141045801e-11	Epithelial cell
IGLC1	7.52334848594477e-15	-1.99055301337489	0.246	0.504	1.32140092807134e-10	Epithelial cell
IGKC	9.63186431080495e-15	-3.33196170092322	0.614	0.877	1.69174064754978e-10	Epithelial cell
JCHAIN	1.01953397043288e-13	-1.53155210749547	0.092	0.315	1.79070946566831e-09	Epithelial cell
IGLV3-27	4.05717887047549e-13	-1.90466065481106	0.007	0.145	7.12602896810315e-09	Epithelial cell
S100A8	1.4426083285006e-12	-1.90761843652202	0.654	0.746	2.53379726817846e-08	Epithelial cell
IGFBP3	4.59168739501961e-12	0.950431818423292	0.298	0.13	8.06483974061244e-08	Epithelial cell
IGHG3	1.07826199807048e-10	-2.5799756480514	0.287	0.529	1.89385937341099e-06	Epithelial cell
MZB1	1.77379089821432e-10	-1.40957273880203	0.055	0.268	3.11548633362363e-06	Epithelial cell
KLK6	2.38338567941059e-10	-1.60780370707014	0.092	0.254	4.18617860731675e-06	Epithelial cell
KRT78	7.90723994813123e-10	-0.927448069282428	0.081	0.293	1.38882762448977e-05	Epithelial cell
S100A7	8.91227522152568e-09	-3.63061785717576	0.202	0.402	0.000156535201990877	Epithelial cell
PI3	9.7622218086983e-09	-2.21275167076773	0.335	0.558	0.000171463663847977	Epithelial cell
ZG16B	1.75119267820165e-08	-1.63256407601037	0.287	0.478	0.000307579481999338	Epithelial cell
NFKBIA	2.1040032260173e-08	0.790412597002769	0.676	0.587	0.000369547126617678	Epithelial cell
MET	3.02420223589372e-08	0.876878026542079	0.309	0.17	0.000531170880712372	Epithelial cell
DUOXA2	4.0637934464579e-08	-1.29433104330959	0.044	0.297	0.000713764680935865	Epithelial cell
RNF223	4.48711033404958e-08	-0.474986327398985	0.033	0.232	0.000788116059072469	Epithelial cell
SPRR3	9.56446487950129e-08	-2.1025978931284	0.412	0.572	0.00167990261143561	Epithelial cell
KLK11	1.09849483233765e-07	-0.457115472563024	0.026	0.159	0.00192939632351784	Epithelial cell
DERL3	1.15131315599734e-07	-1.13940305666542	0.059	0.203	0.00202216642719372	Epithelial cell
KRT80	1.46961754731208e-07	-0.436691865150231	0.202	0.301	0.00258123626009894	Epithelial cell
FAM83A	3.87517571662144e-07	-0.652128068205062	0.096	0.279	0.0068063586286739	Epithelial cell
SERPINB2	4.38533956936804e-07	-0.827450631286534	0.07	0.196	0.00770241041963802	Epithelial cell
FOXA1	5.0015937247395e-07	0.646213206364685	0.298	0.159	0.00878479921813245	Epithelial cell
SLC6A14	1.86129949007697e-06	-0.770539235215222	0.059	0.225	0.032691864243712	Epithelial cell
NCF1	2.31442520665957e-06	0.73521732678595	0.206	0.29	0.0406505643297687	Epithelial cell
IGHG1	2.48511145618819e-06	-2.89642928523444	0.257	0.471	0.0436484976164894	Epithelial cell
KRT17	3.02172337582785e-06	-0.791115689986618	0.555	0.627	0.0530735493730403	Epithelial cell
S100A12	3.35200396514012e-06	-0.866879877279699	0.018	0.149	0.0588745976437211	Epithelial cell
MAB21L4	5.83447180964943e-06	-0.470020074505635	0.051	0.152	0.102476662864683	Epithelial cell
IGHV5-51	6.18543941892154e-06	-0.639129516238369	0.007	0.149	0.108641057953938	Epithelial cell
CCDC85B	6.69538336214832e-06	0.516756778151899	0.522	0.464	0.117597713372773	Epithelial cell
PLAT	1.15417590223286e-05	-0.707491738822176	0.118	0.188	0.20271945546818	Epithelial cell
GULP1	1.188574977291e-05	0.465073290880582	0.342	0.217	0.208761309011391	Epithelial cell
KRT14	1.80873373958775e-05	-1.43400774365689	0.191	0.236	0.317685994021193	Epithelial cell
IGHD	2.13056392912677e-05	-2.39143368918856	0.044	0.185	0.374212248511825	Epithelial cell
KIAA1522	3.22119180406067e-05	0.536761453811872	0.342	0.174	0.565770128465215	Epithelial cell
PPTC7	3.27036700800817e-05	0.324085752690309	0.272	0.152	0.574407261286556	Epithelial cell
IL1B	3.32018493697468e-05	-1.08964184887839	0.092	0.149	0.583157282330233	Epithelial cell
SPINK5	4.4977485229702e-05	-1.1209573893446	0.044	0.152	0.789984550574486	Epithelial cell
CDKN1C	4.50020267756948e-05	-0.572820202881849	0.272	0.384	0.790415598288303	Epithelial cell
C12orf57	5.28837691198734e-05	0.353070136007708	0.566	0.511	0.928850520821457	Epithelial cell
NFKBIZ	5.47840618813112e-05	0.558718401470629	0.441	0.431	0.962227262883351	Epithelial cell
HSPG2	5.96264094639586e-05	0.384531972658376	0.257	0.145	1	Epithelial cell
LINC00958	7.70389572965105e-05	-0.387992071602012	0.081	0.203	1	Epithelial cell
SAA1	8.13269193887167e-05	-0.410974121617769	0.507	0.572	1	Epithelial cell
ANKRD37	8.49310734007391e-05	-0.650931121252596	0.121	0.199	1	Epithelial cell
PCYT1A	9.28464091878776e-05	0.256574958597719	0.301	0.174	1	Epithelial cell
LYST	9.34720406063052e-05	0.279730828800221	0.261	0.145	1	Epithelial cell
S100A9	9.71212471774305e-05	-0.797148391330168	0.772	0.822	1	Epithelial cell
BCAR1	0.000123822146290674	0.271214730064891	0.301	0.214	1	Epithelial cell
PRSS27	0.000130915629469303	-0.935035562595355	0.129	0.239	1	Epithelial cell
LY96	0.000144224870828024	-0.26288700619292	0.158	0.257	1	Epithelial cell
MS4A1	0.000146724432718422	-0.348461224498646	0.136	0.225	1	Epithelial cell
DPP9	0.000148493455966117	0.225819188762264	0.276	0.174	1	Epithelial cell
CD79A	0.000164849933925443	-0.482313350697065	0.246	0.435	1	Epithelial cell
SNHG12	0.000170345503185904	0.442656830828836	0.279	0.264	1	Epithelial cell
MPZL2	0.000187797153745109	-0.336388392198071	0.169	0.232	1	Epithelial cell
KLK8	0.000199262578194685	-1.07515369973147	0.099	0.308	1	Epithelial cell
MGLL	0.000205423757090114	0.404620883333505	0.272	0.232	1	Epithelial cell
LRG1	0.000207578818568207	-0.354849552461193	0.062	0.185	1	Epithelial cell
MLPH	0.000234574126312209	-0.213159092801228	0.04	0.152	1	Epithelial cell
HLA-DRA	0.000237993180702846	-0.560303780823607	0.562	0.692	1	Epithelial cell
IFITM1	0.000260191277381578	0.406861893581577	0.349	0.304	1	Epithelial cell
GBP4	0.000261935359145147	0.645594724408538	0.397	0.37	1	Epithelial cell
CALML3	0.000300355514008045	-0.375644060978757	0.059	0.152	1	Epithelial cell
TMEM40	0.000303479208587847	-0.354255454724728	0.074	0.188	1	Epithelial cell
HLA-DPA1	0.000339522653630095	-0.435264092241646	0.331	0.5	1	Epithelial cell
ALG2	0.000355331586215209	0.200486588710869	0.312	0.236	1	Epithelial cell
TFAP2A	0.000373495833525926	0.498220826714471	0.316	0.17	1	Epithelial cell
GADD45B	0.00037738234319926	0.521558319654457	0.5	0.478	1	Epithelial cell
CFB	0.000377990577204042	-1.1916677084579	0.147	0.297	1	Epithelial cell
SPRR2D	0.000395023912604962	-1.3155492367942	0.36	0.446	1	Epithelial cell
SEL1L3	0.000450011608138282	-0.24361314868722	0.059	0.174	1	Epithelial cell
CD55	0.000461435163581148	-0.485177893507147	0.474	0.536	1	Epithelial cell
HLA-DQB1	0.000469690801112538	-0.341907163608176	0.294	0.428	1	Epithelial cell
HDAC9	0.000513817498367833	0.444635796761159	0.312	0.134	1	Epithelial cell
TNFRSF17	0.000570807638950374	-0.241101334501219	0.015	0.112	1	Epithelial cell
CSTA	0.000624210794089812	-0.778263051205899	0.235	0.286	1	Epithelial cell
CAV2	0.000627744330824678	0.279740242643656	0.279	0.159	1	Epithelial cell
RIPK4	0.000664746654286815	-0.282845071721492	0.044	0.163	1	Epithelial cell
FKBP11	0.000666394127895442	-0.60413801630205	0.154	0.319	1	Epithelial cell
CD37	0.000678362557042438	-0.346414952701528	0.312	0.442	1	Epithelial cell
LSG1	0.000728803633205275	0.21866157541299	0.257	0.13	1	Epithelial cell
SPRR2A	0.000753398527007748	-0.868516179089761	0.555	0.605	1	Epithelial cell
TMC5	0.000881775048943793	-0.52361116416761	0.096	0.286	1	Epithelial cell
MIR205HG	0.000885581643527102	-0.407960113186715	0.191	0.178	1	Epithelial cell
DMKN	0.00099139777484668	-0.479725746208602	0.162	0.254	1	Epithelial cell
FSTL1	0.00101914940347435	-0.451006828787393	0.162	0.246	1	Epithelial cell
CLIC3	0.00109714285579484	-0.527303731529756	0.103	0.178	1	Epithelial cell
MT1E	0.00111830294982963	0.78844452318092	0.239	0.159	1	Epithelial cell
DUOX2	0.00114326122362759	-0.896081452067886	0.085	0.341	1	Epithelial cell
TNFRSF10B	0.00118907315726212	0.297392843975081	0.287	0.185	1	Epithelial cell
MED13	0.00123483086157695	0.325295749765368	0.397	0.337	1	Epithelial cell
CLU	0.00123549777675985	-0.653075068060777	0.165	0.322	1	Epithelial cell
NEAT1	0.00124384747250701	0.236445152967437	0.772	0.793	1	Epithelial cell
POLR2J3	0.00131236906387774	0.214387049550219	0.452	0.435	1	Epithelial cell
FOXC1	0.00136690389910783	0.406389278595634	0.364	0.283	1	Epithelial cell
ID2	0.00139153833481391	0.523047534571481	0.379	0.228	1	Epithelial cell
CXCL3	0.00139836973858432	0.688486276440959	0.151	0.127	1	Epithelial cell
ERO1A	0.00141880937514623	-0.654184245506044	0.54	0.587	1	Epithelial cell
HLA-DRB5	0.00150845499961949	-0.298044121026948	0.074	0.185	1	Epithelial cell
NBL1	0.0016325736868144	0.272106224258682	0.449	0.435	1	Epithelial cell
SORD	0.00166943651736418	-0.265340045730392	0.081	0.13	1	Epithelial cell
SAV1	0.00183433999126598	0.272332572045785	0.375	0.272	1	Epithelial cell
PHC2	0.0018547683777685	0.231720408081849	0.327	0.225	1	Epithelial cell
MYLIP	0.00186833301623436	0.20518401993656	0.301	0.196	1	Epithelial cell
MFSD14A	0.00192934550603939	0.20463478797375	0.268	0.167	1	Epithelial cell
CHI3L2	0.00202742894481617	-0.211599141262445	0.026	0.109	1	Epithelial cell
RHBDF2	0.00223482473851417	0.224420844701675	0.316	0.25	1	Epithelial cell
NRIP1	0.00239279787675349	0.247771331979056	0.32	0.225	1	Epithelial cell
RBP1	0.00257338194688544	-0.389314506381151	0.081	0.174	1	Epithelial cell
FLII	0.00269573765738015	0.292178367659482	0.397	0.312	1	Epithelial cell
PARD3	0.00272489746746775	0.228703081089142	0.221	0.127	1	Epithelial cell
SSR4	0.00277459679182359	-0.629048886483968	0.805	0.83	1	Epithelial cell
NABP1	0.00278493896326492	0.258841606190726	0.312	0.232	1	Epithelial cell
HLA-DPB1	0.00282013610764222	-0.285599722706222	0.386	0.536	1	Epithelial cell
RRM2B	0.00287090859409639	0.318676253071768	0.228	0.156	1	Epithelial cell
HIST2H2AA4	0.00288365607099673	0.32671326615989	0.312	0.203	1	Epithelial cell
KRT13	0.00289944883267133	-1.41055010828653	0.195	0.38	1	Epithelial cell
DGKH	0.00297539644053419	0.205486186665257	0.239	0.149	1	Epithelial cell
MX2	0.00312881894257218	-0.514534807872347	0.121	0.181	1	Epithelial cell
NFIC	0.00319849147583418	0.296326310147036	0.449	0.33	1	Epithelial cell
C5orf56	0.00323928261063037	0.228866500641231	0.346	0.355	1	Epithelial cell
APH1A	0.00325926209144264	0.306935997719735	0.463	0.37	1	Epithelial cell
UBA2	0.00326451346326811	0.264827687656845	0.382	0.275	1	Epithelial cell
DUSP6	0.00329999006500289	0.280253955067229	0.25	0.17	1	Epithelial cell
MUC1	0.00330060033946523	-0.798557719076416	0.305	0.406	1	Epithelial cell
TACC1	0.00340693686750512	0.214702685943949	0.478	0.362	1	Epithelial cell
TXNIP	0.00341911949927289	0.591954210635303	0.544	0.623	1	Epithelial cell
ECM1	0.00347519886714972	-1.22212336413825	0.324	0.409	1	Epithelial cell
GALNT5	0.00357071870480337	0.574894218804815	0.257	0.163	1	Epithelial cell
BOLA3	0.00372143326055415	0.320218402756534	0.441	0.337	1	Epithelial cell
MIEF1	0.0037423282981209	0.20319016665055	0.246	0.156	1	Epithelial cell
TUBB2A	0.00375317993206575	-0.533700647417627	0.173	0.268	1	Epithelial cell
FABP5	0.00390096213385276	-0.397890933754397	0.268	0.261	1	Epithelial cell
IGHA2	0.00401491656185786	-0.22859619286937	0.107	0.196	1	Epithelial cell
HLA-A	0.00410042046407033	0.488306523633417	0.915	0.942	1	Epithelial cell
CCN1	0.00431123822740941	0.226328777839331	0.184	0.149	1	Epithelial cell
WBP11	0.0043345089872147	0.246425603395568	0.471	0.399	1	Epithelial cell
UBN2	0.00434074376069946	0.210234501563421	0.29	0.185	1	Epithelial cell
CXCL1	0.00437947991592511	1.13466818431534	0.136	0.145	1	Epithelial cell
MTRNR2L12	0.00441855548137988	0.311890506502607	0.507	0.406	1	Epithelial cell
S100A2	0.0046788721162822	-1.14390274712841	0.474	0.424	1	Epithelial cell
ANKLE2	0.00481271779237784	0.292622316192563	0.371	0.348	1	Epithelial cell
MRPL33	0.00518650184103372	0.269418055699977	0.636	0.62	1	Epithelial cell
BIRC3	0.00533831493223897	0.400792246070721	0.371	0.279	1	Epithelial cell
RDH10	0.00535007076808824	-0.710212866560521	0.357	0.457	1	Epithelial cell
DPF2	0.00544106715658775	0.210779343718703	0.316	0.243	1	Epithelial cell
DCTPP1	0.00570310863497501	0.21214223095557	0.287	0.178	1	Epithelial cell
STAT1	0.00601824776761684	0.425816141544813	0.592	0.467	1	Epithelial cell
SESTD1	0.00604450856352755	0.281522077697797	0.265	0.203	1	Epithelial cell
PUM1	0.00605629050627497	0.273079205973556	0.426	0.344	1	Epithelial cell
CRCT1	0.00611349662765557	-0.795267375661037	0.162	0.094	1	Epithelial cell
CD59	0.00613797204925747	-0.667042258118302	0.721	0.804	1	Epithelial cell
GBP5	0.00625872955863925	0.772241068913737	0.221	0.217	1	Epithelial cell
PSMG3	0.00629709986214707	0.243454036864278	0.368	0.272	1	Epithelial cell
HMGA1	0.00630805120778956	0.470196892013102	0.68	0.663	1	Epithelial cell
PPP1R15A	0.00637732603899995	0.390530054263139	0.728	0.71	1	Epithelial cell
GLRX	0.00661400565996334	-0.291891675667658	0.349	0.42	1	Epithelial cell
CPE	0.00664014540349802	-0.572618102294435	0.107	0.199	1	Epithelial cell
SPRY1	0.00664474699322478	0.226678324113451	0.147	0.109	1	Epithelial cell
TRIM22	0.00681302005319327	0.26865459098942	0.368	0.275	1	Epithelial cell
CADM1	0.00709640833481723	-0.227404317418511	0.022	0.149	1	Epithelial cell
HOPX	0.00721062264907082	-0.43461786824836	0.268	0.38	1	Epithelial cell
FAM207A	0.00754024803692588	0.22957385436169	0.324	0.25	1	Epithelial cell
GBP2	0.00760752873966538	0.210513240441472	0.493	0.446	1	Epithelial cell
DDX58	0.00769973719525816	0.207978606014034	0.184	0.138	1	Epithelial cell
H1FX	0.00771120549141344	0.258379955882563	0.529	0.547	1	Epithelial cell
RSL1D1	0.00787423105930225	0.236355432415426	0.551	0.46	1	Epithelial cell
BRD4	0.00801762331281525	0.298012801696808	0.551	0.511	1	Epithelial cell
LEPROTL1	0.00814367275224498	0.251413108063052	0.434	0.341	1	Epithelial cell
DYRK1A	0.00816774160662317	0.225491557569866	0.324	0.239	1	Epithelial cell
ZNF281	0.00854445427246673	0.232565720721541	0.312	0.221	1	Epithelial cell
NFKBIB	0.00869032350838823	0.218632864778239	0.346	0.254	1	Epithelial cell
RNPS1	0.00907245912228555	0.209707323059238	0.566	0.518	1	Epithelial cell
SERTAD1	0.00917281237878064	0.258311995591391	0.482	0.457	1	Epithelial cell
ZC3HAV1	0.00918801592009835	0.286443776218046	0.404	0.362	1	Epithelial cell
GLS	0.00941404189411937	0.206807134452541	0.316	0.217	1	Epithelial cell
FOSL1	0.0094683911219148	0.284765640793876	0.228	0.149	1	Epithelial cell
MAT2B	0.00959308544522037	0.229460764784778	0.379	0.304	1	Epithelial cell
SPRR2F	0.00969015154795527	-0.37285259218526	0.074	0.105	1	Epithelial cell
PLAAT3	0.00971826885735612	0.263863368442385	0.265	0.192	1	Epithelial cell
TMSB4X	0.00991702569094699	0.420680714647762	0.96	0.946	1	Epithelial cell
RPS27L	0.0100061339188537	0.223394014712479	0.853	0.848	1	Epithelial cell
GORASP2	0.0101294288548674	0.201040281634065	0.408	0.359	1	Epithelial cell
KRT5	0.0104210951457917	-0.270222267110138	0.176	0.12	1	Epithelial cell
RLF	0.010470051601877	0.233112092642819	0.25	0.199	1	Epithelial cell
NIFK	0.0105268719208677	0.212806977169853	0.338	0.279	1	Epithelial cell
IGHG4	0.0110832345073963	-0.620484413559694	0.202	0.406	1	Epithelial cell
CXCL8	0.0111220062615537	1.47257067147182	0.327	0.261	1	Epithelial cell
IRF1	0.0112550869645622	0.352957879506428	0.64	0.612	1	Epithelial cell
GMFG	0.0112625866263865	0.210150822748268	0.36	0.362	1	Epithelial cell
KARS	0.0118888314887311	0.27228671907199	0.515	0.446	1	Epithelial cell
VRK2	0.0121517095496568	0.204321582405945	0.276	0.185	1	Epithelial cell
CYSRT1	0.0125811684350674	-0.3141225760618	0.085	0.123	1	Epithelial cell
MTCH1	0.0126019782911307	0.209265350688451	0.555	0.489	1	Epithelial cell
PDZK1IP1	0.0126147500988264	-0.815494350490406	0.39	0.467	1	Epithelial cell
PCMTD1	0.0126614260105952	-0.273843305592986	0.268	0.344	1	Epithelial cell
SPAG9	0.0127486729869345	0.356578775163147	0.544	0.46	1	Epithelial cell
KRT16	0.0127493432922755	-0.944211890215525	0.294	0.388	1	Epithelial cell
TBCC	0.0127986758871138	-0.227486456405884	0.254	0.348	1	Epithelial cell
ANAPC16	0.0129924971531437	0.226112837255215	0.688	0.688	1	Epithelial cell
LRRC58	0.0129959370687511	0.2080920939728	0.287	0.196	1	Epithelial cell
RNF115	0.0131553787852927	0.230215780635665	0.353	0.228	1	Epithelial cell
RC3H2	0.0132167996429118	0.201420618239562	0.357	0.25	1	Epithelial cell
G3BP1	0.0134746153531178	0.314153255217803	0.452	0.366	1	Epithelial cell
DPH3	0.0136204830717311	0.218929439758899	0.493	0.431	1	Epithelial cell
JMJD1C	0.0140588177708806	0.218036946968958	0.463	0.373	1	Epithelial cell
CHGB	0.0142310665697727	-0.782765933034449	0.051	0.112	1	Epithelial cell
S100A13	0.0143628455170976	0.347806726712968	0.581	0.54	1	Epithelial cell
CDS1	0.0143828412362917	0.231446224241926	0.169	0.054	1	Epithelial cell
PRSS22	0.0145536159554705	-0.880160229993997	0.504	0.569	1	Epithelial cell
RAB6A	0.0148980028453085	0.23182871174465	0.423	0.326	1	Epithelial cell
TAGLN2	0.0149975767399893	0.371861005001229	0.735	0.681	1	Epithelial cell
EPC1	0.0150462916115836	0.267105304928923	0.467	0.373	1	Epithelial cell
CD3D	0.0152964826083782	0.237467741798546	0.305	0.29	1	Epithelial cell
HSPA8	0.0155267335105092	0.216702531137508	0.768	0.819	1	Epithelial cell
S100P	0.0159275541539252	-0.977414142343181	0.452	0.511	1	Epithelial cell
NECTIN4	0.0164026006337738	0.294080109934246	0.335	0.257	1	Epithelial cell
PNRC1	0.0165832275435891	0.257413978709118	0.71	0.623	1	Epithelial cell
CKB	0.0166354417680838	-0.337392355384647	0.265	0.333	1	Epithelial cell
HLA-F	0.0180643928823406	0.273197423425066	0.603	0.576	1	Epithelial cell
PNPLA8	0.0180789042607704	0.217458828331333	0.346	0.246	1	Epithelial cell
ADAM28	0.0181005297745236	-0.259282675426045	0.136	0.261	1	Epithelial cell
NDFIP2	0.0181164278022295	0.244484165462767	0.375	0.261	1	Epithelial cell
MOB4	0.0183165627127077	0.238547548019628	0.522	0.438	1	Epithelial cell
RHCG	0.0183208529409692	-1.22935481365424	0.195	0.366	1	Epithelial cell
SLPI	0.0184757403128553	-1.06414642707511	0.621	0.674	1	Epithelial cell
SUZ12	0.0184985169558233	0.256549694475961	0.401	0.297	1	Epithelial cell
SNRPG	0.0186384355373887	0.266586638756111	0.842	0.75	1	Epithelial cell
JUN	0.0187002972314047	0.327425955708117	0.592	0.572	1	Epithelial cell
IL32	0.019075718330926	0.298068963914228	0.607	0.63	1	Epithelial cell
TIMP2	0.0191186651431067	-0.587817391650761	0.408	0.504	1	Epithelial cell
BRI3	0.0193341341518365	0.288101126169126	0.761	0.746	1	Epithelial cell
GRAMD2B	0.0197602577647525	0.311099123268231	0.298	0.293	1	Epithelial cell
SDC4	0.0201008772284104	0.484033591870375	0.489	0.359	1	Epithelial cell
SQSTM1	0.0201514825764111	0.298167816746525	0.853	0.848	1	Epithelial cell
ARRDC3	0.0206188820697092	0.209780990256426	0.316	0.362	1	Epithelial cell
NBDY	0.0212668305870458	0.210331966689569	0.434	0.337	1	Epithelial cell
PAWR	0.0212970658079766	0.225786264801403	0.353	0.286	1	Epithelial cell
SNHG5	0.0214402187833907	0.291311151403313	0.805	0.717	1	Epithelial cell
RSAD2	0.0215220129116424	0.940117967661031	0.235	0.297	1	Epithelial cell
CHTOP	0.0216488229764608	0.208147168128325	0.445	0.326	1	Epithelial cell
UBA6	0.0218337981592717	0.263234964300116	0.382	0.359	1	Epithelial cell
MYH9	0.022389098044619	0.419688600078635	0.577	0.475	1	Epithelial cell
BASP1	0.0223939712462627	-0.316934847987186	0.357	0.457	1	Epithelial cell
CD274	0.0226372616930777	0.313125069973156	0.235	0.228	1	Epithelial cell
ZNF706	0.0226786450240566	0.273052921749866	0.702	0.649	1	Epithelial cell
CDKN1A	0.0229224457781599	0.420250286148692	0.607	0.645	1	Epithelial cell
SORT1	0.0233090190336921	-0.239174156953291	0.158	0.228	1	Epithelial cell
BLVRB	0.0239170878954656	0.316880450335416	0.596	0.623	1	Epithelial cell
GBP1	0.0244101696530991	0.300162886203699	0.408	0.355	1	Epithelial cell
SOX4	0.0247241638132377	0.223759209725213	0.607	0.569	1	Epithelial cell
IRF2BP2	0.0248159005963816	0.231787148095582	0.474	0.464	1	Epithelial cell
ABL2	0.0257185942854758	0.239459493359251	0.371	0.264	1	Epithelial cell
EFNA1	0.0258235675763773	0.337217873129484	0.364	0.293	1	Epithelial cell
CTNND1	0.0263184627813933	0.369647465476837	0.467	0.399	1	Epithelial cell
FUT6	0.0264886068228326	-0.298369746620634	0.11	0.207	1	Epithelial cell
LCN2	0.026765650593339	-0.455571349243235	0.607	0.714	1	Epithelial cell
MMP14	0.0267775585819612	-0.340864547291452	0.32	0.315	1	Epithelial cell
GBP3	0.0272309340461521	0.259803108059679	0.342	0.326	1	Epithelial cell
UBD	0.0273977542708854	0.579456782660461	0.191	0.105	1	Epithelial cell
IFI44L	0.0276923848152824	-0.235380112995535	0.132	0.207	1	Epithelial cell
KDM6B	0.0289880763434223	0.313370943737137	0.305	0.225	1	Epithelial cell
COPRS	0.0291394320891399	0.230984684902061	0.449	0.348	1	Epithelial cell
DAG1	0.0301409227131227	0.249935422259926	0.239	0.17	1	Epithelial cell
BCAR3	0.0304610708278288	0.213706693470226	0.213	0.149	1	Epithelial cell
VPREB3	0.0306599539822018	-0.226624825972528	0.132	0.203	1	Epithelial cell
RPL23A	0.0307111133579691	0.25087150842676	0.985	0.971	1	Epithelial cell
OAS1	0.0307435636186793	-0.518208794500458	0.206	0.312	1	Epithelial cell
BAX	0.0309647968260248	0.217273308490418	0.61	0.58	1	Epithelial cell
TNFAIP2	0.03097193475702	0.453729008828465	0.43	0.406	1	Epithelial cell
ZMAT3	0.0319479666404984	0.273494799812757	0.276	0.225	1	Epithelial cell
GNA11	0.0326194326223573	0.233084706892096	0.294	0.236	1	Epithelial cell
PPP1R18	0.0330251669925876	0.204810292981829	0.309	0.275	1	Epithelial cell
HNRNPK	0.0347609697114324	0.258339689398625	0.827	0.79	1	Epithelial cell
CYP27A1	0.0347970015360987	-0.385964069994419	0.114	0.188	1	Epithelial cell
CBX6	0.0349523536092918	0.219287725733526	0.371	0.373	1	Epithelial cell
ERP29	0.0356902855747298	-0.256143690438002	0.662	0.71	1	Epithelial cell
KRT6A	0.0364085468933533	-1.13200875744871	0.268	0.409	1	Epithelial cell
LYPD3	0.0367601462455647	-0.247174374764437	0.099	0.159	1	Epithelial cell
SEPTIN9	0.0368729236583913	0.253008343577527	0.445	0.409	1	Epithelial cell
PKN2	0.0370331908963297	0.23456220569115	0.445	0.348	1	Epithelial cell
UBE2Q1	0.037286988669738	0.258925445626717	0.364	0.283	1	Epithelial cell
LY6K	0.037310119492404	-0.602912024608035	0.099	0.286	1	Epithelial cell
HMGB2	0.0375617230997942	0.229983982055887	0.463	0.391	1	Epithelial cell
MT-CO1	0.0381498283930085	-0.341043396049167	0.919	0.953	1	Epithelial cell
ROCK1	0.0389926273600428	0.223433239454999	0.379	0.275	1	Epithelial cell
COX16	0.0395797942161024	0.205740383660169	0.643	0.594	1	Epithelial cell
MICOS10	0.0398646975785049	0.290834450430591	0.746	0.649	1	Epithelial cell
SNHG6	0.0398811122200915	0.246163324122264	0.757	0.703	1	Epithelial cell
NCCRP1	0.0415638339468754	-0.413178412968835	0.312	0.399	1	Epithelial cell
TNFAIP3	0.0418920141171506	0.452283882267878	0.349	0.264	1	Epithelial cell
DGUOK	0.0419183175686136	0.209191212347733	0.577	0.449	1	Epithelial cell
MVP	0.0423419649285998	0.234055338862028	0.452	0.344	1	Epithelial cell
TNFRSF12A	0.0445285018904992	0.389624685007173	0.581	0.507	1	Epithelial cell
BAG3	0.0445632160402149	0.205615281116678	0.283	0.254	1	Epithelial cell
HIVEP2	0.0446106616232924	0.22957385436169	0.268	0.188	1	Epithelial cell
TAP1	0.0447665295449896	0.260220260388218	0.607	0.569	1	Epithelial cell
PPP1R14B	0.045025595661477	0.450356568101031	0.625	0.543	1	Epithelial cell
RHOC	0.045341614422589	0.232864106460121	0.625	0.46	1	Epithelial cell
SNRPD1	0.0459025134498007	0.2269758259972	0.647	0.525	1	Epithelial cell
SDR16C5	0.0469075220721018	-0.472632827626013	0.125	0.272	1	Epithelial cell
NTHL1	0.0472115909466288	-0.325630719352874	0.136	0.221	1	Epithelial cell
BTG1	0.0479555680048378	0.274261661257048	0.801	0.772	1	Epithelial cell
GSR	0.0485815815181786	0.243992054786191	0.261	0.232	1	Epithelial cell
NR4A1	0.0494165574040481	0.285351084547248	0.184	0.149	1	Epithelial cell
SQOR	0.0505029753555152	0.294080109934246	0.496	0.442	1	Epithelial cell
ITPA	0.0527436478535806	0.200914491899753	0.342	0.21	1	Epithelial cell
CAPNS1	0.0533222588550842	0.255526869164852	0.529	0.536	1	Epithelial cell
C1QBP	0.0542657395543804	0.253722372318105	0.555	0.438	1	Epithelial cell
HLA-DMA	0.054778328349898	-0.209175822642902	0.217	0.395	1	Epithelial cell
UBA1	0.0550555965248782	0.23470799439946	0.46	0.395	1	Epithelial cell
ENY2	0.0553398990427359	0.314038336719063	0.732	0.616	1	Epithelial cell
NDUFB4	0.0555113431538896	0.317862311094413	0.787	0.721	1	Epithelial cell
PSMB4	0.055779829174927	0.221360266013661	0.577	0.518	1	Epithelial cell
HSPB8	0.0564821398098533	-0.850547848249071	0.254	0.297	1	Epithelial cell
PFN1	0.0566693966612182	0.242523265837871	0.857	0.822	1	Epithelial cell
PIM2	0.0566798000249411	-0.202006382988319	0.103	0.199	1	Epithelial cell
CYB5D2	0.0567927177023151	0.330250598584514	0.188	0.156	1	Epithelial cell
SAA2	0.0568288259814798	-0.476995665069371	0.493	0.594	1	Epithelial cell
ABCA1	0.0568375078675898	0.3037630548177	0.287	0.228	1	Epithelial cell
HK2	0.0569685066413408	-0.241972790305964	0.14	0.181	1	Epithelial cell
SMAD3	0.0585427267818577	0.251218169971506	0.342	0.264	1	Epithelial cell
ERBB2	0.0591306901072216	0.204452684570583	0.261	0.207	1	Epithelial cell
CLDN1	0.0600923678029337	0.565631927448029	0.276	0.25	1	Epithelial cell
KLF6	0.0606967986691163	0.279240092708222	0.599	0.554	1	Epithelial cell
LYZ	0.0616308326193398	-0.232386741476766	0.074	0.109	1	Epithelial cell
BCL9L	0.0631666850522075	0.252603473958086	0.324	0.312	1	Epithelial cell
ATP1B1	0.0635266047197744	0.389879255788216	0.548	0.601	1	Epithelial cell
PSMA4	0.063582217558366	0.222190116505848	0.68	0.62	1	Epithelial cell
ATP6V1F	0.0636507169314006	0.251762919732301	0.787	0.714	1	Epithelial cell
NFKB1	0.0637672808526602	0.248095419015146	0.379	0.257	1	Epithelial cell
CSTB	0.0649069479650344	-0.44484038666158	0.89	0.88	1	Epithelial cell
PERP	0.0653733943948396	-0.334983754177406	0.643	0.728	1	Epithelial cell
EIF4G1	0.0653865307479554	0.243081295603739	0.463	0.409	1	Epithelial cell
ABHD12	0.0656594929374326	-0.260646631106748	0.25	0.322	1	Epithelial cell
ARHGAP5	0.0663822961449434	0.254689240867261	0.419	0.38	1	Epithelial cell
CEACAM1	0.0664463801319626	-0.650534194054225	0.301	0.417	1	Epithelial cell
SMARCA4	0.0670353192027655	0.239183599486049	0.357	0.315	1	Epithelial cell
RNF7	0.0673137889997795	0.304773437793149	0.603	0.533	1	Epithelial cell
UQCR10	0.0680551100357142	0.22093983907177	0.86	0.844	1	Epithelial cell
DRAP1	0.0686720544954086	0.201163621582408	0.739	0.71	1	Epithelial cell
RHOV	0.0696397429844452	-0.416470521538101	0.074	0.17	1	Epithelial cell
FXYD5	0.0696874032140602	-0.394461231120062	0.537	0.612	1	Epithelial cell
SNRPE	0.0698023757722536	0.253649803970166	0.735	0.63	1	Epithelial cell
MACC1	0.0717677024717829	0.537729653150425	0.375	0.341	1	Epithelial cell
DYNC1H1	0.0725837371205663	0.27063376155506	0.515	0.46	1	Epithelial cell
TXN	0.0741423195858384	0.458637650874306	0.901	0.855	1	Epithelial cell
NET1	0.0743096339002272	0.363766389087253	0.331	0.243	1	Epithelial cell
APOL2	0.0744007791207687	0.207384782156756	0.298	0.315	1	Epithelial cell
MDM2	0.0745759544055493	0.317454618308054	0.353	0.312	1	Epithelial cell
KLF4	0.0746718323500517	0.352129228849638	0.419	0.322	1	Epithelial cell
NQO1	0.0762838163533454	0.400179540551731	0.272	0.152	1	Epithelial cell
SPTAN1	0.0769367094649018	0.233811033738777	0.46	0.399	1	Epithelial cell
SMIM14	0.0772097579500243	0.280392052598205	0.489	0.424	1	Epithelial cell
PLAU	0.0772122639714041	0.968371354614285	0.375	0.268	1	Epithelial cell
DDIT4	0.0784750697889445	-0.338878207812207	0.287	0.29	1	Epithelial cell
MT1X	0.078481758569437	0.827113172205532	0.371	0.279	1	Epithelial cell
PRDX4	0.0815463339341088	-0.305832732252882	0.371	0.457	1	Epithelial cell
ANGPTL4	0.0840368881610779	-0.320659206108093	0.085	0.141	1	Epithelial cell
NPC2	0.0851138439728814	-0.283602912642275	0.746	0.844	1	Epithelial cell
RND1	0.0863172537336729	0.256639058638582	0.254	0.174	1	Epithelial cell
PDCD6IP	0.0864227173630983	0.243068753101569	0.434	0.366	1	Epithelial cell
PHACTR2	0.0892719032659314	0.212904973504671	0.338	0.33	1	Epithelial cell
IER3	0.0896748903204581	0.386646228670318	0.574	0.569	1	Epithelial cell
CDCP1	0.0899203059974469	0.283456387105573	0.393	0.388	1	Epithelial cell
ATP13A2	0.090283025297642	0.227233684405947	0.25	0.167	1	Epithelial cell
CCL20	0.0903331179146837	-0.206567454174765	0.125	0.109	1	Epithelial cell
LAMB3	0.0911728223415609	0.324792602730852	0.265	0.293	1	Epithelial cell
MAL2	0.0913478203359844	0.502746041012255	0.419	0.424	1	Epithelial cell
CD24	0.0925022793716172	0.308714402741088	0.522	0.612	1	Epithelial cell
CXCL17	0.092505509743857	-0.902396829599177	0.246	0.395	1	Epithelial cell
RBX1	0.0926108823172901	0.23408659613453	0.761	0.692	1	Epithelial cell
CHMP1B	0.0930101938350103	0.405725465763155	0.559	0.471	1	Epithelial cell
FAM120A	0.0938049583349175	0.25445978698537	0.408	0.402	1	Epithelial cell
PRPF40A	0.0962752957924581	0.230225265903705	0.548	0.529	1	Epithelial cell
PITX1	0.0963688839428954	-0.516882031287991	0.463	0.554	1	Epithelial cell
RTKN2	0.0966183541116138	-0.280919070546481	0.114	0.167	1	Epithelial cell
UPK3BL1	0.0976497580967644	0.36361636100515	0.346	0.272	1	Epithelial cell
SRSF3	0.100598578025588	0.246145632870544	0.743	0.703	1	Epithelial cell
ERV3-1	0.101618405926498	-0.349776079840479	0.147	0.228	1	Epithelial cell
PTBP3	0.101804660793932	0.334746955838995	0.471	0.464	1	Epithelial cell
FKBP1A	0.10201945831445	0.246293988649239	0.577	0.583	1	Epithelial cell
TXNDC17	0.104394675534478	0.287356350525211	0.691	0.612	1	Epithelial cell
MUC20	0.104550989697348	0.338241036224255	0.496	0.525	1	Epithelial cell
PARM1	0.104782502312801	-0.23121209546818	0.088	0.217	1	Epithelial cell
GCHFR	0.10544987651943	-0.33456978302774	0.279	0.359	1	Epithelial cell
CITED2	0.105904819822944	-0.697424558030716	0.375	0.431	1	Epithelial cell
IFNGR2	0.106290006097458	0.249632611793402	0.371	0.351	1	Epithelial cell
RTN4	0.106711038293983	0.2010698677923	0.64	0.583	1	Epithelial cell
ARL5B	0.106994328256334	0.205144679966801	0.224	0.149	1	Epithelial cell
HINT1	0.107710159217713	0.252830522129751	0.871	0.862	1	Epithelial cell
C5orf66-AS1	0.108704500223217	-0.232694976717953	0.07	0.17	1	Epithelial cell
LRMP	0.110042207221133	-0.347863958896702	0.059	0.101	1	Epithelial cell
PSMB1	0.110513713905367	0.238851005463677	0.798	0.754	1	Epithelial cell
F3	0.112372952589698	-0.380818980547309	0.379	0.38	1	Epithelial cell
MYOF	0.113663992046775	0.263387124529515	0.29	0.225	1	Epithelial cell
FBLIM1	0.114596751350303	-0.258257873893454	0.114	0.196	1	Epithelial cell
PLIN3	0.115334762557768	-0.353163559204956	0.482	0.522	1	Epithelial cell
HSPB1	0.115958504042513	-0.615225395227413	0.61	0.71	1	Epithelial cell
SLC45A4	0.11664687227943	-0.233255573204855	0.118	0.199	1	Epithelial cell
NRARP	0.117953551985833	-0.220277719206645	0.066	0.188	1	Epithelial cell
HMOX1	0.11800248041836	0.548249849219792	0.29	0.326	1	Epithelial cell
CTNNB1	0.120382163233098	0.232453234265527	0.504	0.453	1	Epithelial cell
PLS3	0.122105491014377	0.214080787869025	0.386	0.341	1	Epithelial cell
GDE1	0.122597617856069	0.228622685463192	0.379	0.257	1	Epithelial cell
ADM	0.122632714611247	0.258507645103093	0.434	0.402	1	Epithelial cell
ORMDL2	0.122973396869073	-0.328522822262398	0.485	0.551	1	Epithelial cell
TJP2	0.125349787549269	0.212109908535896	0.39	0.359	1	Epithelial cell
NDUFA4	0.125994306230634	0.229724876561602	0.812	0.707	1	Epithelial cell
AL355312.4	0.129074312743953	0.28357994371674	0.25	0.221	1	Epithelial cell
TMEM14B	0.129140004509148	0.260278659505637	0.607	0.54	1	Epithelial cell
MBD2	0.130911155604577	0.202668422017777	0.36	0.279	1	Epithelial cell
P4HB	0.132631944444287	-0.278651745544006	0.676	0.714	1	Epithelial cell
CD81	0.133765904345106	0.204661553867219	0.577	0.543	1	Epithelial cell
HLA-B	0.133944038595149	0.242453311193458	0.923	0.891	1	Epithelial cell
OASL	0.135324879929671	-0.539154222857641	0.132	0.13	1	Epithelial cell
KHDRBS1	0.13636797808536	0.210294720951507	0.574	0.507	1	Epithelial cell
SEC11C	0.136931730571055	-0.385126562952636	0.585	0.594	1	Epithelial cell
TMSB10	0.138967547162387	0.243264501121789	0.982	0.967	1	Epithelial cell
TPM1	0.139186624382981	-0.535434229891266	0.386	0.344	1	Epithelial cell
SORBS2	0.139595296322554	-0.226156084843189	0.077	0.178	1	Epithelial cell
PSCA	0.141459321967937	-0.887015895031131	0.246	0.315	1	Epithelial cell
CARHSP1	0.142006204470107	-0.409694482650622	0.695	0.703	1	Epithelial cell
LAYN	0.142370852762506	-0.221214230139167	0.18	0.203	1	Epithelial cell
CXADR	0.142876708921879	-0.263915343186641	0.309	0.424	1	Epithelial cell
FLNB	0.143653927376513	-0.200278895415032	0.221	0.203	1	Epithelial cell
RHOF	0.144542802100371	-0.260224494862187	0.261	0.351	1	Epithelial cell
TGIF1	0.145851430553217	0.227353509575525	0.5	0.435	1	Epithelial cell
MT-ATP8	0.146689351553253	0.23970190200317	0.349	0.319	1	Epithelial cell
DUSP1	0.147525529102604	-0.34804109367518	0.368	0.478	1	Epithelial cell
ELOB	0.148446060613319	-0.233197827290909	0.89	0.928	1	Epithelial cell
ENG	0.149454662889793	0.237156798403068	0.107	0.069	1	Epithelial cell
CYBA	0.14995352630621	-0.311548762115453	0.713	0.703	1	Epithelial cell
NUPR1	0.149982418238337	-0.804529976408881	0.349	0.42	1	Epithelial cell
GLUL	0.150356076252992	-0.347000267370365	0.548	0.63	1	Epithelial cell
PLEC	0.152347294230428	0.281250067138396	0.404	0.348	1	Epithelial cell
RAB25	0.152409637189715	0.225786264801403	0.316	0.236	1	Epithelial cell
CRK	0.155677472415073	0.21130019576313	0.456	0.384	1	Epithelial cell
SEC61A1	0.157197638719204	0.206093509360351	0.382	0.351	1	Epithelial cell
AHNAK	0.159143091806846	0.336366768221457	0.526	0.438	1	Epithelial cell
YBX3	0.160081367804792	0.249749443395757	0.658	0.601	1	Epithelial cell
CCND1	0.160853057198965	0.437243656747615	0.449	0.475	1	Epithelial cell
IL1RN	0.161797629402871	-0.591244552359263	0.423	0.522	1	Epithelial cell
IFI6	0.163362606623782	-0.580302492132816	0.445	0.54	1	Epithelial cell
MDK	0.166571912300522	0.312755081406201	0.471	0.562	1	Epithelial cell
LMAN1	0.167030455441534	-0.225249432714838	0.415	0.525	1	Epithelial cell
SPTBN1	0.167554972431566	0.23672156590233	0.445	0.373	1	Epithelial cell
PTTG1	0.168710248696394	-0.255308426867443	0.18	0.149	1	Epithelial cell
MALL	0.169971861554991	-0.282202635094497	0.114	0.239	1	Epithelial cell
SLFN5	0.170201212652813	0.227690922905927	0.404	0.304	1	Epithelial cell
FAM114A1	0.171270307811905	-0.209629192990452	0.257	0.279	1	Epithelial cell
CAMK2N1	0.17628897425312	-0.497868510529236	0.312	0.351	1	Epithelial cell
HIST1H1C	0.178156020255955	-0.569878322146886	0.401	0.511	1	Epithelial cell
PLPP2	0.179233559456002	0.217789153470931	0.276	0.221	1	Epithelial cell
KLF5	0.18098348874032	0.225638361703917	0.426	0.442	1	Epithelial cell
RNF213	0.182077201521878	0.256390772050053	0.551	0.598	1	Epithelial cell
TMEM106B	0.182454620761073	0.296241451223713	0.452	0.409	1	Epithelial cell
CNFN	0.183704978349785	-0.390751982876728	0.121	0.087	1	Epithelial cell
PRDX2	0.186759725962187	-0.200310151333159	0.599	0.62	1	Epithelial cell
ATP5PF	0.187423153334717	0.219425377623131	0.772	0.757	1	Epithelial cell
RPL37	0.187712737322448	0.210302368432037	0.978	0.967	1	Epithelial cell
COX6C	0.188732049851246	0.214915026844991	0.827	0.83	1	Epithelial cell
PSMA3	0.193577313378723	0.245583476425625	0.643	0.591	1	Epithelial cell
SPINT1	0.194961964004658	-0.294819312840073	0.493	0.562	1	Epithelial cell
ACTN4	0.195757574655201	0.231406409099747	0.585	0.612	1	Epithelial cell
DSTN	0.196935079511939	-0.249085516500531	0.805	0.859	1	Epithelial cell
SNHG25	0.197955416102903	-0.278706892504621	0.335	0.431	1	Epithelial cell
TMPRSS2	0.200693216357833	-0.397906935340929	0.301	0.399	1	Epithelial cell
IGHG2	0.209218634855383	0.261814573985617	0.085	0.228	1	Epithelial cell
DSG2	0.215022059029121	0.494775022134281	0.397	0.373	1	Epithelial cell
RTN3	0.219815266286282	-0.229110639368915	0.415	0.475	1	Epithelial cell
CXCL2	0.219955449834628	0.388458629162239	0.173	0.13	1	Epithelial cell
OCLN	0.22025621264836	0.256592506323402	0.29	0.228	1	Epithelial cell
STEAP4	0.2204560582385	0.364684781514511	0.265	0.246	1	Epithelial cell
NR4A2	0.222582549663755	0.240230135989991	0.243	0.188	1	Epithelial cell
SRXN1	0.222839259074096	0.215264960092526	0.191	0.149	1	Epithelial cell
NECTIN2	0.224318324871949	-0.263667861405283	0.478	0.471	1	Epithelial cell
NDUFB2	0.224988761735709	0.205421707233711	0.728	0.721	1	Epithelial cell
PCSK1N	0.229659726644245	-0.816622916590983	0.059	0.127	1	Epithelial cell
HERPUD1	0.230371877395872	-0.399270183420527	0.562	0.63	1	Epithelial cell
RPLP0	0.233458898249747	0.205867209971204	0.952	0.975	1	Epithelial cell
SEM1	0.234052254126146	0.234080483654508	0.783	0.739	1	Epithelial cell
TMPRSS11E	0.236954507288351	-0.40597917573292	0.062	0.199	1	Epithelial cell
FOS	0.237865709320989	0.377375331149995	0.32	0.344	1	Epithelial cell
BST2	0.24147090871989	-0.382184965479844	0.404	0.482	1	Epithelial cell
NDUFS5	0.241907057747979	0.316756477373376	0.864	0.848	1	Epithelial cell
COL6A1	0.243045273940854	-0.388500753684863	0.136	0.141	1	Epithelial cell
SPRR1B	0.243871732117942	-0.74351702044675	0.386	0.475	1	Epithelial cell
CXCL16	0.245047025481205	0.233282231806986	0.43	0.409	1	Epithelial cell
RPS14	0.24564538414567	0.207863022551068	0.989	0.996	1	Epithelial cell
XBP1	0.247259521529024	-0.373265647791322	0.493	0.63	1	Epithelial cell
TPM4	0.249027485254501	0.201940198370269	0.772	0.768	1	Epithelial cell
IFITM3	0.250177194505178	-0.205301839612229	0.68	0.67	1	Epithelial cell
TINAGL1	0.251784692211596	0.543658235288612	0.46	0.507	1	Epithelial cell
TMEM59	0.254670363085179	-0.274458877373434	0.75	0.819	1	Epithelial cell
TOMM5	0.255985694217173	0.205405923234215	0.658	0.576	1	Epithelial cell
IGFBP4	0.264177820275221	0.292431880529688	0.305	0.257	1	Epithelial cell
TPM2	0.26455550689718	-0.238025605789301	0.088	0.112	1	Epithelial cell
KIFC3	0.265268610637134	-0.204280500234014	0.191	0.264	1	Epithelial cell
TPI1	0.265419444559589	-0.24772852466473	0.805	0.851	1	Epithelial cell
GADD45A	0.266720494299526	-0.499674566465553	0.478	0.518	1	Epithelial cell
TACSTD2	0.267160714762086	0.293542363330453	0.577	0.627	1	Epithelial cell
CST3	0.270072420302839	-0.3457412040421	0.676	0.793	1	Epithelial cell
NRBF2	0.270361937511468	-0.212189321283312	0.357	0.351	1	Epithelial cell
MXD1	0.270664748024965	-0.318874428510295	0.426	0.395	1	Epithelial cell
CLTC	0.272352919838049	0.229523818811216	0.518	0.507	1	Epithelial cell
ZMAT2	0.278770510840688	-0.244832444445205	0.511	0.518	1	Epithelial cell
CTSC	0.280638694793921	-0.243453236860595	0.335	0.293	1	Epithelial cell
HLA-DRB1	0.283528116621319	-0.202462775298538	0.482	0.616	1	Epithelial cell
ABI1	0.283579915554812	0.226775295717647	0.441	0.384	1	Epithelial cell
SSR3	0.284939750240859	-0.231573841023712	0.555	0.612	1	Epithelial cell
MAP1LC3A	0.288183810995422	-0.332185684785815	0.386	0.409	1	Epithelial cell
POLR2L	0.28825817031136	0.225578448693975	0.868	0.877	1	Epithelial cell
AMOTL2	0.288378384921022	0.290995072776931	0.29	0.243	1	Epithelial cell
XAF1	0.289660660716832	-0.408735041023429	0.202	0.254	1	Epithelial cell
CAPN2	0.293598305604329	0.321665941606145	0.515	0.5	1	Epithelial cell
SYVN1	0.294294968575886	0.206928160839164	0.338	0.257	1	Epithelial cell
PTTG1IP	0.298996629964281	-0.304138235312772	0.526	0.543	1	Epithelial cell
C6orf132	0.300576112806643	-0.200639031620878	0.342	0.359	1	Epithelial cell
TSTD1	0.301457370738451	0.204692734127238	0.496	0.464	1	Epithelial cell
TSC22D1	0.303171369275757	-0.274174963438994	0.493	0.522	1	Epithelial cell
ITM2B	0.304486353415647	-0.307647510882843	0.831	0.899	1	Epithelial cell
SFPQ	0.306588004096035	0.214452722121283	0.64	0.569	1	Epithelial cell
IRF7	0.307780491170868	-0.249792294765264	0.335	0.417	1	Epithelial cell
UQCC2	0.31086906922402	0.219000993139739	0.504	0.435	1	Epithelial cell
ALCAM	0.319923203948019	0.333651845835856	0.364	0.275	1	Epithelial cell
IFIT2	0.320358407496434	-0.27007332581393	0.173	0.141	1	Epithelial cell
PLCG2	0.321581644088362	-0.274166390089024	0.312	0.413	1	Epithelial cell
NUCB2	0.323593925297819	-0.203311169936859	0.287	0.406	1	Epithelial cell
VIM	0.327331931810426	0.330478272219484	0.482	0.449	1	Epithelial cell
SLC25A5	0.328983100799141	0.209395735512703	0.732	0.634	1	Epithelial cell
GNB1	0.33183553408555	0.202525721203239	0.621	0.565	1	Epithelial cell
TMPRSS11D	0.338328321038526	-0.298094730109479	0.305	0.319	1	Epithelial cell
ITGB8	0.339748817462678	0.463635064495053	0.375	0.37	1	Epithelial cell
JUND	0.342297458834729	0.275123680134049	0.75	0.772	1	Epithelial cell
RPL30	0.343950410939212	0.225286147867676	0.996	0.982	1	Epithelial cell
C11orf96	0.347048089970831	0.446973158074683	0.143	0.105	1	Epithelial cell
SLC2A1	0.347883268019674	0.243925582886089	0.335	0.214	1	Epithelial cell
NDRG2	0.35755314010653	-0.310896844496798	0.349	0.417	1	Epithelial cell
TUBB	0.362496221620711	0.296533124599846	0.713	0.587	1	Epithelial cell
ZFAS1	0.365195807329984	0.227775494552978	0.882	0.844	1	Epithelial cell
ERO1B	0.378880293816112	-0.249027547839915	0.154	0.217	1	Epithelial cell
PDK4	0.381071124846632	-0.233752283500996	0.114	0.185	1	Epithelial cell
TMPRSS4	0.381518407955188	0.242448324003132	0.32	0.268	1	Epithelial cell
RFK	0.381535720271219	-0.23309785162727	0.312	0.362	1	Epithelial cell
IFI27	0.386598287669262	-0.3588791262587	0.665	0.707	1	Epithelial cell
IL24	0.386965747368157	0.639853995150571	0.143	0.098	1	Epithelial cell
ATP6V0C	0.387790374785216	-0.321388803232878	0.816	0.848	1	Epithelial cell
SPCS2	0.389451064852064	-0.232591554011655	0.684	0.663	1	Epithelial cell
VPS37B	0.393611083763946	-0.211078782360181	0.39	0.449	1	Epithelial cell
TYROBP	0.395137524229136	-0.213619594256724	0.11	0.134	1	Epithelial cell
GNG11	0.39709274100542	0.70599102430943	0.158	0.105	1	Epithelial cell
NCOA7	0.399243696532324	0.249386992618018	0.412	0.38	1	Epithelial cell
MYDGF	0.402966344487411	-0.221469385286507	0.581	0.703	1	Epithelial cell
HIF1A	0.416206288278812	-0.209718591301338	0.522	0.522	1	Epithelial cell
NUCB1	0.416817805990731	-0.232694976717954	0.401	0.5	1	Epithelial cell
TAPBP	0.418758336953804	0.225300981495477	0.588	0.554	1	Epithelial cell
DYNC1I2	0.425295170988537	-0.235784862137745	0.515	0.522	1	Epithelial cell
MX1	0.427196971879645	-0.457992376622169	0.342	0.384	1	Epithelial cell
PLIN2	0.428823459709615	-0.358204752729192	0.445	0.399	1	Epithelial cell
PLXNB2	0.430471113095941	0.20163386116965	0.452	0.438	1	Epithelial cell
S100A6	0.432099071965077	0.646693599246097	0.812	0.786	1	Epithelial cell
ISG15	0.432322053726195	-0.635561870320772	0.665	0.703	1	Epithelial cell
EPS8L1	0.435091067685775	-0.213997217644779	0.312	0.322	1	Epithelial cell
SOX15	0.44134369675789	-0.220493062895513	0.14	0.221	1	Epithelial cell
MAL	0.445486359864894	-0.21960497727751	0.074	0.13	1	Epithelial cell
NDRG1	0.445695366571813	-0.206196560980434	0.404	0.424	1	Epithelial cell
IL6	0.448000224940639	0.798669194191382	0.114	0.072	1	Epithelial cell
PLAC8	0.451017066172481	-0.205073207494435	0.199	0.243	1	Epithelial cell
TRAF4	0.454203207415189	0.219797527867251	0.485	0.431	1	Epithelial cell
RGCC	0.466822653423798	0.204252000442182	0.118	0.094	1	Epithelial cell
LRPAP1	0.468393738402498	-0.210189612740058	0.551	0.616	1	Epithelial cell
MRPL54	0.470666749943333	0.20163386116965	0.467	0.388	1	Epithelial cell
EZR	0.475545983374259	0.218531340363341	0.64	0.627	1	Epithelial cell
TUBA1C	0.477759554075522	0.262208951150141	0.529	0.511	1	Epithelial cell
DAPP1	0.49819744683643	0.29084153939406	0.382	0.388	1	Epithelial cell
RNF39	0.515628834217281	-0.373748800857087	0.151	0.243	1	Epithelial cell
HES2	0.531606722504503	-0.218321522241319	0.158	0.254	1	Epithelial cell
SRI	0.538351696693555	0.261281033836152	0.504	0.438	1	Epithelial cell
RPLP1	0.540293980968812	0.248703422464078	0.993	1	1	Epithelial cell
LTBP3	0.553534216511977	-0.255677705593277	0.265	0.359	1	Epithelial cell
CAPG	0.555729793081075	-0.212845427600821	0.357	0.359	1	Epithelial cell
PGD	0.558882856105844	0.2042834395836	0.412	0.362	1	Epithelial cell
SAMSN1	0.567207312128734	-0.359821886666876	0.118	0.152	1	Epithelial cell
DUSP5	0.574415530037906	-0.212137560765201	0.452	0.489	1	Epithelial cell
EGFR	0.579253395454412	0.226871152668673	0.162	0.058	1	Epithelial cell
MAP1LC3B	0.581529430099743	-0.4879224700515	0.735	0.717	1	Epithelial cell
TNFRSF6B	0.587342395548056	-0.217549316366747	0.169	0.257	1	Epithelial cell
PARD6B	0.597273561037264	-0.218578568221566	0.276	0.301	1	Epithelial cell
HSP90AA1	0.599868097648787	-0.203337462950715	0.963	0.949	1	Epithelial cell
SBDS	0.602993868753591	-0.217588631679005	0.64	0.612	1	Epithelial cell
IGFBP7	0.603931308182558	0.289920393587605	0.335	0.38	1	Epithelial cell
PISD	0.606325716263588	-0.221198497454602	0.279	0.308	1	Epithelial cell
TGFBI	0.609194006888421	-0.353786793635315	0.092	0.123	1	Epithelial cell
COL6A2	0.613268306221017	0.200353930545209	0.191	0.159	1	Epithelial cell
NME2	0.61335673048992	0.238312662994363	0.835	0.801	1	Epithelial cell
LINC00520	0.619035431362484	-0.266514974568756	0.11	0.138	1	Epithelial cell
ALDH1A3	0.629579389491424	0.573249080157366	0.467	0.486	1	Epithelial cell
CDH1	0.636480916163048	0.265585206729585	0.327	0.322	1	Epithelial cell
TM4SF1	0.638454776670394	-0.469447026828993	0.382	0.37	1	Epithelial cell
APRT	0.649216550476386	0.231398019289207	0.588	0.511	1	Epithelial cell
IFIT1	0.649316625030615	-0.28733332370584	0.151	0.188	1	Epithelial cell
HBEGF	0.65207522088221	-0.237856681833732	0.118	0.127	1	Epithelial cell
EIF4G2	0.671626705298042	0.224451302005499	0.75	0.732	1	Epithelial cell
SCNN1A	0.683453129720764	-0.242474684567727	0.217	0.37	1	Epithelial cell
FCER1G	0.684273918956486	-0.238763233830074	0.125	0.141	1	Epithelial cell
ANGPT2	0.695475079863809	0.257804723542696	0.118	0.134	1	Epithelial cell
RPS24	0.697782578290697	0.213164538563892	0.974	0.953	1	Epithelial cell
SAT1	0.708909899516853	-0.218776579533679	0.875	0.841	1	Epithelial cell
PTPRF	0.722279652110742	0.240881928782571	0.243	0.196	1	Epithelial cell
VSIR	0.724014604552201	-0.208761011284107	0.327	0.399	1	Epithelial cell
LY6E	0.729014317576743	-0.21584305848131	0.658	0.62	1	Epithelial cell
MTUS1	0.729377581007076	-0.210263930578626	0.342	0.399	1	Epithelial cell
WFDC2	0.736056158427896	-0.601180133575021	0.456	0.536	1	Epithelial cell
AC015912.3	0.739766175797146	-0.309631844875914	0.107	0.138	1	Epithelial cell
EIF2S2	0.745852985687984	-0.213146755589438	0.772	0.797	1	Epithelial cell
DUSP2	0.752765988892805	-0.214566632965312	0.096	0.192	1	Epithelial cell
GJB2	0.753429678391842	-0.27629286348984	0.235	0.181	1	Epithelial cell
HSPA5	0.757245094729494	-0.274005936842983	0.684	0.772	1	Epithelial cell
BEX1	0.763906313062285	-0.236388672034262	0.051	0.109	1	Epithelial cell
SERPINI1	0.76523182717176	-0.450912048703866	0.107	0.192	1	Epithelial cell
CRIP2	0.767255814502969	0.221758965764959	0.165	0.141	1	Epithelial cell
ASS1	0.770441020850133	-0.263174189287582	0.305	0.333	1	Epithelial cell
ST14	0.773152273768123	0.235438075683924	0.371	0.351	1	Epithelial cell
CALR	0.773824003109239	-0.239024000233092	0.743	0.797	1	Epithelial cell
RPS12	0.780606997166504	0.215964829866097	0.993	0.996	1	Epithelial cell
APOBEC3A	0.784243036470055	-0.644087500685003	0.14	0.21	1	Epithelial cell
CTSA	0.803936995147584	-0.213843417122167	0.478	0.58	1	Epithelial cell
DUSP4	0.811489690482483	0.206122997552175	0.298	0.279	1	Epithelial cell
FXYD2	0.82283529752402	-0.354724083361043	0.048	0.105	1	Epithelial cell
HSPA6	0.822870632141298	-0.224485363577123	0.044	0.109	1	Epithelial cell
SERPINE1	0.834611707997525	0.26728005059053	0.107	0.101	1	Epithelial cell
TGM2	0.836936388255999	-0.300866479359533	0.32	0.399	1	Epithelial cell
PIK3IP1	0.838008466497885	-0.226764245983997	0.412	0.46	1	Epithelial cell
YWHAZ	0.8602817436764	0.243675156497003	0.801	0.764	1	Epithelial cell
ATP6V1E1	0.867631684150844	-0.244961706611843	0.599	0.62	1	Epithelial cell
DDX24	0.87213876046113	-0.242231592897184	0.673	0.699	1	Epithelial cell
SERPINB1	0.877054557675884	-0.262110435877041	0.621	0.667	1	Epithelial cell
FBXO32	0.880275753719121	-0.414607216523145	0.438	0.446	1	Epithelial cell
SCG5	0.886392513504784	-0.666470618833874	0.096	0.138	1	Epithelial cell
MMP1	0.888814558055231	0.375580211016894	0.147	0.116	1	Epithelial cell
YPEL3	0.889487525411067	-0.246185041592879	0.577	0.591	1	Epithelial cell
IER5L	0.897084170426537	-0.229304943367173	0.327	0.359	1	Epithelial cell
ADAM9	0.899132955446918	0.246650792085141	0.449	0.388	1	Epithelial cell
GCLM	0.912913373650399	0.200882653112642	0.335	0.297	1	Epithelial cell
C3	0.917980306051794	0.33300562184257	0.279	0.21	1	Epithelial cell
YWHAH	0.918327011730756	-0.297299864339341	0.621	0.663	1	Epithelial cell
IL2RG	0.931872909065161	-0.209551312613587	0.349	0.399	1	Epithelial cell
GDF15	0.944507856681792	-0.349809945523768	0.335	0.431	1	Epithelial cell
KRT10	0.954889894073901	0.242914409014003	0.651	0.583	1	Epithelial cell
HIST1H2AC	0.962711142378898	-0.211482423084242	0.257	0.355	1	Epithelial cell
S100A10	0.964447690252138	0.374848470548425	0.776	0.659	1	Epithelial cell
CD74	0.964687184947987	-0.290301790454081	0.691	0.764	1	Epithelial cell
GNAS	0.96735588206313	-0.299728130060071	0.82	0.826	1	Epithelial cell
GCLC	0.969831379862572	0.200438092314714	0.268	0.196	1	Epithelial cell
FTL	0.974987534846182	-0.257186806275254	0.993	1	1	Epithelial cell
DHRS9	0.986544577869668	-0.27181480183489	0.173	0.261	1	Epithelial cell
LYPD2	0.992307843275952	-3.99082335362502	0	0.286	1	Epithelial cell
HIV-NL-CI	0.993434791264221	2.59289668226337	0.485	0	1	Epithelial cell
GRHL3	0.993502758808825	-0.449896256490495	0	0.196	1	Epithelial cell
ATP10B	0.993870094963721	-0.560360527488078	0	0.196	1	Epithelial cell
SLC26A9	0.994727081301134	-0.283792966000591	0	0.105	1	Epithelial cell
CEACAM7	0.994868279679111	-0.495101888208023	0	0.116	1	Epithelial cell
PAX9	0.995049942561603	0.497499659470817	0.147	0	1	Epithelial cell
SERINC2	0.998540939192948	0.222287224549053	0.482	0.562	1	Epithelial cell
TTR	0.999971616870433	-3.54879399280312	0	0.109	1	Epithelial cell
SLURP2	0.999973508434003	-1.68426583752289	0	0.134	1	Epithelial cell
GIP	0.999975250530282	-0.584962500721156	0	0.105	1	Epithelial cell
FOXE1	0.999975346517131	-0.546111571749798	0	0.163	1	Epithelial cell
CHGA	0.999975491495216	-0.491388385408959	0	0.101	1	Epithelial cell
DLK1	0.999975522771337	-0.480190178804095	0	0.101	1	Epithelial cell
SCG3	0.999975554906171	-0.46890437125758	0	0.109	1	Epithelial cell
GAD2	0.999975835882883	-0.379315577044882	0	0.101	1	Epithelial cell
IGLV3-10	0.999976655335337	-1.01041661594534	0	0.159	1	Epithelial cell
IGKV3-11	0.999976911446637	-0.845671853608706	0	0.156	1	Epithelial cell
